# Supplementary material for: Whole Transcriptome Analysis: Implication to Estrous Cycle Regulation
Source: Biology (Basel). 2021 May 25;10(6):464. doi: 10.3390/biology10060464 (PMC8225199; doi:10.3390/biology10060464)
Supplement: Supplementary file 1 [file biology-10-00464-s001.zip]

Archive with 15 entries (14 files):
- biology-1199286-supplementary materials/
- biology-1199286-supplementary materials/Table S1.xls
- biology-1199286-supplementary materials/Table S10.xls
- biology-1199286-supplementary materials/Table S11.xls
- biology-1199286-supplementary materials/Table S12.xls
- biology-1199286-supplementary materials/Table S13.xls
- biology-1199286-supplementary materials/Table S14.xls
- biology-1199286-supplementary materials/Table S2.xls
- biology-1199286-supplementary materials/Table S3.xls
- biology-1199286-supplementary materials/Table S4.xls
- biology-1199286-supplementary materials/Table S5.xls
- biology-1199286-supplementary materials/Table S6.xls
- biology-1199286-supplementary materials/Table S7.xls
- biology-1199286-supplementary materials/Table S8.xls
- biology-1199286-supplementary materials/Table S9.xls
