# Supplementary material for: Whole Transcriptome Analysis: Implication to Estrous Cycle Regulation
Source: Biology (Basel). 2021 May 25;10(6):464. doi: 10.3390/biology10060464 (PMC8225199; doi:10.3390/biology10060464)
Supplement: Supplementary file 1 [file biology-10-00464-s001.zip › biology-1199286-supplementary materials/Table S1.xls]

gene_id	source_gene	chr	strand	genomic_start	genomic_end	spliced_length	annot_type
chi_circ_000001	ncbi-102168299	1	+	286733	289635	334	annot_exons
chi_circ_000002	ncbi-102169515	1	-	403005	409089	277	annot_exons
chi_circ_000003	ncbi-102171916	1	-	1028040	1038942	418	annot_exons
chi_circ_000004	ncbi-102171916	1	-	1107142	1112740	378	annot_exons
chi_circ_000005	ncbi-102171916	1	-	1110731	1112740	277	annot_exons
chi_circ_000006	ncbi-102171916	1	-	1122325	1136725	318	annot_exons
chi_circ_000007	ncbi-102171916	1	-	1122325	1138933	378	annot_exons
chi_circ_000008	ncbi-102171916	1	-	1135591	1138933	217	annot_exons
chi_circ_000009	ncbi-102171097	1	+	1233668	1235018	246	annot_exons
chi_circ_000010	ncbi-102171097	1	+	1233668	1237352	345	annot_exons
chi_circ_000011	ncbi-102190990	1	+	1249745	1253272	778	annot_exons
chi_circ_000012	ncbi-102173229	1	-	1263532	1272389	1383	annot_exons
chi_circ_000013	ncbi-102173229	1	-	1271861	1272389	336	annot_exons
chi_circ_000014	ncbi-102173229	1	-	1271861	1274462	2011	annot_exons
chi_circ_000015	ncbi-102174509	1	+	1374605	1378182	321	annot_exons
chi_circ_000016	ncbi-102174509	1	+	1374605	1389421	472	annot_exons
chi_circ_000017	ncbi-102191269	1	-	1417724	1418755	318	annot_exons
chi_circ_000018	ncbi-102191269	1	-	1417724	1422840	464	annot_exons
chi_circ_000019	ncbi-102191269	1	-	1417724	1427872	673	annot_exons
chi_circ_000020	ncbi-102191269	1	-	1417724	1435285	806	annot_exons
chi_circ_000021	ncbi-102191552	1	-	1515263	1519760	597	annot_exons
chi_circ_000022	ncbi-102191552	1	-	1516906	1519760	482	annot_exons
chi_circ_000023	ncbi-102191552	1	-	1516906	1526588	603	annot_exons
chi_circ_000024	ncbi-102174776	1	-	1611599	1626346	631	annot_exons
chi_circ_000025	ncbi-102174776	1	-	1624490	1626346	325	annot_exons
chi_circ_000026	ncbi-102175057	1	-	1648506	1654264	621	annot_exons
chi_circ_000027	ncbi-102175057	1	-	1648506	1659303	755	annot_exons
chi_circ_000028	ncbi-102175057	1	-	1652405	1659303	431	annot_exons
chi_circ_000029	ncbi-102168200	1	+	2127678	2135259	530	annot_exons
chi_circ_000030	ncbi-102176266	1	+	2200654	2204557	405	annot_exons
chi_circ_000031	ncbi-102176266	1	+	2213130	2215723	277	annot_exons
chi_circ_000032	ncbi-102176266	1	+	2213130	2222865	1261	annot_exons
chi_circ_000033	ncbi-102176266	1	+	2221693	2222865	491	annot_exons
chi_circ_000034	ncbi-102176266	1	+	2228752	2232866	373	annot_exons
chi_circ_000035	ncbi-102177277	1	+	2268673	2270258	291	annot_exons
chi_circ_000036	ncbi-102168484	1	-	2327571	2333286	4052	exon_intron
chi_circ_000037	ncbi-102168484	1	-	2327571	2341252	315	annot_exons
chi_circ_000038	ncbi-102168484	1	-	2341109	2357788	297	annot_exons
chi_circ_000039	ncbi-102168484	1	-	2341109	2370823	618	annot_exons
chi_circ_000040	ncbi-102168484	1	-	2357636	2370823	474	annot_exons
chi_circ_000041	ncbi-102168484	1	-	2357636	2371625	1276	exon_intron
chi_circ_000042	ncbi-102168484	1	-	2367378	2370823	321	annot_exons
chi_circ_000043	ncbi-102168484	1	-	2367378	2371625	1123	exon_intron
chi_circ_000044	ncbi-102169051	1	+	2447754	2449997	425	annot_exons
chi_circ_000045	ncbi-102169051	1	+	2448812	2449997	285	annot_exons
chi_circ_000046	ncbi-102169051	1	+	2468829	2471088	334	annot_exons
chi_circ_000047	ncbi-102169051	1	+	2473823	2479055	654	annot_exons
chi_circ_000048	ncbi-102169051	1	+	2473823	2483806	1275	annot_exons
chi_circ_000049	ncbi-102169051	1	+	2500461	2501114	275	annot_exons
chi_circ_000050	ncbi-102177562	1	+	2561042	2568100	563	annot_exons
chi_circ_000051	ncbi-102169624	1	-	2853506	2871931	295	annot_exons
chi_circ_000052	ncbi-102169624	1	-	2871769	2878321	299	annot_exons
chi_circ_000053	ncbi-102169624	1	-	2905231	2926313	485	annot_exons
chi_circ_000054	ncbi-102169904	1	+	3116230	3118584	291	annot_exons
chi_circ_000055	ncbi-102169904	1	+	3126004	3132411	701	annot_exons
chi_circ_000056	NA	1	+	3433710	3466146	32437	intergenic
chi_circ_000057	ncbi-102170463	1	+	3570889	3583080	1152	annot_exons
chi_circ_000058	ncbi-102170463	1	+	3626312	3629012	411	annot_exons
chi_circ_000059	ncbi-102170463	1	+	3649250	3670400	499	annot_exons
chi_circ_000060	ncbi-102170463	1	+	3649250	3688393	603	annot_exons
chi_circ_000061	ncbi-102170463	1	+	3688290	3702852	479	annot_exons
chi_circ_000062	ncbi-102170463	1	+	3700801	3702852	375	annot_exons
chi_circ_000063	ncbi-102170463	1	+	3700801	3708705	484	annot_exons
chi_circ_000064	ncbi-102170463	1	+	3700801	3718905	892	annot_exons
chi_circ_000065	ncbi-102170463	1	+	3713270	3732725	570	annot_exons
chi_circ_000066	ncbi-102170463	1	+	3713270	3738798	831	annot_exons
chi_circ_000067	NA	1	-	5994676	5995805	1130	intergenic
chi_circ_000068	ncbi-102171277	1	-	6023558	6030493	1695	annot_exons
chi_circ_000069	ncbi-102184194	1	+	6330939	6333216	560	annot_exons
chi_circ_000070	ncbi-102184473	1	-	6346199	6361276	2054	annot_exons
chi_circ_000071	ncbi-102184473	1	-	6358203	6361276	387	annot_exons
chi_circ_000072	ncbi-102185778	1	+	6401957	6402870	303	annot_exons
chi_circ_000073	ncbi-102185778	1	+	6402772	6416297	1065	annot_exons
chi_circ_000074	ncbi-102172097	1	+	8673912	8686585	301	annot_exons
chi_circ_000075	ncbi-102172097	1	+	8673912	8696908	585	annot_exons
chi_circ_000076	ncbi-102172097	1	+	8673912	8699794	945	annot_exons
chi_circ_000077	ncbi-102172097	1	+	8673912	8702142	1121	annot_exons
chi_circ_000078	ncbi-102172097	1	+	8699619	8702142	352	annot_exons
chi_circ_000079	ncbi-102172386	1	+	8816757	8818368	539	annot_exons
chi_circ_000080	ncbi-102172660	1	+	9212741	9224893	301	annot_exons
chi_circ_000081	ncbi-102186997	1	-	9481957	9482247	291	antisense
chi_circ_000082	ncbi-102186997	1	+	9544503	9610783	605	annot_exons
chi_circ_000083	ncbi-102186997	1	+	9608101	9610783	307	annot_exons
chi_circ_000084	ncbi-102186997	1	+	9667937	9684375	359	annot_exons
chi_circ_000085	ncbi-102186997	1	+	9667937	9695617	593	annot_exons
chi_circ_000086	ncbi-102186997	1	+	9667937	9723659	822	annot_exons
chi_circ_000087	ncbi-102186997	1	+	9670796	9695617	425	annot_exons
chi_circ_000088	ncbi-102186997	1	+	9684242	9694062	209	annot_exons
chi_circ_000089	ncbi-102186997	1	+	9684242	9695617	368	annot_exons
chi_circ_000090	ncbi-102186997	1	+	9684242	9723659	597	annot_exons
chi_circ_000091	ncbi-102186997	1	+	9769807	9780106	302	annot_exons
chi_circ_000092	ncbi-102188975	1	-	9909912	9931081	1162	annot_exons
chi_circ_000093	ncbi-102188975	1	-	9913678	9931081	969	annot_exons
chi_circ_000094	ncbi-102188975	1	-	9918532	9922911	526	annot_exons
chi_circ_000095	ncbi-102188975	1	-	9920442	9931081	579	annot_exons
chi_circ_000096	ncbi-102189619	1	-	9955840	9971827	595	annot_exons
chi_circ_000097	ncbi-102189619	1	-	9955840	9978054	856	annot_exons
chi_circ_000098	ncbi-102189619	1	-	9966412	9971827	411	annot_exons
chi_circ_000099	ncbi-102189619	1	-	9966412	9976997	564	annot_exons
chi_circ_000100	ncbi-102189619	1	-	9966412	9978054	672	annot_exons
chi_circ_000101	ncbi-102189619	1	-	9966412	9978751	1369	exon_intron
chi_circ_000102	ncbi-102189619	1	-	9966412	9981971	4589	exon_intron
chi_circ_000103	ncbi-102189619	1	-	9976845	9985768	327	annot_exons
chi_circ_000104	ncbi-102180425	1	-	17519893	17531912	866	annot_exons
chi_circ_000105	ncbi-102180425	1	-	17531301	17531912	468	annot_exons
chi_circ_000106	NA	1	-	18158235	18203845	45611	intergenic
chi_circ_000107	ncbi-102176267	1	+	18221620	18227219	346	annot_exons
chi_circ_000108	NA	1	+	18533060	18533854	795	intergenic
chi_circ_000109	NA	1	+	18674208	18720856	46649	intergenic
chi_circ_000110	NA	1	-	19155532	19158046	2515	intergenic
chi_circ_000111	NA	1	-	19156279	19158046	1768	intergenic
chi_circ_000112	NA	1	-	19224841	19227209	2369	intergenic
chi_circ_000113	NA	1	-	19399918	19448613	48696	intergenic
chi_circ_000114	NA	1	-	19399918	19494343	94426	intergenic
chi_circ_000115	NA	1	-	19488915	19494343	5429	intergenic
chi_circ_000116	NA	1	-	19494147	19584783	90637	intergenic
chi_circ_000117	NA	1	-	19543779	19634932	91154	intergenic
chi_circ_000118	NA	1	-	19558983	19634929	75947	intergenic
chi_circ_000119	NA	1	-	19565011	19588542	23532	intergenic
chi_circ_000120	NA	1	-	19565011	19634932	69922	intergenic
chi_circ_000121	NA	1	-	19584724	19634929	50206	intergenic
chi_circ_000122	NA	1	-	19584724	19634932	50209	intergenic
chi_circ_000123	ncbi-102177278	1	-	19953188	19957496	204	annot_exons
chi_circ_000124	ncbi-102177278	1	-	19953188	19964478	462	annot_exons
chi_circ_000125	ncbi-102177278	1	-	19957417	19964478	338	annot_exons
chi_circ_000126	ncbi-102177278	1	-	20001950	20004578	501	annot_exons
chi_circ_000127	ncbi-102177278	1	-	20001950	20010284	1114	annot_exons
chi_circ_000128	ncbi-102177278	1	-	20017319	20032760	438	annot_exons
chi_circ_000129	ncbi-102177278	1	-	20017319	20042979	525	annot_exons
chi_circ_000130	ncbi-102177278	1	-	20017319	20051178	688	annot_exons
chi_circ_000131	ncbi-102177278	1	-	20017319	20066428	860	annot_exons
chi_circ_000132	ncbi-102177278	1	-	20017319	20085591	1167	annot_exons
chi_circ_000133	ncbi-102177278	1	-	20022083	20042979	376	annot_exons
chi_circ_000134	ncbi-102177278	1	-	20022083	20051178	539	annot_exons
chi_circ_000135	ncbi-102177278	1	-	20022083	20066428	711	annot_exons
chi_circ_000136	ncbi-102177278	1	-	20030030	20066428	637	annot_exons
chi_circ_000137	ncbi-102177278	1	-	20042893	20076758	506	annot_exons
chi_circ_000138	ncbi-102177278	1	-	20066305	20085591	431	annot_exons
chi_circ_000139	ncbi-102177278	1	-	20076675	20085591	307	annot_exons
chi_circ_000140	ncbi-102177278	1	-	20081323	20085591	223	annot_exons
chi_circ_000141	ncbi-102178209	1	+	20886694	20925495	11905	exon_intron
chi_circ_000142	ncbi-102178209	1	+	20896224	20925495	2375	exon_intron
chi_circ_000143	ncbi-102178209	1	+	20896228	20925495	2371	exon_intron
chi_circ_000144	ncbi-102178209	1	+	20898394	20925495	205	annot_exons
chi_circ_000145	ncbi-102178209	1	+	20898394	20930613	5323	exon_intron
chi_circ_000146	ncbi-102181811	1	-	21591109	21596293	405	annot_exons
chi_circ_000147	ncbi-102181811	1	-	21591109	21601283	732	annot_exons
chi_circ_000148	ncbi-102181811	1	-	21627643	21651274	975	annot_exons
chi_circ_000149	ncbi-102181811	1	-	21661183	21667676	469	annot_exons
chi_circ_000150	ncbi-102182257	1	-	22161102	22179001	824	annot_exons
chi_circ_000151	ncbi-102182257	1	-	22161102	22201730	1560	annot_exons
chi_circ_000152	ncbi-102182257	1	-	22173901	22179001	467	annot_exons
chi_circ_000153	ncbi-102182257	1	-	22173901	22236080	1915	annot_exons
chi_circ_000154	ncbi-102182257	1	-	22173901	22256436	2655	annot_exons
chi_circ_000155	ncbi-102182257	1	-	22188790	22201730	736	annot_exons
chi_circ_000156	ncbi-102182257	1	-	22194506	22248035	1454	annot_exons
chi_circ_000157	ncbi-102182257	1	-	22211703	22256436	1452	annot_exons
chi_circ_000158	ncbi-102182257	1	-	22227809	22243996	651	annot_exons
chi_circ_000159	ncbi-102182257	1	-	22227809	22256436	1269	annot_exons
chi_circ_000160	ncbi-102182257	1	-	22227809	22267634	1566	annot_exons
chi_circ_000161	ncbi-102182257	1	-	22232522	22236080	357	annot_exons
chi_circ_000162	ncbi-102182257	1	-	22232522	22243996	479	annot_exons
chi_circ_000163	ncbi-102182257	1	-	22232522	22256436	1097	annot_exons
chi_circ_000164	ncbi-102182257	1	-	22243875	22256436	740	annot_exons
chi_circ_000165	ncbi-102182257	1	-	22243875	22267634	1037	annot_exons
chi_circ_000166	ncbi-102182257	1	-	22247869	22250297	412	annot_exons
chi_circ_000167	ncbi-102182257	1	-	22247869	22256436	618	annot_exons
chi_circ_000168	ncbi-102182257	1	-	22262325	22267634	297	annot_exons
chi_circ_000169	ncbi-102182257	1	-	22320724	22343887	418	annot_exons
chi_circ_000170	ncbi-102182257	1	-	22320724	22392594	49125	exon_intron
chi_circ_000171	ncbi-102182257	1	-	22340687	22343887	279	annot_exons
chi_circ_000172	ncbi-102182257	1	-	22741329	22741655	327	one_exon
chi_circ_000173	ncbi-102183726	1	-	24974349	24974755	407	one_exon
chi_circ_000174	ncbi-102183726	1	-	24985333	24997413	993	annot_exons
chi_circ_000175	ncbi-102183726	1	-	25026537	25028914	624	annot_exons
chi_circ_000176	ncbi-102183726	1	-	25026537	25068881	1318	annot_exons
chi_circ_000177	ncbi-102183726	1	-	25037283	25068257	573	annot_exons
chi_circ_000178	ncbi-102183726	1	-	25064876	25068881	388	annot_exons
chi_circ_000179	ncbi-102183726	1	-	25064876	25095524	546	annot_exons
chi_circ_000180	ncbi-102186052	1	-	27939045	27972168	569	annot_exons
chi_circ_000181	ncbi-102186052	1	-	28015423	28037330	626	annot_exons
chi_circ_000182	ncbi-102186052	1	-	28015423	28092239	1189	annot_exons
chi_circ_000183	ncbi-102186052	1	-	28083403	28092239	563	annot_exons
chi_circ_000184	ncbi-102186052	1	-	28083403	28175060	849	annot_exons
chi_circ_000185	ncbi-102186052	1	-	28134165	28175060	286	annot_exons
chi_circ_000186	NA	1	-	30382371	30401825	19455	intergenic
chi_circ_000187	ncbi-102169626	1	-	33992766	33993253	488	one_exon
chi_circ_000188	ncbi-102169626	1	-	33992766	34004119	606	annot_exons
chi_circ_000189	ncbi-102169626	1	-	33992766	34004287	774	annot_exons
chi_circ_000190	ncbi-102187985	1	+	34301318	34309940	390	annot_exons
chi_circ_000191	ncbi-102189621	1	+	34997861	35017196	561	annot_exons
chi_circ_000192	ncbi-102189621	1	+	35013314	35017196	479	annot_exons
chi_circ_000193	ncbi-102189621	1	-	35032216	35038980	6765	antisense
chi_circ_000194	ncbi-102190819	1	+	36100064	36100724	661	one_exon
chi_circ_000195	ncbi-102190819	1	+	36245653	36246827	492	annot_exons
chi_circ_000196	ncbi-102191271	1	-	37062442	37075058	503	annot_exons
chi_circ_000197	ncbi-102191271	1	-	37062442	37077835	590	annot_exons
chi_circ_000198	ncbi-102191271	1	-	37066346	37077835	468	annot_exons
chi_circ_000199	ncbi-102191271	1	-	37066346	37085328	651	annot_exons
chi_circ_000200	ncbi-102191271	1	-	37074686	37085328	525	annot_exons
chi_circ_000201	ncbi-102168387	1	+	37139610	37150218	319	annot_exons
chi_circ_000202	ncbi-102168387	1	+	37139610	37150220	321	annot_exons
chi_circ_000203	ncbi-102168387	1	+	37139610	37152059	2160	exon_intron
chi_circ_000204	ncbi-102168387	1	+	37139614	37150220	317	annot_exons
chi_circ_000205	ncbi-102168387	1	+	37149971	37150220	250	one_exon
chi_circ_000206	ncbi-102168387	1	+	37149971	37152059	2089	exon_intron
chi_circ_000207	ncbi-102168387	1	+	37179980	37187413	647	annot_exons
chi_circ_000208	ncbi-102168387	1	+	37190076	37191226	186	annot_exons
chi_circ_000209	ncbi-102170911	1	+	40854455	40866538	356	annot_exons
chi_circ_000210	ncbi-102170911	1	+	40866409	40875815	393	annot_exons
chi_circ_000211	ncbi-102187986	1	+	40960707	40970741	570	annot_exons
chi_circ_000212	ncbi-102187986	1	+	40981910	40993816	543	annot_exons
chi_circ_000213	ncbi-102171372	1	-	41048161	41048626	466	one_exon
chi_circ_000214	ncbi-102175162	1	+	41808927	41842443	524	annot_exons
chi_circ_000215	ncbi-102175162	1	+	41808927	41843489	588	annot_exons
chi_circ_000216	ncbi-102175162	1	+	41831108	41843489	435	annot_exons
chi_circ_000217	ncbi-102175162	1	+	41861297	41865040	421	annot_exons
chi_circ_000218	ncbi-102169054	1	-	41894177	41913928	779	annot_exons
chi_circ_000219	ncbi-102169054	1	-	41894177	41931343	1007	annot_exons
chi_circ_000220	ncbi-102169054	1	-	41913791	41931343	366	annot_exons
chi_circ_000221	ncbi-102177469	1	+	43354271	43357783	423	annot_exons
chi_circ_000222	ncbi-102177469	1	+	43354271	43369156	1039	annot_exons
chi_circ_000223	ncbi-102177469	1	+	43356225	43357783	311	annot_exons
chi_circ_000224	ncbi-102177469	1	+	43357579	43369156	821	annot_exons
chi_circ_000225	ncbi-102177469	1	+	43362273	43369156	616	annot_exons
chi_circ_000226	ncbi-102178306	1	+	43410557	43414170	347	annot_exons
chi_circ_000227	ncbi-102178662	1	-	43437267	43447213	789	annot_exons
chi_circ_000228	ncbi-102178662	1	-	43437267	43455628	1349	annot_exons
chi_circ_000229	ncbi-102178662	1	-	43437391	43437995	605	intronic
chi_circ_000230	ncbi-102178662	1	-	43437995	43455628	1226	annot_exons
chi_circ_000231	ncbi-102178662	1	-	43442535	43455628	1128	annot_exons
chi_circ_000232	ncbi-102178662	1	-	43443506	43455628	1011	annot_exons
chi_circ_000233	ncbi-102178662	1	-	43450230	43452994	386	annot_exons
chi_circ_000234	ncbi-102178662	1	-	43450230	43455628	560	annot_exons
chi_circ_000235	ncbi-102178662	1	-	43451147	43455628	411	annot_exons
chi_circ_000236	ncbi-102178662	1	-	43452868	43455628	301	annot_exons
chi_circ_000237	ncbi-102178944	1	+	43503899	43508618	491	exon_intron
chi_circ_000238	ncbi-102180889	1	+	43753013	43756693	590	annot_exons
chi_circ_000239	ncbi-102180889	1	+	43753013	43768964	736	annot_exons
chi_circ_000240	ncbi-102180889	1	+	43756509	43768964	331	annot_exons
chi_circ_000241	ncbi-102181536	1	+	43842875	43850512	681	annot_exons
chi_circ_000242	ncbi-102181536	1	+	43842875	43856310	1125	annot_exons
chi_circ_000243	ncbi-102181812	1	+	43891875	43900950	399	annot_exons
chi_circ_000244	ncbi-102181812	1	+	43891875	43904871	540	annot_exons
chi_circ_000245	ncbi-102182911	1	-	43943137	43948109	319	annot_exons
chi_circ_000246	ncbi-102182911	1	+	44018500	44019118	619	antisense
chi_circ_000247	ncbi-102182911	1	-	44069678	44071369	214	annot_exons
chi_circ_000248	ncbi-102182911	1	-	44095860	44124266	382	annot_exons
chi_circ_000249	ncbi-102183182	1	-	44485123	44487176	331	annot_exons
chi_circ_000250	ncbi-102183182	1	-	44485123	44503350	573	annot_exons
chi_circ_000251	ncbi-102183182	1	-	44485123	44525018	905	annot_exons
chi_circ_000252	ncbi-102183182	1	-	44503189	44525018	494	annot_exons
chi_circ_000253	ncbi-102183182	1	-	44510278	44525018	332	annot_exons
chi_circ_000254	ncbi-102183182	1	-	44522072	44525018	199	annot_exons
chi_circ_000255	ncbi-102183912	1	-	44548372	44576753	1678	annot_exons
chi_circ_000256	ncbi-102183912	1	-	44554144	44576753	1555	annot_exons
chi_circ_000257	ncbi-102183912	1	-	44563721	44574020	679	annot_exons
chi_circ_000258	ncbi-102183912	1	-	44563721	44576753	861	annot_exons
chi_circ_000259	ncbi-102183912	1	-	44569733	44574020	645	annot_exons
chi_circ_000260	ncbi-102183912	1	-	44569733	44576753	827	annot_exons
chi_circ_000261	ncbi-102183912	1	-	44597022	44658651	753	annot_exons
chi_circ_000262	ncbi-102183912	1	-	44616654	44642236	491	annot_exons
chi_circ_000263	ncbi-102183912	1	-	44616654	44658651	643	annot_exons
chi_circ_000264	ncbi-102183912	1	-	44625034	44658651	448	annot_exons
chi_circ_000265	ncbi-102185037	1	-	44755618	44756903	468	annot_exons
chi_circ_000266	ncbi-102185605	1	+	44792236	44793066	281	annot_exons
chi_circ_000267	ncbi-102185605	1	+	44792236	44797227	571	annot_exons
chi_circ_000268	ncbi-102185605	1	+	44796041	44797227	290	annot_exons
chi_circ_000269	ncbi-102185605	1	+	44797891	44802051	854	annot_exons
chi_circ_000270	ncbi-102186156	1	+	44826892	44831822	4931	exon_intron
chi_circ_000271	ncbi-102186156	1	+	44858626	44859380	755	one_exon
chi_circ_000272	ncbi-102186156	1	+	44858626	44862612	829	annot_exons
chi_circ_000273	ncbi-102186156	1	+	44858626	44877466	1036	annot_exons
chi_circ_000274	ncbi-102171011	1	+	48869996	48884006	657	annot_exons
chi_circ_000275	ncbi-102171011	1	+	48874427	48884006	556	annot_exons
chi_circ_000276	ncbi-102171011	1	+	48874427	48891808	684	annot_exons
chi_circ_000277	ncbi-102171011	1	+	48874427	48893665	817	annot_exons
chi_circ_000278	ncbi-102171011	1	+	48874427	48908418	930	annot_exons
chi_circ_000279	ncbi-102171011	1	+	48881736	48884006	336	annot_exons
chi_circ_000280	ncbi-102171011	1	+	48881736	48893665	597	annot_exons
chi_circ_000281	ncbi-102171011	1	+	48893533	48916992	806	annot_exons
chi_circ_000282	ncbi-102186998	1	-	49041354	49050844	491	annot_exons
chi_circ_000283	ncbi-102186998	1	-	49041354	49054789	638	annot_exons
chi_circ_000284	ncbi-102186998	1	-	49069202	49081586	647	annot_exons
chi_circ_000285	ncbi-102186998	1	-	49079149	49081586	552	annot_exons
chi_circ_000286	ncbi-102186998	1	-	49101213	49119848	424	annot_exons
chi_circ_000287	ncbi-102186998	1	-	49101213	49126691	3648	exon_intron
chi_circ_000288	ncbi-102186998	1	-	49101213	49129361	684	annot_exons
chi_circ_000289	ncbi-102186998	1	-	49101213	49135401	841	annot_exons
chi_circ_000290	ncbi-102186998	1	-	49101213	49157806	988	annot_exons
chi_circ_000291	ncbi-102186998	1	-	49116756	49126691	3444	exon_intron
chi_circ_000292	ncbi-102186998	1	-	49116756	49129361	480	annot_exons
chi_circ_000293	ncbi-102186998	1	-	49116756	49135401	637	annot_exons
chi_circ_000294	ncbi-102186998	1	-	49123468	49135401	417	annot_exons
chi_circ_000295	ncbi-102186998	1	-	49157660	49248731	580	annot_exons
chi_circ_000296	ncbi-102186998	1	-	49235525	49241830	6306	exon_intron
chi_circ_000297	ncbi-102186998	1	-	49235525	49248731	433	annot_exons
chi_circ_000298	ncbi-102172663	1	-	51085486	51129226	43741	antisense
chi_circ_000299	ncbi-102172663	1	+	51085491	51091576	414	annot_exons
chi_circ_000300	ncbi-102172663	1	+	51085491	51105299	681	annot_exons
chi_circ_000301	ncbi-102171100	1	-	51470502	51477263	387	annot_exons
chi_circ_000302	ncbi-102171100	1	-	51471869	51477263	294	annot_exons
chi_circ_000303	ncbi-102171100	1	-	51471869	51478496	1527	exon_intron
chi_circ_000304	ncbi-102174511	1	-	51650798	51674871	2281	exon_intron
chi_circ_000305	NA	1	+	51726285	51734124	7840	intergenic
chi_circ_000306	NA	1	+	51727385	51734124	6740	intergenic
chi_circ_000307	ncbi-102175617	1	-	52029573	52032956	394	annot_exons
chi_circ_000308	ncbi-102175617	1	-	52034638	52038368	601	annot_exons
chi_circ_000309	ncbi-102175617	1	-	52035586	52038368	415	annot_exons
chi_circ_000310	ncbi-102175617	1	-	52035586	52047501	1378	annot_exons
chi_circ_000311	ncbi-102171374	1	+	52070004	52085135	7445	exon_intron
chi_circ_000312	ncbi-102171374	1	+	52070004	52092079	7766	exon_intron
chi_circ_000313	ncbi-102171374	1	+	52097646	52101439	368	annot_exons
chi_circ_000314	ncbi-102171374	1	+	52143418	52146436	290	annot_exons
chi_circ_000315	ncbi-102171374	1	+	52152958	52159346	316	annot_exons
chi_circ_000316	ncbi-102171374	1	+	52159221	52164580	627	annot_exons
chi_circ_000317	ncbi-102171374	1	+	52161659	52164580	501	annot_exons
chi_circ_000318	ncbi-102173039	1	+	54574072	54596486	22415	exon_intron
chi_circ_000319	ncbi-102173039	1	+	54574072	54604950	22712	exon_intron
chi_circ_000320	ncbi-102173039	1	+	54574072	54608581	22830	exon_intron
chi_circ_000321	ncbi-102173039	1	+	54574072	54612896	22982	exon_intron
chi_circ_000322	ncbi-102173039	1	+	54596145	54596486	342	one_exon
chi_circ_000323	ncbi-102173039	1	+	54596145	54608581	757	annot_exons
chi_circ_000324	ncbi-102173039	1	+	54596145	54612896	909	annot_exons
chi_circ_000325	ncbi-102173039	1	+	54596145	54630714	2380	annot_exons
chi_circ_000326	ncbi-102173039	1	+	54596145	54632554	2465	annot_exons
chi_circ_000327	ncbi-102173039	1	+	54596145	54674445	2742	annot_exons
chi_circ_000328	ncbi-102173039	1	+	54604654	54632554	2123	annot_exons
chi_circ_000329	ncbi-102173039	1	+	54608464	54612896	270	annot_exons
chi_circ_000330	ncbi-102173039	1	+	54630576	54632554	224	annot_exons
chi_circ_000331	ncbi-102178395	1	+	55261324	55262672	1349	one_exon
chi_circ_000332	ncbi-102178395	1	+	55283480	55283860	381	one_exon
chi_circ_000333	ncbi-102178395	1	+	55283480	55294970	663	annot_exons
chi_circ_000334	ncbi-102178395	1	+	55293657	55294970	282	annot_exons
chi_circ_000335	ncbi-102178395	1	+	55314185	55322399	501	annot_exons
chi_circ_000336	ncbi-102178395	1	+	55314185	55334178	1136	annot_exons
chi_circ_000337	ncbi-102178395	1	+	55322256	55334178	779	annot_exons
chi_circ_000338	ncbi-102178395	1	+	55325324	55334178	449	annot_exons
chi_circ_000339	ncbi-102178395	1	+	55325324	55345239	687	annot_exons
chi_circ_000340	ncbi-102178395	1	+	55326665	55334178	308	annot_exons
chi_circ_000341	ncbi-102178395	1	+	55347354	55351818	306	annot_exons
chi_circ_000342	ncbi-102179319	1	+	55363080	55367645	434	annot_exons
chi_circ_000343	ncbi-102179319	1	+	55366677	55367645	564	exon_intron
chi_circ_000344	ncbi-102179319	1	+	55366991	55367645	250	annot_exons
chi_circ_000345	ncbi-102181162	1	+	55734215	55739768	702	annot_exons
chi_circ_000346	ncbi-102182258	1	-	55914858	55924626	1263	exon_intron
chi_circ_000347	ncbi-102183823	1	+	56568676	56602316	551	annot_exons
chi_circ_000348	ncbi-102183823	1	+	56601194	56602248	391	annot_exons
chi_circ_000349	ncbi-102183823	1	+	56601194	56602316	459	annot_exons
chi_circ_000350	ncbi-102183823	1	+	56601197	56602248	388	annot_exons
chi_circ_000351	ncbi-102183823	1	+	56601197	56602316	456	annot_exons
chi_circ_000352	ncbi-102184093	1	-	56694821	56699482	636	annot_exons
chi_circ_000353	ncbi-102184376	1	-	56776848	56788518	1177	annot_exons
chi_circ_000354	ncbi-102184376	1	-	56779801	56784054	861	annot_exons
chi_circ_000355	ncbi-102184376	1	-	56782547	56784054	370	annot_exons
chi_circ_000356	ncbi-102184376	1	-	56782547	56793779	1067	annot_exons
chi_circ_000357	ncbi-102184376	1	-	56783910	56788518	277	annot_exons
chi_circ_000358	ncbi-102184376	1	-	56783910	56808415	1282	annot_exons
chi_circ_000359	ncbi-102184376	1	-	56788387	56808415	1137	annot_exons
chi_circ_000360	ncbi-102184376	1	-	56805311	56822226	614	annot_exons
chi_circ_000361	ncbi-102184376	1	-	56814346	56822821	395	exon_intron
chi_circ_000362	ncbi-102185038	1	+	56898453	56903517	440	annot_exons
chi_circ_000363	ncbi-102185311	1	-	56987321	56994853	3224	exon_intron
chi_circ_000364	ncbi-102185606	1	-	57032814	57033850	321	annot_exons
chi_circ_000365	ncbi-102185606	1	-	57032814	57033853	324	exon_intron
chi_circ_000366	ncbi-102186053	1	+	57097176	57103503	562	annot_exons
chi_circ_000367	ncbi-102186053	1	+	57102695	57109169	574	annot_exons
chi_circ_000368	ncbi-102186521	1	+	57188415	57217701	17404	exon_intron
chi_circ_000369	ncbi-102186521	1	+	57210003	57217701	412	annot_exons
chi_circ_000370	ncbi-102186521	1	+	57213382	57217701	293	annot_exons
chi_circ_000371	ncbi-102187529	1	-	57267258	57302073	725	annot_exons
chi_circ_000372	ncbi-102187529	1	-	57285761	57302073	246	annot_exons
chi_circ_000373	ncbi-102174975	1	-	57614025	57615659	1410	annot_exons
chi_circ_000374	ncbi-102174975	1	-	57644166	57653240	452	annot_exons
chi_circ_000375	ncbi-102189071	1	-	59321584	59406827	359	annot_exons
chi_circ_000376	ncbi-102189071	1	-	59321584	59408020	1552	exon_intron
chi_circ_000377	ncbi-102175521	1	-	62319072	62322719	1023	annot_exons
chi_circ_000378	ncbi-102190262	1	-	62579601	62590699	649	annot_exons
chi_circ_000379	ncbi-102190262	1	-	62579601	62594380	1041	annot_exons
chi_circ_000380	ncbi-102190262	1	-	62579601	62596317	2978	exon_intron
chi_circ_000381	ncbi-102190262	1	-	62579615	62594380	1027	annot_exons
chi_circ_000382	ncbi-102190262	1	-	62590467	62594380	625	annot_exons
chi_circ_000383	ncbi-102190735	1	+	62705966	62719058	582	annot_exons
chi_circ_000384	ncbi-102190735	1	+	62705966	62723771	781	annot_exons
chi_circ_000385	ncbi-102190735	1	+	62723573	62738054	387	annot_exons
chi_circ_000386	ncbi-102190735	1	+	62723573	62741297	963	annot_exons
chi_circ_000387	ncbi-102190993	1	-	62778357	62783392	307	annot_exons
chi_circ_000388	ncbi-102191736	1	+	62832999	62833164	166	one_exon
chi_circ_000389	ncbi-102168389	1	-	62869063	62869389	327	one_exon
chi_circ_000390	ncbi-102170550	1	+	63015108	63046220	1220	annot_exons
chi_circ_000391	ncbi-102170550	1	+	63040003	63046220	662	annot_exons
chi_circ_000392	ncbi-102176363	1	-	63193078	63211862	5372	exon_intron
chi_circ_000393	ncbi-102176363	1	-	63198164	63211862	286	annot_exons
chi_circ_000394	ncbi-102176363	1	-	63223695	63255904	543	annot_exons
chi_circ_000395	ncbi-102176363	1	-	63246415	63255904	447	annot_exons
chi_circ_000396	ncbi-102176363	1	-	63246415	63277225	531	annot_exons
chi_circ_000397	ncbi-102176363	1	-	63246415	63278341	1647	exon_intron
chi_circ_000398	ncbi-102176363	1	-	63277142	63321328	278	annot_exons
chi_circ_000399	ncbi-102177001	1	-	63483479	63493602	492	annot_exons
chi_circ_000400	ncbi-102177001	1	-	63552426	63554462	674	annot_exons
chi_circ_000401	NA	1	+	63607961	63608467	507	intergenic
chi_circ_000402	ncbi-102177471	1	-	63682445	63690326	518	annot_exons
chi_circ_000403	ncbi-102178947	1	+	63963487	63963964	478	one_exon
chi_circ_000404	ncbi-102178947	1	+	63963487	63980803	680	annot_exons
chi_circ_000405	ncbi-102179813	1	+	64334123	64348610	666	annot_exons
chi_circ_000406	ncbi-102180258	1	-	64485921	64496805	941	annot_exons
chi_circ_000407	ncbi-102180258	1	-	64542982	64562283	1125	annot_exons
chi_circ_000408	ncbi-102180258	1	-	64550452	64562283	617	annot_exons
chi_circ_000409	ncbi-102181721	1	-	64669275	64684624	869	annot_exons
chi_circ_000410	ncbi-102181721	1	-	64674464	64674950	301	annot_exons
chi_circ_000411	ncbi-102181721	1	-	64674464	64684624	480	annot_exons
chi_circ_000412	ncbi-102181721	1	-	64717842	64719412	519	annot_exons
chi_circ_000413	ncbi-102181721	1	-	64717842	64730812	1406	annot_exons
chi_circ_000414	ncbi-102182541	1	-	64771199	64773103	292	annot_exons
chi_circ_000415	ncbi-102182541	1	-	64776813	64796097	998	annot_exons
chi_circ_000416	ncbi-102182541	1	-	64784959	64796097	599	annot_exons
chi_circ_000417	ncbi-102182541	1	-	64790188	64796097	499	annot_exons
chi_circ_000418	ncbi-102182541	1	-	64793629	64796097	405	annot_exons
chi_circ_000419	NA	1	-	65154528	65158495	3968	intergenic
chi_circ_000420	ncbi-102186631	1	+	65334416	65356738	6492	exon_intron
chi_circ_000421	ncbi-102187165	1	-	65388598	65393881	564	annot_exons
chi_circ_000422	ncbi-102187165	1	-	65398653	65404233	3354	exon_intron
chi_circ_000423	ncbi-102187165	1	-	65398653	65409298	3462	exon_intron
chi_circ_000424	ncbi-102187165	1	-	65398653	65414269	3596	exon_intron
chi_circ_000425	ncbi-102187165	1	-	65401812	65414269	437	annot_exons
chi_circ_000426	ncbi-102187165	1	-	65409191	65414269	242	annot_exons
chi_circ_000427	ncbi-102188353	1	-	65558575	65565627	393	annot_exons
chi_circ_000428	ncbi-102188353	1	-	65563938	65578633	491	annot_exons
chi_circ_000429	ncbi-102188353	1	-	65563938	65591868	677	annot_exons
chi_circ_000430	ncbi-102188353	1	-	65578452	65591868	368	annot_exons
chi_circ_000431	ncbi-102188802	1	+	65622725	65678311	665	annot_exons
chi_circ_000432	ncbi-102188802	1	+	65641583	65662965	375	annot_exons
chi_circ_000433	ncbi-102188802	1	+	65641583	65678311	571	annot_exons
chi_circ_000434	ncbi-102188802	1	+	65662857	65678311	305	annot_exons
chi_circ_000435	ncbi-102188802	1	+	65696597	65697732	1136	exon_intron
chi_circ_000436	ncbi-102173041	1	-	65764702	65774180	328	annot_exons
chi_circ_000437	ncbi-102173041	1	-	65768790	65774180	290	exon_intron
chi_circ_000438	ncbi-102173041	1	-	65768798	65774180	282	annot_exons
chi_circ_000439	ncbi-102189072	1	+	65937072	65950297	345	exon_intron
chi_circ_000440	ncbi-102189072	1	+	65937072	65953738	438	exon_intron
chi_circ_000441	ncbi-102189072	1	+	65937072	65956930	499	exon_intron
chi_circ_000442	ncbi-102189072	1	+	65937072	65970322	731	exon_intron
chi_circ_000443	ncbi-102189072	1	+	65937072	65976697	868	exon_intron
chi_circ_000444	ncbi-102189072	1	+	65949687	65976697	653	annot_exons
chi_circ_000445	ncbi-102189072	1	+	65970072	65976697	301	annot_exons
chi_circ_000446	ncbi-102189072	1	+	65970072	65996941	664	annot_exons
chi_circ_000447	ncbi-102189072	1	+	65992340	65996941	363	annot_exons
chi_circ_000448	ncbi-102189350	1	+	66075730	66088558	560	annot_exons
chi_circ_000449	ncbi-102189350	1	+	66075730	66132470	1214	annot_exons
chi_circ_000450	ncbi-102189350	1	+	66087084	66118961	475	annot_exons
chi_circ_000451	ncbi-102189350	1	+	66087084	66132470	1013	annot_exons
chi_circ_000452	ncbi-102189798	1	-	66174132	66178758	594	annot_exons
chi_circ_000453	ncbi-102189798	1	-	66177272	66178758	469	annot_exons
chi_circ_000454	ncbi-102189798	1	-	66177272	66185859	632	annot_exons
chi_circ_000455	ncbi-102189798	1	-	66177272	66206684	1421	annot_exons
chi_circ_000456	ncbi-102189798	1	-	66205233	66213086	407	annot_exons
chi_circ_000457	ncbi-102189798	1	-	66212946	66219985	682	annot_exons
chi_circ_000458	ncbi-102189798	1	-	66212946	66237915	954	annot_exons
chi_circ_000459	ncbi-102190641	1	-	66500486	66510340	495	annot_exons
chi_circ_000460	ncbi-102190641	1	-	66508421	66510340	342	annot_exons
chi_circ_000461	ncbi-102190641	1	-	66510123	66517735	549	annot_exons
chi_circ_000462	ncbi-102190641	1	-	66515849	66538263	970	annot_exons
chi_circ_000463	ncbi-102190641	1	-	66527951	66537483	588	annot_exons
chi_circ_000464	ncbi-102190641	1	-	66527951	66538263	639	annot_exons
chi_circ_000465	ncbi-102190641	1	-	66527951	66562391	849	annot_exons
chi_circ_000466	ncbi-102190641	1	-	66551943	66580876	2304	annot_exons
chi_circ_000467	ncbi-102190641	1	-	66594754	66604831	1019	annot_exons
chi_circ_000468	ncbi-102190641	1	-	66603568	66610091	1131	annot_exons
chi_circ_000469	ncbi-102190641	1	-	66607356	66608927	332	annot_exons
chi_circ_000470	ncbi-102190641	1	-	66675425	66718470	497	annot_exons
chi_circ_000471	ncbi-102190641	1	-	66705981	66724272	6131	exon_intron
chi_circ_000472	ncbi-102190641	1	-	66718300	66724272	5973	exon_intron
chi_circ_000473	ncbi-102191274	1	-	66830173	66831158	322	annot_exons
chi_circ_000474	ncbi-102173333	1	+	67299289	67314714	576	annot_exons
chi_circ_000475	ncbi-102173333	1	+	67314540	67328757	371	annot_exons
chi_circ_000476	ncbi-102173333	1	+	67314540	67357143	1142	annot_exons
chi_circ_000477	ncbi-102173333	1	+	67354504	67357143	265	annot_exons
chi_circ_000478	ncbi-102173333	1	+	67354504	67362280	504	annot_exons
chi_circ_000479	ncbi-102173333	1	+	67354504	67380212	983	annot_exons
chi_circ_000480	ncbi-102173333	1	+	67375185	67380212	479	annot_exons
chi_circ_000481	ncbi-102173333	1	+	67545981	67547773	389	annot_exons
chi_circ_000482	ncbi-102173333	1	+	67545981	67561225	616	annot_exons
chi_circ_000483	ncbi-102168204	1	+	67648973	67655221	1117	annot_exons
chi_circ_000484	ncbi-102173608	1	-	67724218	67740435	624	annot_exons
chi_circ_000485	ncbi-102173608	1	-	67724218	67767073	1051	annot_exons
chi_circ_000486	ncbi-102173608	1	-	67724218	67797149	1581	annot_exons
chi_circ_000487	ncbi-102173608	1	-	67733302	67744077	483	annot_exons
chi_circ_000488	ncbi-102173608	1	-	67733302	67767073	652	annot_exons
chi_circ_000489	ncbi-102173608	1	-	67733302	67797149	1182	annot_exons
chi_circ_000490	ncbi-102173608	1	-	67740346	67797149	1047	annot_exons
chi_circ_000491	ncbi-102173608	1	-	67766905	67779165	419	annot_exons
chi_circ_000492	ncbi-102173608	1	-	67766905	67797149	699	annot_exons
chi_circ_000493	ncbi-102173608	1	-	67766905	67801260	4810	exon_intron
chi_circ_000494	ncbi-102173608	1	-	67778916	67797149	530	annot_exons
chi_circ_000495	ncbi-102173608	1	-	67789018	67797149	280	annot_exons
chi_circ_000496	ncbi-102174161	1	-	67961340	67963641	588	annot_exons
chi_circ_000497	ncbi-102169055	1	-	68209548	68219603	334	annot_exons
chi_circ_000498	ncbi-102169055	1	-	68209548	68246454	679	annot_exons
chi_circ_000499	ncbi-102169055	1	-	68209548	68246458	683	annot_exons
chi_circ_000500	ncbi-102169055	1	-	68209548	68256088	819	annot_exons
chi_circ_000501	ncbi-102169055	1	-	68209548	68264802	900	annot_exons
chi_circ_000502	ncbi-102169055	1	-	68219478	68256088	611	annot_exons
chi_circ_000503	ncbi-102169055	1	-	68219478	68264802	692	annot_exons
chi_circ_000504	ncbi-102169055	1	-	68246110	68246458	349	one_exon
chi_circ_000505	ncbi-102169055	1	-	68246110	68256088	485	annot_exons
chi_circ_000506	ncbi-102169055	1	-	68246110	68264802	566	annot_exons
chi_circ_000507	ncbi-102169055	1	-	68246110	68265480	1244	exon_intron
chi_circ_000508	ncbi-102169055	1	-	68246110	68267887	688	exon_intron
chi_circ_000509	ncbi-102169055	1	-	68255953	68264802	217	annot_exons
chi_circ_000510	ncbi-102169335	1	-	68373390	68388076	732	annot_exons
chi_circ_000511	ncbi-102169335	1	-	68373399	68378280	505	annot_exons
chi_circ_000512	ncbi-102169335	1	-	68373399	68388076	723	annot_exons
chi_circ_000513	ncbi-102169335	1	-	68378181	68384390	256	annot_exons
chi_circ_000514	ncbi-102169335	1	-	68380005	68388076	218	annot_exons
chi_circ_000515	ncbi-102169335	1	-	68388015	68422906	647	annot_exons
chi_circ_000516	ncbi-102169335	1	-	68395749	68407341	463	annot_exons
chi_circ_000517	ncbi-102169335	1	-	68395749	68422906	585	annot_exons
chi_circ_000518	ncbi-102169335	1	-	68406466	68407341	334	annot_exons
chi_circ_000519	ncbi-102169335	1	-	68406466	68422906	456	annot_exons
chi_circ_000520	ncbi-102169629	1	-	68498727	68508781	827	annot_exons
chi_circ_000521	ncbi-102169629	1	-	68498727	68518981	1175	annot_exons
chi_circ_000522	ncbi-102169629	1	-	68498727	68529316	1608	annot_exons
chi_circ_000523	ncbi-102169629	1	-	68508641	68529316	922	annot_exons
chi_circ_000524	ncbi-102169629	1	-	68526552	68529316	433	annot_exons
chi_circ_000525	ncbi-102169629	1	-	68526552	68540813	502	annot_exons
chi_circ_000526	ncbi-102174433	1	-	68623014	68640077	5879	exon_intron
chi_circ_000527	ncbi-102174433	1	-	68634689	68655768	1144	annot_exons
chi_circ_000528	ncbi-102174433	1	-	68639947	68651870	838	annot_exons
chi_circ_000529	ncbi-102174433	1	-	68639947	68655768	933	annot_exons
chi_circ_000530	ncbi-102174433	1	-	68642432	68651870	707	annot_exons
chi_circ_000531	ncbi-102174433	1	-	68644327	68651870	547	annot_exons
chi_circ_000532	ncbi-102174433	1	-	68645959	68651870	414	annot_exons
chi_circ_000533	ncbi-102174433	1	-	68659385	68668998	618	annot_exons
chi_circ_000534	ncbi-102170820	1	-	68742372	68771258	871	annot_exons
chi_circ_000535	ncbi-102170820	1	-	68753325	68756668	414	annot_exons
chi_circ_000536	ncbi-102170820	1	-	68753325	68771258	793	annot_exons
chi_circ_000537	ncbi-102170820	1	-	68754022	68771258	655	annot_exons
chi_circ_000538	ncbi-102170820	1	-	68756620	68785043	775	annot_exons
chi_circ_000539	ncbi-102170820	1	-	68770674	68783436	428	annot_exons
chi_circ_000540	ncbi-102170820	1	-	68770674	68786343	643	annot_exons
chi_circ_000541	ncbi-102170820	1	-	68770674	68794229	890	annot_exons
chi_circ_000542	ncbi-102170820	1	-	68770674	68799989	1268	annot_exons
chi_circ_000543	ncbi-102170820	1	-	68778555	68786343	441	annot_exons
chi_circ_000544	ncbi-102170820	1	-	68783288	68785043	270	annot_exons
chi_circ_000545	ncbi-102170820	1	-	68783288	68786343	364	annot_exons
chi_circ_000546	ncbi-102170820	1	-	68792768	68799989	625	annot_exons
chi_circ_000547	ncbi-102170820	1	-	68797541	68799989	378	annot_exons
chi_circ_000548	ncbi-102171101	1	-	68860734	68875423	391	annot_exons
chi_circ_000549	ncbi-102171376	1	+	68934242	68938069	799	exon_intron
chi_circ_000550	ncbi-102171376	1	+	68935256	68938516	666	annot_exons
chi_circ_000551	ncbi-102174979	1	-	69005290	69011937	1049	exon_intron
chi_circ_000552	ncbi-102172197	1	-	69155269	69159221	496	annot_exons
chi_circ_000553	ncbi-102172197	1	-	69158233	69159221	278	annot_exons
chi_circ_000554	ncbi-102172197	1	-	69160889	69167191	462	annot_exons
chi_circ_000555	ncbi-102172197	1	-	69160889	69167937	612	annot_exons
chi_circ_000556	ncbi-102172197	1	-	69170221	69213190	1215	annot_exons
chi_circ_000557	ncbi-102172197	1	-	69243924	69245434	1511	intronic
chi_circ_000558	ncbi-102172666	1	-	69325629	69349099	907	annot_exons
chi_circ_000559	ncbi-102172666	1	-	69328109	69331968	348	annot_exons
chi_circ_000560	ncbi-102172666	1	-	69328109	69349099	575	annot_exons
chi_circ_000561	ncbi-102172666	1	-	69330552	69349099	496	annot_exons
chi_circ_000562	ncbi-102172666	1	-	69331852	69349099	344	annot_exons
chi_circ_000563	ncbi-102172666	1	-	69340254	69349099	227	annot_exons
chi_circ_000564	ncbi-102175525	1	-	69381061	69393840	268	annot_exons
chi_circ_000565	ncbi-102173970	1	-	69430458	69450213	613	annot_exons
chi_circ_000566	ncbi-102173970	1	-	69438892	69453984	395	annot_exons
chi_circ_000567	ncbi-102173970	1	-	69450146	69453984	216	annot_exons
chi_circ_000568	ncbi-102173970	1	-	69450146	69457029	312	exon_intron
chi_circ_000569	ncbi-102176919	1	+	69790253	69791956	241	annot_exons
chi_circ_000570	ncbi-102176919	1	+	69791824	69795474	359	annot_exons
chi_circ_000571	ncbi-102176919	1	+	69791824	69797045	477	annot_exons
chi_circ_000572	ncbi-102176919	1	+	69794831	69799384	380	annot_exons
chi_circ_000573	ncbi-102176919	1	+	69794831	69801806	577	annot_exons
chi_circ_000574	ncbi-102176919	1	+	69794831	69802306	1077	exon_intron
chi_circ_000575	ncbi-102176919	1	+	69796928	69799384	218	annot_exons
chi_circ_000576	ncbi-102176919	1	+	69796928	69801806	415	annot_exons
chi_circ_000577	ncbi-102177195	1	+	69851607	69858409	371	annot_exons
chi_circ_000578	ncbi-102177195	1	+	69851607	69870222	795	annot_exons
chi_circ_000579	ncbi-102177195	1	+	69851607	69870268	841	annot_exons
chi_circ_000580	ncbi-102177195	1	+	69864678	69870268	470	annot_exons
chi_circ_000581	ncbi-102177473	1	-	69875170	69878388	460	annot_exons
chi_circ_000582	ncbi-102178485	1	-	70004673	70013903	417	annot_exons
chi_circ_000583	ncbi-102178485	1	-	70019889	70032184	462	annot_exons
chi_circ_000584	ncbi-102178485	1	-	70032070	70068375	496	annot_exons
chi_circ_000585	ncbi-102178485	1	-	70048261	70068375	381	annot_exons
chi_circ_000586	ncbi-102178485	1	-	70061055	70068375	278	annot_exons
chi_circ_000587	ncbi-102178485	1	-	70061055	70086169	730	annot_exons
chi_circ_000588	ncbi-102178485	1	-	70061055	70107525	960	annot_exons
chi_circ_000589	ncbi-102178485	1	-	70078761	70107525	682	annot_exons
chi_circ_000590	ncbi-102178485	1	-	70078761	70120945	781	annot_exons
chi_circ_000591	ncbi-102178485	1	-	70084714	70086169	307	annot_exons
chi_circ_000592	ncbi-102178485	1	-	70084714	70107525	537	annot_exons
chi_circ_000593	ncbi-102178485	1	-	70090709	70107525	230	annot_exons
chi_circ_000594	ncbi-102176644	1	+	70727207	70762060	864	annot_exons
chi_circ_000595	ncbi-102176644	1	+	70730619	70746926	400	annot_exons
chi_circ_000596	ncbi-102176644	1	+	70739892	70762060	576	annot_exons
chi_circ_000597	ncbi-102176644	1	+	70739892	70772539	855	annot_exons
chi_circ_000598	ncbi-102176644	1	+	70739892	70777552	1330	annot_exons
chi_circ_000599	ncbi-102176644	1	+	70746852	70762060	480	annot_exons
chi_circ_000600	ncbi-102176644	1	+	70752479	70762060	393	annot_exons
chi_circ_000601	ncbi-102176644	1	+	70759935	70776318	815	annot_exons
chi_circ_000602	ncbi-102176644	1	+	70771648	70776318	556	annot_exons
chi_circ_000603	ncbi-102181630	1	+	70825819	70833147	7329	exon_intron
chi_circ_000604	ncbi-102181630	1	+	70825819	70851028	25210	exon_intron
chi_circ_000605	ncbi-102181630	1	+	70825819	70898476	281	annot_exons
chi_circ_000606	ncbi-102177196	1	+	71400887	71404345	417	annot_exons
chi_circ_000607	ncbi-102183728	1	+	71545685	71554470	886	annot_exons
chi_circ_000608	ncbi-102183728	1	+	71573397	71576436	504	annot_exons
chi_circ_000609	ncbi-102183728	1	+	71575449	71580754	880	annot_exons
chi_circ_000610	ncbi-102185118	1	-	72271555	72284090	971	annot_exons
chi_circ_000611	ncbi-102185118	1	-	72274538	72296642	1301	annot_exons
chi_circ_000612	ncbi-102185118	1	-	72290104	72296642	535	annot_exons
chi_circ_000613	ncbi-102185118	1	-	72297197	72299579	529	annot_exons
chi_circ_000614	ncbi-102185118	1	-	72318662	72322916	646	annot_exons
chi_circ_000615	ncbi-102178015	1	-	74433600	74461222	884	annot_exons
chi_circ_000616	ncbi-102178015	1	-	74451456	74461222	209	annot_exons
chi_circ_000617	ncbi-102178015	1	-	74451456	74465564	399	annot_exons
chi_circ_000618	ncbi-102178015	1	-	74461132	74465564	281	annot_exons
chi_circ_000619	ncbi-102188711	1	-	75092538	75097977	514	annot_exons
chi_circ_000620	ncbi-102188711	1	-	75092538	75116896	987	annot_exons
chi_circ_000621	ncbi-102188711	1	-	75112019	75116896	473	annot_exons
chi_circ_000622	ncbi-102189992	1	+	75729905	75748592	16482	exon_intron
chi_circ_000623	ncbi-102189992	1	+	75729905	75768942	16983	exon_intron
chi_circ_000624	ncbi-102189992	1	+	75746044	75748592	343	annot_exons
chi_circ_000625	ncbi-102189992	1	+	75746044	75768942	844	annot_exons
chi_circ_000626	ncbi-102189992	1	+	75776193	75786076	710	annot_exons
chi_circ_000627	ncbi-102189992	1	+	75777118	75778917	365	annot_exons
chi_circ_000628	ncbi-102189992	1	+	75777118	75786076	582	annot_exons
chi_circ_000629	ncbi-102168579	1	-	76985843	77037427	51585	exon_intron
chi_circ_000630	ncbi-102168579	1	-	76985843	77056073	297	annot_exons
chi_circ_000631	ncbi-102168579	1	-	77055947	77152973	817	annot_exons
chi_circ_000632	ncbi-102168579	1	-	77152284	77152973	690	one_exon
chi_circ_000633	ncbi-102168579	1	-	77294391	77372336	8335	exon_intron
chi_circ_000634	ncbi-102168579	1	-	77364115	77372336	8222	exon_intron
chi_circ_000635	ncbi-102168579	1	-	77364115	77424324	265	annot_exons
chi_circ_000636	ncbi-102168579	1	-	77364115	77462347	38288	exon_intron
chi_circ_000637	ncbi-102168579	1	-	77424261	77459099	34839	exon_intron
chi_circ_000638	ncbi-102173784	1	-	78844792	78847667	871	annot_exons
chi_circ_000639	ncbi-102176730	1	+	79031821	79043175	1359	annot_exons
chi_circ_000640	ncbi-102178859	1	-	80102512	80113143	803	annot_exons
chi_circ_000641	ncbi-102178859	1	-	80102512	80125470	1363	annot_exons
chi_circ_000642	ncbi-102178859	1	-	80112960	80125470	744	annot_exons
chi_circ_000643	ncbi-102178859	1	-	80124911	80125470	560	one_exon
chi_circ_000644	ncbi-102180426	1	-	80572674	80578611	417	annot_exons
chi_circ_000645	ncbi-102180426	1	-	80572674	80586575	582	annot_exons
chi_circ_000646	ncbi-102180426	1	-	80572674	80600881	819	annot_exons
chi_circ_000647	ncbi-102180426	1	-	80652550	80689189	627	annot_exons
chi_circ_000648	ncbi-102180426	1	-	80652550	80749917	1810	annot_exons
chi_circ_000649	ncbi-102180426	1	-	80659711	80689189	450	annot_exons
chi_circ_000650	ncbi-102180426	1	-	80670595	80689189	378	annot_exons
chi_circ_000651	ncbi-102180426	1	-	80670595	80757826	1841	annot_exons
chi_circ_000652	ncbi-102180426	1	-	80685828	80749917	1325	annot_exons
chi_circ_000653	ncbi-102180426	1	-	80685828	80757826	1605	annot_exons
chi_circ_000654	ncbi-102180426	1	-	80689100	80757826	1553	annot_exons
chi_circ_000655	ncbi-102180426	1	-	80698374	80749917	1183	annot_exons
chi_circ_000656	ncbi-102180426	1	-	80698374	80757826	1463	annot_exons
chi_circ_000657	ncbi-102180426	1	-	80704575	80757826	1240	annot_exons
chi_circ_000658	ncbi-102180426	1	-	80728033	80732497	339	annot_exons
chi_circ_000659	ncbi-102180426	1	-	80728033	80749917	913	annot_exons
chi_circ_000660	ncbi-102180426	1	-	80728033	80757826	1193	annot_exons
chi_circ_000661	ncbi-102180426	1	-	80741662	80749917	574	annot_exons
chi_circ_000662	ncbi-102180426	1	-	80741662	80757826	854	annot_exons
chi_circ_000663	ncbi-102180426	1	-	80748254	80749917	322	annot_exons
chi_circ_000664	ncbi-102180426	1	-	80748254	80757826	602	annot_exons
chi_circ_000665	ncbi-102180426	1	-	80754415	80757826	280	annot_exons
chi_circ_000666	ncbi-102180426	1	-	80776286	80783322	438	annot_exons
chi_circ_000667	ncbi-102180426	1	-	80782242	80783322	307	annot_exons
chi_circ_000668	ncbi-102184947	1	-	81353419	81353905	487	intronic
chi_circ_000669	ncbi-102184947	1	-	81353907	81357016	987	annot_exons
chi_circ_000670	ncbi-102184947	1	-	81355951	81357016	349	annot_exons
chi_circ_000671	ncbi-102182730	1	-	81387122	81391569	1351	annot_exons
chi_circ_000672	ncbi-102186159	1	+	81569864	81586717	543	annot_exons
chi_circ_000673	ncbi-102186804	1	+	81635128	81639012	3431	exon_intron
chi_circ_000674	ncbi-102186804	1	+	81638228	81639012	331	annot_exons
chi_circ_000675	ncbi-102186804	1	+	81638228	81641964	380	annot_exons
chi_circ_000676	ncbi-102186804	1	+	81638228	81661848	626	annot_exons
chi_circ_000677	ncbi-102186804	1	+	81638228	81664607	697	annot_exons
chi_circ_000678	ncbi-102186804	1	+	81641916	81664607	366	annot_exons
chi_circ_000679	ncbi-102186804	1	+	81661018	81664607	317	annot_exons
chi_circ_000680	ncbi-102187533	1	-	81722753	81729131	671	annot_exons
chi_circ_000681	ncbi-102187533	1	-	81725954	81751154	1888	annot_exons
chi_circ_000682	ncbi-102187533	1	-	81770416	81775816	553	annot_exons
chi_circ_000683	ncbi-102187533	1	-	81770416	81779205	671	annot_exons
chi_circ_000684	ncbi-102187987	1	-	81839149	81845237	682	annot_exons
chi_circ_000685	ncbi-102187987	1	-	81843811	81860734	2845	annot_exons
chi_circ_000686	ncbi-102187987	1	-	81855814	81859216	1023	annot_exons
chi_circ_000687	ncbi-102187987	1	-	81855814	81860734	2541	annot_exons
chi_circ_000688	ncbi-102184378	1	+	82077759	82098969	7830	exon_intron
chi_circ_000689	ncbi-102184378	1	+	82085390	82098969	199	annot_exons
chi_circ_000690	ncbi-102184378	1	+	82085390	82126822	410	annot_exons
chi_circ_000691	ncbi-102184378	1	+	82124373	82126822	211	annot_exons
chi_circ_000692	ncbi-102184378	1	+	82136069	82148215	627	annot_exons
chi_circ_000693	ncbi-102184378	1	+	82231947	82260495	637	annot_exons
chi_circ_000694	ncbi-102184378	1	+	82277025	82278431	388	annot_exons
chi_circ_000695	ncbi-102184378	1	+	82277025	82304753	661	annot_exons
chi_circ_000696	ncbi-102184662	1	+	82374637	82377896	280	annot_exons
chi_circ_000697	ncbi-102184662	1	+	82374637	82388593	672	annot_exons
chi_circ_000698	ncbi-102184662	1	+	82387671	82388593	392	annot_exons
chi_circ_000699	ncbi-102184662	1	+	82395120	82400024	394	annot_exons
chi_circ_000700	ncbi-102184662	1	+	82395120	82407337	808	annot_exons
chi_circ_000701	ncbi-102190461	1	+	82458324	82462173	517	annot_exons
chi_circ_000702	ncbi-102190912	1	-	82559685	82562771	319	annot_exons
chi_circ_000703	ncbi-102190912	1	-	82562596	82565978	617	annot_exons
chi_circ_000704	ncbi-102168206	1	-	84456460	84470004	810	annot_exons
chi_circ_000705	ncbi-102169706	1	-	84773125	84776869	589	annot_exons
chi_circ_000706	ncbi-102187627	1	-	85702772	85707367	465	annot_exons
chi_circ_000707	ncbi-102187627	1	-	85702772	85712315	615	annot_exons
chi_circ_000708	ncbi-102187627	1	-	85702772	85741849	1608	annot_exons
chi_circ_000709	ncbi-102187627	1	-	85704670	85707367	311	annot_exons
chi_circ_000710	ncbi-102187627	1	-	85720367	85760957	1232	annot_exons
chi_circ_000711	ncbi-102187627	1	-	85733757	85741849	449	annot_exons
chi_circ_000712	ncbi-102187627	1	-	85740492	85760957	611	annot_exons
chi_circ_000713	ncbi-102187627	1	-	85754817	85760957	328	annot_exons
chi_circ_000714	ncbi-102187627	1	-	85754817	85786196	637	annot_exons
chi_circ_000715	ncbi-102190913	1	-	85880438	85886527	491	annot_exons
chi_circ_000716	ncbi-102191178	1	+	86018180	86040009	739	annot_exons
chi_circ_000717	ncbi-102191178	1	+	86033426	86040009	642	annot_exons
chi_circ_000718	ncbi-102191178	1	+	86037003	86040009	496	annot_exons
chi_circ_000719	ncbi-102191178	1	+	86038458	86040009	432	annot_exons
chi_circ_000720	ncbi-102191178	1	+	86051511	86052440	930	one_exon
chi_circ_000721	ncbi-102191461	1	-	86063832	86068753	840	annot_exons
chi_circ_000722	ncbi-102191461	1	-	86080781	86084560	288	annot_exons
chi_circ_000723	ncbi-102191461	1	-	86084398	86088030	415	annot_exons
chi_circ_000724	ncbi-102168391	1	-	86210032	86211115	441	annot_exons
chi_circ_000725	ncbi-102168391	1	-	86228121	86229072	394	annot_exons
chi_circ_000726	ncbi-102168391	1	-	86228121	86238314	1615	annot_exons
chi_circ_000727	ncbi-102168391	1	-	86232801	86233805	332	annot_exons
chi_circ_000728	NA	1	-	87996718	87998178	1461	intergenic
chi_circ_000729	NA	1	-	88049037	88056437	7401	intergenic
chi_circ_000730	NA	1	-	88056110	88056437	328	intergenic
chi_circ_000731	ncbi-102170182	1	+	88232941	88240315	7375	exon_intron
chi_circ_000732	ncbi-102170182	1	+	88232941	88256700	7492	exon_intron
chi_circ_000733	ncbi-102170182	1	+	88240241	88256700	192	annot_exons
chi_circ_000734	ncbi-102170182	1	+	88287796	88300771	747	annot_exons
chi_circ_000735	ncbi-102170182	1	+	88287796	88304880	970	annot_exons
chi_circ_000736	ncbi-102170182	1	+	88287796	88318275	1461	annot_exons
chi_circ_000737	ncbi-102170182	1	+	88299209	88304880	721	annot_exons
chi_circ_000738	ncbi-102170182	1	+	88299209	88318275	1212	annot_exons
chi_circ_000739	ncbi-102170182	1	+	88313209	88318275	491	annot_exons
chi_circ_000740	ncbi-102170182	1	+	88317410	88318275	294	annot_exons
chi_circ_000741	ncbi-102170637	1	-	90004959	90013822	419	annot_exons
chi_circ_000742	ncbi-102170637	1	-	90205594	90284523	271	annot_exons
chi_circ_000743	ncbi-102170637	1	-	90439473	90439974	502	one_exon
chi_circ_000744	ncbi-102170914	1	-	92078088	92078899	812	one_exon
chi_circ_000745	ncbi-102173887	1	-	93341023	93357972	508	annot_exons
chi_circ_000746	ncbi-102173887	1	-	93341023	93381789	1226	annot_exons
chi_circ_000747	ncbi-102173887	1	-	93341023	93394721	2049	annot_exons
chi_circ_000748	ncbi-102173887	1	-	93357760	93394721	1754	annot_exons
chi_circ_000749	ncbi-102173887	1	-	93371977	93379166	545	annot_exons
chi_circ_000750	ncbi-102173887	1	-	93371977	93384749	943	annot_exons
chi_circ_000751	ncbi-102173887	1	-	93371977	93394721	1541	annot_exons
chi_circ_000752	ncbi-102173887	1	-	93378576	93379166	264	annot_exons
chi_circ_000753	ncbi-102173887	1	-	93378576	93384749	662	annot_exons
chi_circ_000754	ncbi-102173887	1	-	93378576	93394721	1260	annot_exons
chi_circ_000755	ncbi-102173887	1	-	93387339	93394721	598	annot_exons
chi_circ_000756	ncbi-102173887	1	-	93389703	93394721	526	annot_exons
chi_circ_000757	ncbi-102173887	1	-	93393193	93394721	300	annot_exons
chi_circ_000758	ncbi-102173887	1	-	93474548	93478409	501	annot_exons
chi_circ_000759	ncbi-102173887	1	-	93474548	93496899	578	annot_exons
chi_circ_000760	ncbi-102173887	1	-	93538013	93608772	46024	exon_intron
chi_circ_000761	ncbi-102173887	1	-	93583822	93608772	215	annot_exons
chi_circ_000762	ncbi-102173887	1	-	93583822	93656949	48392	exon_intron
chi_circ_000763	ncbi-102173887	1	-	93583822	93663898	55341	exon_intron
chi_circ_000764	ncbi-102173887	1	-	93583822	93674362	65805	exon_intron
chi_circ_000765	ncbi-102173887	1	-	93608634	93656949	48316	exon_intron
chi_circ_000766	NA	1	-	93669912	93674362	4451	intergenic
chi_circ_000767	NA	1	-	93671464	93674362	2899	intergenic
chi_circ_000768	ncbi-102174434	1	+	93980603	93989343	574	annot_exons
chi_circ_000769	ncbi-102174434	1	+	93980603	93990512	640	annot_exons
chi_circ_000770	ncbi-102174434	1	+	93980603	93995605	792	annot_exons
chi_circ_000771	ncbi-102174434	1	+	93988881	94004592	626	annot_exons
chi_circ_000772	ncbi-102174434	1	+	93988881	94009699	860	annot_exons
chi_circ_000773	ncbi-102174434	1	+	93995513	94009699	480	annot_exons
chi_circ_000774	ncbi-102174434	1	+	94004440	94009699	387	annot_exons
chi_circ_000775	ncbi-102174434	1	+	94004440	94019839	469	annot_exons
chi_circ_000776	ncbi-102174434	1	+	94004440	94027762	580	annot_exons
chi_circ_000777	ncbi-102174434	1	+	94008757	94027762	427	annot_exons
chi_circ_000778	ncbi-102174434	1	+	94008757	94038417	1085	annot_exons
chi_circ_000779	ncbi-102174434	1	+	94008757	94039275	1204	annot_exons
chi_circ_000780	ncbi-102174434	1	+	94027652	94031310	526	annot_exons
chi_circ_000781	ncbi-102174434	1	+	94027652	94041369	1002	annot_exons
chi_circ_000782	ncbi-102174434	1	+	94038289	94060892	562	annot_exons
chi_circ_000783	ncbi-102174434	1	+	94038289	94080139	726	annot_exons
chi_circ_000784	ncbi-102174434	1	+	94041256	94060892	314	annot_exons
chi_circ_000785	ncbi-102174434	1	+	94041256	94076555	428	annot_exons
chi_circ_000786	ncbi-102174434	1	+	94041256	94080139	478	annot_exons
chi_circ_000787	ncbi-102174434	1	+	94041256	94090187	613	annot_exons
chi_circ_000788	ncbi-102174434	1	+	94041256	94099277	767	annot_exons
chi_circ_000789	ncbi-102174434	1	+	94041256	94108693	885	annot_exons
chi_circ_000790	ncbi-102174699	1	+	94451616	94489158	516	annot_exons
chi_circ_000791	ncbi-102174699	1	+	94484100	94489158	333	annot_exons
chi_circ_000792	ncbi-102174699	1	+	94485248	94489158	1393	exon_intron
chi_circ_000793	ncbi-102174699	1	+	94503753	94512027	255	annot_exons
chi_circ_000794	ncbi-102174699	1	+	94517226	94520924	272	annot_exons
chi_circ_000795	ncbi-102174699	1	+	94571525	94590327	601	annot_exons
chi_circ_000796	ncbi-102174699	1	+	94580897	94590327	315	annot_exons
chi_circ_000797	ncbi-102179047	1	-	95278369	95286621	430	annot_exons
chi_circ_000798	ncbi-102180082	1	+	95397427	95399900	258	annot_exons
chi_circ_000799	ncbi-102180082	1	+	95397427	95406652	505	annot_exons
chi_circ_000800	ncbi-102180082	1	+	95399802	95406652	346	annot_exons
chi_circ_000801	ncbi-102180082	1	+	95419365	95428095	565	annot_exons
chi_circ_000802	ncbi-102180082	1	+	95424278	95428095	411	annot_exons
chi_circ_000803	ncbi-102180082	1	+	95424278	95434152	526	annot_exons
chi_circ_000804	ncbi-102190357	1	+	95733536	95738376	663	annot_exons
chi_circ_000805	ncbi-102190357	1	+	95733536	95740175	849	annot_exons
chi_circ_000806	ncbi-102182261	1	+	96420242	96443410	760	annot_exons
chi_circ_000807	ncbi-102182261	1	+	96441836	96449027	1662	annot_exons
chi_circ_000808	ncbi-102182261	1	+	96465793	96471085	415	annot_exons
chi_circ_000809	ncbi-102190915	1	-	96774827	96788374	682	annot_exons
chi_circ_000810	ncbi-102184557	1	+	97528364	97533546	330	annot_exons
chi_circ_000811	ncbi-102184557	1	+	97537507	97541492	326	annot_exons
chi_circ_000812	ncbi-102184557	1	+	97550156	97555533	774	annot_exons
chi_circ_000813	ncbi-102191180	1	+	97973146	97973586	441	one_exon
chi_circ_000814	ncbi-102191180	1	+	98071590	98071756	167	one_exon
chi_circ_000815	ncbi-102171656	1	-	104110437	104114735	469	annot_exons
chi_circ_000816	ncbi-102171656	1	-	104120366	104124539	440	annot_exons
chi_circ_000817	ncbi-102171656	1	-	104132576	104141554	533	annot_exons
chi_circ_000818	ncbi-102171656	1	-	104133091	104141554	442	annot_exons
chi_circ_000819	NA	1	-	104267420	104271075	3656	intergenic
chi_circ_000820	ncbi-102173418	1	+	104887338	104897854	745	annot_exons
chi_circ_000821	ncbi-102173418	1	+	104889539	104897854	563	annot_exons
chi_circ_000822	ncbi-102173418	1	+	104897726	104903506	306	annot_exons
chi_circ_000823	ncbi-102180158	1	-	104994872	104996901	420	annot_exons
chi_circ_000824	ncbi-102175165	1	+	105025551	105028306	307	annot_exons
chi_circ_000825	ncbi-102175165	1	+	105025551	105041115	487	annot_exons
chi_circ_000826	ncbi-102175165	1	+	105025551	105056900	825	annot_exons
chi_circ_000827	ncbi-102175165	1	+	105025551	105083813	1005	annot_exons
chi_circ_000828	ncbi-102175165	1	+	105025551	105113983	2147	annot_exons
chi_circ_000829	ncbi-102175165	1	+	105039213	105056900	518	annot_exons
chi_circ_000830	ncbi-102175165	1	+	105039213	105083813	698	annot_exons
chi_circ_000831	ncbi-102175165	1	+	105039213	105091591	817	annot_exons
chi_circ_000832	ncbi-102175165	1	+	105039236	105056900	495	annot_exons
chi_circ_000833	ncbi-102175165	1	+	105039240	105056900	491	annot_exons
chi_circ_000834	ncbi-102175165	1	+	105050716	105056900	338	annot_exons
chi_circ_000835	ncbi-102175165	1	+	105083634	105094472	374	annot_exons
chi_circ_000836	ncbi-102175165	1	+	105083634	105101223	538	annot_exons
chi_circ_000837	ncbi-102175165	1	+	105091473	105113983	1142	annot_exons
chi_circ_000838	ncbi-102175165	1	+	105101060	105113983	948	annot_exons
chi_circ_000839	ncbi-102180430	1	+	105346981	105350037	274	annot_exons
chi_circ_000840	ncbi-102180704	1	-	105489043	105492910	416	annot_exons
chi_circ_000841	ncbi-102180704	1	-	105489043	105516837	653	annot_exons
chi_circ_000842	ncbi-102176167	1	-	106658984	106662019	314	annot_exons
chi_circ_000843	ncbi-102176167	1	-	106658984	106667390	423	annot_exons
chi_circ_000844	ncbi-102176167	1	-	106658984	106670077	534	annot_exons
chi_circ_000845	ncbi-102180972	1	+	106773679	106779326	384	annot_exons
chi_circ_000846	ncbi-102176461	1	-	106838612	106841015	491	annot_exons
chi_circ_000847	ncbi-102176732	1	-	106855259	106869960	563	annot_exons
chi_circ_000848	ncbi-102177931	1	-	107340319	107340932	322	annot_exons
chi_circ_000849	ncbi-102177006	1	+	108380078	108381151	558	annot_exons
chi_circ_000850	ncbi-102177284	1	-	108639991	108646934	6944	exon_intron
chi_circ_000851	ncbi-102182170	1	-	108850693	108852339	330	annot_exons
chi_circ_000852	ncbi-102183011	1	-	109019047	109029519	352	annot_exons
chi_circ_000853	ncbi-102183011	1	-	109080893	109094237	221	annot_exons
chi_circ_000854	ncbi-102183011	1	-	109080893	109096578	301	annot_exons
chi_circ_000855	ncbi-102178400	1	-	109677861	109690654	499	annot_exons
chi_circ_000856	ncbi-102178400	1	-	109686948	109690654	297	annot_exons
chi_circ_000857	ncbi-102178400	1	-	109686948	109690676	319	exon_intron
chi_circ_000858	ncbi-102183640	1	+	109757184	109765786	906	annot_exons
chi_circ_000859	ncbi-102183640	1	+	109762785	109765786	715	annot_exons
chi_circ_000860	ncbi-102184199	1	+	109803986	109873555	34639	exon_intron
chi_circ_000861	ncbi-102184949	1	-	110428753	110436493	493	annot_exons
chi_circ_000862	ncbi-102184949	1	-	110456313	110465780	746	annot_exons
chi_circ_000863	ncbi-102184949	1	-	110483057	110487130	524	annot_exons
chi_circ_000864	ncbi-102184949	1	-	110485258	110487130	458	annot_exons
chi_circ_000865	ncbi-102178949	1	+	111282772	111284275	322	annot_exons
chi_circ_000866	ncbi-102178949	1	+	111300714	111308041	562	annot_exons
chi_circ_000867	ncbi-102185872	1	-	111344658	111384781	530	annot_exons
chi_circ_000868	ncbi-102185872	1	-	111365947	111384781	320	annot_exons
chi_circ_000869	ncbi-102185872	1	-	111365947	111439415	821	annot_exons
chi_circ_000870	ncbi-102185872	1	-	111365947	111461267	967	annot_exons
chi_circ_000871	ncbi-102185872	1	-	111384707	111461267	722	annot_exons
chi_circ_000872	ncbi-102185872	1	-	111435957	111439415	218	annot_exons
chi_circ_000873	ncbi-102185872	1	-	111435957	111461267	364	annot_exons
chi_circ_000874	ncbi-102186525	1	-	113253822	113289429	1044	annot_exons
chi_circ_000875	ncbi-102186525	1	-	113265444	113289429	838	annot_exons
chi_circ_000876	ncbi-102186525	1	-	113267713	113289429	630	annot_exons
chi_circ_000877	ncbi-102186525	1	-	113278250	113289429	372	annot_exons
chi_circ_000878	ncbi-102186525	1	-	113364979	113369083	131	exon_intron
chi_circ_000879	ncbi-102186525	1	-	113404193	113405179	987	one_exon
chi_circ_000880	ncbi-102189713	1	-	114073351	114076450	465	annot_exons
chi_circ_000881	ncbi-102189994	1	+	114344866	114346574	325	annot_exons
chi_circ_000882	ncbi-102181438	1	-	114408409	114415903	1018	annot_exons
chi_circ_000883	ncbi-102181438	1	-	114418800	114427342	929	annot_exons
chi_circ_000884	ncbi-102181438	1	-	114418800	114427841	1428	exon_intron
chi_circ_000885	ncbi-102181438	1	-	114431101	114440178	839	annot_exons
chi_circ_000886	ncbi-102181438	1	-	114440047	114445342	559	annot_exons
chi_circ_000887	ncbi-102181438	1	-	114443767	114451745	575	annot_exons
chi_circ_000888	ncbi-102181438	1	-	114614320	114623077	655	annot_exons
chi_circ_000889	ncbi-102181438	1	-	114614320	114654819	1593	annot_exons
chi_circ_000890	ncbi-102181438	1	-	114622946	114651888	900	annot_exons
chi_circ_000891	ncbi-102181438	1	-	114645506	114654819	938	annot_exons
chi_circ_000892	ncbi-102181438	1	-	114683284	114688153	352	annot_exons
chi_circ_000893	ncbi-102181438	1	-	114683284	114692514	457	annot_exons
chi_circ_000894	ncbi-102182262	1	+	115135185	115135857	236	annot_exons
chi_circ_000895	ncbi-102182262	1	+	115156618	115162062	471	annot_exons
chi_circ_000896	ncbi-102169801	1	-	115938834	115952153	291	annot_exons
chi_circ_000897	ncbi-102169801	1	-	115938834	115959456	379	annot_exons
chi_circ_000898	ncbi-102169801	1	-	115938834	115980140	505	annot_exons
chi_circ_000899	ncbi-102169801	1	-	115938834	116002142	716	annot_exons
chi_circ_000900	ncbi-102169801	1	-	115947653	116002142	622	annot_exons
chi_circ_000901	ncbi-102169801	1	-	115952063	116002142	516	annot_exons
chi_circ_000902	ncbi-102169801	1	-	115959359	116002142	435	exon_intron
chi_circ_000903	ncbi-102169801	1	-	115959369	116002142	425	annot_exons
chi_circ_000904	ncbi-102169801	1	-	115980015	116002142	337	annot_exons
chi_circ_000905	ncbi-102170916	1	+	116248343	116281726	340	annot_exons
chi_circ_000906	ncbi-102170916	1	+	116281524	116281726	203	one_exon
chi_circ_000907	ncbi-102172487	1	+	116669836	116673532	504	annot_exons
chi_circ_000908	ncbi-102183917	1	-	116702111	116712153	1287	annot_exons
chi_circ_000909	ncbi-102183917	1	-	116702111	116716133	1396	annot_exons
chi_circ_000910	ncbi-102183917	1	-	116702111	116717940	1551	annot_exons
chi_circ_000911	ncbi-102183917	1	-	116707638	116712153	972	annot_exons
chi_circ_000912	ncbi-102183917	1	-	116707638	116716133	1081	annot_exons
chi_circ_000913	ncbi-102183917	1	-	116720427	116728678	1025	annot_exons
chi_circ_000914	ncbi-102183917	1	-	116723474	116727385	451	annot_exons
chi_circ_000915	ncbi-102183917	1	-	116723474	116728678	943	annot_exons
chi_circ_000916	ncbi-102183917	1	-	116727029	116728678	750	annot_exons
chi_circ_000917	ncbi-102173043	1	+	116773587	116777330	399	annot_exons
chi_circ_000918	ncbi-102173043	1	+	116773587	116798926	1245	annot_exons
chi_circ_000919	ncbi-102173043	1	+	116787447	116798926	483	annot_exons
chi_circ_000920	ncbi-102173043	1	+	116790738	116798926	316	annot_exons
chi_circ_000921	ncbi-102173043	1	+	116803195	116807387	599	annot_exons
chi_circ_000922	ncbi-102184201	1	-	116834930	116837964	631	annot_exons
chi_circ_000923	ncbi-102184201	1	-	116854423	116869791	601	annot_exons
chi_circ_000924	ncbi-102184201	1	-	116866883	116867520	338	annot_exons
chi_circ_000925	ncbi-102175526	1	+	119627355	119635019	509	annot_exons
chi_circ_000926	ncbi-102175526	1	+	119630685	119637067	629	annot_exons
chi_circ_000927	ncbi-102175526	1	+	119630685	119639832	791	annot_exons
chi_circ_000928	NA	1	+	119820395	119831221	10827	intergenic
chi_circ_000929	ncbi-102176078	1	+	119820395	119869917	49523	exon_intron
chi_circ_000930	ncbi-102176078	1	+	119914055	119921378	375	annot_exons
chi_circ_000931	ncbi-102176078	1	+	119921143	119921378	236	one_exon
chi_circ_000932	NA	1	-	119946626	119947934	1309	intergenic
chi_circ_000933	ncbi-102176366	1	+	120042839	120047618	229	exon_intron
chi_circ_000934	ncbi-102176366	1	+	120042839	120060005	393	exon_intron
chi_circ_000935	ncbi-102176366	1	+	120042839	120063997	506	exon_intron
chi_circ_000936	ncbi-102176366	1	+	120082293	120095651	581	annot_exons
chi_circ_000937	ncbi-102176366	1	+	120091812	120106178	994	annot_exons
chi_circ_000938	ncbi-102176366	1	+	120098332	120106178	763	annot_exons
chi_circ_000939	NA	1	+	122529994	122530463	470	intergenic
chi_circ_000940	ncbi-102176830	1	+	122702497	122736234	358	annot_exons
chi_circ_000941	ncbi-102176830	1	+	122994412	123020901	334	annot_exons
chi_circ_000942	ncbi-102177101	1	-	123576576	123579620	499	annot_exons
chi_circ_000943	ncbi-102177101	1	-	123579516	123584166	527	annot_exons
chi_circ_000944	ncbi-102187536	1	+	123793706	123803537	518	annot_exons
chi_circ_000945	ncbi-102187536	1	+	123793706	123812010	673	annot_exons
chi_circ_000946	ncbi-102187536	1	+	123799970	123817658	501	annot_exons
chi_circ_000947	ncbi-102187536	1	+	123803401	123821996	544	annot_exons
chi_circ_000948	ncbi-102177932	1	-	123846266	123888880	1982	annot_exons
chi_circ_000949	ncbi-102177932	1	-	123851470	123888880	1585	annot_exons
chi_circ_000950	ncbi-102177932	1	-	123859369	123878611	1152	annot_exons
chi_circ_000951	ncbi-102177932	1	-	123859369	123882545	1254	annot_exons
chi_circ_000952	ncbi-102177932	1	-	123859369	123888880	1409	annot_exons
chi_circ_000953	ncbi-102177932	1	-	123867254	123878611	868	annot_exons
chi_circ_000954	ncbi-102177932	1	-	123867254	123882545	970	annot_exons
chi_circ_000955	ncbi-102177932	1	-	123867254	123888880	1125	annot_exons
chi_circ_000956	ncbi-102177932	1	-	123867509	123878611	613	annot_exons
chi_circ_000957	ncbi-102177932	1	-	123867509	123882545	715	annot_exons
chi_circ_000958	ncbi-102177932	1	-	123867509	123888880	870	annot_exons
chi_circ_000959	ncbi-102177932	1	-	123871042	123878611	1174	exon_intron
chi_circ_000960	ncbi-102177932	1	-	123871042	123882545	1276	exon_intron
chi_circ_000961	ncbi-102177932	1	-	123871042	123888880	1431	exon_intron
chi_circ_000962	ncbi-102178489	1	+	124072039	124075363	992	annot_exons
chi_circ_000963	ncbi-102178489	1	+	124072039	124081958	2008	annot_exons
chi_circ_000964	ncbi-102178489	1	+	124072039	124106659	2917	annot_exons
chi_circ_000965	ncbi-102178489	1	+	124072039	124110666	3033	annot_exons
chi_circ_000966	ncbi-102178489	1	+	124080399	124119985	1876	annot_exons
chi_circ_000967	ncbi-102178489	1	+	124117999	124129437	785	annot_exons
chi_circ_000968	ncbi-102178771	1	+	124183316	124185812	1257	exon_intron
chi_circ_000969	ncbi-102178771	1	+	124184254	124187585	402	annot_exons
chi_circ_000970	ncbi-102178771	1	+	124187503	124190797	546	annot_exons
chi_circ_000971	ncbi-102178771	1	+	124192554	124201292	540	annot_exons
chi_circ_000972	ncbi-102178771	1	+	124197561	124201292	367	annot_exons
chi_circ_000973	ncbi-102178771	1	+	124210662	124225149	1002	annot_exons
chi_circ_000974	ncbi-102178771	1	+	124218793	124222471	409	annot_exons
chi_circ_000975	ncbi-102178771	1	+	124218793	124225149	508	annot_exons
chi_circ_000976	ncbi-102178771	1	+	124218793	124228669	771	annot_exons
chi_circ_000977	ncbi-102178771	1	+	124235432	124239228	416	annot_exons
chi_circ_000978	ncbi-102178771	1	+	124235432	124254290	893	annot_exons
chi_circ_000979	ncbi-102187809	1	+	124313839	124344644	396	annot_exons
chi_circ_000980	ncbi-102187809	1	+	124313839	124357524	901	annot_exons
chi_circ_000981	ncbi-102187809	1	+	124344513	124357524	637	annot_exons
chi_circ_000982	ncbi-102187809	1	+	124352913	124355987	400	annot_exons
chi_circ_000983	ncbi-102187809	1	+	124352913	124357524	505	annot_exons
chi_circ_000984	ncbi-102187809	1	+	124352913	124368410	600	annot_exons
chi_circ_000985	ncbi-102187809	1	+	124352913	124376856	898	annot_exons
chi_circ_000986	ncbi-102187809	1	+	124355861	124375839	491	annot_exons
chi_circ_000987	ncbi-102179887	1	+	124552789	124559914	274	annot_exons
chi_circ_000988	ncbi-102179887	1	+	124552789	124574108	437	annot_exons
chi_circ_000989	ncbi-102179887	1	+	124552789	124583680	584	annot_exons
chi_circ_000990	ncbi-102179887	1	+	124559867	124574108	211	annot_exons
chi_circ_000991	ncbi-102181436	1	-	124928386	124948066	545	annot_exons
chi_circ_000992	ncbi-102181436	1	-	124939219	124948066	450	annot_exons
chi_circ_000993	ncbi-102181436	1	-	124943965	124948066	269	annot_exons
chi_circ_000994	ncbi-102181436	1	-	124947960	124952122	421	annot_exons
chi_circ_000995	ncbi-102181436	1	-	124966806	124974018	336	annot_exons
chi_circ_000996	ncbi-102181436	1	-	124966806	125017526	730	annot_exons
chi_circ_000997	ncbi-102181436	1	-	124993502	125017526	394	annot_exons
chi_circ_000998	ncbi-102181436	1	-	125003078	125017526	317	annot_exons
chi_circ_000999	ncbi-102181436	1	-	125011831	125017526	887	exon_intron
chi_circ_001000	ncbi-102189165	1	-	125575108	125594091	1218	exon_intron
chi_circ_001001	ncbi-102189165	1	-	125576624	125589098	536	annot_exons
chi_circ_001002	ncbi-102189165	1	-	125576624	125594091	701	exon_intron
chi_circ_001003	ncbi-102184200	1	+	127285201	127292277	501	annot_exons
chi_circ_001004	ncbi-102184200	1	+	127285201	127297986	1202	annot_exons
chi_circ_001005	ncbi-102184200	1	+	127291132	127295309	523	annot_exons
chi_circ_001006	ncbi-102184200	1	+	127292129	127297986	850	annot_exons
chi_circ_001007	ncbi-102184200	1	+	127302538	127304159	483	annot_exons
chi_circ_001008	ncbi-102184200	1	+	127302538	127314177	1367	annot_exons
chi_circ_001009	NA	1	-	127579517	127582694	3178	intergenic
chi_circ_001010	NA	1	-	127687146	127692940	5795	intergenic
chi_circ_001011	ncbi-102185042	1	+	128022815	128030245	531	annot_exons
chi_circ_001012	ncbi-102185042	1	+	128022815	128055266	1086	annot_exons
chi_circ_001013	ncbi-102185042	1	+	128024542	128055266	834	annot_exons
chi_circ_001014	ncbi-102185042	1	+	128024542	128065067	1202	annot_exons
chi_circ_001015	ncbi-102185314	1	-	128109008	128114031	412	annot_exons
chi_circ_001016	ncbi-102185611	1	+	128136361	128152911	624	annot_exons
chi_circ_001017	ncbi-102185611	1	+	128146192	128152911	521	annot_exons
chi_circ_001018	ncbi-102185611	1	+	128146192	128186656	997	annot_exons
chi_circ_001019	ncbi-102185611	1	+	128146257	128152911	456	annot_exons
chi_circ_001020	ncbi-102185611	1	+	128152080	128152911	396	annot_exons
chi_circ_001021	ncbi-102185611	1	+	128184799	128186656	249	annot_exons
chi_circ_001022	ncbi-102185611	1	+	128184799	128197883	355	annot_exons
chi_circ_001023	ncbi-102185611	1	+	128184799	128211482	1037	annot_exons
chi_circ_001024	ncbi-102185611	1	+	128197778	128211482	788	annot_exons
chi_circ_001025	ncbi-102185611	1	+	128209455	128211482	511	annot_exons
chi_circ_001026	ncbi-102185873	1	-	128324040	128353258	465	annot_exons
chi_circ_001027	ncbi-102186526	1	-	128443320	128448809	342	annot_exons
chi_circ_001028	ncbi-102186526	1	-	128443320	128458572	687	annot_exons
chi_circ_001029	ncbi-102186526	1	-	128491435	128496529	406	annot_exons
chi_circ_001030	ncbi-102186526	1	-	128494786	128496529	313	annot_exons
chi_circ_001031	ncbi-102187534	1	+	128552717	128558670	517	annot_exons
chi_circ_001032	ncbi-102188258	1	+	128641961	128648848	951	annot_exons
chi_circ_001033	ncbi-102188258	1	+	128644434	128648848	473	exon_intron
chi_circ_001034	ncbi-102188258	1	+	128644434	128652156	602	exon_intron
chi_circ_001035	ncbi-102188258	1	+	128644437	128648848	470	exon_intron
chi_circ_001036	ncbi-102188258	1	+	128644437	128652156	599	exon_intron
chi_circ_001037	ncbi-102188258	1	+	128644538	128648848	369	annot_exons
chi_circ_001038	ncbi-102188258	1	+	128644538	128652156	498	annot_exons
chi_circ_001039	ncbi-102188258	1	+	128647930	128648848	284	annot_exons
chi_circ_001040	ncbi-102188258	1	+	128665353	128668935	188	annot_exons
chi_circ_001041	ncbi-102189995	1	-	129838445	129838688	244	one_exon
chi_circ_001042	ncbi-102190736	1	+	130085311	130184554	69705	exon_intron
chi_circ_001043	ncbi-102190736	1	+	130154643	130184554	373	exon_intron
chi_circ_001044	ncbi-102190736	1	+	130154643	130223973	470	exon_intron
chi_circ_001045	ncbi-102190736	1	+	130184390	130273281	339	annot_exons
chi_circ_001046	ncbi-102190736	1	+	130273205	130328112	508	annot_exons
chi_circ_001047	ncbi-102190736	1	+	130273205	130351531	632	annot_exons
chi_circ_001048	ncbi-102190736	1	+	130307905	130309943	2039	exon_intron
chi_circ_001049	ncbi-102190736	1	+	130307905	130328112	431	annot_exons
chi_circ_001050	ncbi-102190736	1	+	130307905	130351531	555	annot_exons
chi_circ_001051	ncbi-102190736	1	+	130325964	130328112	226	annot_exons
chi_circ_001052	ncbi-102190736	1	+	130325964	130351531	350	annot_exons
chi_circ_001053	ncbi-102190736	1	+	130351408	130383979	303	annot_exons
chi_circ_001054	ncbi-102190736	1	+	130351408	130400634	644	annot_exons
chi_circ_001055	ncbi-102190736	1	+	130351408	130414168	748	annot_exons
chi_circ_001056	ncbi-102190736	1	+	130383312	130400634	520	annot_exons
chi_circ_001057	ncbi-102190736	1	+	130383312	130414168	624	annot_exons
chi_circ_001058	ncbi-102190736	1	+	130390263	130400634	341	annot_exons
chi_circ_001059	ncbi-102190736	1	+	130390263	130414168	445	annot_exons
chi_circ_001060	ncbi-102190736	1	+	130430781	130433983	546	annot_exons
chi_circ_001061	ncbi-102190736	1	+	130430781	130447118	627	annot_exons
chi_circ_001062	ncbi-102190736	1	+	130447038	130466060	349	annot_exons
chi_circ_001063	ncbi-102190736	1	+	130463819	130474341	788	annot_exons
chi_circ_001064	ncbi-102191181	1	-	130477159	130528247	17564	exon_intron
chi_circ_001065	ncbi-102190736	1	+	130482253	130485085	401	annot_exons
chi_circ_001066	ncbi-102191181	1	-	130494111	130497165	488	annot_exons
chi_circ_001067	ncbi-102191181	1	-	130494111	130528247	612	annot_exons
chi_circ_001068	ncbi-102191181	1	-	130494111	130566358	1035	annot_exons
chi_circ_001069	ncbi-102191181	1	-	130528124	130546725	327	annot_exons
chi_circ_001070	ncbi-102191181	1	-	130528124	130549170	436	annot_exons
chi_circ_001071	ncbi-102191181	1	-	130528124	130566358	547	annot_exons
chi_circ_001072	ncbi-102191181	1	-	130544947	130549170	312	annot_exons
chi_circ_001073	ncbi-102191181	1	-	130544947	130566358	423	annot_exons
chi_circ_001074	ncbi-102191181	1	-	130580193	130586532	360	annot_exons
chi_circ_001075	ncbi-102191740	1	-	130702783	130706010	402	annot_exons
chi_circ_001076	ncbi-102191740	1	-	130759353	130766588	296	annot_exons
chi_circ_001077	ncbi-102191740	1	-	130766432	130808962	422	annot_exons
chi_circ_001078	ncbi-102191740	1	-	130770309	130827246	636	annot_exons
chi_circ_001079	ncbi-102191740	1	-	130808860	130827246	474	annot_exons
chi_circ_001080	ncbi-102191740	1	-	130870438	130872798	257	exon_intron
chi_circ_001081	ncbi-102169225	1	-	131956732	131957413	682	one_exon
chi_circ_001082	ncbi-102169803	1	-	132351378	132352978	285	annot_exons
chi_circ_001083	ncbi-102169803	1	-	132351378	132354399	400	annot_exons
chi_circ_001084	ncbi-102169803	1	-	132386218	132395726	333	annot_exons
chi_circ_001085	ncbi-102169803	1	-	132386218	132415702	580	annot_exons
chi_circ_001086	ncbi-102169803	1	-	132394670	132415702	466	annot_exons
chi_circ_001087	ncbi-102169803	1	-	132413143	132415702	247	annot_exons
chi_circ_001088	ncbi-102169708	1	+	132545677	132547298	510	annot_exons
chi_circ_001089	ncbi-102170271	1	+	132687813	132704589	411	annot_exons
chi_circ_001090	ncbi-102170271	1	+	132687813	132708786	556	annot_exons
chi_circ_001091	ncbi-102170271	1	+	132687813	132722093	870	annot_exons
chi_circ_001092	ncbi-102170271	1	+	132687813	132740114	1343	annot_exons
chi_circ_001093	ncbi-102170271	1	+	132699466	132708786	434	annot_exons
chi_circ_001094	ncbi-102170271	1	+	132699466	132719430	661	annot_exons
chi_circ_001095	ncbi-102170271	1	+	132699466	132722093	748	annot_exons
chi_circ_001096	ncbi-102170271	1	+	132699466	132740114	1221	annot_exons
chi_circ_001097	ncbi-102170271	1	+	132701376	132722093	648	annot_exons
chi_circ_001098	ncbi-102170271	1	+	132704536	132719430	426	annot_exons
chi_circ_001099	ncbi-102170271	1	+	132704536	132722093	513	annot_exons
chi_circ_001100	ncbi-102170271	1	+	132708642	132740114	932	annot_exons
chi_circ_001101	ncbi-102170271	1	+	132715881	132722093	314	annot_exons
chi_circ_001102	ncbi-102170271	1	+	132715881	132731253	384	annot_exons
chi_circ_001103	ncbi-102170271	1	+	132715881	132740114	787	annot_exons
chi_circ_001104	ncbi-102170271	1	+	132738658	132740114	403	annot_exons
chi_circ_001105	ncbi-102171926	1	-	133114167	133123476	192	annot_exons
chi_circ_001106	ncbi-102172205	1	-	133167726	133169927	286	annot_exons
chi_circ_001107	ncbi-102173130	1	+	133290683	133299436	687	annot_exons
chi_circ_001108	ncbi-102173130	1	+	133290683	133303920	1034	annot_exons
chi_circ_001109	ncbi-102173130	1	+	133301147	133307278	762	annot_exons
chi_circ_001110	ncbi-102173130	1	+	133303754	133318562	1096	annot_exons
chi_circ_001111	ncbi-102173130	1	+	133317427	133325415	1013	annot_exons
chi_circ_001112	ncbi-102173130	1	+	133335637	133343190	1054	annot_exons
chi_circ_001113	ncbi-102173130	1	+	133336751	133343190	833	annot_exons
chi_circ_001114	ncbi-102173130	1	+	133339633	133343190	554	annot_exons
chi_circ_001115	ncbi-102173132	1	+	134386395	134420300	2694	annot_exons
chi_circ_001116	ncbi-102173132	1	+	134395269	134396348	357	annot_exons
chi_circ_001117	ncbi-102173132	1	+	134401354	134415206	1030	annot_exons
chi_circ_001118	ncbi-102173421	1	-	134428043	134447212	651	annot_exons
chi_circ_001119	ncbi-102173421	1	-	134441789	134444685	405	annot_exons
chi_circ_001120	ncbi-102173421	1	-	134441789	134450403	651	annot_exons
chi_circ_001121	ncbi-102173421	1	-	134441789	134453791	4039	exon_intron
chi_circ_001122	ncbi-102174702	1	+	134480638	134504954	663	annot_exons
chi_circ_001123	ncbi-102174702	1	+	134515076	134538469	587	annot_exons
chi_circ_001124	ncbi-102173974	1	-	134600542	134605231	852	annot_exons
chi_circ_001125	ncbi-102173974	1	-	134608428	134618899	675	annot_exons
chi_circ_001126	ncbi-102173974	1	-	134620331	134630093	462	annot_exons
chi_circ_001127	ncbi-102173974	1	-	134629914	134640613	891	annot_exons
chi_circ_001128	ncbi-102173974	1	-	134632832	134637110	516	annot_exons
chi_circ_001129	ncbi-102173974	1	-	134632832	134640613	711	annot_exons
chi_circ_001130	ncbi-102173974	1	-	134634293	134634971	260	annot_exons
chi_circ_001131	ncbi-102173974	1	-	134638723	134648336	753	annot_exons
chi_circ_001132	ncbi-102173974	1	-	134643767	134648336	558	annot_exons
chi_circ_001133	ncbi-102173974	1	-	134684122	134691023	1113	annot_exons
chi_circ_001134	ncbi-102173974	1	-	134687204	134691023	596	annot_exons
chi_circ_001135	ncbi-102186163	1	+	136018438	136040863	426	annot_exons
chi_circ_001136	ncbi-102175993	1	-	136222884	136312849	437	annot_exons
chi_circ_001137	ncbi-102175993	1	-	136242148	136320776	554	annot_exons
chi_circ_001138	ncbi-102175993	1	-	136312690	136320776	374	exon_intron
chi_circ_001139	ncbi-102175993	1	-	136312735	136320776	329	annot_exons
chi_circ_001140	ncbi-102175993	1	-	136312735	136333007	415	annot_exons
chi_circ_001141	ncbi-102175993	1	-	136312735	136337528	644	annot_exons
chi_circ_001142	ncbi-102175993	1	-	136450276	136450551	276	one_exon
chi_circ_001143	ncbi-102176274	1	-	136486164	136494396	915	annot_exons
chi_circ_001144	ncbi-102176274	1	-	136486164	136521652	1855	annot_exons
chi_circ_001145	ncbi-102176274	1	-	136487774	136489354	238	annot_exons
chi_circ_001146	ncbi-102176274	1	-	136500987	136521652	940	annot_exons
chi_circ_001147	ncbi-102176274	1	-	136503208	136514074	619	annot_exons
chi_circ_001148	ncbi-102176274	1	-	136503208	136521652	842	annot_exons
chi_circ_001149	ncbi-102176274	1	-	136506035	136521652	671	annot_exons
chi_circ_001150	ncbi-102176274	1	-	136511931	136516273	389	annot_exons
chi_circ_001151	ncbi-102176274	1	-	136511931	136521652	514	annot_exons
chi_circ_001152	ncbi-102176274	1	-	136528224	136570846	539	annot_exons
chi_circ_001153	ncbi-102176274	1	-	136570323	136581952	525	annot_exons
chi_circ_001154	ncbi-102176274	1	-	136570323	136583197	589	annot_exons
chi_circ_001155	ncbi-102186725	1	-	136907040	136911481	465	annot_exons
chi_circ_001156	ncbi-102186725	1	-	136912431	136951738	2175	annot_exons
chi_circ_001157	ncbi-102186725	1	-	136921793	136930586	321	annot_exons
chi_circ_001158	ncbi-102186725	1	-	136925777	136933867	410	annot_exons
chi_circ_001159	ncbi-102186725	1	-	136925777	136951738	1336	annot_exons
chi_circ_001160	ncbi-102186725	1	-	136930493	136951738	1204	annot_exons
chi_circ_001161	ncbi-102186725	1	-	136933684	136951738	1110	annot_exons
chi_circ_001162	ncbi-102186725	1	-	136933704	136951738	1090	annot_exons
chi_circ_001163	ncbi-102186725	1	-	136940119	136951738	926	annot_exons
chi_circ_001164	ncbi-102186725	1	-	136943901	136956010	953	annot_exons
chi_circ_001165	ncbi-102186725	1	-	136943901	136974877	1687	annot_exons
chi_circ_001166	ncbi-102186725	1	-	136948270	136951738	385	annot_exons
chi_circ_001167	ncbi-102186725	1	-	136948270	136972108	1082	annot_exons
chi_circ_001168	ncbi-102186725	1	-	136951640	136972108	796	annot_exons
chi_circ_001169	ncbi-102186725	1	-	136953274	136972108	697	annot_exons
chi_circ_001170	ncbi-102186725	1	-	136955940	136972108	555	annot_exons
chi_circ_001171	ncbi-102186725	1	-	136955940	136974877	805	annot_exons
chi_circ_001172	ncbi-102186725	1	-	136963378	136972108	484	annot_exons
chi_circ_001173	ncbi-102186725	1	-	136963378	136974877	734	annot_exons
chi_circ_001174	ncbi-102186725	1	-	136970674	136972108	383	annot_exons
chi_circ_001175	ncbi-102186725	1	-	136970674	136974877	633	annot_exons
chi_circ_001176	ncbi-102178310	1	+	137073266	137074515	234	annot_exons
chi_circ_001177	ncbi-102178019	1	-	137104856	137108691	653	annot_exons
chi_circ_001178	ncbi-102178573	1	+	137158133	137195049	435	annot_exons
chi_circ_001179	ncbi-102187812	1	+	139013299	139028389	306	annot_exons
chi_circ_001180	ncbi-102187812	1	+	139013299	139043601	822	annot_exons
chi_circ_001181	ncbi-102187812	1	+	139013299	139047556	991	annot_exons
chi_circ_001182	ncbi-102187812	1	+	139028173	139037816	583	annot_exons
chi_circ_001183	ncbi-102187812	1	+	139028173	139043601	733	annot_exons
chi_circ_001184	ncbi-102187812	1	+	139028173	139047556	902	annot_exons
chi_circ_001185	ncbi-102187812	1	+	139035630	139047556	556	annot_exons
chi_circ_001186	ncbi-102188635	1	+	139225662	139233276	7615	intronic
chi_circ_001187	ncbi-102188635	1	+	139273960	139274476	517	exon_intron
chi_circ_001188	ncbi-102182915	1	-	140373859	140378530	482	annot_exons
chi_circ_001189	ncbi-102182915	1	-	140378459	140385747	519	annot_exons
chi_circ_001190	ncbi-102191087	1	+	140419154	140464762	1114	annot_exons
chi_circ_001191	ncbi-102184202	1	+	140806938	140814486	647	annot_exons
chi_circ_001192	ncbi-102186248	1	-	141306745	141340374	609	annot_exons
chi_circ_001193	ncbi-102186248	1	-	141321143	141333943	401	annot_exons
chi_circ_001194	ncbi-102186248	1	-	141321143	141340374	505	annot_exons
chi_circ_001195	ncbi-102186248	1	-	141331168	141340374	387	annot_exons
chi_circ_001196	ncbi-102168865	1	+	141427580	141431951	244	annot_exons
chi_circ_001197	ncbi-102187537	1	+	141722124	141740366	723	annot_exons
chi_circ_001198	ncbi-102187537	1	+	141722124	141743037	971	annot_exons
chi_circ_001199	ncbi-102187537	1	+	141735696	141740366	505	annot_exons
chi_circ_001200	ncbi-102169710	1	+	141793223	141794514	323	annot_exons
chi_circ_001201	ncbi-102189716	1	-	142306634	142319224	342	annot_exons
chi_circ_001202	ncbi-100861185	1	-	142422037	142424791	750	annot_exons
chi_circ_001203	ncbi-102190269	1	+	142641617	142643865	2249	exon_intron
chi_circ_001204	ncbi-102190269	1	+	142671968	142683856	1612	annot_exons
chi_circ_001205	ncbi-102190269	1	+	142671972	142690690	1794	exon_intron
chi_circ_001206	ncbi-102190269	1	+	142680538	142683856	602	annot_exons
chi_circ_001207	ncbi-102191085	1	+	143351947	143353601	333	annot_exons
chi_circ_001208	ncbi-102191085	1	+	143353023	143353601	216	annot_exons
chi_circ_001209	ncbi-102191085	1	+	143360978	143361847	165	annot_exons
chi_circ_001210	ncbi-102168775	1	-	143632248	143634020	399	annot_exons
chi_circ_001211	ncbi-102168775	1	-	143642413	143645061	607	annot_exons
chi_circ_001212	ncbi-102168775	1	-	143647305	143655346	1958	annot_exons
chi_circ_001213	ncbi-102168775	1	-	143648796	143655346	1767	annot_exons
chi_circ_001214	ncbi-102176367	1	+	143762741	143766378	966	annot_exons
chi_circ_001215	ncbi-102176367	1	+	143780072	143781852	443	annot_exons
chi_circ_001216	ncbi-102176647	1	+	143836124	143842687	486	annot_exons
chi_circ_001217	ncbi-102176647	1	+	143857723	143870623	1074	annot_exons
chi_circ_001218	ncbi-102169805	1	+	144009791	144015556	618	annot_exons
chi_circ_001219	ncbi-102169805	1	+	144013515	144015556	1155	exon_intron
chi_circ_001220	ncbi-102169805	1	+	144014343	144015556	327	annot_exons
chi_circ_001221	ncbi-102170639	1	+	144179622	144184162	295	annot_exons
chi_circ_001222	ncbi-102170639	1	+	144182206	144190713	526	annot_exons
chi_circ_001223	ncbi-102170639	1	+	144182206	144193090	853	annot_exons
chi_circ_001224	ncbi-102172009	1	-	145829472	145830627	294	annot_exons
chi_circ_001225	ncbi-102172009	1	-	145829472	145848839	1455	annot_exons
chi_circ_001226	ncbi-102172009	1	-	145830504	145848839	1285	annot_exons
chi_circ_001227	ncbi-102172009	1	-	145833498	145848839	1161	annot_exons
chi_circ_001228	ncbi-102172009	1	-	145841702	145848839	304	annot_exons
chi_circ_001229	ncbi-102178575	1	+	146015861	146024921	346	annot_exons
chi_circ_001230	ncbi-102178575	1	+	146015861	146026957	466	annot_exons
chi_circ_001231	ncbi-102178575	1	+	146019383	146026957	356	annot_exons
chi_circ_001232	ncbi-102178575	1	+	146024801	146026957	241	annot_exons
chi_circ_001233	ncbi-102178575	1	+	146039599	146039870	272	one_exon
chi_circ_001234	ncbi-102178575	1	+	146055958	146058450	1133	annot_exons
chi_circ_001235	ncbi-102178575	1	+	146074935	146084704	676	annot_exons
chi_circ_001236	ncbi-102178862	1	+	146130902	146140095	994	annot_exons
chi_circ_001237	ncbi-102178862	1	+	146132664	146136588	444	exon_intron
chi_circ_001238	ncbi-102178862	1	+	146132676	146136588	432	exon_intron
chi_circ_001239	ncbi-102178862	1	+	146132688	146136588	420	annot_exons
chi_circ_001240	ncbi-102178862	1	+	146132704	146136588	404	annot_exons
chi_circ_001241	ncbi-102178862	1	+	146134268	146136588	277	annot_exons
chi_circ_001242	ncbi-102178862	1	+	146139998	146144930	614	annot_exons
chi_circ_001243	ncbi-102174164	1	+	146167714	146169763	355	annot_exons
chi_circ_001244	ncbi-102174164	1	+	146168541	146174082	319	annot_exons
chi_circ_001245	ncbi-102179708	1	-	146535783	146543513	774	annot_exons
chi_circ_001246	ncbi-102179708	1	-	146537754	146543513	558	annot_exons
chi_circ_001247	ncbi-102179708	1	-	146662833	146720809	1694	annot_exons
chi_circ_001248	ncbi-102179708	1	-	146692400	146703643	1284	annot_exons
chi_circ_001249	ncbi-102179708	1	-	146692400	146720809	1422	annot_exons
chi_circ_001250	ncbi-102179708	1	-	146701644	146703643	1101	annot_exons
chi_circ_001251	ncbi-102174604	1	-	146806274	146808742	465	annot_exons
chi_circ_001252	ncbi-102174881	1	+	146821047	146844622	8054	exon_intron
chi_circ_001253	ncbi-102174881	1	+	146821047	146852838	8335	exon_intron
chi_circ_001254	ncbi-102174881	1	+	146830659	146835550	777	annot_exons
chi_circ_001255	ncbi-102174881	1	+	146830659	146838849	954	annot_exons
chi_circ_001256	ncbi-102174881	1	+	146830659	146838853	958	annot_exons
chi_circ_001257	ncbi-102174881	1	+	146830659	146841641	1021	annot_exons
chi_circ_001258	ncbi-102174881	1	+	146830659	146844622	1044	annot_exons
chi_circ_001259	ncbi-102174881	1	+	146830659	146844848	1270	annot_exons
chi_circ_001260	ncbi-102174881	1	+	146830659	146852838	1325	annot_exons
chi_circ_001261	ncbi-102174881	1	+	146830659	146854913	3400	exon_intron
chi_circ_001262	ncbi-102174881	1	+	146830659	146869166	1865	annot_exons
chi_circ_001263	ncbi-102174881	1	+	146852784	146866145	510	annot_exons
chi_circ_001264	ncbi-102174881	1	+	146852784	146869166	595	annot_exons
chi_circ_001265	ncbi-102174881	1	+	146852784	146884808	1045	annot_exons
chi_circ_001266	ncbi-102174881	1	+	146860818	146869166	540	annot_exons
chi_circ_001267	ncbi-102174881	1	+	146860818	146881327	869	annot_exons
chi_circ_001268	ncbi-102174881	1	+	146878191	146881327	329	annot_exons
chi_circ_001269	ncbi-102174881	1	+	146886996	146893931	847	annot_exons
chi_circ_001270	ncbi-102174881	1	+	146903750	146911615	1429	annot_exons
chi_circ_001271	ncbi-102174881	1	+	146931228	146936551	793	annot_exons
chi_circ_001272	ncbi-102180263	1	+	147114054	147115690	1637	exon_intron
chi_circ_001273	ncbi-102180263	1	+	147115605	147168423	283	exon_intron
chi_circ_001274	ncbi-102180263	1	+	147115605	147178838	551	exon_intron
chi_circ_001275	ncbi-102180263	1	+	147115605	147187669	1126	exon_intron
chi_circ_001276	ncbi-102180263	1	+	147115605	147199094	1558	exon_intron
chi_circ_001277	ncbi-102180263	1	+	147168227	147178838	465	annot_exons
chi_circ_001278	ncbi-102180263	1	+	147168227	147187669	1040	annot_exons
chi_circ_001279	ncbi-102180263	1	+	147168227	147199094	1472	annot_exons
chi_circ_001280	ncbi-102180263	1	+	147182833	147199094	1007	annot_exons
chi_circ_001281	ncbi-102180263	1	+	147195028	147199094	432	annot_exons
chi_circ_001282	ncbi-102177198	1	-	148204950	148233329	437	annot_exons
chi_circ_001283	ncbi-102177198	1	-	148233178	148256135	370	annot_exons
chi_circ_001284	NA	1	-	148412414	148424383	11970	intergenic
chi_circ_001285	ncbi-102177477	1	+	148689554	148693473	517	annot_exons
chi_circ_001286	ncbi-102177934	1	+	149000734	149046437	38655	exon_intron
chi_circ_001287	ncbi-102177934	1	+	149038829	149055506	1858	annot_exons
chi_circ_001288	ncbi-102177934	1	+	149052743	149068202	881	annot_exons
chi_circ_001289	ncbi-102177934	1	+	149055285	149068202	746	annot_exons
chi_circ_001290	ncbi-102177934	1	+	149055285	149079314	1347	annot_exons
chi_circ_001291	ncbi-102177934	1	+	149067999	149085261	971	annot_exons
chi_circ_001292	ncbi-102177934	1	+	149076063	149079314	601	annot_exons
chi_circ_001293	ncbi-102178401	1	-	149208477	149208981	423	annot_exons
chi_circ_001294	ncbi-102179139	1	+	149730667	149733013	307	annot_exons
chi_circ_001295	ncbi-102179421	1	-	149886949	149907786	13093	exon_intron
chi_circ_001296	ncbi-102182450	1	-	150063950	150066380	454	annot_exons
chi_circ_001297	ncbi-102182450	1	-	150063950	150067533	609	annot_exons
chi_circ_001298	ncbi-102182450	1	-	150067379	150072978	341	annot_exons
chi_circ_001299	ncbi-102179988	1	+	150131596	150138469	421	annot_exons
chi_circ_001300	ncbi-102180432	1	-	150185685	150188118	404	annot_exons
chi_circ_001301	ncbi-102180432	1	-	150185685	150189624	576	annot_exons
chi_circ_001302	ncbi-102180432	1	-	150197967	150200965	277	annot_exons
chi_circ_001303	ncbi-102180432	1	-	150231332	150239048	360	annot_exons
chi_circ_001304	ncbi-102180432	1	-	150231332	150252876	439	annot_exons
chi_circ_001305	ncbi-102181905	1	+	150737641	150740955	918	exon_intron
chi_circ_001306	ncbi-102181905	1	+	150737641	150754884	438	annot_exons
chi_circ_001307	ncbi-102181905	1	+	150739871	150740955	769	exon_intron
chi_circ_001308	ncbi-102181905	1	+	150739871	150763607	431	annot_exons
chi_circ_001309	ncbi-102181905	1	+	150754778	150755152	375	exon_intron
chi_circ_001310	ncbi-102181905	1	+	150754778	150763607	249	annot_exons
chi_circ_001311	ncbi-102181905	1	+	150754778	150774624	1437	exon_intron
chi_circ_001312	ncbi-102183014	1	-	150840656	150856700	320	annot_exons
chi_circ_001313	ncbi-102183014	1	-	150856497	150866778	471	annot_exons
chi_circ_001314	ncbi-102183014	1	-	150900214	150916473	16260	exon_intron
chi_circ_001315	NA	1	+	151379004	151382947	3944	intergenic
chi_circ_001316	NA	1	+	151381898	151382947	1050	intergenic
chi_circ_001317	ncbi-102183272	1	+	151469025	151474873	2691	annot_exons
chi_circ_001318	ncbi-102183272	1	+	151469025	151504868	2767	annot_exons
chi_circ_001319	ncbi-102183272	1	+	151469025	151526540	2877	annot_exons
chi_circ_001320	ncbi-102183272	1	+	151504793	151526540	186	annot_exons
chi_circ_001321	ncbi-102183272	1	+	151523871	151526540	2670	exon_intron
chi_circ_001322	ncbi-102183553	1	-	151630739	151682116	501	annot_exons
chi_circ_001323	ncbi-102183553	1	-	151652423	151682116	337	annot_exons
chi_circ_001324	ncbi-102183553	1	-	151812184	151831210	486	annot_exons
chi_circ_001325	ncbi-102183553	1	-	151812184	151855267	828	annot_exons
chi_circ_001326	ncbi-102183553	1	-	151812184	151872532	892	annot_exons
chi_circ_001327	ncbi-102183553	1	-	151852332	151855267	342	annot_exons
chi_circ_001328	ncbi-102183553	1	-	151852332	151872532	406	annot_exons
chi_circ_001329	ncbi-102183553	1	-	151852332	151937301	538	annot_exons
chi_circ_001330	ncbi-102183553	1	-	151937170	152018680	331	annot_exons
chi_circ_001331	ncbi-102183918	1	-	152935334	152978228	1599	annot_exons
chi_circ_001332	ncbi-102183918	1	-	152951029	152978228	1230	annot_exons
chi_circ_001333	ncbi-102183918	1	-	152954456	152978228	775	annot_exons
chi_circ_001334	ncbi-102183918	1	-	152972353	152974301	428	annot_exons
chi_circ_001335	ncbi-102183918	1	-	152972353	152978228	663	annot_exons
chi_circ_001336	ncbi-102184382	1	+	154740553	154757624	273	annot_exons
chi_circ_001337	ncbi-102184382	1	+	154740553	154763525	548	annot_exons
chi_circ_001338	ncbi-102184382	1	+	154740553	154776600	910	annot_exons
chi_circ_001339	ncbi-102184382	1	+	154740553	154783338	1173	annot_exons
chi_circ_001340	ncbi-102184382	1	+	154740553	154787353	1509	annot_exons
chi_circ_001341	ncbi-102184382	1	+	154757479	154763525	421	annot_exons
chi_circ_001342	ncbi-102184382	1	+	154757479	154776600	783	annot_exons
chi_circ_001343	ncbi-102184382	1	+	154761954	154763525	275	annot_exons
chi_circ_001344	ncbi-102184382	1	+	154761954	154783338	900	annot_exons
chi_circ_001345	ncbi-102184382	1	+	154763344	154785912	1016	annot_exons
chi_circ_001346	ncbi-102184382	1	+	154780802	154783338	263	annot_exons
chi_circ_001347	ncbi-102184382	1	+	154780802	154802456	854	annot_exons
chi_circ_001348	ncbi-102184382	1	+	154799332	154802456	255	annot_exons
chi_circ_001349	ncbi-102184668	1	-	154923441	154926945	306	annot_exons
chi_circ_001350	ncbi-102184668	1	-	154924719	154926945	210	annot_exons
chi_circ_001351	ncbi-102184668	1	-	154924719	154930864	471	annot_exons
chi_circ_001352	NA	10	+	286307	357465	71159	intergenic
chi_circ_001353	NA	10	+	357218	357465	248	intergenic
chi_circ_001354	NA	10	+	357218	403159	45942	intergenic
chi_circ_001355	ncbi-102183148	10	+	657959	688912	400	annot_exons
chi_circ_001356	ncbi-102183148	10	+	727871	730839	386	annot_exons
chi_circ_001357	ncbi-102183148	10	+	727871	735680	527	annot_exons
chi_circ_001358	ncbi-102183148	10	+	727871	743258	815	annot_exons
chi_circ_001359	ncbi-102183148	10	+	727871	765028	1358	annot_exons
chi_circ_001360	ncbi-102183148	10	+	735540	743258	429	annot_exons
chi_circ_001361	ncbi-102183148	10	+	758572	765028	543	annot_exons
chi_circ_001362	ncbi-102183421	10	-	795750	805572	887	annot_exons
chi_circ_001363	ncbi-102183421	10	-	802062	805572	513	annot_exons
chi_circ_001364	ncbi-102183421	10	-	802062	829794	892	annot_exons
chi_circ_001365	ncbi-102183421	10	-	804997	805572	374	annot_exons
chi_circ_001366	ncbi-102183421	10	-	822685	829794	379	annot_exons
chi_circ_001367	ncbi-102184724	10	-	997616	1023300	412	annot_exons
chi_circ_001368	ncbi-102184724	10	-	997616	1040248	9504	exon_intron
chi_circ_001369	ncbi-102184724	10	-	1003733	1023300	307	annot_exons
chi_circ_001370	ncbi-102184724	10	-	1020450	1023300	223	annot_exons
chi_circ_001371	ncbi-102184724	10	-	1020450	1031443	510	annot_exons
chi_circ_001372	ncbi-102184724	10	-	1020450	1040248	9315	exon_intron
chi_circ_001373	NA	10	-	1195322	1293469	98148	intergenic
chi_circ_001374	NA	10	-	1291615	1293469	1855	intergenic
chi_circ_001375	ncbi-102187406	10	+	1421689	1424866	3178	exon_intron
chi_circ_001376	ncbi-102187406	10	+	1424762	1427016	2255	exon_intron
chi_circ_001377	ncbi-102187406	10	+	1468886	1490538	539	annot_exons
chi_circ_001378	ncbi-102187406	10	+	1483374	1490538	460	annot_exons
chi_circ_001379	ncbi-102187406	10	+	1483374	1518414	752	annot_exons
chi_circ_001380	ncbi-102187406	10	+	1510649	1518414	292	annot_exons
chi_circ_001381	ncbi-102187954	10	+	2212982	2222756	655	annot_exons
chi_circ_001382	ncbi-102187954	10	+	2246421	2247268	445	annot_exons
chi_circ_001383	ncbi-102187954	10	+	2246421	2263279	1666	annot_exons
chi_circ_001384	ncbi-102187954	10	+	2260675	2263279	639	annot_exons
chi_circ_001385	ncbi-102187954	10	+	2260675	2269595	1110	annot_exons
chi_circ_001386	ncbi-102187954	10	+	2264847	2269595	471	annot_exons
chi_circ_001387	ncbi-102185838	10	+	3102674	3103092	419	one_exon
chi_circ_001388	ncbi-102188595	10	-	3793886	3794183	298	one_exon
chi_circ_001389	ncbi-102183603	10	-	3880001	3900125	584	annot_exons
chi_circ_001390	ncbi-102183603	10	-	3880001	3916650	703	annot_exons
chi_circ_001391	ncbi-102183603	10	-	3885572	3900125	399	annot_exons
chi_circ_001392	ncbi-102183603	10	-	3894405	3900125	353	annot_exons
chi_circ_001393	ncbi-102183603	10	-	3894405	3916650	472	annot_exons
chi_circ_001394	ncbi-102183876	10	-	3939776	3940638	467	annot_exons
chi_circ_001395	ncbi-102183876	10	-	3948786	3952823	244	annot_exons
chi_circ_001396	ncbi-102185276	10	+	4547457	4562704	276	annot_exons
chi_circ_001397	ncbi-102185276	10	+	4547457	4580372	384	annot_exons
chi_circ_001398	ncbi-102185276	10	+	4547457	4589679	536	annot_exons
chi_circ_001399	ncbi-102185571	10	+	4691511	4698130	410	annot_exons
chi_circ_001400	ncbi-102185571	10	+	4691511	4706606	679	annot_exons
chi_circ_001401	ncbi-102185571	10	+	4693080	4718061	1202	annot_exons
chi_circ_001402	ncbi-102191049	10	-	4829517	4829897	242	annot_exons
chi_circ_001403	ncbi-102191049	10	-	4829517	4844925	524	annot_exons
chi_circ_001404	ncbi-102191049	10	-	4862063	4863649	1587	one_exon
chi_circ_001405	ncbi-102168542	10	-	5437537	5454566	443	annot_exons
chi_circ_001406	ncbi-102186693	10	-	6300981	6324825	433	annot_exons
chi_circ_001407	ncbi-102186693	10	-	6316396	6328609	1244	annot_exons
chi_circ_001408	ncbi-102186693	10	-	6341690	6360287	554	annot_exons
chi_circ_001409	ncbi-102169762	10	+	6509707	6510795	388	annot_exons
chi_circ_001410	ncbi-102169762	10	+	6509707	6513499	579	annot_exons
chi_circ_001411	ncbi-102186965	10	-	6541080	6549890	696	annot_exons
chi_circ_001412	ncbi-102186965	10	-	6541080	6561907	954	annot_exons
chi_circ_001413	ncbi-102186965	10	-	6588608	6593161	251	annot_exons
chi_circ_001414	ncbi-102186965	10	-	6588608	6597393	335	annot_exons
chi_circ_001415	ncbi-102186965	10	-	6588608	6605261	582	annot_exons
chi_circ_001416	ncbi-102186965	10	-	6588608	6628255	699	annot_exons
chi_circ_001417	ncbi-102186965	10	-	6593004	6597393	242	annot_exons
chi_circ_001418	ncbi-102186965	10	-	6597310	6605261	331	annot_exons
chi_circ_001419	ncbi-102186965	10	-	6597310	6618641	13711	exon_intron
chi_circ_001420	ncbi-102186965	10	-	6604640	6605261	247	annot_exons
chi_circ_001421	ncbi-102170426	10	+	6728763	6739971	804	annot_exons
chi_circ_001422	ncbi-102170426	10	+	6731915	6740699	818	annot_exons
chi_circ_001423	ncbi-102170876	10	-	6845833	6857497	813	annot_exons
chi_circ_001424	ncbi-102170876	10	-	6849266	6857497	531	annot_exons
chi_circ_001425	ncbi-102171711	10	+	7582509	7602596	614	annot_exons
chi_circ_001426	ncbi-102171711	10	+	7602433	7623069	423	annot_exons
chi_circ_001427	ncbi-102171711	10	+	7618203	7630236	573	annot_exons
chi_circ_001428	ncbi-102171711	10	+	7628105	7630236	314	annot_exons
chi_circ_001429	ncbi-102171711	10	+	7636634	7644700	435	annot_exons
chi_circ_001430	ncbi-102171711	10	+	7659174	7662125	684	annot_exons
chi_circ_001431	ncbi-102188320	10	+	7956781	7959224	471	annot_exons
chi_circ_001432	ncbi-102188320	10	+	7956781	7963120	660	annot_exons
chi_circ_001433	ncbi-102188320	10	+	7977825	7985598	763	annot_exons
chi_circ_001434	ncbi-102188320	10	+	7992283	7995720	431	annot_exons
chi_circ_001435	ncbi-102173005	10	+	8256116	8280861	458	annot_exons
chi_circ_001436	ncbi-102173005	10	+	8256116	8294344	678	annot_exons
chi_circ_001437	ncbi-102173005	10	+	8256116	8295888	770	annot_exons
chi_circ_001438	ncbi-102173005	10	+	8256116	8298208	831	annot_exons
chi_circ_001439	ncbi-102173005	10	+	8256119	8280861	455	annot_exons
chi_circ_001440	ncbi-102173005	10	+	8256119	8294344	675	annot_exons
chi_circ_001441	ncbi-102173005	10	+	8269654	8280861	398	annot_exons
chi_circ_001442	ncbi-102173005	10	+	8269654	8294344	618	annot_exons
chi_circ_001443	ncbi-102173005	10	+	8269654	8295888	710	annot_exons
chi_circ_001444	ncbi-102173005	10	+	8269654	8298208	771	annot_exons
chi_circ_001445	ncbi-102173005	10	+	8280773	8294344	309	annot_exons
chi_circ_001446	ncbi-102173005	10	+	8280773	8298208	462	annot_exons
chi_circ_001447	ncbi-102173005	10	+	8290006	8298208	373	annot_exons
chi_circ_001448	ncbi-102173005	10	+	8348015	8358845	1018	annot_exons
chi_circ_001449	ncbi-102173303	10	-	8386800	8395637	419	annot_exons
chi_circ_001450	ncbi-102173303	10	-	8390528	8395637	356	annot_exons
chi_circ_001451	ncbi-102173571	10	-	8898478	8922674	554	annot_exons
chi_circ_001452	ncbi-102173571	10	-	8960791	8976377	328	annot_exons
chi_circ_001453	ncbi-102173571	10	-	8960791	8979775	470	annot_exons
chi_circ_001454	ncbi-102173571	10	-	8960791	9002657	1074	annot_exons
chi_circ_001455	ncbi-102173571	10	-	8979634	9002657	746	annot_exons
chi_circ_001456	ncbi-102173571	10	-	8979634	9009314	856	annot_exons
chi_circ_001457	ncbi-102173571	10	-	9002481	9028076	864	annot_exons
chi_circ_001458	ncbi-102173571	10	-	9009205	9028076	687	annot_exons
chi_circ_001459	ncbi-102173571	10	-	9015108	9028076	577	annot_exons
chi_circ_001460	ncbi-102173571	10	-	9017962	9028076	444	annot_exons
chi_circ_001461	ncbi-102173571	10	-	9027921	9085551	738	annot_exons
chi_circ_001462	ncbi-102173571	10	-	9027921	9098436	814	annot_exons
chi_circ_001463	ncbi-102173571	10	-	9057529	9085551	582	annot_exons
chi_circ_001464	ncbi-102173571	10	-	9057529	9098436	658	annot_exons
chi_circ_001465	ncbi-102173571	10	-	9068245	9085551	399	annot_exons
chi_circ_001466	ncbi-102173571	10	-	9068245	9098436	475	annot_exons
chi_circ_001467	ncbi-102173571	10	-	9070910	9085551	332	annot_exons
chi_circ_001468	ncbi-102173571	10	-	9070910	9098436	408	annot_exons
chi_circ_001469	ncbi-102174396	10	+	9270292	9271479	208	annot_exons
chi_circ_001470	ncbi-102174396	10	+	9270292	9274479	337	annot_exons
chi_circ_001471	ncbi-102174396	10	+	9270292	9279367	497	annot_exons
chi_circ_001472	ncbi-102174396	10	+	9270292	9290016	717	annot_exons
chi_circ_001473	ncbi-102174396	10	+	9274351	9290016	509	annot_exons
chi_circ_001474	ncbi-102174396	10	+	9279208	9290016	380	annot_exons
chi_circ_001475	ncbi-102174396	10	+	9287203	9290016	220	annot_exons
chi_circ_001476	NA	10	-	9414667	9482579	67913	intergenic
chi_circ_001477	NA	10	-	9447685	9482579	34895	intergenic
chi_circ_001478	ncbi-102189402	10	-	9670530	9696007	315	annot_exons
chi_circ_001479	ncbi-102189402	10	-	9670530	9757177	901	annot_exons
chi_circ_001480	ncbi-102189402	10	-	9744791	9757177	586	annot_exons
chi_circ_001481	ncbi-102189402	10	-	9744791	9766347	9756	exon_intron
chi_circ_001482	ncbi-102189402	10	-	9752316	9757177	378	annot_exons
chi_circ_001483	ncbi-102189959	10	-	10076470	10114564	38095	antisense
chi_circ_001484	ncbi-102176420	10	-	10147697	10212755	1029	annot_exons
chi_circ_001485	ncbi-102176420	10	-	10152567	10212755	837	annot_exons
chi_circ_001486	ncbi-102176420	10	-	10184059	10212755	597	exon_intron
chi_circ_001487	ncbi-102176420	10	-	10193600	10205974	365	annot_exons
chi_circ_001488	ncbi-102176420	10	-	10193600	10212755	522	annot_exons
chi_circ_001489	ncbi-102176420	10	-	10202197	10212755	382	annot_exons
chi_circ_001490	ncbi-102176885	10	+	10334015	10338930	404	annot_exons
chi_circ_001491	ncbi-102176885	10	+	10334015	10339706	1180	exon_intron
chi_circ_001492	ncbi-102176885	10	+	10334015	10342667	642	annot_exons
chi_circ_001493	ncbi-102176885	10	+	10334015	10363103	998	annot_exons
chi_circ_001494	ncbi-102176885	10	+	10338566	10338930	264	annot_exons
chi_circ_001495	ncbi-102176885	10	+	10338566	10342667	502	annot_exons
chi_circ_001496	ncbi-102176885	10	+	10338566	10346237	4072	exon_intron
chi_circ_001497	ncbi-102176885	10	+	10338570	10342667	498	annot_exons
chi_circ_001498	ncbi-102176885	10	+	10378602	10392053	309	annot_exons
chi_circ_001499	ncbi-102190232	10	+	10472279	10486159	382	annot_exons
chi_circ_001500	ncbi-102178831	10	-	10675149	10678519	697	annot_exons
chi_circ_001501	ncbi-102178831	10	-	10676680	10678519	511	annot_exons
chi_circ_001502	ncbi-102190521	10	-	10839093	10866577	1186	annot_exons
chi_circ_001503	ncbi-102190521	10	-	10841495	10851888	379	annot_exons
chi_circ_001504	ncbi-102190521	10	-	10841495	10857084	687	annot_exons
chi_circ_001505	ncbi-102190521	10	-	10841495	10866577	1088	annot_exons
chi_circ_001506	ncbi-102190521	10	-	10845480	10866577	903	annot_exons
chi_circ_001507	ncbi-102190521	10	-	10851762	10866577	836	annot_exons
chi_circ_001508	ncbi-102190521	10	-	10855237	10866577	709	annot_exons
chi_circ_001509	ncbi-102190521	10	-	10856873	10866577	613	annot_exons
chi_circ_001510	ncbi-102190521	10	-	10864619	10866577	401	annot_exons
chi_circ_001511	ncbi-102179951	10	+	11129004	11134601	421	annot_exons
chi_circ_001512	ncbi-102180228	10	-	11155811	11172696	447	annot_exons
chi_circ_001513	ncbi-102180674	10	-	11191969	11208606	793	annot_exons
chi_circ_001514	ncbi-102190790	10	+	11234498	11248576	394	annot_exons
chi_circ_001515	ncbi-102181215	10	+	11344292	11346977	492	annot_exons
chi_circ_001516	ncbi-102181215	10	+	11344292	11354513	641	annot_exons
chi_circ_001517	ncbi-102181215	10	+	11344292	11377027	854	annot_exons
chi_circ_001518	ncbi-102181215	10	+	11345427	11354513	523	annot_exons
chi_circ_001519	ncbi-102181215	10	+	11353561	11377027	362	annot_exons
chi_circ_001520	ncbi-102181215	10	+	11353561	11384023	513	annot_exons
chi_circ_001521	ncbi-102181215	10	+	11370348	11384023	364	annot_exons
chi_circ_001522	ncbi-102191336	10	-	11659844	11676740	556	annot_exons
chi_circ_001523	ncbi-102191336	10	-	11667557	11676740	394	annot_exons
chi_circ_001524	ncbi-102191336	10	-	11676618	11680599	333	annot_exons
chi_circ_001525	ncbi-102183330	10	-	11826020	11828534	596	annot_exons
chi_circ_001526	ncbi-102183330	10	-	11826020	11833707	798	annot_exons
chi_circ_001527	ncbi-102183330	10	-	11826020	11845527	1232	annot_exons
chi_circ_001528	ncbi-102183330	10	-	11833548	11838486	315	annot_exons
chi_circ_001529	ncbi-102183330	10	-	11833548	11845527	594	annot_exons
chi_circ_001530	ncbi-102183330	10	-	11843916	11845527	279	annot_exons
chi_circ_001531	ncbi-102169106	10	-	12054827	12074854	2031	annot_exons
chi_circ_001532	ncbi-102169106	10	-	12058906	12059975	309	annot_exons
chi_circ_001533	ncbi-102169106	10	-	12058906	12060094	428	exon_intron
chi_circ_001534	ncbi-102169106	10	-	12058906	12067014	884	annot_exons
chi_circ_001535	ncbi-102169106	10	-	12065506	12067014	278	annot_exons
chi_circ_001536	ncbi-102169106	10	-	12065506	12074854	771	annot_exons
chi_circ_001537	ncbi-102169106	10	-	12073723	12074854	493	annot_exons
chi_circ_001538	ncbi-102184527	10	-	12107998	12110862	443	annot_exons
chi_circ_001539	ncbi-102184527	10	-	12107998	12120005	878	annot_exons
chi_circ_001540	ncbi-102184527	10	-	12117921	12120005	435	annot_exons
chi_circ_001541	ncbi-102184527	10	-	12117921	12122737	515	annot_exons
chi_circ_001542	ncbi-102184527	10	-	12117921	12125525	675	annot_exons
chi_circ_001543	ncbi-102184527	10	-	12117921	12126595	853	annot_exons
chi_circ_001544	ncbi-102184527	10	-	12117921	12127468	954	annot_exons
chi_circ_001545	ncbi-102184527	10	-	12129775	12152167	1103	annot_exons
chi_circ_001546	ncbi-102184527	10	-	12137105	12138275	343	annot_exons
chi_circ_001547	ncbi-102184527	10	-	12137105	12149845	726	annot_exons
chi_circ_001548	ncbi-102184527	10	-	12137105	12152167	863	annot_exons
chi_circ_001549	ncbi-102184527	10	-	12138102	12152167	694	annot_exons
chi_circ_001550	ncbi-102184527	10	-	12143833	12152167	520	annot_exons
chi_circ_001551	ncbi-102185570	10	-	12200416	12226048	1363	annot_exons
chi_circ_001552	ncbi-102185570	10	-	12218576	12226048	806	annot_exons
chi_circ_001553	ncbi-102187593	10	-	12297069	12297486	323	annot_exons
chi_circ_001554	ncbi-102187593	10	-	12297069	12308070	1705	annot_exons
chi_circ_001555	ncbi-102187593	10	-	12298967	12308070	1382	annot_exons
chi_circ_001556	ncbi-102187593	10	-	12302856	12308070	1287	annot_exons
chi_circ_001557	ncbi-102187593	10	-	12306971	12308070	1100	one_exon
chi_circ_001558	ncbi-102187593	10	-	12333058	12357905	1977	annot_exons
chi_circ_001559	ncbi-102187593	10	-	12343679	12344990	412	annot_exons
chi_circ_001560	ncbi-102187593	10	-	12343679	12353456	732	annot_exons
chi_circ_001561	ncbi-102187593	10	-	12353207	12357905	582	annot_exons
chi_circ_001562	ncbi-102187593	10	-	12353207	12371671	658	annot_exons
chi_circ_001563	ncbi-102188223	10	+	12477799	12478666	390	annot_exons
chi_circ_001564	ncbi-102188223	10	+	12477799	12479681	471	annot_exons
chi_circ_001565	ncbi-102189039	10	+	12948943	12954753	760	annot_exons
chi_circ_001566	ncbi-102189039	10	+	12951184	12954753	580	annot_exons
chi_circ_001567	ncbi-102189039	10	+	12951188	12954753	576	annot_exons
chi_circ_001568	ncbi-102189039	10	+	12955798	12961777	1107	annot_exons
chi_circ_001569	ncbi-102189311	10	-	12965621	12967182	258	annot_exons
chi_circ_001570	ncbi-102190520	10	+	13042258	13043875	358	annot_exons
chi_circ_001571	ncbi-102190520	10	+	13042258	13051788	488	annot_exons
chi_circ_001572	ncbi-102190789	10	-	13088042	13088384	343	intronic
chi_circ_001573	ncbi-102168454	10	+	13095551	13105118	267	annot_exons
chi_circ_001574	ncbi-102169389	10	+	13280504	13284500	272	exon_intron
chi_circ_001575	ncbi-102169293	10	+	13725585	13730823	452	annot_exons
chi_circ_001576	ncbi-102169293	10	+	13744763	13745746	984	intronic
chi_circ_001577	ncbi-102169963	10	-	13766958	13767959	180	annot_exons
chi_circ_001578	ncbi-102169963	10	-	13766958	13809061	642	annot_exons
chi_circ_001579	ncbi-102169963	10	-	13779091	13809061	14006	exon_intron
chi_circ_001580	ncbi-102169963	10	-	13783224	13809061	9873	exon_intron
chi_circ_001581	ncbi-102169963	10	-	13792635	13809061	462	annot_exons
chi_circ_001582	ncbi-102169963	10	-	13792635	13815266	562	annot_exons
chi_circ_001583	ncbi-102169963	10	-	13808217	13809061	378	annot_exons
chi_circ_001584	ncbi-102169963	10	-	13808217	13815266	478	annot_exons
chi_circ_001585	ncbi-102170427	10	+	14130740	14165988	361	annot_exons
chi_circ_001586	ncbi-102171156	10	+	14656399	14656843	445	one_exon
chi_circ_001587	ncbi-102171156	10	+	14656399	14704380	804	annot_exons
chi_circ_001588	ncbi-102171156	10	+	14656399	14712482	910	annot_exons
chi_circ_001589	ncbi-102171156	10	+	14656399	14723230	984	annot_exons
chi_circ_001590	ncbi-102171156	10	+	14699418	14704380	359	annot_exons
chi_circ_001591	ncbi-102171156	10	+	14699418	14712482	465	annot_exons
chi_circ_001592	ncbi-102171156	10	+	14732765	14735652	473	annot_exons
chi_circ_001593	ncbi-102171156	10	+	14732765	14740909	616	annot_exons
chi_circ_001594	ncbi-102170521	10	-	14769734	14771800	368	annot_exons
chi_circ_001595	ncbi-102170521	10	-	14773105	14776765	214	annot_exons
chi_circ_001596	ncbi-102170790	10	+	14834793	14835253	461	one_exon
chi_circ_001597	ncbi-102171074	10	-	14877471	14881455	494	annot_exons
chi_circ_001598	ncbi-102171880	10	+	15254865	15267499	432	annot_exons
chi_circ_001599	ncbi-102171880	10	+	15274181	15275079	344	annot_exons
chi_circ_001600	NA	10	+	15424447	15425970	1524	intergenic
chi_circ_001601	NA	10	+	15457123	15458736	1614	intergenic
chi_circ_001602	NA	10	+	15849506	15855039	5534	intergenic
chi_circ_001603	ncbi-102175213	10	-	17274196	17285082	572	annot_exons
chi_circ_001604	ncbi-102175213	10	-	17282287	17290096	346	annot_exons
chi_circ_001605	ncbi-102175687	10	-	17397340	17402877	298	annot_exons
chi_circ_001606	ncbi-102175961	10	+	17567025	17570674	245	annot_exons
chi_circ_001607	ncbi-102175961	10	+	17567025	17599188	779	annot_exons
chi_circ_001608	ncbi-102175961	10	+	17567025	17605775	933	annot_exons
chi_circ_001609	ncbi-102175961	10	+	17570514	17599188	695	annot_exons
chi_circ_001610	ncbi-102175961	10	+	17592775	17605775	688	annot_exons
chi_circ_001611	ncbi-102176609	10	+	17798593	17799040	448	one_exon
chi_circ_001612	ncbi-102176609	10	+	17798593	17818373	551	annot_exons
chi_circ_001613	ncbi-102176609	10	+	17818271	17832611	14341	exon_intron
chi_circ_001614	ncbi-102176609	10	+	17952794	17961952	9159	exon_intron
chi_circ_001615	ncbi-102176609	10	+	18143770	18156636	12867	intronic
chi_circ_001616	ncbi-102176609	10	+	18312714	18313605	379	annot_exons
chi_circ_001617	ncbi-102177343	10	-	18417733	18418402	237	annot_exons
chi_circ_001618	ncbi-102177343	10	-	18420535	18424389	484	annot_exons
chi_circ_001619	ncbi-102177343	10	-	18430642	18437711	429	annot_exons
chi_circ_001620	ncbi-102177343	10	-	18441282	18456223	2516	annot_exons
chi_circ_001621	ncbi-102177343	10	-	18443602	18468648	1092	annot_exons
chi_circ_001622	ncbi-102177343	10	-	18443602	18472698	1168	annot_exons
chi_circ_001623	ncbi-102177343	10	-	18446740	18456223	438	annot_exons
chi_circ_001624	ncbi-102177343	10	-	18451085	18468648	388	annot_exons
chi_circ_001625	ncbi-102177343	10	-	18451085	18472698	464	annot_exons
chi_circ_001626	ncbi-102177343	10	-	18456101	18468648	307	annot_exons
chi_circ_001627	ncbi-102177343	10	-	18466898	18472698	260	annot_exons
chi_circ_001628	ncbi-102177343	10	-	18466898	18508162	718	annot_exons
chi_circ_001629	ncbi-102177343	10	-	18472623	18508162	534	annot_exons
chi_circ_001630	ncbi-102177343	10	-	18485735	18508162	458	annot_exons
chi_circ_001631	ncbi-102177343	10	-	18499006	18508162	338	annot_exons
chi_circ_001632	ncbi-102177343	10	-	18499006	18514816	460	annot_exons
chi_circ_001633	ncbi-102177343	10	-	18499006	18540124	1030	exon_intron
chi_circ_001634	ncbi-102177343	10	-	18508021	18540121	831	annot_exons
chi_circ_001635	ncbi-102177343	10	-	18514695	18540121	689	annot_exons
chi_circ_001636	ncbi-102177343	10	-	18514695	18547456	846	annot_exons
chi_circ_001637	ncbi-102177343	10	-	18514695	18561987	1915	annot_exons
chi_circ_001638	ncbi-102177343	10	-	18523210	18540121	432	annot_exons
chi_circ_001639	ncbi-102177343	10	-	18523210	18540124	435	exon_intron
chi_circ_001640	ncbi-102177343	10	-	18528015	18547456	472	annot_exons
chi_circ_001641	ncbi-102177343	10	-	18528015	18551129	535	annot_exons
chi_circ_001642	ncbi-102177343	10	-	18528015	18554060	630	annot_exons
chi_circ_001643	ncbi-102177343	10	-	18538438	18547456	382	annot_exons
chi_circ_001644	ncbi-102177343	10	-	18538438	18554060	540	annot_exons
chi_circ_001645	ncbi-102177343	10	-	18538438	18561987	1451	annot_exons
chi_circ_001646	ncbi-102177343	10	-	18547357	18561987	1169	annot_exons
chi_circ_001647	ncbi-102177343	10	-	18551067	18561987	1069	annot_exons
chi_circ_001648	ncbi-102177343	10	-	18553966	18561987	1006	annot_exons
chi_circ_001649	ncbi-102177343	10	-	18561077	18561987	911	one_exon
chi_circ_001650	ncbi-102174939	10	+	18969207	18985967	8754	exon_intron
chi_circ_001651	ncbi-102174939	10	+	18977667	18985967	294	annot_exons
chi_circ_001652	ncbi-102174939	10	+	18977667	18995391	468	annot_exons
chi_circ_001653	ncbi-102174939	10	+	18977667	18998519	583	annot_exons
chi_circ_001654	ncbi-102174939	10	+	18985316	18985967	149	annot_exons
chi_circ_001655	ncbi-102174939	10	+	18985316	18995391	323	annot_exons
chi_circ_001656	ncbi-102181503	10	-	19091627	19096942	417	annot_exons
chi_circ_001657	ncbi-102181503	10	-	19091627	19110183	706	annot_exons
chi_circ_001658	ncbi-102181503	10	-	19096822	19110183	410	annot_exons
chi_circ_001659	ncbi-102175214	10	+	19489354	19501041	748	annot_exons
chi_circ_001660	ncbi-102175214	10	+	19489354	19514261	885	annot_exons
chi_circ_001661	ncbi-102175214	10	+	19489354	19553544	1161	annot_exons
chi_circ_001662	ncbi-102175214	10	+	19496993	19501041	430	annot_exons
chi_circ_001663	ncbi-102175214	10	+	19551570	19553544	276	annot_exons
chi_circ_001664	ncbi-102175214	10	+	19586391	19603728	861	annot_exons
chi_circ_001665	ncbi-102175214	10	+	19620694	19625719	303	annot_exons
chi_circ_001666	ncbi-102175214	10	+	19637714	19638593	332	annot_exons
chi_circ_001667	ncbi-102176046	10	-	19904242	19924240	675	annot_exons
chi_circ_001668	ncbi-102176887	10	+	20029821	20034062	633	annot_exons
chi_circ_001669	ncbi-102176887	10	+	20029821	20037967	768	annot_exons
chi_circ_001670	ncbi-102189213	10	+	20478326	20479712	579	annot_exons
chi_circ_001671	ncbi-102189213	10	+	20478326	20480277	728	annot_exons
chi_circ_001672	ncbi-102191244	10	-	20524523	20525061	363	annot_exons
chi_circ_001673	ncbi-102181602	10	-	20941204	20942267	1064	antisense
chi_circ_001674	ncbi-102172629	10	-	21110498	21110649	152	one_exon
chi_circ_001675	ncbi-102182699	10	+	21311690	21312494	332	annot_exons
chi_circ_001676	ncbi-102182699	10	+	21324531	21325578	429	annot_exons
chi_circ_001677	ncbi-102182699	10	+	21324534	21325578	426	annot_exons
chi_circ_001678	ncbi-102175581	10	+	21419068	21424600	1315	annot_exons
chi_circ_001679	ncbi-100860964	10	-	22324394	22325226	492	annot_exons
chi_circ_001680	ncbi-102191141	10	+	22380762	22388078	648	annot_exons
chi_circ_001681	ncbi-100860965	10	+	22433137	22434202	359	annot_exons
chi_circ_001682	ncbi-100860965	10	+	22441153	22441890	260	annot_exons
chi_circ_001683	ncbi-100860966	10	+	22538955	22542324	441	annot_exons
chi_circ_001684	ncbi-102171430	10	+	22709629	22710193	565	exon_intron
chi_circ_001685	ncbi-102179567	10	+	23281278	23282380	399	annot_exons
chi_circ_001686	NA	10	+	23333985	23334114	130	intergenic
chi_circ_001687	NA	10	+	23333985	23334132	148	intergenic
chi_circ_001688	NA	10	+	23333990	23334137	148	intergenic
chi_circ_001689	NA	10	+	23340659	23345246	4588	intergenic
chi_circ_001690	ncbi-102190881	10	+	24761209	24765118	707	annot_exons
chi_circ_001691	ncbi-102190881	10	+	24761209	24771712	1631	annot_exons
chi_circ_001692	ncbi-102190881	10	+	24769720	24771712	393	annot_exons
chi_circ_001693	ncbi-102190881	10	+	24774212	24778521	760	annot_exons
chi_circ_001694	ncbi-102191528	10	+	24838505	24841261	452	exon_intron
chi_circ_001695	ncbi-102190791	10	+	24962251	24972200	9950	exon_intron
chi_circ_001696	ncbi-102190791	10	+	24972023	24972200	178	one_exon
chi_circ_001697	ncbi-102191052	10	-	25133310	25143943	970	annot_exons
chi_circ_001698	ncbi-102191052	10	-	25299678	25307555	442	annot_exons
chi_circ_001699	ncbi-102191337	10	+	25854729	25856720	1992	one_exon
chi_circ_001700	ncbi-102191337	10	+	26135126	26142558	458	annot_exons
chi_circ_001701	ncbi-102171075	10	-	26764878	26777446	986	annot_exons
chi_circ_001702	ncbi-102171075	10	-	26767737	26777446	850	annot_exons
chi_circ_001703	ncbi-102171075	10	-	26770696	26777446	740	annot_exons
chi_circ_001704	NA	10	-	28163379	28172112	8734	intergenic
chi_circ_001705	ncbi-102171792	10	+	28743640	28764606	370	annot_exons
chi_circ_001706	ncbi-102172067	10	+	29036891	29037436	546	antisense
chi_circ_001707	ncbi-102168545	10	+	30288100	30291012	2913	exon_intron
chi_circ_001708	ncbi-102168545	10	+	30290838	30318658	394	annot_exons
chi_circ_001709	ncbi-102168545	10	+	30290838	30339468	547	annot_exons
chi_circ_001710	ncbi-102168545	10	+	30316297	30339468	372	annot_exons
chi_circ_001711	ncbi-100860971	10	+	31595509	31595936	279	annot_exons
chi_circ_001712	ncbi-100860971	10	+	31595818	31597800	354	annot_exons
chi_circ_001713	ncbi-102174745	10	-	31737940	31760229	635	annot_exons
chi_circ_001714	ncbi-102175025	10	+	31959691	31973788	599	annot_exons
chi_circ_001715	ncbi-102175025	10	+	31959691	31984235	1409	annot_exons
chi_circ_001716	ncbi-102175025	10	+	31969954	31973788	383	annot_exons
chi_circ_001717	ncbi-102175025	10	+	31969954	31984235	1193	annot_exons
chi_circ_001718	ncbi-102175025	10	+	32013307	32019942	534	annot_exons
chi_circ_001719	ncbi-102175025	10	+	32013307	32025851	906	annot_exons
chi_circ_001720	ncbi-102175025	10	+	32028671	32037144	437	annot_exons
chi_circ_001721	ncbi-102176047	10	+	32181471	32181745	275	one_exon
chi_circ_001722	ncbi-102170791	10	+	32352327	32359385	601	annot_exons
chi_circ_001723	ncbi-102171882	10	+	32568195	32579560	423	annot_exons
chi_circ_001724	ncbi-102171882	10	+	32576318	32580655	412	annot_exons
chi_circ_001725	ncbi-102171882	10	+	32585709	32587880	321	annot_exons
chi_circ_001726	ncbi-102177525	10	+	32610993	32622243	451	annot_exons
chi_circ_001727	ncbi-102180675	10	-	32879070	32880604	532	annot_exons
chi_circ_001728	ncbi-102180675	10	-	32933638	32971061	2556	annot_exons
chi_circ_001729	ncbi-102180675	10	-	32955112	32968621	1149	annot_exons
chi_circ_001730	ncbi-102181125	10	+	33103484	33117590	282	annot_exons
chi_circ_001731	ncbi-102181960	10	+	33174301	33175911	355	annot_exons
chi_circ_001732	ncbi-102183519	10	+	33258096	33268527	464	annot_exons
chi_circ_001733	ncbi-102183519	10	+	33267778	33268527	353	annot_exons
chi_circ_001734	ncbi-102184909	10	+	33344152	33345409	456	annot_exons
chi_circ_001735	ncbi-102186021	10	+	33458263	33459393	1131	one_exon
chi_circ_001736	ncbi-102186021	10	+	33458263	33484211	2249	annot_exons
chi_circ_001737	ncbi-102186021	10	+	33482208	33484211	1118	annot_exons
chi_circ_001738	ncbi-102186021	10	+	33482208	33496302	2023	annot_exons
chi_circ_001739	ncbi-102186021	10	+	33482208	33500409	2372	annot_exons
chi_circ_001740	ncbi-102186021	10	+	33494223	33496302	905	annot_exons
chi_circ_001741	ncbi-102186021	10	+	33535776	33542557	502	annot_exons
chi_circ_001742	ncbi-102186021	10	+	33540870	33544948	730	annot_exons
chi_circ_001743	ncbi-102186021	10	+	33544772	33547000	1139	annot_exons
chi_circ_001744	ncbi-102185367	10	+	33589397	33590709	500	annot_exons
chi_circ_001745	ncbi-102187322	10	-	33696549	33696961	413	one_exon
chi_circ_001746	ncbi-102188410	10	-	33953567	33953924	242	annot_exons
chi_circ_001747	ncbi-102188410	10	-	33958798	33964857	579	annot_exons
chi_circ_001748	ncbi-102188862	10	-	34004518	34011374	464	annot_exons
chi_circ_001749	ncbi-102189487	10	+	34054576	34058906	566	annot_exons
chi_circ_001750	ncbi-102189487	10	+	34054576	34058911	571	annot_exons
chi_circ_001751	ncbi-102189487	10	+	34054576	34063106	1034	annot_exons
chi_circ_001752	ncbi-102189487	10	+	34054576	34065466	1210	annot_exons
chi_circ_001753	ncbi-102189487	10	+	34054576	34067033	1307	annot_exons
chi_circ_001754	ncbi-102189487	10	+	34054576	34083097	1870	annot_exons
chi_circ_001755	ncbi-102189487	10	+	34062012	34065466	639	annot_exons
chi_circ_001756	ncbi-102189487	10	+	34062012	34067033	736	annot_exons
chi_circ_001757	ncbi-102189487	10	+	34062012	34073179	1082	annot_exons
chi_circ_001758	ncbi-102189487	10	+	34065323	34073179	587	annot_exons
chi_circ_001759	ncbi-102189487	10	+	34065381	34073179	529	annot_exons
chi_circ_001760	ncbi-102191619	10	+	34246132	34248121	313	annot_exons
chi_circ_001761	ncbi-102176048	10	+	34350769	34354037	325	annot_exons
chi_circ_001762	ncbi-102176048	10	+	34373211	34374078	868	exon_intron
chi_circ_001763	ncbi-102169294	10	-	34448449	34451015	801	annot_exons
chi_circ_001764	ncbi-102169294	10	-	34453444	34477494	660	annot_exons
chi_circ_001765	ncbi-102169294	10	-	34453444	34488957	980	annot_exons
chi_circ_001766	ncbi-102169294	10	-	34458248	34477494	443	annot_exons
chi_circ_001767	ncbi-102169294	10	-	34473086	34477494	285	annot_exons
chi_circ_001768	ncbi-102169294	10	-	34473086	34488957	605	annot_exons
chi_circ_001769	ncbi-102169294	10	-	34473086	34503912	15560	exon_intron
chi_circ_001770	ncbi-102169294	10	-	34473086	34513584	753	annot_exons
chi_circ_001771	ncbi-102169294	10	-	34473086	34522350	889	annot_exons
chi_circ_001772	ncbi-102169294	10	-	34480951	34488957	320	annot_exons
chi_circ_001773	ncbi-102169294	10	-	34480951	34503912	15275	exon_intron
chi_circ_001774	ncbi-102169294	10	-	34480951	34522350	604	annot_exons
chi_circ_001775	ncbi-102169294	10	-	34482761	34522350	499	annot_exons
chi_circ_001776	ncbi-102169294	10	-	34488884	34522350	358	annot_exons
chi_circ_001777	ncbi-102169294	10	-	34503801	34522350	9920	exon_intron
chi_circ_001778	ncbi-102169294	10	-	34513437	34522350	284	annot_exons
chi_circ_001779	ncbi-102169592	10	-	34570027	34592242	351	annot_exons
chi_circ_001780	ncbi-102169592	10	-	34592165	34599112	378	annot_exons
chi_circ_001781	ncbi-102169592	10	-	34592165	34600629	466	annot_exons
chi_circ_001782	ncbi-102169592	10	-	34606175	34607366	219	annot_exons
chi_circ_001783	ncbi-102169592	10	-	34612376	34617495	396	annot_exons
chi_circ_001784	ncbi-102169592	10	-	34678039	34680701	523	annot_exons
chi_circ_001785	ncbi-102169592	10	-	34678039	34687462	765	annot_exons
chi_circ_001786	ncbi-102169592	10	-	34678039	34702776	1101	annot_exons
chi_circ_001787	ncbi-102169592	10	-	34683360	34702776	578	annot_exons
chi_circ_001788	ncbi-102169592	10	-	34700319	34702776	336	annot_exons
chi_circ_001789	ncbi-102176612	10	+	34756679	34776023	592	annot_exons
chi_circ_001790	ncbi-102176612	10	+	34767737	34770709	390	annot_exons
chi_circ_001791	ncbi-102176612	10	+	34767737	34776023	546	annot_exons
chi_circ_001792	ncbi-102176612	10	+	34767737	34779825	706	annot_exons
chi_circ_001793	ncbi-102176612	10	+	34767737	34784007	820	annot_exons
chi_circ_001794	ncbi-102176612	10	+	34767737	34786474	905	annot_exons
chi_circ_001795	ncbi-102176612	10	+	34770320	34770709	248	annot_exons
chi_circ_001796	ncbi-102176612	10	+	34779666	34784007	274	annot_exons
chi_circ_001797	ncbi-102176612	10	+	34779666	34786474	359	annot_exons
chi_circ_001798	ncbi-102176612	10	+	34779666	34792778	583	annot_exons
chi_circ_001799	ncbi-102176612	10	+	34791122	34792778	224	annot_exons
chi_circ_001800	ncbi-102181042	10	-	36650835	36748752	97918	exon_intron
chi_circ_001801	ncbi-102188504	10	+	38972600	38976013	821	annot_exons
chi_circ_001802	ncbi-102189313	10	+	39037786	39043644	519	annot_exons
chi_circ_001803	ncbi-102189313	10	+	39041867	39043644	211	annot_exons
chi_circ_001804	ncbi-102189591	10	+	39075075	39081511	400	annot_exons
chi_circ_001805	ncbi-102182875	10	-	39094894	39098385	524	annot_exons
chi_circ_001806	ncbi-102182875	10	-	39094894	39098388	527	annot_exons
chi_circ_001807	NA	10	+	39140753	39152908	12156	intergenic
chi_circ_001808	ncbi-102184154	10	-	39379953	39386864	712	annot_exons
chi_circ_001809	ncbi-102184154	10	-	39382873	39403898	1879	annot_exons
chi_circ_001810	ncbi-102184154	10	-	39391348	39395085	506	annot_exons
chi_circ_001811	ncbi-102184154	10	-	39391348	39397838	3259	exon_intron
chi_circ_001812	ncbi-102184154	10	-	39391348	39398586	610	annot_exons
chi_circ_001813	ncbi-102184154	10	-	39391348	39449414	2580	annot_exons
chi_circ_001814	ncbi-102184154	10	-	39417583	39433286	558	annot_exons
chi_circ_001815	ncbi-102184154	10	-	39417583	39445492	855	annot_exons
chi_circ_001816	ncbi-102184154	10	-	39417583	39449414	981	annot_exons
chi_circ_001817	ncbi-102184154	10	-	39425936	39433286	459	annot_exons
chi_circ_001818	ncbi-102184154	10	-	39425936	39445492	756	annot_exons
chi_circ_001819	ncbi-102184154	10	-	39425936	39449414	882	annot_exons
chi_circ_001820	ncbi-102184154	10	-	39429124	39449414	771	annot_exons
chi_circ_001821	ncbi-102184154	10	-	39433083	39449414	627	annot_exons
chi_circ_001822	ncbi-102184154	10	-	39444262	39449414	423	annot_exons
chi_circ_001823	ncbi-102190421	10	-	39477482	39523766	3929	exon_intron
chi_circ_001824	ncbi-102190421	10	-	39489813	39492590	458	annot_exons
chi_circ_001825	ncbi-102190421	10	-	39489813	39501710	656	annot_exons
chi_circ_001826	ncbi-102190421	10	-	39489813	39511488	788	annot_exons
chi_circ_001827	ncbi-102190421	10	-	39489813	39522639	940	annot_exons
chi_circ_001828	ncbi-102190421	10	-	39489813	39523766	1056	annot_exons
chi_circ_001829	ncbi-102190421	10	-	39492423	39522639	650	annot_exons
chi_circ_001830	ncbi-102190421	10	-	39500297	39522639	482	annot_exons
chi_circ_001831	ncbi-102190421	10	-	39500297	39523766	598	annot_exons
chi_circ_001832	ncbi-102185186	10	-	39666950	39678370	341	annot_exons
chi_circ_001833	ncbi-102185186	10	-	39666950	39690513	849	annot_exons
chi_circ_001834	ncbi-102185186	10	-	39675155	39680433	394	annot_exons
chi_circ_001835	ncbi-102185186	10	-	39675155	39687767	614	annot_exons
chi_circ_001836	ncbi-102185186	10	-	39675155	39712932	828	annot_exons
chi_circ_001837	ncbi-102185471	10	+	39750609	39780855	658	annot_exons
chi_circ_001838	ncbi-102185471	10	+	39777922	39780855	488	annot_exons
chi_circ_001839	ncbi-102185923	10	-	39834613	39838398	415	annot_exons
chi_circ_001840	ncbi-102185923	10	-	39834613	39850891	859	annot_exons
chi_circ_001841	ncbi-102186485	10	-	39944411	39951048	959	annot_exons
chi_circ_001842	ncbi-102190697	10	-	40058505	40063172	583	annot_exons
chi_circ_001843	ncbi-102190697	10	-	40061408	40063172	410	annot_exons
chi_circ_001844	ncbi-102190697	10	-	40066021	40066828	451	annot_exons
chi_circ_001845	ncbi-102190697	10	-	40067881	40069128	426	annot_exons
chi_circ_001846	NA	10	+	40432241	40441649	9409	intergenic
chi_circ_001847	ncbi-102188050	10	+	40608040	40608851	617	exon_intron
chi_circ_001848	ncbi-102188050	10	+	40833679	40850845	860	annot_exons
chi_circ_001849	ncbi-102191245	10	-	41164616	41164995	380	intronic
chi_circ_001850	ncbi-102191245	10	-	41180607	41182643	417	annot_exons
chi_circ_001851	ncbi-102191245	10	-	41211610	41215410	828	annot_exons
chi_circ_001852	ncbi-102191245	10	-	41211610	41226674	1514	annot_exons
chi_circ_001853	ncbi-102191245	10	-	41211610	41233091	1747	annot_exons
chi_circ_001854	ncbi-102191245	10	-	41219239	41226674	7436	exon_intron
chi_circ_001855	ncbi-102191245	10	-	41225989	41226674	686	one_exon
chi_circ_001856	ncbi-102191245	10	-	41225989	41233091	919	annot_exons
chi_circ_001857	ncbi-102190420	10	+	41473131	41473465	335	one_exon
chi_circ_001858	NA	10	-	41596814	41601262	4449	intergenic
chi_circ_001859	NA	10	-	41596814	41615973	19160	intergenic
chi_circ_001860	ncbi-102168733	10	+	41636707	41639263	480	annot_exons
chi_circ_001861	ncbi-102169013	10	+	41681821	41685703	1880	exon_intron
chi_circ_001862	ncbi-102190695	10	-	41741685	41776748	35064	exon_intron
chi_circ_001863	ncbi-102190695	10	-	41828029	41859392	31364	exon_intron
chi_circ_001864	ncbi-102190695	10	-	41856726	41859392	2667	exon_intron
chi_circ_001865	ncbi-102190695	10	-	41858519	41859392	874	one_exon
chi_circ_001866	ncbi-102191338	10	-	41897202	41935938	1571	annot_exons
chi_circ_001867	ncbi-102191338	10	-	41913455	41931609	957	annot_exons
chi_circ_001868	ncbi-102191338	10	-	41918295	41935938	1248	annot_exons
chi_circ_001869	ncbi-102191338	10	-	41926199	41933407	638	annot_exons
chi_circ_001870	ncbi-102191338	10	-	41926199	41934596	763	annot_exons
chi_circ_001871	ncbi-102191338	10	-	41926199	41935938	933	annot_exons
chi_circ_001872	ncbi-102191338	10	-	41934472	41935938	295	annot_exons
chi_circ_001873	ncbi-102168732	10	+	42073414	42076867	425	annot_exons
chi_circ_001874	ncbi-102168732	10	+	42076763	42097097	323	annot_exons
chi_circ_001875	ncbi-102169967	10	+	42304647	42312338	361	annot_exons
chi_circ_001876	ncbi-102170429	10	+	42456674	42495583	38910	exon_intron
chi_circ_001877	ncbi-102170429	10	+	42494628	42495583	956	one_exon
chi_circ_001878	ncbi-102170429	10	+	42494628	42502086	1052	annot_exons
chi_circ_001879	ncbi-102170429	10	+	42494628	42516639	1928	annot_exons
chi_circ_001880	ncbi-102170429	10	+	42501991	42516639	972	annot_exons
chi_circ_001881	ncbi-102170429	10	+	42514348	42516639	369	annot_exons
chi_circ_001882	ncbi-102170429	10	+	42514348	42518966	514	annot_exons
chi_circ_001883	ncbi-102170429	10	+	42514348	42526598	1335	annot_exons
chi_circ_001884	ncbi-102170429	10	+	42514348	42530899	1621	annot_exons
chi_circ_001885	ncbi-102170429	10	+	42530490	42532697	478	annot_exons
chi_circ_001886	ncbi-102170429	10	+	42546027	42566043	1581	annot_exons
chi_circ_001887	ncbi-102170429	10	+	42553755	42562571	603	annot_exons
chi_circ_001888	ncbi-102170429	10	+	42587603	42590083	360	annot_exons
chi_circ_001889	ncbi-102170429	10	+	42587603	42600751	1324	annot_exons
chi_circ_001890	ncbi-102170429	10	+	42612039	42613194	329	annot_exons
chi_circ_001891	ncbi-102170429	10	+	42612039	42616990	766	annot_exons
chi_circ_001892	ncbi-102170429	10	+	42612039	42627640	1814	annot_exons
chi_circ_001893	ncbi-102170429	10	+	42612039	42629112	1996	annot_exons
chi_circ_001894	ncbi-102170429	10	+	42616280	42618737	555	annot_exons
chi_circ_001895	ncbi-102170429	10	+	42618636	42626674	762	annot_exons
chi_circ_001896	ncbi-102170429	10	+	42619794	42621521	468	annot_exons
chi_circ_001897	ncbi-102170701	10	-	42693806	42733669	1005	annot_exons
chi_circ_001898	ncbi-102170701	10	-	42705044	42713564	477	annot_exons
chi_circ_001899	ncbi-102170701	10	-	42705044	42733669	670	annot_exons
chi_circ_001900	ncbi-102170701	10	-	42707678	42733669	556	annot_exons
chi_circ_001901	ncbi-102170701	10	-	42710098	42729706	298	annot_exons
chi_circ_001902	ncbi-102170701	10	-	42729575	42733669	193	annot_exons
chi_circ_001903	NA	10	-	43142129	43142415	287	intergenic
chi_circ_001904	ncbi-102175583	10	-	43506899	43538296	1266	annot_exons
chi_circ_001905	ncbi-102175583	10	-	43519947	43532683	888	annot_exons
chi_circ_001906	ncbi-102175583	10	-	43573951	43574698	323	annot_exons
chi_circ_001907	ncbi-102171519	10	+	44300329	44316911	557	annot_exons
chi_circ_001908	ncbi-102171519	10	+	44328831	44332504	470	annot_exons
chi_circ_001909	ncbi-102171519	10	+	44328831	44338937	695	annot_exons
chi_circ_001910	ncbi-102171519	10	+	44338156	44351456	1055	annot_exons
chi_circ_001911	ncbi-102171519	10	+	44344566	44347629	451	annot_exons
chi_circ_001912	ncbi-102171519	10	+	44365501	44368775	857	annot_exons
chi_circ_001913	ncbi-102171519	10	+	44367519	44389926	1814	annot_exons
chi_circ_001914	ncbi-102171519	10	+	44367519	44391678	2119	annot_exons
chi_circ_001915	ncbi-102171519	10	+	44367810	44368775	473	annot_exons
chi_circ_001916	ncbi-102171519	10	+	44372632	44389926	1237	annot_exons
chi_circ_001917	ncbi-102171519	10	+	44372632	44391678	1542	annot_exons
chi_circ_001918	ncbi-102171519	10	+	44389248	44391678	577	annot_exons
chi_circ_001919	ncbi-102171519	10	+	44389248	44392908	725	annot_exons
chi_circ_001920	ncbi-102171519	10	+	44392761	44404994	830	annot_exons
chi_circ_001921	ncbi-102171519	10	+	44392761	44406228	1060	annot_exons
chi_circ_001922	ncbi-102171519	10	+	44425351	44428044	390	annot_exons
chi_circ_001923	ncbi-102171519	10	+	44425351	44436455	909	annot_exons
chi_circ_001924	ncbi-102171519	10	+	44448872	44450534	170	annot_exons
chi_circ_001925	ncbi-102171519	10	+	44448872	44457161	980	annot_exons
chi_circ_001926	NA	10	+	45183000	45184276	1277	intergenic
chi_circ_001927	NA	10	+	45248361	45248826	466	intergenic
chi_circ_001928	NA	10	+	45291686	45299863	8178	intergenic
chi_circ_001929	NA	10	+	45659315	45734264	74950	intergenic
chi_circ_001930	NA	10	+	45732714	45734264	1551	intergenic
chi_circ_001931	ncbi-100861305	10	+	45908978	45909373	396	one_exon
chi_circ_001932	ncbi-102176128	10	+	45941272	45948207	487	annot_exons
chi_circ_001933	ncbi-102176128	10	+	45960001	45962336	597	annot_exons
chi_circ_001934	ncbi-102176128	10	+	45970817	45977720	1306	annot_exons
chi_circ_001935	ncbi-102176965	10	+	46800318	46803968	529	annot_exons
chi_circ_001936	ncbi-102178453	10	-	47045160	47064437	356	annot_exons
chi_circ_001937	ncbi-102178453	10	-	47064319	47086899	496	annot_exons
chi_circ_001938	ncbi-102179568	10	+	47177941	47268636	90696	exon_intron
chi_circ_001939	ncbi-102179568	10	+	47284388	47315373	673	annot_exons
chi_circ_001940	ncbi-102179568	10	+	47284388	47320890	870	annot_exons
chi_circ_001941	ncbi-102179568	10	+	47300474	47310071	310	annot_exons
chi_circ_001942	ncbi-102179568	10	+	47300474	47315373	578	annot_exons
chi_circ_001943	ncbi-102179568	10	+	47300474	47320890	775	annot_exons
chi_circ_001944	ncbi-102179568	10	+	47304787	47320890	687	annot_exons
chi_circ_001945	ncbi-102179568	10	+	47320694	47341486	994	annot_exons
chi_circ_001946	ncbi-102179568	10	+	47320694	47354129	1570	annot_exons
chi_circ_001947	ncbi-102179568	10	+	47337346	47348435	351	annot_exons
chi_circ_001948	ncbi-102179568	10	+	47362900	47370058	600	annot_exons
chi_circ_001949	ncbi-102180128	10	-	47440087	47447970	722	annot_exons
chi_circ_001950	ncbi-102180128	10	-	47464005	47467487	359	annot_exons
chi_circ_001951	ncbi-102180128	10	-	47464005	47485786	1385	annot_exons
chi_circ_001952	ncbi-102180128	10	-	47467324	47485786	1190	annot_exons
chi_circ_001953	ncbi-102180128	10	-	47484888	47485786	899	one_exon
chi_circ_001954	ncbi-102172068	10	+	47557568	47561437	332	exon_intron
chi_circ_001955	ncbi-102172068	10	+	47557589	47560480	263	annot_exons
chi_circ_001956	ncbi-102172068	10	+	47557589	47561437	311	annot_exons
chi_circ_001957	ncbi-102172068	10	+	47569262	47575947	816	annot_exons
chi_circ_001958	ncbi-102172358	10	-	47643149	47646092	399	annot_exons
chi_circ_001959	ncbi-102172358	10	-	47659644	47677755	405	annot_exons
chi_circ_001960	ncbi-102172358	10	-	47659644	47683915	470	annot_exons
chi_circ_001961	ncbi-102172358	10	-	47659644	47698831	528	annot_exons
chi_circ_001962	ncbi-102172903	10	+	47752490	47779779	27290	exon_intron
chi_circ_001963	ncbi-102172903	10	+	47752490	47803278	27568	exon_intron
chi_circ_001964	ncbi-102172903	10	+	47755664	47803278	24394	exon_intron
chi_circ_001965	ncbi-102172903	10	+	47779629	47803278	429	annot_exons
chi_circ_001966	ncbi-102172903	10	+	47779629	47841689	957	annot_exons
chi_circ_001967	ncbi-102172903	10	+	47779629	47852544	1305	annot_exons
chi_circ_001968	ncbi-102172903	10	+	47824128	47841689	528	annot_exons
chi_circ_001969	ncbi-102172903	10	+	47824128	47852544	876	annot_exons
chi_circ_001970	ncbi-102172903	10	+	47852361	47859894	335	annot_exons
chi_circ_001971	ncbi-102181689	10	+	48460050	48463426	376	annot_exons
chi_circ_001972	ncbi-102181689	10	+	48460050	48481186	681	annot_exons
chi_circ_001973	ncbi-102182133	10	-	48828600	48856192	3133	annot_exons
chi_circ_001974	ncbi-102182133	10	-	48849325	48856192	441	annot_exons
chi_circ_001975	ncbi-102182596	10	-	48967056	48979640	798	annot_exons
chi_circ_001976	ncbi-102182596	10	-	48978384	48979640	312	annot_exons
chi_circ_001977	ncbi-102182596	10	-	49033292	49046850	498	annot_exons
chi_circ_001978	ncbi-102182876	10	-	49206650	49221581	665	annot_exons
chi_circ_001979	ncbi-102182876	10	-	49206650	49240865	1097	annot_exons
chi_circ_001980	ncbi-102182876	10	-	49214090	49221581	511	annot_exons
chi_circ_001981	ncbi-102182876	10	-	49220260	49221581	278	annot_exons
chi_circ_001982	ncbi-102182876	10	-	49230509	49232658	353	annot_exons
chi_circ_001983	ncbi-102182876	10	-	49230509	49240865	432	annot_exons
chi_circ_001984	ncbi-102182876	10	-	49230509	49251886	888	annot_exons
chi_circ_001985	ncbi-102182876	10	-	49249460	49251886	456	annot_exons
chi_circ_001986	ncbi-102182876	10	-	49281853	49286429	189	annot_exons
chi_circ_001987	ncbi-102182876	10	-	49401689	49444265	177	annot_exons
chi_circ_001988	ncbi-102183695	10	+	49834756	49858352	12897	exon_intron
chi_circ_001989	ncbi-102183695	10	+	49834756	49870214	13015	exon_intron
chi_circ_001990	ncbi-102183695	10	+	49847254	49858352	399	annot_exons
chi_circ_001991	ncbi-102183695	10	+	49847254	49870214	517	annot_exons
chi_circ_001992	ncbi-102183695	10	+	49847254	49880948	798	annot_exons
chi_circ_001993	ncbi-102183695	10	+	49855155	49858352	385	exon_intron
chi_circ_001994	ncbi-102183695	10	+	49855155	49870214	503	exon_intron
chi_circ_001995	ncbi-102183695	10	+	49855155	49880948	784	exon_intron
chi_circ_001996	ncbi-102183695	10	+	49855187	49858352	353	annot_exons
chi_circ_001997	ncbi-102183695	10	+	49855187	49860286	2287	exon_intron
chi_circ_001998	ncbi-102183695	10	+	49855187	49870214	471	annot_exons
chi_circ_001999	ncbi-102183695	10	+	49855187	49880948	752	annot_exons
[truncated: 20,334 more rows]
