# Supplementary material for: Whole Transcriptome Analysis: Implication to Estrous Cycle Regulation
Source: Biology (Basel). 2021 May 25;10(6):464. doi: 10.3390/biology10060464 (PMC8225199; doi:10.3390/biology10060464)
Supplement: Supplementary file 1 [file biology-10-00464-s001.zip › biology-1199286-supplementary materials/Table S10.xls]

lncRNA_id	plus_cor_id	plus_cor	minus_cor_id	minus_cor
TCONS_00022769	XM_013963655	0.999956263123496	XM_005700417	-0.996784651694211
TCONS_00039845	XM_013962568	0.993197059354518	XM_005698832	-0.995806698214954
TCONS_00030146	XM_013964250,NM_001287562,XM_005694473,XM_005692019,XM_013971053,XM_005691446,XM_005675690,XM_005687815,XM_013967008,XM_005687586,NM_001285616,XM_005678501,XM_013965733,XM_005685254,XM_013971850,XM_005681608,XM_005675144,XM_005679962,XM_013962673,XM_005691671,XM_005678670,XM_013967517,XM_013968459,XM_005690949,XM_005680805,XM_005699512,XM_005698196,XM_005697014,XM_013967084,XM_013967309,XM_013973…	1	XM_005676580	-0.983228827330371
TCONS_00028949	XM_005678223	0.98684610901997	XM_005692023	-0.991933194405133
TCONS_00000435	XM_005696983	0.995527499816653	XM_005686002	-0.989273217739089
TCONS_00059479	XM_013966781	0.998484279407925	XM_005675006	-0.981165990022056
TCONS_00052372	XM_005680579	0.996652889281754	XM_005685043	-0.995497674816998
TCONS_00065593	XM_013964443	0.975330929137744	XM_005690410	-0.976995497726266
TCONS_00027344	XM_013974476	0.998600093391626	XM_005698484	-0.990411106246775
TCONS_00004007	XM_013975332	0.992881607419194	XM_005680209	-0.998540184853134
TCONS_00067624	XM_013968795	0.998863532306529	XM_013975107	-0.995035165639718
TCONS_00073667	XM_005677199	0.992618867899496	XM_013972305	-0.989593129347181
TCONS_00032856	XM_005693657	0.983091607090789	XM_005692127	-0.998286589209076
TCONS_00021486	NM_001285596	0.995931662970925	XM_005685108	-0.991519131235204
TCONS_00022102	XM_013968928	0.992401855756106	XM_013972642	-0.999014919803214
TCONS_00061433	XM_005677744	0.988368518947954	XM_013962571	-0.988037586024183
TCONS_00072913	XM_005698160	0.991565986414921	NM_001285575	-0.991577853473321
TCONS_00043898	XM_005685978	0.997864136856305	XM_005698191	-0.990346266303653
TCONS_00078292	XM_005675308	0.998282579969384	XM_005675406	-0.987869162717332
TCONS_00045282	XM_013964250,NM_001287562,XM_005694473,XM_005692019,XM_013971053,XM_005691446,XM_005675690,XM_005687815,XM_013967008,XM_005687586,NM_001285616,XM_005678501,XM_013965733,XM_005685254,XM_013971850,XM_005681608,XM_005675144,XM_005679962,XM_013962673,XM_005691671,XM_005678670,XM_013967517,XM_013968459,XM_005690949,XM_005680805,XM_005699512,XM_005698196,XM_005697014,XM_013967084,XM_013967309,XM_013973…	1	XM_005676580	-0.983228827330371
TCONS_00004054	XM_013966528	0.999703752693331	XM_005687760	-0.985730390765847
TCONS_00032210	XM_005686059	0.991036564319379	XM_005690891	-0.990701387457992
TCONS_00036032	XM_005698623	0.996458463145985	XM_005691461	-0.992071308926081
TCONS_00038221	XM_013969801	0.996900637619614	XM_013976586	-0.98966964294924
TCONS_00006788	XM_013968541,XM_013969161,XM_005679218,XM_013964679,XM_013966993,XM_013971794,XM_005696375,XM_013971143,XM_013967869,XM_005685118,XM_013970206,XM_013976338,XM_013975726,XM_005681639,XM_013971283,XM_013975877,XM_013970009,XM_013963616,XM_013965076,XM_013976383,XM_013973520,XM_013967158,XM_013965906,XM_013971721,XM_013974643,XM_013967803,XM_013965060,XM_013967932,XM_005696318,XM_013964140,XM_013975…	1	XM_005680937	-0.993933209932363
TCONS_00023303	XM_013970523	0.999501667191058	XM_005699143	-0.982063344971435
TCONS_00003380	XM_013974295	0.993797568242165	XM_005679338	-0.995939396542963
TCONS_00021471	XM_005692756	1	XM_005679804	-0.995900352120236
TCONS_00022261	XM_013968541,XM_013969161,XM_005679218,XM_013964679,XM_013966993,XM_013971794,XM_005696375,XM_013971143,XM_013967869,XM_005685118,XM_013970206,XM_013976338,XM_013975726,XM_005681639,XM_013971283,XM_013975877,XM_013970009,XM_013963616,XM_013965076,XM_013976383,XM_013973520,XM_013967158,XM_013965906,XM_013971721,XM_013974643,XM_013967803,XM_013965060,XM_013967932,XM_005696318,XM_013964140,XM_013975…	1	XM_005680937	-0.993933209932363
TCONS_00065912	XM_013974054	0.998974453649333	XM_005695016	-0.996254918505859
TCONS_00023352	XM_013965964	0.99723601558788	XM_005697930	-0.989164610133422
TCONS_00004456	XM_013975174	0.990378498673706	XM_005677396	-0.977351029343173
TCONS_00010479	XM_013973681	0.997726990464591	XM_005688648	-0.982862169903642
TCONS_00058487	XM_013971639	0.986517184357752	XM_005683699	-0.996519236786199
TCONS_00011204	XM_005679294,XM_013974564,XM_005684061,XM_013970450,XM_005688314,XM_013962932,XM_005699989,XM_005697744,XM_005689438,XM_005678286,XM_013972597,XM_013966104,XM_013971045,XM_013973051,XM_013964694,XM_013964539,NM_001285717,XM_005676034,XM_013973531,NM_001285758,XM_013963874,XM_005696406,XM_013967758,XM_013965747,XM_005694482,XM_013972934,XM_005693098,XM_005676314,XM_013976329,XM_005681557,XM_013965…	1	XM_005699143	-0.990664197672154
TCONS_00081070	XM_013967010	0.998871614994551	XM_005695016	-0.997054459784849
TCONS_00076869	XM_005682157	0.998895224528794	XM_005699143	-0.988796347385339
TCONS_00017946	XM_005683739	0.999782790982355	XM_005675868	-0.974232453658086
TCONS_00076445	XM_005688114	0.995920008157272	XM_005685699	-0.988039772320045
TCONS_00027430	XM_005695599,XM_013973265,XM_013963167,XM_005697074,XM_005676435,XM_013970621,XM_013970472,XM_013968317,XM_005692171,XM_005696576,XM_013967439,XM_005684543,XM_005692650,XM_013970843,XM_013966105,XM_013973193,XM_013967655,XM_005682230,XM_005677478,XM_013970114,XM_005695508,XM_005677511,XM_013968280,XM_005675425,XM_013964885,XM_005681717,XM_013969368,XM_005692093,XM_013962427,XM_005680110,XM_013963…	1	XM_005687734	-0.984060062042369
TCONS_00072701	XM_005698927	0.999998634145552	XM_005691159	-0.986521659433211
TCONS_00010993	XM_013966703	0.988789237614071	XM_013971320	-0.99059031472808
TCONS_00017363	XM_013964250,NM_001287562,XM_005694473,XM_005692019,XM_013971053,XM_005691446,XM_005675690,XM_005687815,XM_013967008,XM_005687586,NM_001285616,XM_005678501,XM_013965733,XM_005685254,XM_013971850,XM_005681608,XM_005675144,XM_005679962,XM_013962673,XM_005691671,XM_005678670,XM_013967517,XM_013968459,XM_005690949,XM_005680805,XM_005699512,XM_005698196,XM_005697014,XM_013967084,XM_013967309,XM_013973…	1	XM_005676580	-0.983228827330371
TCONS_00016892	XM_005691464	0.985669069302499	XM_013963676	-0.991094074391031
TCONS_00005233	XM_005699114	0.995935216836262	XM_005675707	-0.996091802059333
TCONS_00039332	XM_013968622	0.990305165087436	XM_005680696	-0.994863801496047
TCONS_00072422	XM_005679385	0.997809012812262	XM_013973723	-0.984054937871823
TCONS_00020774	XM_005686971	0.998333349418262	XM_013973885	-0.976992954154046
TCONS_00045009	XM_005700331	0.997160273581624	XM_005688316	-0.969383513873611
TCONS_00040123	XM_013967195	0.997291576161901	XM_013970807	-0.994399665855109
TCONS_00077319	XM_005693286	0.995762738325279	XM_005683635	-0.978960973053653
TCONS_00025347	XM_013968135	0.999998045762382	XM_013975628	-0.991977251803893
TCONS_00080137	XM_013963327	0.993055753229923	XM_005699136	-0.99056813758181
TCONS_00062727	XM_005686861,XM_013968602,XM_005675882,XM_013969892,XM_005689790,XM_013975843,XM_005687306,XM_005695900,XM_013969339,XM_005677746,XM_005677435,XM_005686159,XM_005690276,XM_005680345,XM_005691293,XM_013973038,XM_005676064,XM_005675610,XM_005681753,XM_005690010,XM_013970412,XM_005678897,XM_013972863,XM_005675121,NM_001285551,NM_001285688,XM_013968776,XM_013969217,XM_005679797,XM_005687150,XM_005676…	1	XM_013967448	-0.980324662914191
TCONS_00017208	XM_005674683	0.996908922788114	XM_013965308	-0.994536907863948
TCONS_00049516	XM_013972370	0.998701053831106	XM_005687412	-0.995164544348917
TCONS_00059711	XM_013966536	0.99998483181171	XM_005680937	-0.982466205061782
TCONS_00008834	XM_013970523	0.998951645849705	XM_005688648	-0.981855166123895
TCONS_00080253	XM_005684433	0.990300692471389	XM_005677975	-0.990890044138544
TCONS_00041473	XM_013970473	0.998072765230899	XM_005678438	-0.988341519237473
TCONS_00017280	XM_005694376	0.997686722312203	XM_005700220	-0.979183581682656
TCONS_00039341	XM_013966442	0.995959497166397	XM_013974070	-0.989509150104362
TCONS_00077771	XM_013964250,NM_001287562,XM_005694473,XM_005692019,XM_013971053,XM_005691446,XM_005675690,XM_005687815,XM_013967008,XM_005687586,NM_001285616,XM_005678501,XM_013965733,XM_005685254,XM_013971850,XM_005681608,XM_005675144,XM_005679962,XM_013962673,XM_005691671,XM_005678670,XM_013967517,XM_013968459,XM_005690949,XM_005680805,XM_005699512,XM_005698196,XM_005697014,XM_013967084,XM_013967309,XM_013973…	1	XM_005676580	-0.983228827330371
TCONS_00017745	XM_013967250	0.998866909378759	XM_005691789	-0.993458924321808
TCONS_00076223	XM_005692007	0.995746861540797	XM_013968407	-0.990888567524572
TCONS_00068687	XM_005699124	0.998862333235423	XM_013975431	-0.994246345572462
TCONS_00020698	XM_013974869	0.994387551790686	XM_005675355	-0.994008318189442
TCONS_00048967	XM_013967518	0.999998422555648	XM_005693220	-0.977956177019077
TCONS_00001214	XM_005695759	0.993767995282836	XM_005686943	-0.989609481048313
TCONS_00061200	XM_005675030	0.994264893508002	XM_005690138	-0.995175520613156
TCONS_00044070	XM_005686861,XM_013968602,XM_005675882,XM_013969892,XM_005689790,XM_013975843,XM_005687306,XM_005695900,XM_013969339,XM_005677746,XM_005677435,XM_005686159,XM_005690276,XM_005680345,XM_005691293,XM_013973038,XM_005676064,XM_005675610,XM_005681753,XM_005690010,XM_013970412,XM_005678897,XM_013972863,XM_005675121,NM_001285551,NM_001285688,XM_013968776,XM_013969217,XM_005679797,XM_005687150,XM_005676…	1	XM_013967448	-0.980324662914191
TCONS_00076986	XM_013966640	0.999395334198431	XM_005693261	-0.992349769364155
TCONS_00045412	XM_013969003	0.998516237416819	XM_005688413	-0.999159448090716
TCONS_00011835	XM_013971486	0.999999787799977	XM_013974395	-0.991998354328015
TCONS_00016435	XM_013970937	0.994454772213463	XM_013971256	-0.972424023784232
TCONS_00049958	NM_001287042	0.992230402311941	XM_013968980	-0.988497162381729
TCONS_00068990	XM_005701086	0.989480263500437	XM_013964181	-0.9882607395274
TCONS_00077547	XM_005684914,XM_005691928,XM_005689165	0.999978780666355	XM_005678935	-0.987579178056321
TCONS_00008830	XM_013972357	0.994168179535102	XM_013966958	-0.992078147771456
TCONS_00012074	XM_013968133	0.997051979286483	XM_005676712	-0.992267947234775
TCONS_00067684	XM_013971425	0.996000112204446	XM_005688648	-0.985107407429569
TCONS_00062005	XM_005690002	0.993277727830972	XM_013967906	-0.994517317321077
TCONS_00061968	XM_005692267	0.999635698664202	XM_005678959	-0.976677291202648
TCONS_00011822	XM_005696965	0.999619002782232	XM_013972983	-0.989629769513297
TCONS_00079213	XM_013967217	0.999688884187849	XM_005693261	-0.994211999767692
TCONS_00036989	XM_005681321	0.990500097900135	XM_013969542	-0.971989664166607
TCONS_00003579	XM_005696316	0.9986404959171	XM_005675406	-0.976266888886923
TCONS_00063171	XM_013974028	0.999151800387831	XM_005699143	-0.995892747151704
TCONS_00013136	XM_005698789	0.998050594001646	XM_013962443	-0.982240566497154
TCONS_00032102	XM_013973140	0.996857024750494	XM_005674665	-0.995657849661994
TCONS_00079535	XM_005685790	0.998628771929177	XM_005690970	-0.991037503589242
TCONS_00018777	XM_013975901	0.993498904117	XM_005694736	-0.990026345068596
TCONS_00072224	XM_005699109	0.995406302594764	XM_005687157	-0.997388890572767
TCONS_00066293	XM_005680192	0.997856512874321	XM_005688316	-0.987460740212978
TCONS_00075567	XM_005695593	0.999925072235834	XM_005690970	-0.983697085476994
TCONS_00078709	XM_005679294,XM_013974564,XM_005684061,XM_013970450,XM_005688314,XM_013962932,XM_005699989,XM_005697744,XM_005689438,XM_005678286,XM_013972597,XM_013966104,XM_013971045,XM_013973051,XM_013964694,XM_013964539,NM_001285717,XM_005676034,XM_013973531,NM_001285758,XM_013963874,XM_005696406,XM_013967758,XM_013965747,XM_005694482,XM_013972934,XM_005693098,XM_005676314,XM_013976329,XM_005681557,XM_013965…	1	XM_005699143	-0.990664197672154
TCONS_00038691	XM_013965918	0.998183079654752	XM_005699143	-0.991894318249743
TCONS_00064467	XM_005694817	0.990284956570624	XM_005679141	-0.994809122603246
TCONS_00024894	XM_013973363	0.994478016198524	XM_005689063	-0.991010335606119
TCONS_00073290	XM_013966944	0.998149145939431	XM_005698484	-0.993295953026934
TCONS_00078457	XM_013975073	0.997048782960045	XM_005697821	-0.985785653197827
TCONS_00018632	XM_013976538	0.998395216714613	XM_013971906	-0.992315203997021
TCONS_00037580	XM_013968258	0.999351450101674	XM_005694316	-0.9896248902771
TCONS_00011750	XM_013964527	0.996320717424743	XM_005696323	-0.989132123322927
TCONS_00030982	XM_005685704	0.994274297699793	XM_013975353	-0.985169434781565
TCONS_00046028	XM_013964200	0.999982173286874	XM_013966039	-0.988194652728394
TCONS_00078908	XM_013976019	0.992585156955095	XM_005682944	-0.99020524355198
TCONS_00061250	XM_005683207	0.996657864375207	XM_005701053	-0.992641244637303
TCONS_00031354	XM_005686861,XM_013968602,XM_005675882,XM_013969892,XM_005689790,XM_013975843,XM_005687306,XM_005695900,XM_013969339,XM_005677746,XM_005677435,XM_005686159,XM_005690276,XM_005680345,XM_005691293,XM_013973038,XM_005676064,XM_005675610,XM_005681753,XM_005690010,XM_013970412,XM_005678897,XM_013972863,XM_005675121,NM_001285551,NM_001285688,XM_013968776,XM_013969217,XM_005679797,XM_005687150,XM_005676…	1	XM_013967448	-0.980324662914191
TCONS_00076307	XM_013964499	0.997235368556293	XM_013965418	-0.983775517588221
TCONS_00018271	XM_005697166	0.998414980814946	XM_005688648	-0.98813209353027
TCONS_00032208	XM_013969776	0.999994245029384	XM_005686619	-0.974787423653563
TCONS_00064937	XM_005680226	0.992075283480088	XM_013967444	-0.986075119442434
TCONS_00008729	XM_013965151	0.99646498794249	XM_013974382	-0.991949803143635
TCONS_00070669	XM_005686142	0.992998916876867	XM_005679437	-0.993914561403099
TCONS_00032973	XM_005693528	0.996651800029237	XM_013964343	-0.990109151723173
TCONS_00009554	XM_013967665,XM_005697616	1	XM_005680249	-0.991386363842437
TCONS_00068627	XM_013964250,NM_001287562,XM_005694473,XM_005692019,XM_013971053,XM_005691446,XM_005675690,XM_005687815,XM_013967008,XM_005687586,NM_001285616,XM_005678501,XM_013965733,XM_005685254,XM_013971850,XM_005681608,XM_005675144,XM_005679962,XM_013962673,XM_005691671,XM_005678670,XM_013967517,XM_013968459,XM_005690949,XM_005680805,XM_005699512,XM_005698196,XM_005697014,XM_013967084,XM_013967309,XM_013973…	1	XM_005676580	-0.983228827330371
TCONS_00046678	XM_013968541,XM_013969161,XM_005679218,XM_013964679,XM_013966993,XM_013971794,XM_005696375,XM_013971143,XM_013967869,XM_005685118,XM_013970206,XM_013976338,XM_013975726,XM_005681639,XM_013971283,XM_013975877,XM_013970009,XM_013963616,XM_013965076,XM_013976383,XM_013973520,XM_013967158,XM_013965906,XM_013971721,XM_013974643,XM_013967803,XM_013965060,XM_013967932,XM_005696318,XM_013964140,XM_013975…	1	XM_005680937	-0.993933209932363
TCONS_00055545	XM_005679294,XM_013974564,XM_005684061,XM_013970450,XM_005688314,XM_013962932,XM_005699989,XM_005697744,XM_005689438,XM_005678286,XM_013972597,XM_013966104,XM_013971045,XM_013973051,XM_013964694,XM_013964539,NM_001285717,XM_005676034,XM_013973531,NM_001285758,XM_013963874,XM_005696406,XM_013967758,XM_013965747,XM_005694482,XM_013972934,XM_005693098,XM_005676314,XM_013976329,XM_005681557,XM_013965…	1	XM_005699143	-0.990664197672154
TCONS_00078062	XM_005698722	0.98686338012931	XM_013974714	-0.974974270260163
TCONS_00066026	XM_005684800	0.989474448251927	XM_013967315	-0.991533908388514
TCONS_00038942	XM_013969043	0.998673923566211	XM_013967058	-0.980936732155511
TCONS_00074718	XM_013973053	0.997726724458038	XM_013965164	-0.996867415165802
TCONS_00006661	XM_005677925	0.992320875732095	XM_005678101	-0.979907248135521
TCONS_00045026	XM_013972232	0.998138940096383	XM_013973006	-0.989361771325063
TCONS_00050019	XM_013973380	0.997617014907377	XM_005696136	-0.985544910091268
TCONS_00047223	XM_005688381	0.997529325869602	XM_005679180	-0.997980692684182
TCONS_00003598	XM_005686861,XM_013968602,XM_005675882,XM_013969892,XM_005689790,XM_013975843,XM_005687306,XM_005695900,XM_013969339,XM_005677746,XM_005677435,XM_005686159,XM_005690276,XM_005680345,XM_005691293,XM_013973038,XM_005676064,XM_005675610,XM_005681753,XM_005690010,XM_013970412,XM_005678897,XM_013972863,XM_005675121,NM_001285551,NM_001285688,XM_013968776,XM_013969217,XM_005679797,XM_005687150,XM_005676…	1	XM_013967448	-0.980324662914191
TCONS_00027901	XM_013963259	0.998454330918042	XM_005675406	-0.982301699168119
TCONS_00061214	XM_005692648	0.995306647113607	XM_005700899	-0.994906459821128
TCONS_00007018	XM_005680276	0.989955257293473	XM_005698764	-0.991658067094742
TCONS_00071179	XM_013966306	0.998571985777628	XM_005678959	-0.992321084957491
TCONS_00064908	XM_013970128	0.989495335665241	XM_013964646	-0.982836485826678
TCONS_00015010	XM_013965810	0.994361443528968	XM_013973584	-0.991579824058522
TCONS_00043677	XM_013967321	0.985457269373053	XM_005675350	-0.977013573631232
TCONS_00078496	XM_005699918	0.995444246414237	XM_005683459	-0.995409850372652
TCONS_00004777	XM_013973970	0.997762522332513	XM_005688648	-0.994172221193644
TCONS_00050288	XM_005677883	0.997412777945446	XM_005688648	-0.980596784974931
TCONS_00008422	XM_013968259	0.998543404497793	XM_005675406	-0.987564573562569
TCONS_00076320	XM_005680675	0.997943032618842	XM_005683656	-0.992875879339919
TCONS_00070096	XM_013962970	0.999285067081927	XM_005674712	-0.979618503338722
TCONS_00073635	XM_005692737	0.995083731221659	XM_005684741	-0.980783840488126
TCONS_00073657	XM_013968892	0.999858330376676	XM_005676449	-0.996368271272444
TCONS_00052912	XM_013964553	0.999183190039484	XM_013970807	-0.990129210426667
TCONS_00035272	XM_005686432	0.997789465803583	XM_005675868	-0.995993530244414
TCONS_00008302	XM_013973983	0.996643674714205	XM_005697512	-0.980815526320862
TCONS_00027532	XM_013969063	0.989498329641533	XM_013975633	-0.977289564845225
TCONS_00065923	XM_013972650	0.995202024707058	XM_005691699	-0.982036758981257
TCONS_00039024	XM_005680693	0.985911369568835	XM_013962571	-0.984086704677738
TCONS_00063630	XM_013968252	0.993984123321719	XM_005699593	-0.991904844735238
TCONS_00022106	XM_013966282	0.99378589302437	XM_013967395	-0.986006510482211
TCONS_00023575	XM_013969221	0.998979838901699	XM_005678959	-0.988513528054602
TCONS_00023429	XM_013964486	0.997922254277108	XM_005686250	-0.988077977263441
TCONS_00037210	XM_005700605	0.998444592134628	XM_013963148	-0.992445171970833
TCONS_00028481	XM_005679146	0.99564070431343	XM_005678511	-0.99369051805635
TCONS_00070273	XM_013967477	0.995634753846416	XM_013963470	-0.996035423653777
TCONS_00022703	XM_013967509	0.999419131428225	XM_005700220	-0.979047612431625
TCONS_00043233	XM_005684923	0.997382835122381	XM_005695575	-0.978737533941895
TCONS_00045860	XM_005684506	0.999090245801425	XM_005698484	-0.98506140144004
TCONS_00042133	XM_005684724	0.998740441877577	XM_005683817	-0.987071784859255
TCONS_00026455	XM_005675116	0.995414629045703	XM_005684063	-0.980664580110463
TCONS_00064242	XM_013970442	0.996019794320993	XM_013976556	-0.991346172438099
TCONS_00035249	XM_005685450	0.995673381791108	XM_005696902	-0.978158632442365
TCONS_00046216	XM_013964102	0.973110139612014	XM_013975531	-0.992741045743653
TCONS_00052886	XM_013964749,XM_013972331	0.999986692072642	XM_013964344	-0.992116308981367
TCONS_00023295	XM_005679858	0.999423738542822	XM_005700986	-0.994294229400051
TCONS_00057681	XM_013977231	0.99990598968118	XM_005688366	-0.988431305594156
TCONS_00080800	XM_013970299	0.999997590388813	XM_005691699	-0.984402644048505
TCONS_00012859	XM_013967700	0.996462852953601	XM_005693220	-0.982466043079389
TCONS_00056014	XM_005686861,XM_013968602,XM_005675882,XM_013969892,XM_005689790,XM_013975843,XM_005687306,XM_005695900,XM_013969339,XM_005677746,XM_005677435,XM_005686159,XM_005690276,XM_005680345,XM_005691293,XM_013973038,XM_005676064,XM_005675610,XM_005681753,XM_005690010,XM_013970412,XM_005678897,XM_013972863,XM_005675121,NM_001285551,NM_001285688,XM_013968776,XM_013969217,XM_005679797,XM_005687150,XM_005676…	1	XM_013967448	-0.980324662914191
TCONS_00016349	XM_013976681	0.987632744600046	XM_005684487	-0.98859602506366
TCONS_00007412	XM_005675102	0.999023653245427	XM_013970766	-0.992903328316319
TCONS_00037295	XM_013965320	0.988604204355516	XM_013971256	-0.992627177198231
TCONS_00009649	XM_005690663	0.995697886507918	XM_013975889	-0.997177967558723
TCONS_00057793	XM_013974028	0.999114640470365	XM_005691789	-0.99778518979318
TCONS_00046421	XM_005679294,XM_013974564,XM_005684061,XM_013970450,XM_005688314,XM_013962932,XM_005699989,XM_005697744,XM_005689438,XM_005678286,XM_013972597,XM_013966104,XM_013971045,XM_013973051,XM_013964694,XM_013964539,NM_001285717,XM_005676034,XM_013973531,NM_001285758,XM_013963874,XM_005696406,XM_013967758,XM_013965747,XM_005694482,XM_013972934,XM_005693098,XM_005676314,XM_013976329,XM_005681557,XM_013965…	1	XM_005699143	-0.990664197672154
TCONS_00030802	XM_005686666	0.999988687526182	XM_005679804	-0.995472668499165
TCONS_00012198	XM_013962546	0.998775013795243	XM_005699143	-0.986578326916777
TCONS_00040572	XM_013966450	0.99839839866722	XM_013963524	-0.987279305930312
TCONS_00074157	XM_013974463	0.993259511655436	XM_005700382	-0.994158149733539
TCONS_00026669	XM_013974933	0.999999901686343	XM_005698484	-0.990834791383585
TCONS_00045822	XM_005676251	0.99993218932406	XM_013974395	-0.992099798174232
TCONS_00081035	XM_013968541,XM_013969161,XM_005679218,XM_013964679,XM_013966993,XM_013971794,XM_005696375,XM_013971143,XM_013967869,XM_005685118,XM_013970206,XM_013976338,XM_013975726,XM_005681639,XM_013971283,XM_013975877,XM_013970009,XM_013963616,XM_013965076,XM_013976383,XM_013973520,XM_013967158,XM_013965906,XM_013971721,XM_013974643,XM_013967803,XM_013965060,XM_013967932,XM_005696318,XM_013964140,XM_013975…	1	XM_005680937	-0.993933209932363
TCONS_00046051	XM_013972996	0.999995257794746	XM_005699143	-0.990438322983229
TCONS_00067489	XM_013970279	0.994651118697064	XM_005694757	-0.993901975637521
TCONS_00041305	XM_013972887	0.99798074214875	XM_005682770	-0.986654459819495
TCONS_00011054	XM_013962956	0.996411537260711	XM_013975431	-0.983776196757961
TCONS_00039116	XM_013964250,NM_001287562,XM_005694473,XM_005692019,XM_013971053,XM_005691446,XM_005675690,XM_005687815,XM_013967008,XM_005687586,NM_001285616,XM_005678501,XM_013965733,XM_005685254,XM_013971850,XM_005681608,XM_005675144,XM_005679962,XM_013962673,XM_005691671,XM_005678670,XM_013967517,XM_013968459,XM_005690949,XM_005680805,XM_005699512,XM_005698196,XM_005697014,XM_013967084,XM_013967309,XM_013973…	1	XM_005676580	-0.983228827330371
TCONS_00009625	XM_005690096	0.999842340177238	XM_005688565	-0.99060360221737
TCONS_00061510	XM_013966683	0.999993875987259	XM_005678903	-0.987517599598524
TCONS_00019752	XM_013962418	0.976525162662103	XM_005688631	-0.996496540424468
TCONS_00033869	XM_005686861,XM_013968602,XM_005675882,XM_013969892,XM_005689790,XM_013975843,XM_005687306,XM_005695900,XM_013969339,XM_005677746,XM_005677435,XM_005686159,XM_005690276,XM_005680345,XM_005691293,XM_013973038,XM_005676064,XM_005675610,XM_005681753,XM_005690010,XM_013970412,XM_005678897,XM_013972863,XM_005675121,NM_001285551,NM_001285688,XM_013968776,XM_013969217,XM_005679797,XM_005687150,XM_005676…	1	XM_013967448	-0.980324662914191
TCONS_00026799	XM_005700321	0.99837058518293	XM_005699143	-0.986798587274781
TCONS_00003450	XM_013962469	0.998299164889675	XM_005683635	-0.987671272625723
TCONS_00016399	XM_013974950	0.997702948359595	XM_005697681	-0.998856622449179
TCONS_00044071	XM_013973669	0.992595472757681	XM_005683559	-0.992415753265263
TCONS_00026560	XM_005697894	0.99129870062509	XM_013971057	-0.985804181449245
TCONS_00032789	XM_013973039	0.997482354890189	XM_005690970	-0.979305645757969
TCONS_00040894	XM_013972554	0.99997234329351	XM_005690539	-0.991448821620398
TCONS_00014617	XM_013975313	0.999999825692805	XM_005680249	-0.988047226301943
TCONS_00004948	XM_005687677	0.999998127747928	XM_005691789	-0.989649282856082
TCONS_00066867	XM_005690496	0.986833566110254	XM_013962905	-0.996448274639884
TCONS_00032093	XM_005678630	0.999368238934842	XM_005693261	-0.99471457230879
TCONS_00043611	XM_013964330	0.999950809594334	XM_013965467	-0.98219027362741
TCONS_00060528	XM_013966996	0.999502060243204	XM_013965813	-0.988273394235894
TCONS_00043601	XM_005700534	0.996786816292031	XM_005675436	-0.990308911901907
TCONS_00051928	XM_005679294,XM_013974564,XM_005684061,XM_013970450,XM_005688314,XM_013962932,XM_005699989,XM_005697744,XM_005689438,XM_005678286,XM_013972597,XM_013966104,XM_013971045,XM_013973051,XM_013964694,XM_013964539,NM_001285717,XM_005676034,XM_013973531,NM_001285758,XM_013963874,XM_005696406,XM_013967758,XM_013965747,XM_005694482,XM_013972934,XM_005693098,XM_005676314,XM_013976329,XM_005681557,XM_013965…	1	XM_005699143	-0.990664197672154
TCONS_00037059	XM_013968741	1	XM_005699143	-0.990070280677224
TCONS_00048142	XM_013971683	0.994937114062027	XM_005683240	-0.985528629138763
TCONS_00057165	XM_005688689	0.996073556773073	XM_013962711	-0.990092961515514
TCONS_00061538	XM_013967370	0.995129277124033	XM_005677374	-0.980987271437718
TCONS_00000340	XM_013970935	0.989103362595736	XM_013962794	-0.9947351106858
TCONS_00014202	XM_013963527	0.998326568893464	XM_005688648	-0.982117314755157
TCONS_00037411	XM_005675979	0.999996153447482	XM_013971144	-0.970974908855215
TCONS_00011838	XM_005679337	0.997543423792761	XM_013971153	-0.993069373498923
TCONS_00038483	XM_005695599,XM_013973265,XM_013963167,XM_005697074,XM_005676435,XM_013970621,XM_013970472,XM_013968317,XM_005692171,XM_005696576,XM_013967439,XM_005684543,XM_005692650,XM_013970843,XM_013966105,XM_013973193,XM_013967655,XM_005682230,XM_005677478,XM_013970114,XM_005695508,XM_005677511,XM_013968280,XM_005675425,XM_013964885,XM_005681717,XM_013969368,XM_005692093,XM_013962427,XM_005680110,XM_013963…	1	XM_005687734	-0.984060062042369
TCONS_00077300	XM_005680281	0.993186878119345	XM_005692001	-0.989525744463562
TCONS_00021409	XM_005686861,XM_013968602,XM_005675882,XM_013969892,XM_005689790,XM_013975843,XM_005687306,XM_005695900,XM_013969339,XM_005677746,XM_005677435,XM_005686159,XM_005690276,XM_005680345,XM_005691293,XM_013973038,XM_005676064,XM_005675610,XM_005681753,XM_005690010,XM_013970412,XM_005678897,XM_013972863,XM_005675121,NM_001285551,NM_001285688,XM_013968776,XM_013969217,XM_005679797,XM_005687150,XM_005676…	1	XM_013967448	-0.980324662914191
TCONS_00072118	XM_005688813	0.999823889401179	XM_005690970	-0.985401257170666
TCONS_00032778	XM_005678769	0.99780880624899	XM_005700220	-0.992462898074469
TCONS_00042768	XM_005681529	0.988562125976039	XM_005677230	-0.995368871108048
TCONS_00017969	XM_005694197	0.99794891832584	XM_013964344	-0.988147876784847
TCONS_00056911	XM_013962731	0.99755215521625	XM_013975995	-0.982852107923919
TCONS_00008975	XM_013965614	0.998976719123812	XM_005678229	-0.99010731504359
TCONS_00045610	XM_013968541,XM_013969161,XM_005679218,XM_013964679,XM_013966993,XM_013971794,XM_005696375,XM_013971143,XM_013967869,XM_005685118,XM_013970206,XM_013976338,XM_013975726,XM_005681639,XM_013971283,XM_013975877,XM_013970009,XM_013963616,XM_013965076,XM_013976383,XM_013973520,XM_013967158,XM_013965906,XM_013971721,XM_013974643,XM_013967803,XM_013965060,XM_013967932,XM_005696318,XM_013964140,XM_013975…	1	XM_005680937	-0.993933209932363
TCONS_00008365	XM_013965698	0.999955104392234	XM_013972683	-0.967257032365544
TCONS_00003865	XM_005698122	0.997827212658901	XM_005695818	-0.989641462704594
TCONS_00032825	XM_005688720	0.995572662321665	XM_005698484	-0.991400796046591
TCONS_00075012	XM_005679061	0.999048106346204	XM_005675406	-0.989410382744505
TCONS_00072755	XM_013970813	1	XM_005699143	-0.991878969662032
TCONS_00076632	XM_005675159	0.999648050969638	XM_005675622	-0.985888441836288
TCONS_00007748	XM_013968129	0.99190868250092	XM_005675502	-0.986701955387239
TCONS_00017426	XM_005681249	0.989362145366005	XM_005692160	-0.994024466311244
TCONS_00020005	XM_005699151	0.99593830314052	XM_013968736	-0.995951947373375
TCONS_00038245	XM_013968520	0.99859099838171	XM_013965502	-0.991928452545559
TCONS_00041929	XM_013964250,NM_001287562,XM_005694473,XM_005692019,XM_013971053,XM_005691446,XM_005675690,XM_005687815,XM_013967008,XM_005687586,NM_001285616,XM_005678501,XM_013965733,XM_005685254,XM_013971850,XM_005681608,XM_005675144,XM_005679962,XM_013962673,XM_005691671,XM_005678670,XM_013967517,XM_013968459,XM_005690949,XM_005680805,XM_005699512,XM_005698196,XM_005697014,XM_013967084,XM_013967309,XM_013973…	1	XM_005676580	-0.983228827330371
TCONS_00044774	XM_005688343	0.989858213772963	XM_005682612	-0.99278097133565
TCONS_00033393	XM_005677640	0.998014824252451	XM_013964344	-0.99486785821261
TCONS_00077875	XM_013964250,NM_001287562,XM_005694473,XM_005692019,XM_013971053,XM_005691446,XM_005675690,XM_005687815,XM_013967008,XM_005687586,NM_001285616,XM_005678501,XM_013965733,XM_005685254,XM_013971850,XM_005681608,XM_005675144,XM_005679962,XM_013962673,XM_005691671,XM_005678670,XM_013967517,XM_013968459,XM_005690949,XM_005680805,XM_005699512,XM_005698196,XM_005697014,XM_013967084,XM_013967309,XM_013973…	1	XM_005676580	-0.983228827330371
TCONS_00079655	XM_005678498	0.999993727465145	XM_013968407	-0.982631714340212
TCONS_00036471	XM_013967602	0.994985598217095	XM_013972285	-0.998718333626128
TCONS_00024427	XM_013970469	0.999938720561875	XM_013973492	-0.973701749890836
TCONS_00020835	XM_005677130	0.998964198379151	XM_005678959	-0.98790558173707
TCONS_00014368	XM_013963720	0.988332466394473	XM_013970010	-0.990822585130276
TCONS_00013649	XM_005681014	0.99420545356973	XM_005686997	-0.991866800916261
TCONS_00065791	XM_013974385	0.99928438239503	XM_005701117	-0.994609875620941
TCONS_00073944	XM_013974707	0.989967359694117	XM_005675632	-0.981018446667467
TCONS_00012363	XM_013968534	0.985685368948353	XM_005682720	-0.997296523582507
TCONS_00017901	XM_005676581	0.996397838753494	XM_013974145	-0.978083167828417
TCONS_00075659	XM_013972914	0.9973335097472	XM_013963602	-0.988195382698005
TCONS_00019374	XM_013975253	0.998902444389822	XM_005691815	-0.993426749726856
TCONS_00069148	XM_005696749	0.997871879117718	XM_005687412	-0.98491617030311
TCONS_00026491	XM_013975037	0.999259135268985	XM_005688516	-0.99878348168717
TCONS_00032213	XM_005683208	0.999336158573399	XM_013976556	-0.994555213034525
TCONS_00030181	XM_013967817	0.992297587161039	XM_005698407	-0.997879722231945
TCONS_00037313	XM_005683251	0.999504806377337	XM_005696136	-0.985332128780871
TCONS_00039329	XM_013976635	0.997414036860086	XM_013968493	-0.990499732085086
TCONS_00005536	XM_005676045	0.999596860605286	XM_005680249	-0.996450138234082
TCONS_00014109	XM_013974892	0.997591803296419	XM_005679349	-0.982721525264436
TCONS_00063962	XM_005679575	0.997388239075966	XM_005693727	-0.997391333935355
TCONS_00061599	XM_013962494	0.990159225169532	XM_013972469	-0.979891608962767
TCONS_00014391	XM_013970438	0.999073257901993	XM_005700346	-0.977942223539187
TCONS_00036396	XM_005687214	0.999164313217096	XM_013963892	-0.98390996454625
TCONS_00070284	XM_005695599,XM_013973265,XM_013963167,XM_005697074,XM_005676435,XM_013970621,XM_013970472,XM_013968317,XM_005692171,XM_005696576,XM_013967439,XM_005684543,XM_005692650,XM_013970843,XM_013966105,XM_013973193,XM_013967655,XM_005682230,XM_005677478,XM_013970114,XM_005695508,XM_005677511,XM_013968280,XM_005675425,XM_013964885,XM_005681717,XM_013969368,XM_005692093,XM_013962427,XM_005680110,XM_013963…	1	XM_005687734	-0.984060062042369
TCONS_00078282	XM_005681779	0.990800956976238	XM_005694154	-0.990061385598474
TCONS_00005819	XM_013972718	0.997747185368199	XM_013974761	-0.99278980675725
TCONS_00043299	XM_013968243	0.996838004541888	XM_013964747	-0.97969214175823
TCONS_00016716	XM_005686541	0.994860322444107	XM_005696741	-0.995448448356077
TCONS_00040805	XM_013975199	0.999677479207387	XM_013974289	-0.991095191683492
TCONS_00039302	XM_005688819	0.998795650590351	XM_005686334	-0.982671671437195
TCONS_00030156	XM_013965234	0.994890392349517	XM_013971317	-0.996229244450082
TCONS_00047936	XM_013962604	0.989786016956824	XM_005676852	-0.99280927468422
TCONS_00015595	XM_005679294,XM_013974564,XM_005684061,XM_013970450,XM_005688314,XM_013962932,XM_005699989,XM_005697744,XM_005689438,XM_005678286,XM_013972597,XM_013966104,XM_013971045,XM_013973051,XM_013964694,XM_013964539,NM_001285717,XM_005676034,XM_013973531,NM_001285758,XM_013963874,XM_005696406,XM_013967758,XM_013965747,XM_005694482,XM_013972934,XM_005693098,XM_005676314,XM_013976329,XM_005681557,XM_013965…	1	XM_005699143	-0.990664197672154
TCONS_00055600	XM_005688337	0.985158153708263	XM_005678224	-0.991524063343861
TCONS_00005964	XM_005681451	0.998890615265933	XM_013965753	-0.998487827165063
TCONS_00045272	XM_005693954	0.989004444073877	XM_005687928	-0.989334088444526
TCONS_00059239	XM_005694675	0.999378642702478	XM_013972480	-0.985503179588732
TCONS_00079635	XM_005701097	0.996170243494759	XM_013963795	-0.99289457015546
TCONS_00033098	XM_013969468	0.999385491135221	XM_005699143	-0.982713773297431
TCONS_00069966	XM_005700537	0.99999759663926	XM_005676706	-0.991554790798598
TCONS_00068592	XM_005691247	0.999993750293317	XM_013971772	-0.962194840080993
TCONS_00069616	XM_013972055	0.995016639227167	XM_005694757	-0.985053915026743
TCONS_00032595	XM_005685501	0.997302041784937	XM_005686944	-0.990130847294234
TCONS_00043591	XM_005682014	0.996250597012729	XM_005695017	-0.990016827445797
TCONS_00018892	XM_013970324	0.998876521846159	XM_013964344	-0.99578421372799
TCONS_00036641	XM_013965317	0.994236931718222	XM_005689572	-0.968756080295411
TCONS_00075897	XM_013967125	0.980637283965671	XM_005675289	-0.993611185098181
TCONS_00044750	XM_005674837	0.991932039078453	XM_005687645	-0.980639280224726
TCONS_00015093	XM_005680537	0.995568982570414	XM_005690507	-0.980340195766196
TCONS_00044063	XM_013967665,XM_005697616	1	XM_005680249	-0.991386363842437
TCONS_00072575	XM_005683539	0.998687783483154	XM_005675036	-0.994413435625139
TCONS_00031778	XM_013972356	0.989861152756653	XM_013963548	-0.99435144720739
TCONS_00055595	XM_013975575	0.994444845491623	XM_005680937	-0.971381297852924
TCONS_00023307	XM_005700257	0.999545439412381	XM_005693220	-0.985094527781631
TCONS_00016865	XM_005683617	0.992668324142487	XM_005694513	-0.997074558432554
TCONS_00015535	XM_005675114	0.997636626107812	XM_005696284	-0.986540783893769
TCONS_00072836	XM_013973157	0.999180153768805	XM_013969805	-0.98483938909394
TCONS_00081264	XM_005697493	0.99106292137447	XM_005685012	-0.990290638303641
TCONS_00018529	XM_013974531	0.988123234159204	XM_013967260	-0.991804446406694
TCONS_00070981	XM_013963567	0.997630154689994	XM_013970613	-0.995145497987277
TCONS_00000644	XM_005679538	0.999948083039994	XM_005675868	-0.983212067688661
TCONS_00070962	XM_005692395	0.996667645507461	XM_005694316	-0.994232946870174
TCONS_00071698	XM_005674875	0.996514987042743	XM_005693917	-0.977835986616953
TCONS_00078683	XM_013970811	0.999991458710864	XM_005689730	-0.987427073416014
TCONS_00052040	XM_005699486	0.985422742497783	XM_013973086	-0.993573680316378
TCONS_00016685	XM_013974874	0.995080981921052	XM_005687557	-0.985505376589482
TCONS_00026471	XM_013965547,XM_005698640,XM_013965309,NM_001285667,NM_001285709,XM_013975705,XM_013964380,XM_013974396,XM_005681659,XM_013968184,XM_013965874,XM_013963038,XM_013969848,XM_005683794,XM_013970097,XM_013973769,XM_013966166,XM_005699899,XM_005680747,XM_013962664,XM_005679927,XM_013962658,NM_001285700,XM_013971335,XM_005678736,XM_013975316,XM_013972313,XM_013972586,XM_013970684,XM_005687983,XM_013973…	1	XM_005690970	-0.990403361070929
TCONS_00011445	XM_013971367	0.999327600443405	XM_013970327	-0.995068568605307
TCONS_00071083	XM_005678336	0.999471469759802	XM_005699143	-0.985455206104252
TCONS_00049529	XM_013976527	0.997453820121836	NM_001287029	-0.994381849009026
TCONS_00014572	XM_013964250,NM_001287562,XM_005694473,XM_005692019,XM_013971053,XM_005691446,XM_005675690,XM_005687815,XM_013967008,XM_005687586,NM_001285616,XM_005678501,XM_013965733,XM_005685254,XM_013971850,XM_005681608,XM_005675144,XM_005679962,XM_013962673,XM_005691671,XM_005678670,XM_013967517,XM_013968459,XM_005690949,XM_005680805,XM_005699512,XM_005698196,XM_005697014,XM_013967084,XM_013967309,XM_013973…	1	XM_005676580	-0.983228827330371
TCONS_00001145	XM_005679859	0.991587211586812	XM_005680065	-0.990565543093941
TCONS_00014944	XM_013964250,NM_001287562,XM_005694473,XM_005692019,XM_013971053,XM_005691446,XM_005675690,XM_005687815,XM_013967008,XM_005687586,NM_001285616,XM_005678501,XM_013965733,XM_005685254,XM_013971850,XM_005681608,XM_005675144,XM_005679962,XM_013962673,XM_005691671,XM_005678670,XM_013967517,XM_013968459,XM_005690949,XM_005680805,XM_005699512,XM_005698196,XM_005697014,XM_013967084,XM_013967309,XM_013973…	1	XM_005676580	-0.983228827330371
TCONS_00077077	XM_005683403	0.999906499208983	XM_005696136	-0.986175176866302
TCONS_00052006	XM_005686861,XM_013968602,XM_005675882,XM_013969892,XM_005689790,XM_013975843,XM_005687306,XM_005695900,XM_013969339,XM_005677746,XM_005677435,XM_005686159,XM_005690276,XM_005680345,XM_005691293,XM_013973038,XM_005676064,XM_005675610,XM_005681753,XM_005690010,XM_013970412,XM_005678897,XM_013972863,XM_005675121,NM_001285551,NM_001285688,XM_013968776,XM_013969217,XM_005679797,XM_005687150,XM_005676…	1	XM_013967448	-0.980324662914191
TCONS_00028920	XM_013965084	0.987063524460699	XM_005698723	-0.992901567992964
TCONS_00078596	XM_005691229	0.99047655574261	XM_005697629	-0.981686008206049
TCONS_00009519	XM_005681811	0.997908889490344	XM_005691789	-0.992728714244564
TCONS_00075683	XM_013964250,NM_001287562,XM_005694473,XM_005692019,XM_013971053,XM_005691446,XM_005675690,XM_005687815,XM_013967008,XM_005687586,NM_001285616,XM_005678501,XM_013965733,XM_005685254,XM_013971850,XM_005681608,XM_005675144,XM_005679962,XM_013962673,XM_005691671,XM_005678670,XM_013967517,XM_013968459,XM_005690949,XM_005680805,XM_005699512,XM_005698196,XM_005697014,XM_013967084,XM_013967309,XM_013973…	1	XM_005676580	-0.983228827330371
TCONS_00075005	XM_013969073	0.993719267473527	XM_013971906	-0.985603108446198
TCONS_00055690	XM_005678726	0.99979581886649	XM_005676580	-0.988486385345185
TCONS_00071543	XM_005685953	0.997037899971296	XM_013966949	-0.993488802585192
TCONS_00060893	XM_005675064	0.995327289922943	XM_005683635	-0.986654383570506
TCONS_00073534	XM_013975165	0.998925898191581	XM_005695016	-0.993265950562538
TCONS_00059841	XM_013972024	0.999043922273192	XM_005677820	-0.994897775950631
TCONS_00029784	XM_013965305	0.996376117781008	XM_005692376	-0.992656452451215
TCONS_00015718	XM_005695977	0.993683228062518	XM_005677139	-0.993521294109261
TCONS_00041512	XM_013963821	0.997080628016887	XM_013973350	-0.994652418280153
TCONS_00039142	XM_005693161	0.967291216620593	XM_013972162	-0.994894708243445
TCONS_00047563	XM_005688805	0.987686884197473	XM_005684282	-0.991122878714255
TCONS_00032661	XM_013971829	0.999778478127055	XM_013965864	-0.990410687226687
TCONS_00017744	XM_005678023	0.991501543052907	XM_005690167	-0.992526314772056
TCONS_00039753	XM_005689582	0.989196326189577	XM_005688762	-0.984421052264755
TCONS_00034663	XM_013967850	0.998335584316606	XM_013970023	-0.988847203409154
TCONS_00049576	XM_005682564	0.999202567629725	XM_005677752	-0.994069685333941
TCONS_00063481	XM_005694641	0.999573103480573	XM_005678509	-0.995437226859869
TCONS_00078388	XM_013965213	0.995557058433862	XM_013976105	-0.988300041577298
TCONS_00079496	XM_013972690	0.984920566313281	XM_013972561	-0.988156388483278
TCONS_00050976	XM_005688432	0.989855720319385	XM_013976507	-0.987630063489324
TCONS_00076960	XM_013964823	0.999032884260063	XM_005688491	-0.993243069073663
TCONS_00007052	XM_013970780,XM_005694753	0.999992295453933	XM_005691699	-0.990347596021159
TCONS_00003248	XM_005675221	0.991615903749998	XM_005675506	-0.983793996663068
TCONS_00063483	XM_005680887	0.997329035863491	XM_005693261	-0.990912884429765
TCONS_00012388	XM_005695599,XM_013973265,XM_013963167,XM_005697074,XM_005676435,XM_013970621,XM_013970472,XM_013968317,XM_005692171,XM_005696576,XM_013967439,XM_005684543,XM_005692650,XM_013970843,XM_013966105,XM_013973193,XM_013967655,XM_005682230,XM_005677478,XM_013970114,XM_005695508,XM_005677511,XM_013968280,XM_005675425,XM_013964885,XM_005681717,XM_013969368,XM_005692093,XM_013962427,XM_005680110,XM_013963…	1	XM_005687734	-0.984060062042369
TCONS_00016194	XM_005677288	0.999958764959539	XM_005675076	-0.983923452601354
TCONS_00076770	XM_013968541,XM_013969161,XM_005679218,XM_013964679,XM_013966993,XM_013971794,XM_005696375,XM_013971143,XM_013967869,XM_005685118,XM_013970206,XM_013976338,XM_013975726,XM_005681639,XM_013971283,XM_013975877,XM_013970009,XM_013963616,XM_013965076,XM_013976383,XM_013973520,XM_013967158,XM_013965906,XM_013971721,XM_013974643,XM_013967803,XM_013965060,XM_013967932,XM_005696318,XM_013964140,XM_013975…	1	XM_005680937	-0.993933209932363
TCONS_00061702	XM_013973032	0.988186073652408	XM_013973254	-0.9895723109264
TCONS_00056161	XM_005695279	0.993152352892655	XM_005681402	-0.986558373908642
TCONS_00036228	XM_013973449	0.995531231064005	XM_013963603	-0.982082953980637
TCONS_00004460	XM_005677808	0.988384150192685	XM_005681551	-0.988746390093775
TCONS_00034947	XM_013974869	0.986148541836699	XM_005675817	-0.992109107428552
TCONS_00075979	XM_013965096	0.998901187062301	XM_005691789	-0.997920949636842
TCONS_00040407	NM_001285584	0.997717611441042	XM_005697656	-0.996078397346307
TCONS_00048015	XM_005694982	0.991293358607694	XM_005686967	-0.978030601014889
TCONS_00007973	XM_005687851	0.996841241011485	XM_005685949	-0.994522596888391
TCONS_00036588	XM_013969053	0.999475405170057	XM_005691789	-0.999509423855643
TCONS_00038941	XM_005679294,XM_013974564,XM_005684061,XM_013970450,XM_005688314,XM_013962932,XM_005699989,XM_005697744,XM_005689438,XM_005678286,XM_013972597,XM_013966104,XM_013971045,XM_013973051,XM_013964694,XM_013964539,NM_001285717,XM_005676034,XM_013973531,NM_001285758,XM_013963874,XM_005696406,XM_013967758,XM_013965747,XM_005694482,XM_013972934,XM_005693098,XM_005676314,XM_013976329,XM_005681557,XM_013965…	1	XM_005699143	-0.990664197672154
TCONS_00011055	XM_013973006	0.980086597104927	XM_005683835	-0.992673349988269
TCONS_00080902	XM_005676165	0.994803937150492	XM_013974769	-0.995641400417556
TCONS_00055979	XM_005695599,XM_013973265,XM_013963167,XM_005697074,XM_005676435,XM_013970621,XM_013970472,XM_013968317,XM_005692171,XM_005696576,XM_013967439,XM_005684543,XM_005692650,XM_013970843,XM_013966105,XM_013973193,XM_013967655,XM_005682230,XM_005677478,XM_013970114,XM_005695508,XM_005677511,XM_013968280,XM_005675425,XM_013964885,XM_005681717,XM_013969368,XM_005692093,XM_013962427,XM_005680110,XM_013963…	1	XM_005687734	-0.984060062042369
TCONS_00049967	XM_005680299	0.999378218416061	XM_005699143	-0.985764291299838
TCONS_00025035	XM_005678101	0.993034151397714	XM_013974461	-0.996340194040568
TCONS_00053604	XM_013970469	0.999994397951335	XM_013973492	-0.97238863377978
TCONS_00036011	XM_005676494	0.999997210271594	XM_005675868	-0.975309735827828
TCONS_00012569	XM_005682283	0.998382811393341	XM_005684549	-0.990974121578334
TCONS_00027236	XM_013968283	0.999345878504283	XM_005689529	-0.979738290421867
TCONS_00062049	XM_013971035	0.993464881881771	XM_005686311	-0.984803929012628
TCONS_00048754	XM_013962949	0.994905285322752	XM_005679813	-0.981412772050502
TCONS_00031461	XM_013967971	0.988511168579723	XM_013971951	-0.992394029729291
TCONS_00076157	XM_013963136	0.99998925046774	XM_013974290	-0.983292471850836
TCONS_00044078	XM_005691990	0.999998233021471	XM_005689730	-0.984331034151254
TCONS_00073471	XM_013972881	0.995354255707074	XM_005687266	-0.994892304736846
TCONS_00034490	XM_013975076	0.996907186472911	XM_005692382	-0.988419171432557
TCONS_00027505	XM_005696586	0.997824894381848	XM_005686319	-0.989383204454567
TCONS_00002679	XM_005699001	0.998684050327752	XM_005691789	-0.994686289672006
TCONS_00051798	XM_005678149	0.999999991558041	XM_005680249	-0.988903269814797
TCONS_00021750	XM_013968541,XM_013969161,XM_005679218,XM_013964679,XM_013966993,XM_013971794,XM_005696375,XM_013971143,XM_013967869,XM_005685118,XM_013970206,XM_013976338,XM_013975726,XM_005681639,XM_013971283,XM_013975877,XM_013970009,XM_013963616,XM_013965076,XM_013976383,XM_013973520,XM_013967158,XM_013965906,XM_013971721,XM_013974643,XM_013967803,XM_013965060,XM_013967932,XM_005696318,XM_013964140,XM_013975…	1	XM_005680937	-0.993933209932363
TCONS_00056083	XM_013971433	0.994708324224672	XM_013971726	-0.981241510400806
TCONS_00051626	XM_013974579	0.989804159180226	XM_013973342	-0.984082846744815
TCONS_00024653	XM_013964215	0.999362035491284	XM_005700776	-0.995095253524313
TCONS_00052787	XM_013976456	0.997504661265309	XM_013976242	-0.993144070284799
TCONS_00009060	XM_005709712	0.995111692051977	XM_013968736	-0.988424828578694
TCONS_00003753	XM_005701052	0.997695066911074	XM_005698484	-0.991555102772345
TCONS_00066788	XM_013976289	0.979260028986128	XM_005696984	-0.987772568418757
TCONS_00081038	XM_013966051	0.999884576025045	XM_005678894	-0.976951055978112
TCONS_00048398	XM_013968141	0.99679227564213	XM_013964546	-0.989530074372311
TCONS_00057371	XM_005682125	0.994854098628103	XM_005699954	-0.989720208407424
TCONS_00028535	XM_013967229	0.990719035518528	XM_005682563	-0.975095306402188
TCONS_00039050	XM_005686694	0.993817440439651	XM_013971772	-0.989669122601022
TCONS_00000470	XM_013964250,NM_001287562,XM_005694473,XM_005692019,XM_013971053,XM_005691446,XM_005675690,XM_005687815,XM_013967008,XM_005687586,NM_001285616,XM_005678501,XM_013965733,XM_005685254,XM_013971850,XM_005681608,XM_005675144,XM_005679962,XM_013962673,XM_005691671,XM_005678670,XM_013967517,XM_013968459,XM_005690949,XM_005680805,XM_005699512,XM_005698196,XM_005697014,XM_013967084,XM_013967309,XM_013973…	1	XM_005676580	-0.983228827330371
TCONS_00067015	XM_013967730	0.996656169171301	XM_005699483	-0.992870163981081
TCONS_00050670	XM_013963626	0.987148108161131	XM_013968657	-0.996024036444025
TCONS_00073265	XM_013972425	0.99425672254411	XM_013972480	-0.989378182695031
TCONS_00020990	XM_005675105	0.998087565270351	XM_005681836	-0.994821862000362
TCONS_00058407	XM_005698517	0.998779866613277	XM_005675406	-0.994584735019727
TCONS_00011823	XM_005675118	0.990306008004025	XM_013965889	-0.989683452901014
TCONS_00004876	XM_013966591	0.997105317530232	XM_013963361	-0.987636701825084
TCONS_00045846	XM_013964207,XM_005680831	0.989399091103322	XM_005674844	-0.996915729197909
TCONS_00039172	XM_005685063	0.999915129885526	XM_005679349	-0.990971624526208
TCONS_00056261	XM_005700439	0.999969877876477	XM_005680937	-0.990343339942602
TCONS_00018709	XM_005680860	0.999995223553805	XM_005678229	-0.98860920767133
TCONS_00078786	XM_013967549	0.998949559907601	XM_005675406	-0.987471640153748
TCONS_00072310	XM_005681572	0.998253242326421	XM_013963892	-0.996424598524533
TCONS_00043896	XM_005684607	0.999398209559826	NM_001285559	-0.989687945053507
TCONS_00049781	XM_005686861,XM_013968602,XM_005675882,XM_013969892,XM_005689790,XM_013975843,XM_005687306,XM_005695900,XM_013969339,XM_005677746,XM_005677435,XM_005686159,XM_005690276,XM_005680345,XM_005691293,XM_013973038,XM_005676064,XM_005675610,XM_005681753,XM_005690010,XM_013970412,XM_005678897,XM_013972863,XM_005675121,NM_001285551,NM_001285688,XM_013968776,XM_013969217,XM_005679797,XM_005687150,XM_005676…	1	XM_013967448	-0.980324662914191
TCONS_00014686	XM_013964500	0.989292759696504	XM_013966921	-0.990541267955154
TCONS_00006582	XM_005693467	0.989239034962673	XM_013972471	-0.984385061670532
TCONS_00043450	XM_013975995	0.978699392871702	XM_013962731	-0.9943474181229
TCONS_00077683	XM_005697776	0.999101502404259	XM_005690970	-0.991660787084224
TCONS_00035438	XM_005685367	0.999986740051464	XM_005690970	-0.995029566114204
TCONS_00036592	XM_013967561	0.999148474419654	XM_005678959	-0.998376948103116
TCONS_00073951	XM_005689171	0.999665835913712	XM_005699143	-0.986865118367559
TCONS_00034203	XM_005684152	0.996088383247666	XM_013974537	-0.991800087841583
TCONS_00048664	XM_005686001	0.999602941881197	XM_013971144	-0.972114891388024
TCONS_00048329	XM_013969626	0.998764311092835	XM_005688648	-0.985057798590132
TCONS_00075138	XM_013966579	1	XM_005697603	-0.9824181674541
TCONS_00024963	XM_013962974	0.995026872471141	XM_005683864	-0.981489244575891
TCONS_00006244	XM_005700711,XM_013965837	1	XM_005700986	-0.998887116174129
TCONS_00079656	XM_005677433	0.994986931861996	XM_005699516	-0.987073525185068
TCONS_00017640	XM_005684691	0.998425799039912	XM_005699143	-0.986737290612849
TCONS_00078420	XM_013967248	0.997519973046048	XM_005696938	-0.98298360933771
TCONS_00015915	XM_013970787	0.9996753573641	XM_005698484	-0.985031491795084
TCONS_00041491	XM_013972786	0.996920189839154	XM_005686512	-0.994554675525714
TCONS_00024940	XM_013964767	0.994514628719671	XM_005690970	-0.983553813531312
TCONS_00036887	XM_005678349	0.992050209933265	XM_005678668	-0.985271064251047
TCONS_00057072	XM_013973158	0.999480928973724	XM_005691977	-0.975487381677011
TCONS_00074734	XM_005688636	0.999181293723807	XM_013973885	-0.983055831183254
TCONS_00014610	XM_005684331	0.999361995010313	XM_005688374	-0.979428078708817
TCONS_00007021	XM_005678559	0.997892641992947	XM_005693033	-0.992467155037444
TCONS_00039077	XM_005684142	0.999420338791175	XM_005686600	-0.992167179325288
TCONS_00056620	XM_005685396	0.999943732640949	XM_005677374	-0.990787033254044
TCONS_00079591	XM_005681349	0.999665058986584	XM_013974706	-0.992006618431017
TCONS_00022480	XM_005675979	0.999954513267399	XM_013971144	-0.972036806599139
TCONS_00071574	XM_013965738	0.997987438194251	XM_013964344	-0.984692250816493
TCONS_00034494	XM_005679554	0.998618295823934	XM_013967146	-0.988282594596825
TCONS_00072851	XM_013975535	0.991143103722988	XM_005699095	-0.985974887808826
TCONS_00046866	XM_013965846	0.995129509091569	XM_005690298	-0.997202541223586
TCONS_00072119	XM_005688729	0.990900850871562	XM_005699923	-0.991000802088573
TCONS_00019749	XM_005709575	0.992447624014063	XM_013968030	-0.986449220061191
TCONS_00081009	XM_005686861,XM_013968602,XM_005675882,XM_013969892,XM_005689790,XM_013975843,XM_005687306,XM_005695900,XM_013969339,XM_005677746,XM_005677435,XM_005686159,XM_005690276,XM_005680345,XM_005691293,XM_013973038,XM_005676064,XM_005675610,XM_005681753,XM_005690010,XM_013970412,XM_005678897,XM_013972863,XM_005675121,NM_001285551,NM_001285688,XM_013968776,XM_013969217,XM_005679797,XM_005687150,XM_005676…	1	XM_013967448	-0.980324662914191
TCONS_00074177	XM_013971225	0.998315548729506	XM_005689248	-0.99258669523068
TCONS_00035787	XM_013968973	0.992632200454329	XM_005679047	-0.974966391309146
TCONS_00031233	XM_005680844	0.998859990685923	XM_005683134	-0.994537539152161
TCONS_00006483	XM_013969993	0.999523367558161	NM_001285632	-0.998299649148022
TCONS_00065860	XM_013965358	0.999949693313228	XM_013971772	-0.964448345534633
TCONS_00015728	XM_005680699	0.989206449932287	XM_013964057	-0.994338672101277
TCONS_00053197	XM_005687975	0.998151490455592	XM_005690539	-0.986780153525713
TCONS_00011308	XM_013973914	0.999922763318188	XM_005685940	-0.984585127095034
TCONS_00054020	XM_005680227	0.994138541791075	XM_013967128	-0.990590797269084
TCONS_00040340	XM_013973522	0.999992809971192	XM_005693220	-0.979665383693652
TCONS_00004467	XM_005690423	0.995106526051822	XM_005693210	-0.983740681377336
TCONS_00046908	XM_005679159	0.996742262949883	XM_005700294	-0.998742370083173
TCONS_00040591	XM_013968541,XM_013969161,XM_005679218,XM_013964679,XM_013966993,XM_013971794,XM_005696375,XM_013971143,XM_013967869,XM_005685118,XM_013970206,XM_013976338,XM_013975726,XM_005681639,XM_013971283,XM_013975877,XM_013970009,XM_013963616,XM_013965076,XM_013976383,XM_013973520,XM_013967158,XM_013965906,XM_013971721,XM_013974643,XM_013967803,XM_013965060,XM_013967932,XM_005696318,XM_013964140,XM_013975…	1	XM_005680937	-0.993933209932363
TCONS_00040895	XM_013970715	0.999280531704395	XM_005677820	-0.991608389853739
TCONS_00076769	XM_005678659	0.985631200631883	XM_005685359	-0.976429103222466
TCONS_00013286	XM_013968541,XM_013969161,XM_005679218,XM_013964679,XM_013966993,XM_013971794,XM_005696375,XM_013971143,XM_013967869,XM_005685118,XM_013970206,XM_013976338,XM_013975726,XM_005681639,XM_013971283,XM_013975877,XM_013970009,XM_013963616,XM_013965076,XM_013976383,XM_013973520,XM_013967158,XM_013965906,XM_013971721,XM_013974643,XM_013967803,XM_013965060,XM_013967932,XM_005696318,XM_013964140,XM_013975…	1	XM_005680937	-0.993933209932363
TCONS_00026010	XM_013970512	0.997401663667335	XM_005675868	-0.969872669289203
TCONS_00051056	XM_005679294,XM_013974564,XM_005684061,XM_013970450,XM_005688314,XM_013962932,XM_005699989,XM_005697744,XM_005689438,XM_005678286,XM_013972597,XM_013966104,XM_013971045,XM_013973051,XM_013964694,XM_013964539,NM_001285717,XM_005676034,XM_013973531,NM_001285758,XM_013963874,XM_005696406,XM_013967758,XM_013965747,XM_005694482,XM_013972934,XM_005693098,XM_005676314,XM_013976329,XM_005681557,XM_013965…	1	XM_005699143	-0.990664197672154
TCONS_00038602	XM_005696443	0.994173803906826	XM_005677846	-0.99212271120397
TCONS_00010120	XM_005688327	0.987874976487466	XM_013975852	-0.993225471235437
TCONS_00080212	XM_005689235	0.998770964278915	XM_005693534	-0.994089889272831
TCONS_00058722	XM_005697111	0.998925073863575	XM_013972568	-0.988244606774671
TCONS_00035902	XM_013971843	0.989947260274812	XM_013973215	-0.988120077171198
TCONS_00060268	XM_005679294,XM_013974564,XM_005684061,XM_013970450,XM_005688314,XM_013962932,XM_005699989,XM_005697744,XM_005689438,XM_005678286,XM_013972597,XM_013966104,XM_013971045,XM_013973051,XM_013964694,XM_013964539,NM_001285717,XM_005676034,XM_013973531,NM_001285758,XM_013963874,XM_005696406,XM_013967758,XM_013965747,XM_005694482,XM_013972934,XM_005693098,XM_005676314,XM_013976329,XM_005681557,XM_013965…	0.999845875235088	XM_005699143	-0.991907636361937
TCONS_00039340	XM_005689299	0.997586411313109	XM_013972983	-0.995183966551249
TCONS_00043576	XM_013969437	0.99950491692465	XM_005699143	-0.984692716281353
TCONS_00036508	XM_005693588	0.990743717720832	XM_013971467	-0.986149602631284
TCONS_00061179	XM_013976980	0.997497369469046	XM_005680937	-0.985284400307353
TCONS_00000838	XM_005676030	0.99116563258349	XM_013973260	-0.988348308333979
TCONS_00077774	XM_013965614	0.999071519449185	XM_005678960	-0.995144591328458
TCONS_00056915	XM_013974050	0.991848220668476	XM_005676726	-0.983034121118275
TCONS_00078279	XM_005688369	0.979284661784098	XM_005692676	-0.985872434197951
TCONS_00030416	XM_005686861,XM_013968602,XM_005675882,XM_013969892,XM_005689790,XM_013975843,XM_005687306,XM_005695900,XM_013969339,XM_005677746,XM_005677435,XM_005686159,XM_005690276,XM_005680345,XM_005691293,XM_013973038,XM_005676064,XM_005675610,XM_005681753,XM_005690010,XM_013970412,XM_005678897,XM_013972863,XM_005675121,NM_001285551,NM_001285688,XM_013968776,XM_013969217,XM_005679797,XM_005687150,XM_005676…	1	XM_013967448	-0.980324662914191
TCONS_00037453	XM_005689690	0.991372269741207	XM_005695615	-0.996561893748092
TCONS_00068262	XM_005696315	0.988968573600861	XM_013968785	-0.991887670685065
TCONS_00006345	XM_005678400	0.99933810997819	XM_005674730	-0.983753759422857
TCONS_00002810	XM_005700903	0.995571752799961	XM_005677374	-0.997342408629476
TCONS_00010944	XM_013967483	0.999576411226614	XM_013969337	-0.990474828201768
TCONS_00079712	XM_005699469	0.995930742637899	XM_005689269	-0.995507437391171
TCONS_00070631	XM_013970370	0.986483515059106	XM_013972796	-0.991868247596638
TCONS_00051410	XM_005687214	0.996104532569299	XM_005692574	-0.990220261010887
TCONS_00028252	XM_013974487	0.999622968730707	XM_013976650	-0.991461347527349
TCONS_00073118	XM_005681311	0.992581424451576	XM_013976481	-0.996876114450971
TCONS_00022181	XM_013968259	0.999838593346453	XM_005693261	-0.984385857026355
TCONS_00045525	XM_013973304	0.999999928976609	XM_005679349	-0.989447319242321
TCONS_00075438	XM_013964749,XM_013972331	0.998812390985808	XM_013964344	-0.988595550875128
TCONS_00044723	XM_013976331	0.998552145652813	XM_013968407	-0.9853732485998
TCONS_00019329	XM_005679294,XM_013974564,XM_005684061,XM_013970450,XM_005688314,XM_013962932,XM_005699989,XM_005697744,XM_005689438,XM_005678286,XM_013972597,XM_013966104,XM_013971045,XM_013973051,XM_013964694,XM_013964539,NM_001285717,XM_005676034,XM_013973531,NM_001285758,XM_013963874,XM_005696406,XM_013967758,XM_013965747,XM_005694482,XM_013972934,XM_005693098,XM_005676314,XM_013976329,XM_005681557,XM_013965…	1	XM_005699143	-0.990664197672154
TCONS_00009699	XM_005684544	0.98974477651221	XM_005678426	-0.993904247454882
TCONS_00030504	XM_005690568	0.998119829372568	XM_005690488	-0.990633007460774
TCONS_00039356	XM_005700577	0.996783804037507	XM_005688366	-0.981650748877332
TCONS_00012026	XM_013972822	0.998372466708616	XM_005693261	-0.997212550989326
TCONS_00037881	XM_013965547,XM_005698640,XM_013965309,NM_001285667,NM_001285709,XM_013975705,XM_013964380,XM_013974396,XM_005681659,XM_013968184,XM_013965874,XM_013963038,XM_013969848,XM_005683794,XM_013970097,XM_013973769,XM_013966166,XM_005699899,XM_005680747,XM_013962664,XM_005679927,XM_013962658,NM_001285700,XM_013971335,XM_005678736,XM_013975316,XM_013972313,XM_013972586,XM_013970684,XM_005687983,XM_013973…	1	XM_005690970	-0.990403361070929
TCONS_00081235	XM_013964572	0.991347453277021	NM_001285606	-0.992376700776098
TCONS_00073943	XM_013963842	0.998404247199026	XM_005698484	-0.979821302484709
TCONS_00050917	XM_013971639	0.992211054029953	XM_013967249	-0.98429373972014
TCONS_00060211	XM_013968980	0.985440142748267	XM_005693092	-0.976581486389318
TCONS_00024292	XM_005688136	0.997509804511844	XM_005680366	-0.982344018661007
TCONS_00032211	XM_005687424	0.996862554286341	XM_013969885	-0.966813256354552
TCONS_00059950	XM_005675536	0.999047688501419	XM_005678599	-0.987586579581078
TCONS_00002743	XM_005695591	0.997198645550411	XM_005677233	-0.987993990174492
TCONS_00004618	XM_005683362,XM_013964692	0.999994284677363	XM_005678935	-0.990207666855071
TCONS_00075495	XM_013962920	0.998023584212361	XM_005687412	-0.984785306009335
TCONS_00071107	XM_013968541,XM_013969161,XM_005679218,XM_013964679,XM_013966993,XM_013971794,XM_005696375,XM_013971143,XM_013967869,XM_005685118,XM_013970206,XM_013976338,XM_013975726,XM_005681639,XM_013971283,XM_013975877,XM_013970009,XM_013963616,XM_013965076,XM_013976383,XM_013973520,XM_013967158,XM_013965906,XM_013971721,XM_013974643,XM_013967803,XM_013965060,XM_013967932,XM_005696318,XM_013964140,XM_013975…	1	XM_005680937	-0.993933209932363
TCONS_00064927	XM_013965335	0.999436262498942	XM_005699143	-0.994629577216419
TCONS_00028804	XM_013974729	0.993841741902737	XM_005685024	-0.986724584501882
TCONS_00006046	XM_005692462	0.983403848199644	XM_013972702	-0.980614844432794
TCONS_00030086	XM_005684691	0.998913844902105	XM_005688648	-0.986237363603332
TCONS_00063948	XM_005687500	0.998374132662983	XM_013972619	-0.975914042518414
TCONS_00008639	XM_005699657	0.998250028917598	XM_005688648	-0.990466629312304
TCONS_00042154	XM_013964681,XM_005696374,XM_013972609	0.999947041845731	XM_005700417	-0.999947041845731
TCONS_00076341	XM_005700353	0.996272733397895	XM_013962567	-0.992816199762291
TCONS_00039307	XM_013963573	0.993664620575653	XM_013975933	-0.98584648041093
TCONS_00009740	XM_005679294,XM_013974564,XM_005684061,XM_013970450,XM_005688314,XM_013962932,XM_005699989,XM_005697744,XM_005689438,XM_005678286,XM_013972597,XM_013966104,XM_013971045,XM_013973051,XM_013964694,XM_013964539,NM_001285717,XM_005676034,XM_013973531,NM_001285758,XM_013963874,XM_005696406,XM_013967758,XM_013965747,XM_005694482,XM_013972934,XM_005693098,XM_005676314,XM_013976329,XM_005681557,XM_013965…	1	XM_005699143	-0.990664197672154
TCONS_00080081	XM_013971812	0.999985574351901	XM_005699143	-0.991933711742365
TCONS_00073535	XM_005685501	0.99495230614257	XM_005686944	-0.992936726976571
TCONS_00059365	XM_005691840	0.985132095142557	XM_005684427	-0.995027210931717
TCONS_00059189	XM_005682765	0.996924426885878	XM_005679175	-0.98538503846643
TCONS_00045528	XM_013963304	0.999056318478407	XM_005678959	-0.986675369886307
TCONS_00012236	XM_005691389	0.998351799294825	XM_005677820	-0.998886817252233
TCONS_00074538	XM_013965547,XM_005698640,XM_013965309,NM_001285667,NM_001285709,XM_013975705,XM_013964380,XM_013974396,XM_005681659,XM_013968184,XM_013965874,XM_013963038,XM_013969848,XM_005683794,XM_013970097,XM_013973769,XM_013966166,XM_005699899,XM_005680747,XM_013962664,XM_005679927,XM_013962658,NM_001285700,XM_013971335,XM_005678736,XM_013975316,XM_013972313,XM_013972586,XM_013970684,XM_005687983,XM_013973…	1	XM_005690970	-0.990403361070929
TCONS_00074687	XM_013974311	0.992742923086924	XM_005691619	-0.993855765299662
TCONS_00073025	XM_013971927	0.98097519472172	XM_013972136	-0.958561686379847
TCONS_00040554	XM_005693143	0.997110522519262	XM_013963603	-0.983996772532221
TCONS_00076001	XM_013972683	0.982309532795038	XM_005683057	-0.994760940418249
TCONS_00072786	XM_013970398	0.997896003266245	XM_005675184	-0.997148996288468
TCONS_00001542	XM_005686861,XM_013968602,XM_005675882,XM_013969892,XM_005689790,XM_013975843,XM_005687306,XM_005695900,XM_013969339,XM_005677746,XM_005677435,XM_005686159,XM_005690276,XM_005680345,XM_005691293,XM_013973038,XM_005676064,XM_005675610,XM_005681753,XM_005690010,XM_013970412,XM_005678897,XM_013972863,XM_005675121,NM_001285551,NM_001285688,XM_013968776,XM_013969217,XM_005679797,XM_005687150,XM_005676…	1	XM_013967448	-0.980324662914191
TCONS_00038900	XM_005696425	0.999108429947435	XM_013966949	-0.989982882714414
TCONS_00036854	XM_013967997	0.997762107194779	XM_005695419	-0.997848519893779
TCONS_00039858	XM_005695776	0.996611065904045	XM_005700776	-0.987796009305822
TCONS_00046921	XM_005688519	0.987506437789493	XM_013962608	-0.997523426328255
TCONS_00052813	XM_013964250,NM_001287562,XM_005694473,XM_005692019,XM_013971053,XM_005691446,XM_005675690,XM_005687815,XM_013967008,XM_005687586,NM_001285616,XM_005678501,XM_013965733,XM_005685254,XM_013971850,XM_005681608,XM_005675144,XM_005679962,XM_013962673,XM_005691671,XM_005678670,XM_013967517,XM_013968459,XM_005690949,XM_005680805,XM_005699512,XM_005698196,XM_005697014,XM_013967084,XM_013967309,XM_013973…	1	XM_005676580	-0.983228827330371
TCONS_00012924	XM_005697575	0.994850567811809	XM_013963361	-0.988063092887184
TCONS_00074138	XM_013971741,XM_013964017	0.999998778249668	XM_005693033	-0.997749168537444
TCONS_00068806	XM_013970812	0.999462412385558	XM_005700417	-0.992311248526775
TCONS_00043963	XM_013970488	0.993631395997461	XM_005674951	-0.993338523331888
TCONS_00034627	XM_013972765	0.996179426137454	XM_005679090	-0.995313034799324
TCONS_00006993	XM_005693863	0.998307498504776	XM_005688648	-0.987322867918563
TCONS_00078817	XM_013976269	0.99953248092519	XM_005693261	-0.990007094201075
TCONS_00026469	XM_013963338	0.993137194288677	XM_013972977	-0.995621048742209
TCONS_00075999	XM_005682966,XM_005697635	0.999554135372055	XM_013969337	-0.985210913504434
TCONS_00018275	XM_013967598	0.996198906958623	XM_005689709	-0.986115440042808
TCONS_00057919	XM_005684034	0.980442466996884	XM_005695141	-0.984961103987934
TCONS_00015081	XM_005690787	0.999460175137664	XM_005687574	-0.988799267695223
TCONS_00006751	XM_005700147	0.999993497838912	XM_005698484	-0.987559122029711
TCONS_00065546	XM_005696316	0.999512636996342	XM_005699143	-0.977067180516857
TCONS_00064555	XM_005676011	0.996440341604065	XM_005690970	-0.987807738277002
TCONS_00004974	XM_013966607	0.997860338061953	XM_013973885	-0.987991797351803
TCONS_00040957	XM_013963631	0.997308613538097	XM_005682269	-0.987935924376011
TCONS_00032190	XM_013975074	0.995864518279615	XM_005680937	-0.980249141146904
TCONS_00024357	XM_005695011	0.999298509496465	XM_005675406	-0.99012927922339
TCONS_00063753	XM_005683403	0.999337933387582	XM_005696136	-0.985823584686017
TCONS_00056932	XM_013965340	0.996923295927808	XM_005675281	-0.991633020511529
TCONS_00058868	XM_013974454	0.998544949718286	XM_005698484	-0.985817466530872
TCONS_00040235	XM_013964534	0.99721803716631	XM_013962416	-0.993371632151583
TCONS_00018685	XM_005691787	0.993949988398173	XM_013976159	-0.977018767647398
TCONS_00069200	XM_013965630	0.999395465856583	XM_005693261	-0.975849028370254
TCONS_00036591	XM_005699594	0.997702039619891	XM_013964370	-0.994983352838703
TCONS_00000353	XM_005684613	0.999968468725162	XM_013967058	-0.983751084890887
TCONS_00014261	XM_005676177	0.989256149462311	XM_005695408	-0.986954748477391
TCONS_00056112	XM_013964420	0.999108684716252	XM_005679804	-0.99733268851767
TCONS_00014389	XM_013966940	0.99966261759458	XM_013974783	-0.992230336705589
TCONS_00039328	XM_013969728	0.995649614336022	XM_013974966	-0.986073475096948
TCONS_00069929	XM_005679294,XM_013974564,XM_005684061,XM_013970450,XM_005688314,XM_013962932,XM_005699989,XM_005697744,XM_005689438,XM_005678286,XM_013972597,XM_013966104,XM_013971045,XM_013973051,XM_013964694,XM_013964539,NM_001285717,XM_005676034,XM_013973531,NM_001285758,XM_013963874,XM_005696406,XM_013967758,XM_013965747,XM_005694482,XM_013972934,XM_005693098,XM_005676314,XM_013976329,XM_005681557,XM_013965…	1	XM_005699143	-0.990664197672154
TCONS_00047937	XM_005679294,XM_013974564,XM_005684061,XM_013970450,XM_005688314,XM_013962932,XM_005699989,XM_005697744,XM_005689438,XM_005678286,XM_013972597,XM_013966104,XM_013971045,XM_013973051,XM_013964694,XM_013964539,NM_001285717,XM_005676034,XM_013973531,NM_001285758,XM_013963874,XM_005696406,XM_013967758,XM_013965747,XM_005694482,XM_013972934,XM_005693098,XM_005676314,XM_013976329,XM_005681557,XM_013965…	1	XM_005699143	-0.990664197672154
TCONS_00076721	XM_013964733	0.996563601577278	XM_005678903	-0.989224382882398
TCONS_00024033	XM_005686585	0.999238180277991	XM_005698579	-0.994300460731174
TCONS_00079542	XM_013972012	0.996373265748529	XM_005698001	-0.984700571076496
TCONS_00073240	XM_005689338	0.998623278524674	XM_013974607	-0.983539978707569
TCONS_00072999	XM_013966451	0.999023370827248	XM_005700346	-0.980276963548265
TCONS_00057699	XM_005692575	0.995148623661042	XM_013970879	-0.982833195623744
