# Supplementary material for: Whole Transcriptome Analysis: Implication to Estrous Cycle Regulation
Source: Biology (Basel). 2021 May 25;10(6):464. doi: 10.3390/biology10060464 (PMC8225199; doi:10.3390/biology10060464)
Supplement: Supplementary file 1 [file biology-10-00464-s001.zip › biology-1199286-supplementary materials/Table S11.xls]

## Sheet: Sheet1
qid	sid	Identities	total	match	ql	qb	qe	sl	sb	se	qxpect	bits
hsa-let-7a-2	TCONS_00020005	100	72	72	72	1	72	28397	9143	9214	3e-35	143
hsa-mir-22	TCONS_00031646	100	85	85	85	1	85	3404	525	609	6e-43	168
hsa-mir-22	TCONS_00031645	100	85	85	85	1	85	4510	1631	1715	6e-43	168
hsa-mir-29b-2	TCONS_00022056	100	81	81	81	1	81	16781	15372	15452	1e-40	161
mmu-mir-134	TCONS_00039340	90	71	64	71	1	71	813	309	379	5e-18	85.7
mmu-mir-145a	TCONS_00070670	98	70	69	70	1	70	8752	5613	5682	1e-31	131
mmu-mir-145a	TCONS_00070669	98	70	69	70	1	70	5205	2066	2135	1e-31	131
mmu-mir-154	TCONS_00039341	92	66	61	66	1	66	7306	3920	3985	8e-20	91.7
hsa-mir-30d	TCONS_00016158	95	70	67	70	1	70	36692	21224	21293	6e-27	115
mmu-mir-143	TCONS_00070670	100	60	60	63	1	60	8752	4211	4270	3e-28	119
mmu-mir-143	TCONS_00070669	100	60	60	63	1	60	5205	664	723	3e-28	119
hsa-mir-221	TCONS_00079553	95	107	102	110	3	109	1309	589	695	5e-44	172
hsa-mir-30b	TCONS_00016158	93	89	83	88	1	88	36692	25665	25753	1e-28	121
hsa-mir-125b-1	TCONS_00019997	97	83	81	88	2	84	22725	11473	11555	5e-37	149
hsa-mir-145	TCONS_00070670	100	88	88	88	1	88	8752	5604	5691	9e-45	174
hsa-mir-145	TCONS_00070669	100	88	88	88	1	88	5205	2057	2144	9e-45	174
hsa-mir-134	TCONS_00039340	90	73	66	73	1	73	813	308	380	3e-19	89.7
mmu-let-7a-2	TCONS_00020005	96	96	93	96	1	96	28397	9131	9226	3e-42	167
mmu-mir-22	TCONS_00031646	100	95	95	95	1	95	3404	521	615	7e-49	188
mmu-mir-22	TCONS_00031645	100	95	95	95	1	95	4510	1627	1721	7e-49	188
mmu-mir-29c	TCONS_00022056	98	87	86	88	1	87	16781	15884	15970	9e-42	165
mmu-mir-100	TCONS_00020005	96	76	73	80	1	76	28397	3597	3672	2e-30	127
mmu-mir-221	TCONS_00079553	96	95	92	95	1	95	1309	592	686	1e-41	165
mmu-mir-29b-2	TCONS_00022056	100	81	81	81	1	81	16781	15372	15452	1e-40	161
hsa-mir-29c	TCONS_00022056	98	87	86	88	1	87	16781	15884	15970	9e-42	165
hsa-mir-381	TCONS_00039336	96	75	72	75	1	75	5148	1628	1702	6e-30	125
mmu-mir-381	TCONS_00039336	96	75	72	75	1	75	5148	1628	1702	6e-30	125
rno-let-7a-2	TCONS_00020005	95	94	90	96	3	96	28397	9133	9226	1e-38	155
rno-mir-22	TCONS_00031646	98	95	94	95	1	95	3404	521	615	2e-46	180
rno-mir-22	TCONS_00031645	98	95	94	95	1	95	4510	1627	1721	2e-46	180
rno-mir-29b-2	TCONS_00022056	100	81	81	81	1	81	16781	15372	15452	1e-40	161
rno-mir-29c-1	TCONS_00022056	98	87	86	88	1	87	16781	15884	15970	9e-42	165
rno-mir-145	TCONS_00070670	98	86	85	88	1	86	8752	5604	5689	4e-41	163
rno-mir-145	TCONS_00070669	98	86	85	88	1	86	5205	2057	2142	4e-41	163
mmu-mir-409	TCONS_00039341	96	79	76	79	1	79	7306	7186	7264	3e-32	133
gga-mir-30d	TCONS_00016158	86	68	59	64	1	64	36692	21224	21290	2e-08	54
gga-let-7a-2	TCONS_00020005	97	72	70	72	1	72	28397	9143	9214	2e-30	127
gga-mir-29c	TCONS_00022056	94	88	83	89	1	88	16781	15885	15970	5e-31	129
gga-mir-29b-2	TCONS_00022056	96	79	76	80	3	80	16781	15374	15452	7e-30	125
rno-mir-421	TCONS_00079213	98	79	78	79	1	79	13228	4004	4082	5e-37	149
hsa-mir-409	TCONS_00039341	98	79	78	79	1	79	7306	7186	7264	5e-37	149
ssc-mir-145	TCONS_00070670	98	86	85	86	1	86	8752	5604	5689	3e-41	163
ssc-mir-145	TCONS_00070669	98	86	85	86	1	86	5205	2057	2142	3e-41	163
ssc-mir-29c	TCONS_00022056	98	87	86	88	1	87	16781	15884	15970	9e-42	165
mml-mir-30b	TCONS_00016158	93	89	83	88	1	88	36692	25665	25753	1e-28	121
ptr-mir-30b	TCONS_00016158	93	89	83	88	1	88	36692	25665	25753	1e-28	121
mne-mir-30b	TCONS_00016158	93	89	83	88	1	88	36692	25665	25753	1e-28	121
ppa-mir-30b	TCONS_00016158	93	89	83	88	1	88	36692	25665	25753	1e-28	121
ggo-mir-125b-1	TCONS_00019997	97	83	81	88	2	84	22725	11473	11555	5e-37	149
age-mir-125b-1	TCONS_00019997	97	83	81	88	2	84	22725	11473	11555	5e-37	149
ppa-mir-125b	TCONS_00019997	96	83	80	88	2	84	22725	11473	11555	1e-34	141
ppy-mir-125b-1	TCONS_00019997	97	83	81	88	2	84	22725	11473	11555	5e-37	149
ptr-mir-125b-1	TCONS_00019997	97	83	81	88	2	84	22725	11473	11555	5e-37	149
mml-mir-125b-1	TCONS_00019997	97	83	81	88	2	84	22725	11473	11555	5e-37	149
sla-mir-125b	TCONS_00019997	97	83	81	88	2	84	22725	11473	11555	5e-37	149
lla-mir-125b-1	TCONS_00019997	97	83	81	88	2	84	22725	11473	11555	5e-37	149
mne-mir-125b-1	TCONS_00019997	97	83	81	88	2	84	22725	11473	11555	5e-37	149
mml-mir-145	TCONS_00070670	98	88	87	88	1	88	8752	5604	5691	2e-42	167
mml-mir-145	TCONS_00070669	98	88	87	88	1	88	5205	2057	2144	2e-42	167
ptr-mir-145	TCONS_00070670	100	88	88	88	1	88	8752	5604	5691	9e-45	174
ptr-mir-145	TCONS_00070669	100	88	88	88	1	88	5205	2057	2144	9e-45	174
ggo-mir-145	TCONS_00070670	100	88	88	88	1	88	8752	5604	5691	9e-45	174
ggo-mir-145	TCONS_00070669	100	88	88	88	1	88	5205	2057	2144	9e-45	174
ppy-mir-145	TCONS_00070670	100	88	88	88	1	88	8752	5604	5691	9e-45	174
ppy-mir-145	TCONS_00070669	100	88	88	88	1	88	5205	2057	2144	9e-45	174
mne-mir-145	TCONS_00070670	98	88	87	88	1	88	8752	5604	5691	2e-42	167
mne-mir-145	TCONS_00070669	98	88	87	88	1	88	5205	2057	2144	2e-42	167
ppy-mir-134	TCONS_00039340	90	73	66	73	1	73	813	308	380	3e-19	89.7
mne-mir-134	TCONS_00039340	90	73	66	73	1	73	813	308	380	3e-19	89.7
ppa-mir-134	TCONS_00039340	90	73	66	73	1	73	813	308	380	3e-19	89.7
age-mir-22	TCONS_00031646	100	85	85	85	1	85	3404	525	609	6e-43	168
age-mir-22	TCONS_00031645	100	85	85	85	1	85	4510	1631	1715	6e-43	168
ppa-mir-22	TCONS_00031646	100	85	85	85	1	85	3404	525	609	6e-43	168
ppa-mir-22	TCONS_00031645	100	85	85	85	1	85	4510	1631	1715	6e-43	168
lca-mir-22	TCONS_00031646	100	85	85	85	1	85	3404	525	609	6e-43	168
lca-mir-22	TCONS_00031645	100	85	85	85	1	85	4510	1631	1715	6e-43	168
mml-mir-22	TCONS_00031646	100	85	85	85	1	85	3404	525	609	6e-43	168
mml-mir-22	TCONS_00031645	100	85	85	85	1	85	4510	1631	1715	6e-43	168
ppy-mir-22	TCONS_00031646	100	85	85	85	1	85	3404	525	609	6e-43	168
ppy-mir-22	TCONS_00031645	100	85	85	85	1	85	4510	1631	1715	6e-43	168
ptr-mir-22	TCONS_00031646	100	85	85	85	1	85	3404	525	609	6e-43	168
ptr-mir-22	TCONS_00031645	100	85	85	85	1	85	4510	1631	1715	6e-43	168
sla-mir-22	TCONS_00031646	98	85	84	85	1	85	3404	525	609	1e-40	161
sla-mir-22	TCONS_00031645	98	85	84	85	1	85	4510	1631	1715	1e-40	161
lla-mir-22	TCONS_00031646	100	85	85	85	1	85	3404	525	609	6e-43	168
lla-mir-22	TCONS_00031645	100	85	85	85	1	85	4510	1631	1715	6e-43	168
mne-mir-22	TCONS_00031646	100	85	85	85	1	85	3404	525	609	6e-43	168
mne-mir-22	TCONS_00031645	100	85	85	85	1	85	4510	1631	1715	6e-43	168
ptr-mir-29b-2	TCONS_00022056	100	81	81	81	1	81	16781	15372	15452	1e-40	161
ggo-mir-29b-2	TCONS_00022056	100	81	81	81	1	81	16781	15372	15452	1e-40	161
ppy-mir-29b-2	TCONS_00022056	100	81	81	81	1	81	16781	15372	15452	1e-40	161
sla-mir-29b	TCONS_00022056	100	81	81	81	1	81	16781	15372	15452	1e-40	161
mne-mir-29b	TCONS_00022056	100	81	81	81	1	81	16781	15372	15452	1e-40	161
ppa-mir-29b-2	TCONS_00022056	100	81	81	81	1	81	16781	15372	15452	1e-40	161
mml-mir-221	TCONS_00079553	95	107	102	110	3	109	1309	589	695	5e-44	172
ggo-mir-221	TCONS_00079553	95	107	102	110	3	109	1309	589	695	5e-44	172
ppy-mir-221	TCONS_00079553	95	107	102	110	3	109	1309	589	695	5e-44	172
ppa-mir-221	TCONS_00079553	95	107	102	110	3	109	1309	589	695	5e-44	172
ptr-mir-30d	TCONS_00016158	95	70	67	70	1	70	36692	21224	21293	6e-27	115
ggo-mir-30d	TCONS_00016158	95	70	67	70	1	70	36692	21224	21293	6e-27	115
mne-mir-30d	TCONS_00016158	95	70	67	70	1	70	36692	21224	21293	6e-27	115
ppa-mir-30d	TCONS_00016158	95	70	67	70	1	70	36692	21224	21293	6e-27	115
hsa-mir-496	TCONS_00039341	96	98	95	102	5	102	7306	4760	4857	2e-43	170
hsa-mir-539	TCONS_00039336	96	78	75	78	1	78	5148	2916	2993	1e-31	131
hsa-mir-544a	TCONS_00039336	97	91	89	91	1	91	5148	4524	4614	9e-42	165
mmu-mir-539	TCONS_00039336	90	76	69	74	1	74	5148	2917	2992	3e-19	89.7
rno-mir-539	TCONS_00039336	88	78	69	76	1	76	5148	2916	2993	1e-15	77.8
hsa-mir-487b	TCONS_00039336	98	84	83	84	1	84	5148	2116	2199	5e-40	159
mmu-mir-487b	TCONS_00039336	95	82	78	82	1	82	5148	2117	2198	1e-31	131
rno-mir-381	TCONS_00039336	93	61	57	61	1	61	5148	1635	1695	3e-19	89.7
rno-mir-487b	TCONS_00039336	93	82	77	82	1	82	5148	2117	2198	3e-29	123
rno-mir-409a	TCONS_00039341	96	77	74	77	1	77	7306	7187	7263	4e-31	129
rno-mir-374	TCONS_00079213	93	66	62	68	1	66	13228	3847	3912	3e-22	99.6
hsa-mir-421	TCONS_00079213	100	85	85	85	1	85	13228	4003	4087	6e-43	168
mmu-mir-374b	TCONS_00079213	93	95	89	95	1	95	13228	3835	3929	1e-34	141
bta-mir-221	TCONS_00079553	100	110	110	110	1	110	1309	587	696	9e-58	218
bta-mir-30d	TCONS_00016158	98	70	69	70	1	70	36692	21224	21293	1e-31	131
bta-mir-125b-1	TCONS_00019997	100	88	88	88	1	88	22725	11472	11559	9e-45	174
bta-mir-145	TCONS_00070670	100	88	88	88	1	88	8752	5604	5691	9e-45	174
bta-mir-145	TCONS_00070669	100	88	88	88	1	88	5205	2057	2144	9e-45	174
bta-mir-30b	TCONS_00016158	96	88	85	88	1	88	36692	25666	25753	1e-37	151
xtr-mir-143	TCONS_00070670	96	78	75	83	1	78	8752	4201	4278	1e-31	131
xtr-mir-143	TCONS_00070669	96	78	75	83	1	78	5205	654	731	1e-31	131
bta-mir-22	TCONS_00031646	100	85	85	85	1	85	3404	525	609	6e-43	168
bta-mir-22	TCONS_00031645	100	85	85	85	1	85	4510	1631	1715	6e-43	168
bta-mir-29b-2	TCONS_00022056	100	81	81	81	1	81	16781	15372	15452	1e-40	161
bta-mir-29c	TCONS_00022056	98	87	86	88	1	87	16781	15884	15970	9e-42	165
bta-mir-487b	TCONS_00039336	100	84	84	84	1	84	5148	2116	2199	2e-42	167
mdo-mir-100	TCONS_00020005	97	76	74	80	1	76	28397	3597	3672	7e-33	135
mdo-mir-125b-2	TCONS_00019997	100	63	63	63	1	63	22725	11484	11546	5e-30	125
mdo-mir-143	TCONS_00070670	98	60	59	63	4	63	8752	4214	4273	8e-26	111
mdo-mir-143	TCONS_00070669	98	60	59	63	4	63	5205	667	726	8e-26	111
mdo-mir-145	TCONS_00070670	98	70	69	70	1	70	8752	5613	5682	1e-31	131
mdo-mir-145	TCONS_00070669	98	70	69	70	1	70	5205	2066	2135	1e-31	131
mdo-let-7a-2	TCONS_00020005	100	73	73	73	1	73	28397	9143	9215	7e-36	145
mdo-mir-221	TCONS_00079553	94	74	70	74	1	74	1309	605	678	6e-27	115
bta-let-7a-2	TCONS_00020005	100	72	72	72	1	72	28397	9143	9214	3e-35	143
mmu-mir-147	TCONS_00006799	92	80	74	79	1	79	846	522	601	3e-23	103
mmu-mir-421	TCONS_00079213	100	76	76	76	1	76	13228	4006	4081	1e-37	151
hsa-mir-541	TCONS_00039341	94	84	79	84	1	84	7306	6277	6360	2e-30	127
hsa-mir-889	TCONS_00039336	92	78	72	79	2	79	5148	3484	3561	2e-24	107
hsa-mir-147b	TCONS_00006799	96	76	73	80	5	80	846	526	601	2e-30	127
mmu-mir-544	TCONS_00039336	92	78	72	78	1	78	5148	4532	4609	2e-24	107
hsa-mir-374b	TCONS_00079213	98	72	71	72	1	72	13228	3846	3917	6e-33	135
rno-mir-147	TCONS_00006799	95	80	76	79	1	79	846	522	601	4e-28	119
oan-mir-100	TCONS_00020005	97	81	79	81	1	81	28397	3596	3676	8e-36	145
mml-let-7a-2	TCONS_00020005	100	68	68	72	5	72	28397	9147	9214	6e-33	135
mml-mir-29b-2	TCONS_00022056	100	81	81	81	1	81	16781	15372	15452	1e-40	161
mml-mir-29c	TCONS_00022056	98	87	86	88	1	87	16781	15884	15970	9e-42	165
mml-mir-30d	TCONS_00016158	95	69	66	69	1	69	36692	21225	21293	2e-26	113
mml-mir-374b	TCONS_00079213	98	72	71	72	1	72	13228	3846	3917	6e-33	135
mml-mir-381	TCONS_00039336	96	75	72	75	1	75	5148	1628	1702	6e-30	125
mml-mir-409	TCONS_00039341	98	79	78	79	1	79	7306	7186	7264	5e-37	149
mml-mir-421	TCONS_00079213	100	79	79	79	1	79	13228	4004	4082	2e-39	157
mml-mir-487b	TCONS_00039336	97	84	82	84	1	84	5148	2116	2199	1e-37	151
mml-mir-496	TCONS_00039341	97	101	98	102	2	102	7306	4757	4857	3e-45	176
mml-mir-539	TCONS_00039336	96	78	75	78	1	78	5148	2916	2993	1e-31	131
mml-mir-544	TCONS_00039336	97	91	89	91	1	91	5148	4524	4614	9e-42	165
mml-mir-889	TCONS_00039336	92	78	72	79	2	79	5148	3484	3561	2e-24	107
cfa-mir-30d	TCONS_00016158	90	62	56	60	1	60	36692	21229	21290	2e-13	69.9
cfa-mir-143	TCONS_00070670	100	55	55	55	1	55	8752	4216	4270	3e-25	109
cfa-mir-143	TCONS_00070669	100	55	55	55	1	55	5205	669	723	3e-25	109
cfa-mir-99a-2	TCONS_00020005	96	57	55	57	1	57	28397	3609	3665	1e-21	97.6
cfa-mir-125b-1	TCONS_00019997	100	61	61	61	1	61	22725	11486	11546	8e-29	121
cfa-mir-29b-2	TCONS_00022056	100	66	66	66	1	66	16781	15380	15445	9e-32	131
cfa-mir-29c-1	TCONS_00022056	98	58	57	58	1	58	16781	15901	15958	1e-24	107
cfa-mir-487b	TCONS_00039336	100	58	58	58	1	58	5148	2130	2187	4e-27	115
cfa-mir-409	TCONS_00039341	98	54	53	54	1	54	7306	7200	7253	2e-22	99.6
cfa-mir-22	TCONS_00031646	100	60	60	60	1	60	3404	539	598	3e-28	119
cfa-mir-22	TCONS_00031645	100	60	60	60	1	60	4510	1645	1704	3e-28	119
cfa-mir-374b	TCONS_00079213	100	52	52	52	1	52	13228	3856	3907	1e-23	103
cfa-mir-421	TCONS_00079213	100	56	56	56	1	56	13228	4016	4071	7e-26	111
cfa-mir-221	TCONS_00079553	98	62	61	62	1	62	1309	611	672	5e-27	115
ssc-mir-221	TCONS_00079553	98	70	69	70	1	70	1309	608	677	1e-31	131
ptr-let-7a-2	TCONS_00020005	100	71	71	71	1	71	28397	9143	9213	1e-34	141
ptr-mir-134	TCONS_00039340	90	72	65	72	1	72	813	309	380	1e-18	87.7
ptr-mir-147b	TCONS_00006799	96	76	73	79	4	79	846	526	601	2e-30	127
ptr-mir-221	TCONS_00079553	95	107	102	109	3	109	1309	589	695	5e-44	172
ptr-mir-29c	TCONS_00022056	98	87	86	87	1	87	16781	15884	15970	9e-42	165
ptr-mir-374b	TCONS_00079213	98	71	70	71	1	71	13228	3846	3916	2e-32	133
ptr-mir-381	TCONS_00039336	95	74	71	74	1	74	5148	1629	1702	3e-29	123
ptr-mir-409	TCONS_00039341	98	78	77	78	1	78	7306	7187	7264	2e-36	147
ptr-mir-421	TCONS_00079213	100	84	84	84	1	84	13228	4003	4086	2e-42	167
ptr-mir-487b	TCONS_00039336	98	83	82	83	1	83	5148	2117	2199	2e-39	157
ptr-mir-496	TCONS_00039341	96	98	95	101	4	101	7306	4760	4857	2e-43	170
ptr-mir-539	TCONS_00039336	96	77	74	77	1	77	5148	2917	2993	4e-31	129
ptr-mir-544	TCONS_00039336	97	90	88	90	1	90	5148	4525	4614	4e-41	163
ptr-mir-889	TCONS_00039336	92	78	72	78	1	78	5148	3484	3561	2e-24	107
bta-mir-100	TCONS_00020005	98	76	75	76	1	76	28397	3597	3672	3e-35	143
bta-mir-134	TCONS_00039340	91	73	67	73	1	73	813	308	380	1e-21	97.6
bta-mir-143	TCONS_00070670	99	101	100	101	1	101	8752	4195	4295	5e-50	192
bta-mir-143	TCONS_00070669	99	101	100	101	1	101	5205	648	748	5e-50	192
bta-mir-147	TCONS_00006799	97	80	78	80	1	80	846	522	601	3e-35	143
bta-mir-154a	TCONS_00039341	96	84	81	84	1	84	7306	3911	3994	3e-35	143
bta-mir-223	TCONS_00080902	97	107	104	108	2	108	946	417	523	8e-49	188
bta-mir-29d	TCONS_00022056	97	87	85	88	1	87	16781	15884	15970	2e-39	157
bta-mir-329a	TCONS_00039328	98	83	82	83	1	83	1426	211	293	2e-39	157
bta-mir-329b	TCONS_00039328	91	82	75	83	1	82	1426	212	293	2e-24	107
bta-mir-374b	TCONS_00079213	100	95	95	95	1	95	13228	3835	3929	7e-49	188
bta-mir-409a	TCONS_00039341	100	79	79	79	1	79	7306	7186	7264	2e-39	157
bta-mir-421	TCONS_00079213	100	85	85	85	1	85	13228	4003	4087	6e-43	168
bta-mir-496	TCONS_00039341	99	101	100	101	1	101	7306	4757	4857	5e-50	192
bta-mir-539	TCONS_00039336	97	78	76	78	1	78	5148	2916	2993	5e-34	139
bta-mir-541	TCONS_00039341	98	84	83	84	1	84	7306	6277	6360	5e-40	159
bta-mir-544a	TCONS_00039336	100	91	91	91	1	91	5148	4524	4614	2e-46	180
cfa-let-7a-2	TCONS_00020005	98	96	95	96	1	96	28397	9131	9226	4e-47	182
cfa-mir-145	TCONS_00070670	100	83	83	83	1	83	8752	5609	5691	8e-42	165
cfa-mir-145	TCONS_00070669	100	83	83	83	1	83	5205	2062	2144	8e-42	165
cfa-mir-147	TCONS_00006799	97	86	84	86	1	86	846	518	603	9e-39	155
cfa-mir-134	TCONS_00039340	93	73	68	73	1	73	813	308	380	6e-24	105
cfa-mir-381	TCONS_00039336	97	75	73	75	1	75	5148	1628	1702	3e-32	133
cfa-mir-329b	TCONS_00039328	91	80	73	80	1	80	1426	213	292	3e-23	103
cfa-mir-496	TCONS_00039341	97	98	96	98	1	98	7306	4760	4857	7e-46	178
cfa-mir-539	TCONS_00039336	93	76	71	76	1	76	5148	2917	2992	1e-25	111
cfa-mir-544	TCONS_00039336	98	89	88	89	1	89	5148	4524	4612	6e-43	168
bta-mir-29e	TCONS_00022056	98	81	80	81	1	81	16781	15372	15452	3e-38	153
bta-mir-2383	TCONS_00046786	97	72	70	76	5	76	3298	1908	1979	2e-30	127
mdo-mir-147b	TCONS_00006799	90	82	74	82	1	82	846	520	601	4e-22	99.6
mml-mir-541	TCONS_00039341	94	84	79	84	1	84	7306	6277	6360	2e-30	127
oan-mir-29b-2	TCONS_00022056	98	81	80	81	1	81	16781	15372	15452	3e-38	153
rno-mir-544	TCONS_00039336	94	78	74	78	1	78	5148	4532	4609	3e-29	123
eca-mir-29b-2	TCONS_00022056	100	81	81	81	1	81	16781	15372	15452	1e-40	161
eca-mir-29c	TCONS_00022056	98	87	86	88	1	87	16781	15884	15970	9e-42	165
eca-mir-29c-2	TCONS_00022056	97	87	85	88	1	87	16781	15884	15970	2e-39	157
eca-let-7a	TCONS_00020005	100	72	72	72	1	72	28397	9143	9214	3e-35	143
eca-mir-100	TCONS_00020005	98	55	54	55	1	55	28397	3609	3663	6e-23	101
eca-mir-125b	TCONS_00019997	98	83	82	88	2	84	22725	11473	11555	2e-39	157
eca-mir-22	TCONS_00031646	100	85	85	85	1	85	3404	525	609	6e-43	168
eca-mir-22	TCONS_00031645	100	85	85	85	1	85	4510	1631	1715	6e-43	168
eca-mir-145	TCONS_00070670	100	70	70	70	1	70	8752	5613	5682	4e-34	139
eca-mir-145	TCONS_00070669	100	70	70	70	1	70	5205	2066	2135	4e-34	139
eca-mir-134	TCONS_00039340	92	71	66	71	1	71	813	309	379	9e-23	101
eca-mir-154a	TCONS_00039341	93	64	60	64	1	64	7306	3922	3985	5e-21	95.6
eca-mir-381	TCONS_00039336	97	75	73	75	1	75	5148	1628	1702	3e-32	133
eca-mir-409	TCONS_00039341	98	79	78	79	1	79	7306	7186	7264	5e-37	149
eca-mir-487b	TCONS_00039336	96	84	81	84	1	84	5148	2116	2199	3e-35	143
eca-mir-496	TCONS_00039341	100	93	93	103	11	103	7306	4765	4857	1e-47	184
eca-mir-539	TCONS_00039336	96	78	75	78	1	78	5148	2916	2993	1e-31	131
eca-mir-541	TCONS_00039341	95	84	80	84	1	84	7306	6277	6360	8e-33	135
eca-mir-544-2	TCONS_00039336	100	90	90	90	1	90	5148	4524	4613	6e-46	178
eca-mir-221	TCONS_00079553	96	109	105	110	1	109	1309	587	695	1e-47	184
eca-mir-223	TCONS_00080902	93	102	95	104	3	104	946	417	516	2e-34	141
eca-mir-374b	TCONS_00079213	100	72	72	72	1	72	13228	3846	3917	3e-35	143
eca-mir-421	TCONS_00079213	100	79	79	79	1	79	13228	4004	4082	2e-39	157
ssc-let-7a-1	TCONS_00020005	97	80	78	80	1	80	28397	9140	9219	3e-35	143
ssc-mir-143	TCONS_00070670	97	76	74	80	5	80	8752	4206	4281	7e-33	135
ssc-mir-143	TCONS_00070669	97	76	74	80	5	80	5205	659	734	7e-33	135
ssc-mir-100	TCONS_00020005	98	80	79	80	1	80	28397	3594	3673	1e-37	151
ssc-mir-374b	TCONS_00079213	100	80	80	80	1	80	13228	3848	3927	5e-40	159
ssc-mir-125b-1	TCONS_00019997	98	75	74	80	1	75	22725	11478	11552	1e-34	141
tgu-mir-125-2	TCONS_00019997	97	70	68	72	3	72	22725	11478	11547	2e-29	123
tgu-let-7a-2	TCONS_00020005	97	87	85	92	5	91	28397	9141	9227	2e-39	157
tgu-mir-29a-2	TCONS_00022056	94	71	67	71	1	71	16781	15899	15967	2e-23	103
tgu-mir-223	TCONS_00080902	88	72	64	71	1	71	946	442	511	5e-12	65.9
tgu-mir-29b-2	TCONS_00022056	95	71	68	71	1	70	16781	15382	15452	4e-25	109
mmu-mir-374c	TCONS_00079213	95	49	47	49	1	49	13228	3904	3856	5e-17	81.8
oar-mir-125b	TCONS_00019997	100	88	88	88	1	88	22725	11472	11559	9e-45	174
hsa-mir-323b	TCONS_00039341	93	82	77	82	1	82	7306	676	757	3e-29	123
ssc-mir-22	TCONS_00031646	100	80	80	80	1	80	3404	529	608	5e-40	159
ssc-mir-22	TCONS_00031645	100	80	80	80	1	80	4510	1635	1714	5e-40	159
ppy-let-7a-2	TCONS_00020005	100	72	72	72	1	72	28397	9143	9214	3e-35	143
ppy-mir-29c	TCONS_00022056	98	87	86	88	1	87	16781	15884	15970	9e-42	165
ppy-mir-30b	TCONS_00016158	93	89	83	88	1	88	36692	25665	25753	1e-28	121
ppy-mir-30d	TCONS_00016158	95	70	67	70	1	70	36692	21224	21293	6e-27	115
ppy-mir-147b	TCONS_00006799	96	76	73	80	5	80	846	526	601	2e-30	127
ppy-mir-329-1	TCONS_00039328	91	80	73	80	1	80	1426	213	292	3e-23	103
ppy-mir-329-2	TCONS_00039328	90	83	75	83	1	83	1426	211	293	1e-22	101
ppy-mir-381	TCONS_00039336	96	75	72	75	1	75	5148	1628	1702	6e-30	125
ppy-mir-409	TCONS_00039341	98	79	78	79	1	79	7306	7186	7264	5e-37	149
ppy-mir-487b	TCONS_00039336	98	84	83	84	1	84	5148	2116	2199	5e-40	159
ppy-mir-496	TCONS_00039341	95	98	94	102	5	102	7306	4760	4857	4e-41	163
ppy-mir-539	TCONS_00039336	96	78	75	78	1	78	5148	2916	2993	1e-31	131
ppy-mir-541	TCONS_00039341	94	84	79	84	1	84	7306	6277	6360	2e-30	127
ppy-mir-544	TCONS_00039336	97	91	89	91	1	91	5148	4524	4614	9e-42	165
ppy-mir-889	TCONS_00039336	92	78	72	79	2	79	5148	3484	3561	2e-24	107
rno-mir-3556b-1	TCONS_00022056	97	101	98	107	1	101	16781	15982	15882	3e-45	176
rno-mir-409b	TCONS_00039341	96	80	77	80	1	80	7306	7265	7186	7e-33	135
rno-mir-3596a	TCONS_00020005	94	114	108	114	1	114	28397	9234	9121	8e-46	178
ssc-mir-381	TCONS_00039336	93	83	78	82	1	82	5148	1625	1707	2e-27	117
ssc-mir-421	TCONS_00079213	100	78	78	78	1	78	13228	4005	4082	8e-39	155
ssc-mir-487b	TCONS_00039336	100	78	78	78	1	78	5148	2120	2197	8e-39	155
bta-mir-3600	TCONS_00031646	100	81	81	81	1	81	3404	607	527	1e-40	161
bta-mir-3600	TCONS_00031645	100	81	81	81	1	81	4510	1713	1633	1e-40	161
bta-mir-409b	TCONS_00039341	100	79	79	79	1	79	7306	7264	7186	2e-39	157
cfa-mir-29c-2	TCONS_00022056	98	58	57	58	1	58	16781	15901	15958	1e-24	107
hsa-mir-3654	TCONS_00006943	91	56	51	56	1	56	3381	673	618	6e-14	71.9
hsa-mir-374c	TCONS_00079213	98	70	69	70	1	70	13228	3915	3846	1e-31	131
oar-mir-329a	TCONS_00039328	100	104	104	104	1	104	1426	203	306	3e-54	206
oar-mir-3956	TCONS_00039336	99	129	128	129	1	129	5148	670	798	1e-66	248
oar-mir-381	TCONS_00039336	98	128	126	128	1	128	5148	1594	1721	1e-63	238
oar-mir-487b	TCONS_00039336	100	107	107	107	1	107	5148	2107	2213	5e-56	212
oar-mir-539	TCONS_00039336	98	110	108	110	1	110	5148	2902	3011	5e-53	202
oar-mir-544	TCONS_00039336	100	101	101	101	1	101	5148	4520	4620	2e-52	200
oar-mir-134	TCONS_00039340	100	107	107	107	1	107	813	293	399	5e-56	212
oar-mir-323b	TCONS_00039341	93	110	103	110	1	110	7306	659	768	5e-41	163
oar-mir-154a	TCONS_00039341	97	105	102	105	1	105	7306	3902	4006	1e-47	184
oar-mir-154b	TCONS_00039341	100	109	109	109	1	109	7306	4230	4338	4e-57	216
oar-mir-496	TCONS_00039341	100	119	119	119	1	119	7306	4737	4855	4e-63	236
oar-mir-541	TCONS_00039341	94	115	109	114	1	114	7306	6263	6377	5e-44	172
oar-mir-3957	TCONS_00039341	100	105	105	105	1	105	7306	6657	6761	8e-55	208
oar-mir-409	TCONS_00039341	100	101	101	101	1	101	7306	7178	7278	2e-52	200
aca-mir-143	TCONS_00070670	96	80	77	85	2	81	8752	4201	4280	8e-33	135
aca-mir-143	TCONS_00070669	96	80	77	85	2	81	5205	654	733	8e-33	135
aca-mir-147	TCONS_00006799	92	83	77	83	1	83	846	520	602	2e-27	117
aca-mir-29a-2	TCONS_00022056	94	94	89	96	3	96	16781	15885	15976	1e-34	141
sha-let-7a	TCONS_00020005	92	150	139	150	1	150	28397	9117	9266	3e-55	210
cgr-mir-100	TCONS_00020005	95	73	70	76	1	73	28397	3599	3671	1e-28	121
cgr-mir-143	TCONS_00070670	98	80	79	80	1	80	8752	4200	4279	1e-37	151
cgr-mir-143	TCONS_00070669	98	80	79	80	1	80	5205	653	732	1e-37	151
cgr-mir-147	TCONS_00006799	96	81	78	80	1	80	846	517	597	4e-31	129
cgr-mir-154	TCONS_00039341	92	76	70	77	2	77	7306	3917	3992	2e-23	103
cgr-mir-22	TCONS_00031646	100	79	79	79	1	79	3404	529	607	2e-39	157
cgr-mir-22	TCONS_00031645	100	79	79	79	1	79	4510	1635	1713	2e-39	157
cgr-mir-221	TCONS_00079553	96	81	78	82	2	82	1309	603	683	2e-33	137
cgr-mir-29c	TCONS_00022056	98	76	75	76	1	76	16781	15892	15967	3e-35	143
cgr-mir-374	TCONS_00079213	98	69	68	71	1	69	13228	3847	3915	4e-31	129
cgr-mir-381	TCONS_00039336	96	87	84	90	4	90	5148	1621	1707	6e-37	149
cgr-mir-409	TCONS_00039341	98	67	66	73	7	73	7306	7197	7263	6e-30	125
ggo-mir-22	TCONS_00031646	100	101	101	111	11	111	3404	517	617	2e-52	200
ggo-mir-22	TCONS_00031645	100	101	101	111	11	111	4510	1623	1723	2e-52	200
ggo-mir-487b	TCONS_00039336	98	110	108	110	1	110	5148	2096	2205	5e-53	202
ggo-mir-374b	TCONS_00079213	98	112	110	112	1	112	13228	3836	3947	4e-54	206
ggo-mir-421	TCONS_00079213	98	112	110	112	1	112	13228	3980	4091	4e-54	206
ggo-mir-409	TCONS_00039341	94	112	106	112	1	112	7306	7180	7291	1e-44	174
ssc-mir-29b-2	TCONS_00022056	100	84	84	84	1	84	16781	15372	15455	2e-42	167
pol-mir-221	TCONS_00079553	89	67	60	65	1	65	1309	608	674	7e-14	71.9
bta-mir-3956	TCONS_00039336	96	98	95	98	1	98	5148	688	785	2e-43	170
bta-mir-154b	TCONS_00039341	100	81	81	81	1	81	7306	4244	4324	1e-40	161
bta-mir-3957	TCONS_00039341	98	77	76	77	1	77	7306	6669	6745	7e-36	145
mml-mir-323b	TCONS_00039341	94	57	54	57	1	57	7306	690	746	3e-19	89.7
mdo-mir-29a-2	TCONS_00022056	96	56	54	56	1	56	16781	15902	15957	4e-21	95.6
mdo-mir-29b-2	TCONS_00022056	98	64	63	64	1	64	16781	15381	15444	3e-28	119
mdo-mir-30b	TCONS_00016158	95	60	57	60	1	60	36692	25682	25741	4e-21	95.6
aja-mir-29b	TCONS_00022056	100	81	81	81	1	81	16781	15372	15452	1e-40	161
aja-mir-145	TCONS_00070670	100	88	88	88	1	88	8752	5604	5691	9e-45	174
aja-mir-145	TCONS_00070669	100	88	88	88	1	88	5205	2057	2144	9e-45	174
aja-mir-22	TCONS_00031646	100	95	95	95	1	95	3404	521	615	7e-49	188
aja-mir-22	TCONS_00031645	100	95	95	95	1	95	4510	1627	1721	7e-49	188
aja-mir-143	TCONS_00070670	98	85	84	87	1	85	8752	4206	4290	1e-40	161
aja-mir-143	TCONS_00070669	98	85	84	87	1	85	5205	659	743	1e-40	161
aja-mir-29c	TCONS_00022056	98	87	86	88	1	87	16781	15884	15970	9e-42	165
ipu-let-7a-4	TCONS_00020005	95	67	64	67	1	67	28397	9147	9213	3e-25	109
ipu-let-7a-2	TCONS_00020005	94	67	63	67	1	67	28397	9147	9213	8e-23	101
ipu-mir-100-1	TCONS_00020005	92	56	52	57	1	56	28397	3609	3664	2e-16	79.8
ipu-mir-143	TCONS_00070670	96	55	53	55	1	55	8752	4216	4270	2e-20	93.7
ipu-mir-143	TCONS_00070669	96	55	53	55	1	55	5205	669	723	2e-20	93.7
oar-mir-143	TCONS_00070670	100	101	101	101	1	101	8752	4195	4295	2e-52	200
oar-mir-143	TCONS_00070669	100	101	101	101	1	101	5205	648	748	2e-52	200
oar-mir-22	TCONS_00031646	100	85	85	85	1	85	3404	525	609	6e-43	168
oar-mir-22	TCONS_00031645	100	85	85	85	1	85	4510	1631	1715	6e-43	168
oar-mir-221	TCONS_00079553	100	110	110	110	1	110	1309	587	696	9e-58	218
oar-mir-29b-1	TCONS_00022056	100	81	81	81	1	81	16781	15372	15452	1e-40	161
oar-mir-30b	TCONS_00016158	100	88	88	88	1	88	36692	25666	25753	9e-45	174
oar-mir-30d	TCONS_00016158	98	70	69	70	1	70	36692	21224	21293	1e-31	131
oar-mir-374b	TCONS_00079213	100	95	95	95	1	95	13228	3835	3929	7e-49	188
ssa-mir-143	TCONS_00070670	98	55	54	55	1	55	8752	4216	4270	6e-23	101
ssa-mir-143	TCONS_00070669	98	55	54	55	1	55	5205	669	723	6e-23	101
ssa-let-7a-1	TCONS_00020005	92	67	62	67	1	67	28397	9147	9213	2e-20	93.7
ssa-let-7a-2	TCONS_00020005	94	67	63	67	1	67	28397	9147	9213	8e-23	101
efu-mir-145	TCONS_00070670	97	125	122	125	1	125	8752	5589	5713	2e-59	224
efu-mir-145	TCONS_00070669	97	125	122	125	1	125	5205	2042	2166	2e-59	224
chi-mir-100	TCONS_00020005	100	83	83	83	1	83	28397	3594	3676	8e-42	165
chi-mir-134	TCONS_00039340	100	108	108	108	1	108	813	292	399	1e-56	214
chi-mir-143	TCONS_00070670	100	101	101	101	1	101	8752	4195	4295	2e-52	200
chi-mir-143	TCONS_00070669	100	101	101	101	1	101	5205	648	748	2e-52	200
chi-mir-145	TCONS_00070670	100	88	88	88	1	88	8752	5604	5691	9e-45	174
chi-mir-145	TCONS_00070669	100	88	88	88	1	88	5205	2057	2144	9e-45	174
chi-mir-147	TCONS_00006799	100	87	87	87	1	87	846	517	603	4e-44	172
chi-mir-154a	TCONS_00039341	100	105	105	105	1	105	7306	3902	4006	8e-55	208
chi-mir-154b	TCONS_00039341	100	109	109	109	1	109	7306	4230	4338	4e-57	216
chi-mir-221	TCONS_00079553	100	110	110	110	1	110	1309	587	696	9e-58	218
chi-mir-223	TCONS_00080902	100	107	107	107	1	107	946	417	523	5e-56	212
chi-mir-22	TCONS_00031646	100	101	101	101	1	101	3404	517	617	2e-52	200
chi-mir-22	TCONS_00031645	100	101	101	101	1	101	4510	1623	1723	2e-52	200
chi-mir-29b	TCONS_00022056	100	84	84	84	1	84	16781	15372	15455	2e-42	167
chi-mir-29c	TCONS_00022056	100	114	114	114	1	114	16781	15868	15981	4e-60	226
chi-mir-30b	TCONS_00016158	100	89	89	89	1	89	36692	25665	25753	2e-45	176
chi-mir-30d	TCONS_00016158	100	81	81	81	1	81	36692	21218	21298	1e-40	161
chi-mir-329a	TCONS_00039328	100	107	107	107	1	107	1426	200	306	5e-56	212
chi-mir-374b	TCONS_00079213	100	113	113	113	1	113	13228	3835	3947	2e-59	224
chi-mir-381	TCONS_00039336	100	128	128	128	1	128	5148	1594	1721	2e-68	254
chi-mir-409	TCONS_00039341	100	114	114	114	1	114	7306	7178	7291	4e-60	226
chi-mir-421	TCONS_00079213	100	112	112	112	1	112	13228	3980	4091	6e-59	222
chi-mir-487b	TCONS_00039336	100	118	118	118	1	118	5148	2096	2213	2e-62	234
chi-mir-496	TCONS_00039341	100	121	121	121	1	121	7306	4737	4857	3e-64	240
chi-mir-544	TCONS_00039336	100	101	101	101	1	101	5148	4520	4620	2e-52	200
tch-mir-143	TCONS_00070670	100	57	57	57	1	57	8752	4215	4271	2e-26	113
tch-mir-143	TCONS_00070669	100	57	57	57	1	57	5205	668	724	2e-26	113
tch-mir-29b-1	TCONS_00022056	100	64	64	64	1	64	16781	15382	15445	1e-30	127
tch-mir-409	TCONS_00039341	100	54	54	54	1	54	7306	7200	7253	1e-24	107
tch-mir-147b	TCONS_00006799	95	60	57	60	1	60	846	531	590	4e-21	95.6
tch-mir-221	TCONS_00079553	98	61	60	61	1	61	1309	611	671	2e-26	113
tch-mir-29c	TCONS_00022056	98	57	56	57	1	57	16781	15901	15957	4e-24	105
tch-mir-100	TCONS_00020005	98	54	53	56	1	54	28397	3609	3662	3e-22	99.6
tch-mir-381	TCONS_00039336	93	63	59	63	1	63	5148	1635	1697	2e-20	93.7
tch-mir-374b	TCONS_00079213	98	52	51	52	1	52	13228	3856	3907	4e-21	95.6
tch-mir-22	TCONS_00031646	100	60	60	60	1	60	3404	539	598	3e-28	119
tch-mir-22	TCONS_00031645	100	60	60	60	1	60	4510	1645	1704	3e-28	119
tch-mir-125b	TCONS_00019997	100	62	62	62	1	62	22725	11486	11547	2e-29	123
oha-let-7c-1	TCONS_00020005	97	73	71	77	5	77	28397	9147	9219	4e-31	129
oha-mir-143	TCONS_00070670	96	64	62	68	5	68	8752	4215	4278	9e-26	111
oha-mir-143	TCONS_00070669	96	64	62	68	5	68	5205	668	731	9e-26	111
oha-mir-29b-2	TCONS_00022056	96	84	81	88	5	88	16781	15374	15457	3e-35	143
oha-mir-29a-2	TCONS_00022056	94	95	90	99	5	99	16781	15883	15975	4e-35	143
oar-mir-29b-2	TCONS_00022056	100	81	81	81	1	81	16781	15372	15452	1e-40	161
rno-mir-29c-2	TCONS_00022056	98	87	86	88	1	87	16781	15884	15970	9e-42	165
rno-mir-3556b-2	TCONS_00022056	97	101	98	107	1	101	16781	15982	15882	3e-45	176
rno-mir-29b-3	TCONS_00022056	100	81	81	81	1	81	16781	15372	15452	1e-40	161
