# Supplementary material for: Whole Transcriptome Analysis: Implication to Estrous Cycle Regulation
Source: Biology (Basel). 2021 May 25;10(6):464. doi: 10.3390/biology10060464 (PMC8225199; doi:10.3390/biology10060464)
Supplement: Supplementary file 1 [file biology-10-00464-s001.zip › biology-1199286-supplementary materials/Table S13.xls]

srna	control_mean	treatment_mean	log2fc	Pvalue	up/down	id	DS_fpkm	ES_fpkm	log2(FC)	Pvalue	FDR	type	up/down	circ	DS_rpkm	ES_rpkm	log2(FC)	Pvalue	up/down
chi-miR-125a-3p	14.9784	6.775533333	-1.144477105	0.009271346	down	XM_005700836	604.563	7420.59	3.617569306	8.04E-10	3.85E-06	mrna	up	chi_circ_000467	0.372315229	2.078171871	2.480718441	0.006170891	up
chi-miR-125a-3p	14.9784	6.775533333	-1.144477105	0.009271346	down	XM_005700836	604.563	7420.59	3.617569306	8.04E-10	3.85E-06	mrna	up	chi_circ_000523	0.001	0.212229899	7.729484106	0.040096405	up
chi-miR-125a-3p	14.9784	6.775533333	-1.144477105	0.009271346	down	XM_005700836	604.563	7420.59	3.617569306	8.04E-10	3.85E-06	mrna	up	chi_circ_000899	2.13050286	0.613273142	-1.796592312	0.03785003	down
chi-miR-125a-3p	14.9784	6.775533333	-1.144477105	0.009271346	down	XM_005700836	604.563	7420.59	3.617569306	8.04E-10	3.85E-06	mrna	up	chi_circ_000902	3.459908606	0.642299368	-2.429416147	0.021373506	down
chi-miR-125a-3p	14.9784	6.775533333	-1.144477105	0.009271346	down	XM_005700836	604.563	7420.59	3.617569306	8.04E-10	3.85E-06	mrna	up	chi_circ_001188	0.119059742	1.563815723	3.715312946	0.003051282	up
chi-miR-125a-3p	14.9784	6.775533333	-1.144477105	0.009271346	down	XM_005700836	604.563	7420.59	3.617569306	8.04E-10	3.85E-06	mrna	up	chi_circ_001190	0.050337594	0.436426085	3.116029173	0.029494558	up
chi-miR-125a-3p	14.9784	6.775533333	-1.144477105	0.009271346	down	XM_005700836	604.563	7420.59	3.617569306	8.04E-10	3.85E-06	mrna	up	chi_circ_001463	0.486512231	1.880887791	1.950865802	0.038314608	up
chi-miR-125a-3p	14.9784	6.775533333	-1.144477105	0.009271346	down	XM_005700836	604.563	7420.59	3.617569306	8.04E-10	3.85E-06	mrna	up	chi_circ_001549	0.490520709	0.084277902	-2.541087734	0.025388474	down
chi-miR-125a-3p	14.9784	6.775533333	-1.144477105	0.009271346	down	XM_005700836	604.563	7420.59	3.617569306	8.04E-10	3.85E-06	mrna	up	chi_circ_001600	0.197600445	0.001	-7.626442388	0.034683592	down
chi-miR-125a-3p	14.9784	6.775533333	-1.144477105	0.009271346	down	XM_005700836	604.563	7420.59	3.617569306	8.04E-10	3.85E-06	mrna	up	chi_circ_001718	0.686347775	0.071937828	-3.254117279	0.033288525	down
chi-miR-125a-3p	14.9784	6.775533333	-1.144477105	0.009271346	down	XM_005700836	604.563	7420.59	3.617569306	8.04E-10	3.85E-06	mrna	up	chi_circ_001772	4.630027222	1.039774248	-2.154750346	0.000451589	down
chi-miR-125a-3p	14.9784	6.775533333	-1.144477105	0.009271346	down	XM_005700836	604.563	7420.59	3.617569306	8.04E-10	3.85E-06	mrna	up	chi_circ_002024	0.012508188	0.247835128	4.308435926	0.021047998	up
chi-miR-125a-3p	14.9784	6.775533333	-1.144477105	0.009271346	down	XM_005700836	604.563	7420.59	3.617569306	8.04E-10	3.85E-06	mrna	up	chi_circ_002041	0.001	0.218648094	7.772466962	0.040663152	up
chi-miR-125a-3p	14.9784	6.775533333	-1.144477105	0.009271346	down	XM_005700836	604.563	7420.59	3.617569306	8.04E-10	3.85E-06	mrna	up	chi_circ_002236	1.210812077	0.107826001	-3.489197957	0.003393515	down
chi-miR-125a-3p	14.9784	6.775533333	-1.144477105	0.009271346	down	XM_005700836	604.563	7420.59	3.617569306	8.04E-10	3.85E-06	mrna	up	chi_circ_002650	0.001	0.177310332	7.470132797	0.034264038	up
chi-miR-125a-3p	14.9784	6.775533333	-1.144477105	0.009271346	down	XM_005700836	604.563	7420.59	3.617569306	8.04E-10	3.85E-06	mrna	up	chi_circ_003038	0.117910737	0.001	-6.88155129	0.038961105	down
chi-miR-125a-3p	14.9784	6.775533333	-1.144477105	0.009271346	down	XM_005700836	604.563	7420.59	3.617569306	8.04E-10	3.85E-06	mrna	up	chi_circ_003502	0.001	0.166261898	7.377313779	0.018678244	up
chi-miR-125a-3p	14.9784	6.775533333	-1.144477105	0.009271346	down	XM_005700836	604.563	7420.59	3.617569306	8.04E-10	3.85E-06	mrna	up	chi_circ_004087	0.139079544	1.356210034	3.285598478	0.03286909	up
chi-miR-125a-3p	14.9784	6.775533333	-1.144477105	0.009271346	down	XM_005700836	604.563	7420.59	3.617569306	8.04E-10	3.85E-06	mrna	up	chi_circ_004577	0.622879402	1.94423821	1.642180219	0.047277435	up
chi-miR-125a-3p	14.9784	6.775533333	-1.144477105	0.009271346	down	XM_005700836	604.563	7420.59	3.617569306	8.04E-10	3.85E-06	mrna	up	chi_circ_005062	0.001	0.169931156	7.408806579	0.023742707	up
chi-miR-125a-3p	14.9784	6.775533333	-1.144477105	0.009271346	down	XM_005700836	604.563	7420.59	3.617569306	8.04E-10	3.85E-06	mrna	up	chi_circ_006457	0.001	0.593448787	9.212979725	0.038159897	up
chi-miR-125a-3p	14.9784	6.775533333	-1.144477105	0.009271346	down	XM_005700836	604.563	7420.59	3.617569306	8.04E-10	3.85E-06	mrna	up	chi_circ_006627	0.001	0.004895764	2.291533991	0.011482091	up
chi-miR-125a-3p	14.9784	6.775533333	-1.144477105	0.009271346	down	XM_005700836	604.563	7420.59	3.617569306	8.04E-10	3.85E-06	mrna	up	chi_circ_006798	3.090977316	0.736373347	-2.069553752	0.047533601	down
chi-miR-125a-3p	14.9784	6.775533333	-1.144477105	0.009271346	down	XM_005700836	604.563	7420.59	3.617569306	8.04E-10	3.85E-06	mrna	up	chi_circ_007288	0.010889759	0.600878621	5.786029678	0.00370567	up
chi-miR-125a-3p	14.9784	6.775533333	-1.144477105	0.009271346	down	XM_005700836	604.563	7420.59	3.617569306	8.04E-10	3.85E-06	mrna	up	chi_circ_008327	0.623855097	0.143942527	-2.115718083	0.034379676	down
chi-miR-125a-3p	14.9784	6.775533333	-1.144477105	0.009271346	down	XM_005700836	604.563	7420.59	3.617569306	8.04E-10	3.85E-06	mrna	up	chi_circ_008368	0.033864835	0.668848095	4.303818707	0.042534757	up
chi-miR-125a-3p	14.9784	6.775533333	-1.144477105	0.009271346	down	XM_005700836	604.563	7420.59	3.617569306	8.04E-10	3.85E-06	mrna	up	chi_circ_008390	0.728929115	0.116811501	-2.641596201	0.009731637	down
chi-miR-125a-3p	14.9784	6.775533333	-1.144477105	0.009271346	down	XM_005700836	604.563	7420.59	3.617569306	8.04E-10	3.85E-06	mrna	up	chi_circ_008457	0.001	0.424459798	8.729484106	0.040080409	up
chi-miR-125a-3p	14.9784	6.775533333	-1.144477105	0.009271346	down	XM_005700836	604.563	7420.59	3.617569306	8.04E-10	3.85E-06	mrna	up	chi_circ_008550	0.001	0.853442882	9.737150792	0.000833685	up
chi-miR-125a-3p	14.9784	6.775533333	-1.144477105	0.009271346	down	XM_005700836	604.563	7420.59	3.617569306	8.04E-10	3.85E-06	mrna	up	chi_circ_008597	0.001	0.5294711	9.048408129	0.034980097	up
chi-miR-125a-3p	14.9784	6.775533333	-1.144477105	0.009271346	down	XM_005700836	604.563	7420.59	3.617569306	8.04E-10	3.85E-06	mrna	up	chi_circ_009250	1.387945464	7.005456279	2.335528137	0.015304732	up
chi-miR-125a-3p	14.9784	6.775533333	-1.144477105	0.009271346	down	XM_005700836	604.563	7420.59	3.617569306	8.04E-10	3.85E-06	mrna	up	chi_circ_009251	0.001	0.310313004	8.277580346	0.039446914	up
chi-miR-125a-3p	14.9784	6.775533333	-1.144477105	0.009271346	down	XM_005700836	604.563	7420.59	3.617569306	8.04E-10	3.85E-06	mrna	up	chi_circ_009506	0.005664507	0.000757507	-2.902618814	0.035477816	down
chi-miR-125a-3p	14.9784	6.775533333	-1.144477105	0.009271346	down	XM_005700836	604.563	7420.59	3.617569306	8.04E-10	3.85E-06	mrna	up	chi_circ_009797	0.001	0.545588533	9.091669511	0.000361069	up
chi-miR-125a-3p	14.9784	6.775533333	-1.144477105	0.009271346	down	XM_005700836	604.563	7420.59	3.617569306	8.04E-10	3.85E-06	mrna	up	chi_circ_010423	0.415042398	0.035868463	-3.532470875	0.02074161	down
chi-miR-125a-3p	14.9784	6.775533333	-1.144477105	0.009271346	down	XM_005700836	604.563	7420.59	3.617569306	8.04E-10	3.85E-06	mrna	up	chi_circ_010424	0.001	0.281372071	8.136335321	0.013791972	up
chi-miR-125a-3p	14.9784	6.775533333	-1.144477105	0.009271346	down	XM_005700836	604.563	7420.59	3.617569306	8.04E-10	3.85E-06	mrna	up	chi_circ_010665	0.001	0.307390143	8.263927092	0.041780394	up
chi-miR-125a-3p	14.9784	6.775533333	-1.144477105	0.009271346	down	XM_005700836	604.563	7420.59	3.617569306	8.04E-10	3.85E-06	mrna	up	chi_circ_010881	0.025309091	0.003801143	-2.735150474	0.029860636	down
chi-miR-125a-3p	14.9784	6.775533333	-1.144477105	0.009271346	down	XM_005700836	604.563	7420.59	3.617569306	8.04E-10	3.85E-06	mrna	up	chi_circ_011225	0.903668361	4.194465498	2.214621662	0.048846507	up
chi-miR-125a-3p	14.9784	6.775533333	-1.144477105	0.009271346	down	XM_005700836	604.563	7420.59	3.617569306	8.04E-10	3.85E-06	mrna	up	chi_circ_011291	0.001	0.432906868	8.757912879	4.81E-05	up
chi-miR-125a-3p	14.9784	6.775533333	-1.144477105	0.009271346	down	XM_005700836	604.563	7420.59	3.617569306	8.04E-10	3.85E-06	mrna	up	chi_circ_011411	0.060992794	0.771797752	3.661512133	0.041508331	up
chi-miR-125a-3p	14.9784	6.775533333	-1.144477105	0.009271346	down	XM_005700836	604.563	7420.59	3.617569306	8.04E-10	3.85E-06	mrna	up	chi_circ_011693	0.077858545	0.28899928	1.892138605	0.043091818	up
chi-miR-125a-3p	14.9784	6.775533333	-1.144477105	0.009271346	down	XM_005700836	604.563	7420.59	3.617569306	8.04E-10	3.85E-06	mrna	up	chi_circ_011867	0.019446417	0.176265362	3.180172709	0.040288137	up
chi-miR-125a-3p	14.9784	6.775533333	-1.144477105	0.009271346	down	XM_005700836	604.563	7420.59	3.617569306	8.04E-10	3.85E-06	mrna	up	chi_circ_011919	0.603234356	0.001	-9.236574786	0.006533251	down
chi-miR-125a-3p	14.9784	6.775533333	-1.144477105	0.009271346	down	XM_005700836	604.563	7420.59	3.617569306	8.04E-10	3.85E-06	mrna	up	chi_circ_011921	0.345407457	0.001	-8.432155419	0.020845008	down
chi-miR-125a-3p	14.9784	6.775533333	-1.144477105	0.009271346	down	XM_005700836	604.563	7420.59	3.617569306	8.04E-10	3.85E-06	mrna	up	chi_circ_011983	0.001	0.107713485	6.751055067	0.043437977	up
chi-miR-125a-3p	14.9784	6.775533333	-1.144477105	0.009271346	down	XM_005700836	604.563	7420.59	3.617569306	8.04E-10	3.85E-06	mrna	up	chi_circ_012144	0.068421884	0.008176748	-3.064858696	0.003288661	down
chi-miR-125a-3p	14.9784	6.775533333	-1.144477105	0.009271346	down	XM_005700836	604.563	7420.59	3.617569306	8.04E-10	3.85E-06	mrna	up	chi_circ_012145	0.070857545	0.005631911	-3.653225106	0.001272558	down
chi-miR-125a-3p	14.9784	6.775533333	-1.144477105	0.009271346	down	XM_005700836	604.563	7420.59	3.617569306	8.04E-10	3.85E-06	mrna	up	chi_circ_012252	0.001	0.042737787	5.417440307	0.044815454	up
chi-miR-125a-3p	14.9784	6.775533333	-1.144477105	0.009271346	down	XM_005700836	604.563	7420.59	3.617569306	8.04E-10	3.85E-06	mrna	up	chi_circ_012372	1.455337648	0.70676695	-1.042047424	0.021382583	down
chi-miR-125a-3p	14.9784	6.775533333	-1.144477105	0.009271346	down	XM_005700836	604.563	7420.59	3.617569306	8.04E-10	3.85E-06	mrna	up	chi_circ_012481	0.036297907	0.010858632	-1.74104403	0.035770429	down
chi-miR-125a-3p	14.9784	6.775533333	-1.144477105	0.009271346	down	XM_005700836	604.563	7420.59	3.617569306	8.04E-10	3.85E-06	mrna	up	chi_circ_012750	0.012059876	0.001	-3.592143217	0.000109444	down
chi-miR-125a-3p	14.9784	6.775533333	-1.144477105	0.009271346	down	XM_005700836	604.563	7420.59	3.617569306	8.04E-10	3.85E-06	mrna	up	chi_circ_012891	0.103012389	0.923879513	3.164886854	0.020334626	up
chi-miR-125a-3p	14.9784	6.775533333	-1.144477105	0.009271346	down	XM_005700836	604.563	7420.59	3.617569306	8.04E-10	3.85E-06	mrna	up	chi_circ_012900	1.009338165	0.050158771	-4.330763802	0.002397531	down
chi-miR-125a-3p	14.9784	6.775533333	-1.144477105	0.009271346	down	XM_005700836	604.563	7420.59	3.617569306	8.04E-10	3.85E-06	mrna	up	chi_circ_013405	0.688532048	0.001	-9.427379997	0.032709351	down
chi-miR-125a-3p	14.9784	6.775533333	-1.144477105	0.009271346	down	XM_005700836	604.563	7420.59	3.617569306	8.04E-10	3.85E-06	mrna	up	chi_circ_013680	0.009397631	0.434111114	5.529623457	0.046387651	up
chi-miR-125a-3p	14.9784	6.775533333	-1.144477105	0.009271346	down	XM_005700836	604.563	7420.59	3.617569306	8.04E-10	3.85E-06	mrna	up	chi_circ_014228	1.348443458	4.238696156	1.652325524	0.040561284	up
chi-miR-125a-3p	14.9784	6.775533333	-1.144477105	0.009271346	down	XM_005700836	604.563	7420.59	3.617569306	8.04E-10	3.85E-06	mrna	up	chi_circ_014294	0.450730379	0.001	-8.816120879	0.023577493	down
chi-miR-125a-3p	14.9784	6.775533333	-1.144477105	0.009271346	down	XM_005700836	604.563	7420.59	3.617569306	8.04E-10	3.85E-06	mrna	up	chi_circ_015053	0.224506625	0.001	-7.810614207	0.025826152	down
chi-miR-125a-3p	14.9784	6.775533333	-1.144477105	0.009271346	down	XM_005700836	604.563	7420.59	3.617569306	8.04E-10	3.85E-06	mrna	up	chi_circ_015234	0.235723036	0.001	-7.880948941	0.046546252	down
chi-miR-125a-3p	14.9784	6.775533333	-1.144477105	0.009271346	down	XM_005700836	604.563	7420.59	3.617569306	8.04E-10	3.85E-06	mrna	up	chi_circ_015336	0.06266902	1.055768981	4.074397936	0.032767034	up
chi-miR-125a-3p	14.9784	6.775533333	-1.144477105	0.009271346	down	XM_005700836	604.563	7420.59	3.617569306	8.04E-10	3.85E-06	mrna	up	chi_circ_015388	0.039300911	0.908716318	4.531195325	0.04691277	up
chi-miR-125a-3p	14.9784	6.775533333	-1.144477105	0.009271346	down	XM_005700836	604.563	7420.59	3.617569306	8.04E-10	3.85E-06	mrna	up	chi_circ_015402	1.149655228	0.280679979	-2.034203209	0.010785956	down
chi-miR-125a-3p	14.9784	6.775533333	-1.144477105	0.009271346	down	XM_005700836	604.563	7420.59	3.617569306	8.04E-10	3.85E-06	mrna	up	chi_circ_015552	0.022443754	0.594861131	4.72816703	0.021223612	up
chi-miR-125a-3p	14.9784	6.775533333	-1.144477105	0.009271346	down	XM_005700836	604.563	7420.59	3.617569306	8.04E-10	3.85E-06	mrna	up	chi_circ_015737	0.420923692	0.017447225	-4.592489236	0.002101409	down
chi-miR-125a-3p	14.9784	6.775533333	-1.144477105	0.009271346	down	XM_005700836	604.563	7420.59	3.617569306	8.04E-10	3.85E-06	mrna	up	chi_circ_016169	0.007324869	0.001478243	-2.308919496	0.018341095	down
chi-miR-125a-3p	14.9784	6.775533333	-1.144477105	0.009271346	down	XM_005700836	604.563	7420.59	3.617569306	8.04E-10	3.85E-06	mrna	up	chi_circ_016360	1.342666542	0.399137588	-1.750142994	0.035712723	down
chi-miR-125a-3p	14.9784	6.775533333	-1.144477105	0.009271346	down	XM_005700836	604.563	7420.59	3.617569306	8.04E-10	3.85E-06	mrna	up	chi_circ_016521	0.001	0.564366976	9.140489761	0.004919998	up
chi-miR-125a-3p	14.9784	6.775533333	-1.144477105	0.009271346	down	XM_005700836	604.563	7420.59	3.617569306	8.04E-10	3.85E-06	mrna	up	chi_circ_016569	0.842119421	0.001	-9.717881026	0.013789156	down
chi-miR-125a-3p	14.9784	6.775533333	-1.144477105	0.009271346	down	XM_005700836	604.563	7420.59	3.617569306	8.04E-10	3.85E-06	mrna	up	chi_circ_016592	0.246838868	0.001	-7.947425773	0.040300342	down
chi-miR-125a-3p	14.9784	6.775533333	-1.144477105	0.009271346	down	XM_005700836	604.563	7420.59	3.617569306	8.04E-10	3.85E-06	mrna	up	chi_circ_016947	0.001	0.230840217	7.85075078	0.035775037	up
chi-miR-125a-3p	14.9784	6.775533333	-1.144477105	0.009271346	down	XM_005700836	604.563	7420.59	3.617569306	8.04E-10	3.85E-06	mrna	up	chi_circ_017379	0.015347714	0.469060007	4.933676828	0.019085133	up
chi-miR-125a-3p	14.9784	6.775533333	-1.144477105	0.009271346	down	XM_005700836	604.563	7420.59	3.617569306	8.04E-10	3.85E-06	mrna	up	chi_circ_017443	0.001	0.380909362	8.573303935	0.040692033	up
chi-miR-125a-3p	14.9784	6.775533333	-1.144477105	0.009271346	down	XM_005700836	604.563	7420.59	3.617569306	8.04E-10	3.85E-06	mrna	up	chi_circ_017615	1.488993421	0.467100593	-1.672532197	0.015023497	down
chi-miR-125a-3p	14.9784	6.775533333	-1.144477105	0.009271346	down	XM_005700836	604.563	7420.59	3.617569306	8.04E-10	3.85E-06	mrna	up	chi_circ_018019	0.35038031	0.001	-8.452777895	0.02307285	down
chi-miR-125a-3p	14.9784	6.775533333	-1.144477105	0.009271346	down	XM_005700836	604.563	7420.59	3.617569306	8.04E-10	3.85E-06	mrna	up	chi_circ_018449	2.560779364	0.911087	-1.490922228	0.005337534	down
chi-miR-125a-3p	14.9784	6.775533333	-1.144477105	0.009271346	down	XM_005700836	604.563	7420.59	3.617569306	8.04E-10	3.85E-06	mrna	up	chi_circ_019185	0.016218685	0.003295114	-2.299256713	0.001731179	down
chi-miR-125a-3p	14.9784	6.775533333	-1.144477105	0.009271346	down	XM_005700836	604.563	7420.59	3.617569306	8.04E-10	3.85E-06	mrna	up	chi_circ_019430	0.001	0.00555105	2.472760732	0.045815529	up
chi-miR-125a-3p	14.9784	6.775533333	-1.144477105	0.009271346	down	XM_005700836	604.563	7420.59	3.617569306	8.04E-10	3.85E-06	mrna	up	chi_circ_019516	0.003398686	0.061790782	4.184342499	0.005525052	up
chi-miR-125a-3p	14.9784	6.775533333	-1.144477105	0.009271346	down	XM_005700836	604.563	7420.59	3.617569306	8.04E-10	3.85E-06	mrna	up	chi_circ_019534	0.407928007	0.023823738	-4.097842881	0.0437412	down
chi-miR-125a-3p	14.9784	6.775533333	-1.144477105	0.009271346	down	XM_005700836	604.563	7420.59	3.617569306	8.04E-10	3.85E-06	mrna	up	chi_circ_020053	0.996268025	0.001	-9.960390111	0.034680668	down
chi-miR-125a-3p	14.9784	6.775533333	-1.144477105	0.009271346	down	XM_005700836	604.563	7420.59	3.617569306	8.04E-10	3.85E-06	mrna	up	chi_circ_020163	0.001	0.234879953	7.875779777	0.033900362	up
chi-miR-125a-3p	14.9784	6.775533333	-1.144477105	0.009271346	down	XM_005700836	604.563	7420.59	3.617569306	8.04E-10	3.85E-06	mrna	up	chi_circ_020177	0.029887266	0.393541524	3.718913014	0.045802282	up
chi-miR-125a-3p	14.9784	6.775533333	-1.144477105	0.009271346	down	XM_005700836	604.563	7420.59	3.617569306	8.04E-10	3.85E-06	mrna	up	chi_circ_020360	0.001	0.305883083	8.25683651	0.028604418	up
chi-miR-125a-3p	14.9784	6.775533333	-1.144477105	0.009271346	down	XM_005700836	604.563	7420.59	3.617569306	8.04E-10	3.85E-06	mrna	up	chi_circ_021010	0.272497138	1.681745588	2.625646492	0.003219657	up
chi-miR-125a-3p	14.9784	6.775533333	-1.144477105	0.009271346	down	XM_005700836	604.563	7420.59	3.617569306	8.04E-10	3.85E-06	mrna	up	chi_circ_022104	0.228821296	0.034532256	-2.728204834	0.018632424	down
chi-miR-125a-3p	14.9784	6.775533333	-1.144477105	0.009271346	down	XM_005700836	604.563	7420.59	3.617569306	8.04E-10	3.85E-06	mrna	up	chi_circ_022109	0.046247735	0.764119525	4.04634372	0.022150251	up
chi-miR-125a-3p	14.9784	6.775533333	-1.144477105	0.009271346	down	XM_005700836	604.563	7420.59	3.617569306	8.04E-10	3.85E-06	mrna	up	chi_circ_022256	0.330552501	0.001	-8.368735621	0.034472214	down
chi-miR-323a-3p	3.5041	1.099666667	-1.67197767	0.021717707	down	XM_013968935	0.001	18.5933	14.18249523	1.25E-08	3.17E-05	mrna	up	chi_circ_000270	0.001	0.033937438	5.084805768	0.042480926	up
chi-miR-323a-3p	3.5041	1.099666667	-1.67197767	0.021717707	down	XM_013968935	0.001	18.5933	14.18249523	1.25E-08	3.17E-05	mrna	up	chi_circ_002752	0.267232601	1.065947517	1.995968482	0.027595587	up
chi-miR-323a-3p	3.5041	1.099666667	-1.67197767	0.021717707	down	XM_013968935	0.001	18.5933	14.18249523	1.25E-08	3.17E-05	mrna	up	chi_circ_002821	1.278755435	0.262708203	-2.283207219	0.010286918	down
chi-miR-323a-3p	3.5041	1.099666667	-1.67197767	0.021717707	down	XM_013968935	0.001	18.5933	14.18249523	1.25E-08	3.17E-05	mrna	up	chi_circ_003168	0.08345712	0.001	-6.382963223	0.042033549	down
chi-miR-323a-3p	3.5041	1.099666667	-1.67197767	0.021717707	down	XM_013968935	0.001	18.5933	14.18249523	1.25E-08	3.17E-05	mrna	up	chi_circ_003685	0.001	0.014903478	3.897577126	0.021181872	up
chi-miR-323a-3p	3.5041	1.099666667	-1.67197767	0.021717707	down	XM_013968935	0.001	18.5933	14.18249523	1.25E-08	3.17E-05	mrna	up	chi_circ_003748	0.048604307	1.323635665	4.767278095	0.001298928	up
chi-miR-323a-3p	3.5041	1.099666667	-1.67197767	0.021717707	down	XM_013968935	0.001	18.5933	14.18249523	1.25E-08	3.17E-05	mrna	up	chi_circ_004260	0.02846179	0.126085137	2.147299913	0.043891233	up
chi-miR-323a-3p	3.5041	1.099666667	-1.67197767	0.021717707	down	XM_013968935	0.001	18.5933	14.18249523	1.25E-08	3.17E-05	mrna	up	chi_circ_005501	0.203233676	0.001	-7.66699567	0.018974341	down
chi-miR-323a-3p	3.5041	1.099666667	-1.67197767	0.021717707	down	XM_013968935	0.001	18.5933	14.18249523	1.25E-08	3.17E-05	mrna	up	chi_circ_006208	0.001	0.217507822	7.764923475	0.022837538	up
chi-miR-323a-3p	3.5041	1.099666667	-1.67197767	0.021717707	down	XM_013968935	0.001	18.5933	14.18249523	1.25E-08	3.17E-05	mrna	up	chi_circ_006627	0.001	0.004895764	2.291533991	0.011482091	up
chi-miR-323a-3p	3.5041	1.099666667	-1.67197767	0.021717707	down	XM_013968935	0.001	18.5933	14.18249523	1.25E-08	3.17E-05	mrna	up	chi_circ_006658	0.001	0.446743314	8.803302326	0.038536038	up
chi-miR-323a-3p	3.5041	1.099666667	-1.67197767	0.021717707	down	XM_013968935	0.001	18.5933	14.18249523	1.25E-08	3.17E-05	mrna	up	chi_circ_007288	0.010889759	0.600878621	5.786029678	0.00370567	up
chi-miR-323a-3p	3.5041	1.099666667	-1.67197767	0.021717707	down	XM_013968935	0.001	18.5933	14.18249523	1.25E-08	3.17E-05	mrna	up	chi_circ_007721	0.001	0.386577697	8.594614597	0.024351208	up
chi-miR-323a-3p	3.5041	1.099666667	-1.67197767	0.021717707	down	XM_013968935	0.001	18.5933	14.18249523	1.25E-08	3.17E-05	mrna	up	chi_circ_008822	0.078368112	1.370580667	4.128376682	0.017514412	up
chi-miR-323a-3p	3.5041	1.099666667	-1.67197767	0.021717707	down	XM_013968935	0.001	18.5933	14.18249523	1.25E-08	3.17E-05	mrna	up	chi_circ_009506	0.005664507	0.000757507	-2.902618814	0.035477816	down
chi-miR-323a-3p	3.5041	1.099666667	-1.67197767	0.021717707	down	XM_013968935	0.001	18.5933	14.18249523	1.25E-08	3.17E-05	mrna	up	chi_circ_010009	2.619448119	0.837196867	-1.645624069	0.044232622	down
chi-miR-323a-3p	3.5041	1.099666667	-1.67197767	0.021717707	down	XM_013968935	0.001	18.5933	14.18249523	1.25E-08	3.17E-05	mrna	up	chi_circ_010069	0.001	0.506524386	8.984487918	0.016587486	up
chi-miR-323a-3p	3.5041	1.099666667	-1.67197767	0.021717707	down	XM_013968935	0.001	18.5933	14.18249523	1.25E-08	3.17E-05	mrna	up	chi_circ_010355	1.868680193	0.001	-10.86780397	0.000238045	down
chi-miR-323a-3p	3.5041	1.099666667	-1.67197767	0.021717707	down	XM_013968935	0.001	18.5933	14.18249523	1.25E-08	3.17E-05	mrna	up	chi_circ_011138	0.019427607	0.306227692	3.978424636	0.01882097	up
chi-miR-323a-3p	3.5041	1.099666667	-1.67197767	0.021717707	down	XM_013968935	0.001	18.5933	14.18249523	1.25E-08	3.17E-05	mrna	up	chi_circ_011867	0.019446417	0.176265362	3.180172709	0.040288137	up
chi-miR-323a-3p	3.5041	1.099666667	-1.67197767	0.021717707	down	XM_013968935	0.001	18.5933	14.18249523	1.25E-08	3.17E-05	mrna	up	chi_circ_012144	0.068421884	0.008176748	-3.064858696	0.003288661	down
chi-miR-323a-3p	3.5041	1.099666667	-1.67197767	0.021717707	down	XM_013968935	0.001	18.5933	14.18249523	1.25E-08	3.17E-05	mrna	up	chi_circ_012145	0.070857545	0.005631911	-3.653225106	0.001272558	down
chi-miR-323a-3p	3.5041	1.099666667	-1.67197767	0.021717707	down	XM_013968935	0.001	18.5933	14.18249523	1.25E-08	3.17E-05	mrna	up	chi_circ_012750	0.012059876	0.001	-3.592143217	0.000109444	down
chi-miR-323a-3p	3.5041	1.099666667	-1.67197767	0.021717707	down	XM_013968935	0.001	18.5933	14.18249523	1.25E-08	3.17E-05	mrna	up	chi_circ_013312	0.082601205	0.022469267	-1.878209739	0.029353705	down
chi-miR-323a-3p	3.5041	1.099666667	-1.67197767	0.021717707	down	XM_013968935	0.001	18.5933	14.18249523	1.25E-08	3.17E-05	mrna	up	chi_circ_014512	0.063926527	0.001	-5.998342804	0.017015196	down
chi-miR-323a-3p	3.5041	1.099666667	-1.67197767	0.021717707	down	XM_013968935	0.001	18.5933	14.18249523	1.25E-08	3.17E-05	mrna	up	chi_circ_014580	0.472615676	3.0645712	2.696945838	0.012648007	up
chi-miR-323a-3p	3.5041	1.099666667	-1.67197767	0.021717707	down	XM_013968935	0.001	18.5933	14.18249523	1.25E-08	3.17E-05	mrna	up	chi_circ_015412	0.001	0.197464229	7.625447517	0.040827508	up
chi-miR-323a-3p	3.5041	1.099666667	-1.67197767	0.021717707	down	XM_013968935	0.001	18.5933	14.18249523	1.25E-08	3.17E-05	mrna	up	chi_circ_015647	0.004653134	0.001	-2.21820273	0.034974548	down
chi-miR-323a-3p	3.5041	1.099666667	-1.67197767	0.021717707	down	XM_013968935	0.001	18.5933	14.18249523	1.25E-08	3.17E-05	mrna	up	chi_circ_016123	0.001	0.007093448	2.82648698	0.049705337	up
chi-miR-323a-3p	3.5041	1.099666667	-1.67197767	0.021717707	down	XM_013968935	0.001	18.5933	14.18249523	1.25E-08	3.17E-05	mrna	up	chi_circ_016169	0.007324869	0.001478243	-2.308919496	0.018341095	down
chi-miR-323a-3p	3.5041	1.099666667	-1.67197767	0.021717707	down	XM_013968935	0.001	18.5933	14.18249523	1.25E-08	3.17E-05	mrna	up	chi_circ_016502	7.90582021	27.07420211	1.77593177	0.034917612	up
chi-miR-323a-3p	3.5041	1.099666667	-1.67197767	0.021717707	down	XM_013968935	0.001	18.5933	14.18249523	1.25E-08	3.17E-05	mrna	up	chi_circ_016589	0.329224749	0.042729884	-2.945755495	0.046949585	down
chi-miR-323a-3p	3.5041	1.099666667	-1.67197767	0.021717707	down	XM_013968935	0.001	18.5933	14.18249523	1.25E-08	3.17E-05	mrna	up	chi_circ_016947	0.001	0.230840217	7.85075078	0.035775037	up
chi-miR-323a-3p	3.5041	1.099666667	-1.67197767	0.021717707	down	XM_013968935	0.001	18.5933	14.18249523	1.25E-08	3.17E-05	mrna	up	chi_circ_017497	0.053786326	0.019825708	-1.439867095	0.021640347	down
chi-miR-323a-3p	3.5041	1.099666667	-1.67197767	0.021717707	down	XM_013968935	0.001	18.5933	14.18249523	1.25E-08	3.17E-05	mrna	up	chi_circ_017729	0.663641472	0.181132844	-1.87335588	0.024423047	down
chi-miR-323a-3p	3.5041	1.099666667	-1.67197767	0.021717707	down	XM_013968935	0.001	18.5933	14.18249523	1.25E-08	3.17E-05	mrna	up	chi_circ_017995	0.001	0.32228348	8.332186428	0.002428671	up
chi-miR-323a-3p	3.5041	1.099666667	-1.67197767	0.021717707	down	XM_013968935	0.001	18.5933	14.18249523	1.25E-08	3.17E-05	mrna	up	chi_circ_018784	1.66800454	0.436926002	-1.932662346	0.004698108	down
chi-miR-323a-3p	3.5041	1.099666667	-1.67197767	0.021717707	down	XM_013968935	0.001	18.5933	14.18249523	1.25E-08	3.17E-05	mrna	up	chi_circ_019191	0.271262373	0.036678676	-2.886675475	0.003828733	down
chi-miR-323a-3p	3.5041	1.099666667	-1.67197767	0.021717707	down	XM_013968935	0.001	18.5933	14.18249523	1.25E-08	3.17E-05	mrna	up	chi_circ_019516	0.003398686	0.061790782	4.184342499	0.005525052	up
chi-miR-323a-3p	3.5041	1.099666667	-1.67197767	0.021717707	down	XM_013968935	0.001	18.5933	14.18249523	1.25E-08	3.17E-05	mrna	up	chi_circ_019668	0.035066489	0.003107602	-3.496219258	0.000770871	down
chi-miR-323a-3p	3.5041	1.099666667	-1.67197767	0.021717707	down	XM_013968935	0.001	18.5933	14.18249523	1.25E-08	3.17E-05	mrna	up	chi_circ_019871	0.034731162	0.002156648	-4.009367988	0.029266551	down
chi-miR-323a-3p	3.5041	1.099666667	-1.67197767	0.021717707	down	XM_013968935	0.001	18.5933	14.18249523	1.25E-08	3.17E-05	mrna	up	chi_circ_019902	0.484131603	2.270272317	2.229394179	0.039225002	up
chi-miR-323a-3p	3.5041	1.099666667	-1.67197767	0.021717707	down	XM_013968935	0.001	18.5933	14.18249523	1.25E-08	3.17E-05	mrna	up	chi_circ_020188	0.048955283	0.868145046	4.148399628	0.006258812	up
chi-miR-323a-3p	3.5041	1.099666667	-1.67197767	0.021717707	down	XM_013968935	0.001	18.5933	14.18249523	1.25E-08	3.17E-05	mrna	up	chi_circ_021014	0.001	0.006790598	2.763538576	0.047235239	up
chi-miR-323a-3p	3.5041	1.099666667	-1.67197767	0.021717707	down	XM_013968935	0.001	18.5933	14.18249523	1.25E-08	3.17E-05	mrna	up	chi_circ_021451	0.019097681	0.003256242	-2.55211781	0.016148364	down
chi-miR-323a-3p	3.5041	1.099666667	-1.67197767	0.021717707	down	XM_013968935	0.001	18.5933	14.18249523	1.25E-08	3.17E-05	mrna	up	chi_circ_022104	0.228821296	0.034532256	-2.728204834	0.018632424	down
chi-miR-323a-3p	3.5041	1.099666667	-1.67197767	0.021717707	down	XM_013968935	0.001	18.5933	14.18249523	1.25E-08	3.17E-05	mrna	up	chi_circ_022250	0.995357544	0.069630288	-3.837427956	0.030144254	down
chi-miR-92a-5p	15.37626667	7.2172	-1.091194122	0.014628705	down	XM_013968935	0.001	18.5933	14.18249523	1.25E-08	3.17E-05	mrna	up	chi_circ_000056	0.017964415	0.002247137	-2.998982058	0.012666194	down
chi-miR-92a-5p	15.37626667	7.2172	-1.091194122	0.014628705	down	XM_013968935	0.001	18.5933	14.18249523	1.25E-08	3.17E-05	mrna	up	chi_circ_000077	0.408399996	0.14607484	-1.483275138	0.032777614	down
chi-miR-92a-5p	15.37626667	7.2172	-1.091194122	0.014628705	down	XM_013968935	0.001	18.5933	14.18249523	1.25E-08	3.17E-05	mrna	up	chi_circ_000194	0.001	0.488829023	8.933186133	0.018504861	up
chi-miR-92a-5p	15.37626667	7.2172	-1.091194122	0.014628705	down	XM_013968935	0.001	18.5933	14.18249523	1.25E-08	3.17E-05	mrna	up	chi_circ_000233	0.679143573	3.122541459	2.200932225	0.013221092	up
chi-miR-92a-5p	15.37626667	7.2172	-1.091194122	0.014628705	down	XM_013968935	0.001	18.5933	14.18249523	1.25E-08	3.17E-05	mrna	up	chi_circ_000310	0.247540779	0.015331295	-4.01311471	0.030614027	down
chi-miR-92a-5p	15.37626667	7.2172	-1.091194122	0.014628705	down	XM_013968935	0.001	18.5933	14.18249523	1.25E-08	3.17E-05	mrna	up	chi_circ_000530	0.204964102	0.991481191	2.274214149	0.027399482	up
chi-miR-92a-5p	15.37626667	7.2172	-1.091194122	0.014628705	down	XM_013968935	0.001	18.5933	14.18249523	1.25E-08	3.17E-05	mrna	up	chi_circ_000535	0.001	0.999613995	9.965227289	0.021450622	up
chi-miR-92a-5p	15.37626667	7.2172	-1.091194122	0.014628705	down	XM_013968935	0.001	18.5933	14.18249523	1.25E-08	3.17E-05	mrna	up	chi_circ_000540	0.337395607	2.018076565	2.580467818	0.01553021	up
chi-miR-92a-5p	15.37626667	7.2172	-1.091194122	0.014628705	down	XM_013968935	0.001	18.5933	14.18249523	1.25E-08	3.17E-05	mrna	up	chi_circ_000712	0.001	0.500701608	8.967807279	0.013465783	up
chi-miR-92a-5p	15.37626667	7.2172	-1.091194122	0.014628705	down	XM_013968935	0.001	18.5933	14.18249523	1.25E-08	3.17E-05	mrna	up	chi_circ_000899	2.13050286	0.613273142	-1.796592312	0.03785003	down
chi-miR-92a-5p	15.37626667	7.2172	-1.091194122	0.014628705	down	XM_013968935	0.001	18.5933	14.18249523	1.25E-08	3.17E-05	mrna	up	chi_circ_000902	3.459908606	0.642299368	-2.429416147	0.021373506	down
chi-miR-92a-5p	15.37626667	7.2172	-1.091194122	0.014628705	down	XM_013968935	0.001	18.5933	14.18249523	1.25E-08	3.17E-05	mrna	up	chi_circ_001099	0.153935104	1.455813292	3.241431174	0.010766953	up
chi-miR-92a-5p	15.37626667	7.2172	-1.091194122	0.014628705	down	XM_013968935	0.001	18.5933	14.18249523	1.25E-08	3.17E-05	mrna	up	chi_circ_001188	0.119059742	1.563815723	3.715312946	0.003051282	up
chi-miR-92a-5p	15.37626667	7.2172	-1.091194122	0.014628705	down	XM_013968935	0.001	18.5933	14.18249523	1.25E-08	3.17E-05	mrna	up	chi_circ_001270	0.01440283	0.355152893	4.624016006	0.018375713	up
chi-miR-92a-5p	15.37626667	7.2172	-1.091194122	0.014628705	down	XM_013968935	0.001	18.5933	14.18249523	1.25E-08	3.17E-05	mrna	up	chi_circ_001305	0.559914033	0.139822624	-2.001607528	0.011719202	down
chi-miR-92a-5p	15.37626667	7.2172	-1.091194122	0.014628705	down	XM_013968935	0.001	18.5933	14.18249523	1.25E-08	3.17E-05	mrna	up	chi_circ_001319	0.213380128	0.048652378	-2.1328436	0.021457302	down
chi-miR-92a-5p	15.37626667	7.2172	-1.091194122	0.014628705	down	XM_013968935	0.001	18.5933	14.18249523	1.25E-08	3.17E-05	mrna	up	chi_circ_001600	0.197600445	0.001	-7.626442388	0.034683592	down
chi-miR-92a-5p	15.37626667	7.2172	-1.091194122	0.014628705	down	XM_013968935	0.001	18.5933	14.18249523	1.25E-08	3.17E-05	mrna	up	chi_circ_001870	3.653153305	1.486877544	-1.296856463	0.02034271	down
chi-miR-92a-5p	15.37626667	7.2172	-1.091194122	0.014628705	down	XM_013968935	0.001	18.5933	14.18249523	1.25E-08	3.17E-05	mrna	up	chi_circ_002069	0.59496329	0.165379718	-1.847018342	0.019715524	down
chi-miR-92a-5p	15.37626667	7.2172	-1.091194122	0.014628705	down	XM_013968935	0.001	18.5933	14.18249523	1.25E-08	3.17E-05	mrna	up	chi_circ_002103	0.698527987	0.134977449	-2.371599528	0.028657796	down
chi-miR-92a-5p	15.37626667	7.2172	-1.091194122	0.014628705	down	XM_013968935	0.001	18.5933	14.18249523	1.25E-08	3.17E-05	mrna	up	chi_circ_002189	0.778860318	0.195391114	-1.994999757	0.046978916	down
chi-miR-92a-5p	15.37626667	7.2172	-1.091194122	0.014628705	down	XM_013968935	0.001	18.5933	14.18249523	1.25E-08	3.17E-05	mrna	up	chi_circ_002209	0.814643852	0.378941649	-1.104193764	0.035802394	down
chi-miR-92a-5p	15.37626667	7.2172	-1.091194122	0.014628705	down	XM_013968935	0.001	18.5933	14.18249523	1.25E-08	3.17E-05	mrna	up	chi_circ_002403	0.352304871	0.001	-8.460680611	0.021743384	down
chi-miR-92a-5p	15.37626667	7.2172	-1.091194122	0.014628705	down	XM_013968935	0.001	18.5933	14.18249523	1.25E-08	3.17E-05	mrna	up	chi_circ_002408	0.03366563	1.203588537	5.159921982	0.036467309	up
chi-miR-92a-5p	15.37626667	7.2172	-1.091194122	0.014628705	down	XM_013968935	0.001	18.5933	14.18249523	1.25E-08	3.17E-05	mrna	up	chi_circ_002411	0.249850901	0.001	-7.964923609	0.022146458	down
chi-miR-92a-5p	15.37626667	7.2172	-1.091194122	0.014628705	down	XM_013968935	0.001	18.5933	14.18249523	1.25E-08	3.17E-05	mrna	up	chi_circ_002526	1.651379135	0.483482844	-1.772134778	0.03667728	down
chi-miR-92a-5p	15.37626667	7.2172	-1.091194122	0.014628705	down	XM_013968935	0.001	18.5933	14.18249523	1.25E-08	3.17E-05	mrna	up	chi_circ_002752	0.267232601	1.065947517	1.995968482	0.027595587	up
chi-miR-92a-5p	15.37626667	7.2172	-1.091194122	0.014628705	down	XM_013968935	0.001	18.5933	14.18249523	1.25E-08	3.17E-05	mrna	up	chi_circ_002821	1.278755435	0.262708203	-2.283207219	0.010286918	down
chi-miR-92a-5p	15.37626667	7.2172	-1.091194122	0.014628705	down	XM_013968935	0.001	18.5933	14.18249523	1.25E-08	3.17E-05	mrna	up	chi_circ_003216	0.843226807	0.001	-9.719776921	0.010200726	down
chi-miR-92a-5p	15.37626667	7.2172	-1.091194122	0.014628705	down	XM_013968935	0.001	18.5933	14.18249523	1.25E-08	3.17E-05	mrna	up	chi_circ_003685	0.001	0.014903478	3.897577126	0.021181872	up
chi-miR-92a-5p	15.37626667	7.2172	-1.091194122	0.014628705	down	XM_013968935	0.001	18.5933	14.18249523	1.25E-08	3.17E-05	mrna	up	chi_circ_003748	0.048604307	1.323635665	4.767278095	0.001298928	up
chi-miR-92a-5p	15.37626667	7.2172	-1.091194122	0.014628705	down	XM_013968935	0.001	18.5933	14.18249523	1.25E-08	3.17E-05	mrna	up	chi_circ_003778	0.813972508	0.001	-9.668836259	0.020150252	down
chi-miR-92a-5p	15.37626667	7.2172	-1.091194122	0.014628705	down	XM_013968935	0.001	18.5933	14.18249523	1.25E-08	3.17E-05	mrna	up	chi_circ_003850	0.012549783	0.438358347	5.126376386	0.020779421	up
chi-miR-92a-5p	15.37626667	7.2172	-1.091194122	0.014628705	down	XM_013968935	0.001	18.5933	14.18249523	1.25E-08	3.17E-05	mrna	up	chi_circ_003902	6.507320263	1.671259984	-1.96112738	0.000994002	down
chi-miR-92a-5p	15.37626667	7.2172	-1.091194122	0.014628705	down	XM_013968935	0.001	18.5933	14.18249523	1.25E-08	3.17E-05	mrna	up	chi_circ_003995	0.001	0.505038559	8.98024973	0.046142815	up
chi-miR-92a-5p	15.37626667	7.2172	-1.091194122	0.014628705	down	XM_013968935	0.001	18.5933	14.18249523	1.25E-08	3.17E-05	mrna	up	chi_circ_004087	0.139079544	1.356210034	3.285598478	0.03286909	up
chi-miR-92a-5p	15.37626667	7.2172	-1.091194122	0.014628705	down	XM_013968935	0.001	18.5933	14.18249523	1.25E-08	3.17E-05	mrna	up	chi_circ_004132	2.270107192	5.897402618	1.377319269	0.049690799	up
chi-miR-92a-5p	15.37626667	7.2172	-1.091194122	0.014628705	down	XM_013968935	0.001	18.5933	14.18249523	1.25E-08	3.17E-05	mrna	up	chi_circ_004296	0.076469751	0.001	-6.256817274	0.013717632	down
chi-miR-92a-5p	15.37626667	7.2172	-1.091194122	0.014628705	down	XM_013968935	0.001	18.5933	14.18249523	1.25E-08	3.17E-05	mrna	up	chi_circ_004396	0.084895314	0.62320674	2.875954006	0.037309055	up
chi-miR-92a-5p	15.37626667	7.2172	-1.091194122	0.014628705	down	XM_013968935	0.001	18.5933	14.18249523	1.25E-08	3.17E-05	mrna	up	chi_circ_004449	0.001	0.263677868	8.042632675	0.016269833	up
chi-miR-92a-5p	15.37626667	7.2172	-1.091194122	0.014628705	down	XM_013968935	0.001	18.5933	14.18249523	1.25E-08	3.17E-05	mrna	up	chi_circ_004606	0.001	0.224397386	7.809912062	0.037672843	up
chi-miR-92a-5p	15.37626667	7.2172	-1.091194122	0.014628705	down	XM_013968935	0.001	18.5933	14.18249523	1.25E-08	3.17E-05	mrna	up	chi_circ_004697	1.242452723	0.174746979	-2.829851534	0.044209643	down
chi-miR-92a-5p	15.37626667	7.2172	-1.091194122	0.014628705	down	XM_013968935	0.001	18.5933	14.18249523	1.25E-08	3.17E-05	mrna	up	chi_circ_004765	0.735058859	0.048323859	-3.927052198	0.022550727	down
chi-miR-92a-5p	15.37626667	7.2172	-1.091194122	0.014628705	down	XM_013968935	0.001	18.5933	14.18249523	1.25E-08	3.17E-05	mrna	up	chi_circ_004861	0.483663649	0.048399984	-3.320925622	0.039320192	down
chi-miR-92a-5p	15.37626667	7.2172	-1.091194122	0.014628705	down	XM_013968935	0.001	18.5933	14.18249523	1.25E-08	3.17E-05	mrna	up	chi_circ_005504	2.798887589	0.618954505	-2.176948269	0.011689705	down
chi-miR-92a-5p	15.37626667	7.2172	-1.091194122	0.014628705	down	XM_013968935	0.001	18.5933	14.18249523	1.25E-08	3.17E-05	mrna	up	chi_circ_005510	1.42912276	0.127652719	-3.484833679	0.010557475	down
chi-miR-92a-5p	15.37626667	7.2172	-1.091194122	0.014628705	down	XM_013968935	0.001	18.5933	14.18249523	1.25E-08	3.17E-05	mrna	up	chi_circ_005569	0.355639225	0.001	-8.474270645	0.034249026	down
chi-miR-92a-5p	15.37626667	7.2172	-1.091194122	0.014628705	down	XM_013968935	0.001	18.5933	14.18249523	1.25E-08	3.17E-05	mrna	up	chi_circ_005637	0.293750168	0.001	-8.198445868	0.041836766	down
chi-miR-92a-5p	15.37626667	7.2172	-1.091194122	0.014628705	down	XM_013968935	0.001	18.5933	14.18249523	1.25E-08	3.17E-05	mrna	up	chi_circ_005991	0.001	1.42124356	10.4729381	0.016386837	up
chi-miR-92a-5p	15.37626667	7.2172	-1.091194122	0.014628705	down	XM_013968935	0.001	18.5933	14.18249523	1.25E-08	3.17E-05	mrna	up	chi_circ_006042	0.001	0.374400715	8.548439381	0.016829178	up
chi-miR-92a-5p	15.37626667	7.2172	-1.091194122	0.014628705	down	XM_013968935	0.001	18.5933	14.18249523	1.25E-08	3.17E-05	mrna	up	chi_circ_006105	0.001	0.735908694	9.523382968	0.027031867	up
chi-miR-92a-5p	15.37626667	7.2172	-1.091194122	0.014628705	down	XM_013968935	0.001	18.5933	14.18249523	1.25E-08	3.17E-05	mrna	up	chi_circ_006208	0.001	0.217507822	7.764923475	0.022837538	up
chi-miR-92a-5p	15.37626667	7.2172	-1.091194122	0.014628705	down	XM_013968935	0.001	18.5933	14.18249523	1.25E-08	3.17E-05	mrna	up	chi_circ_006275	0.001	0.297939513	8.218875659	0.040082297	up
chi-miR-92a-5p	15.37626667	7.2172	-1.091194122	0.014628705	down	XM_013968935	0.001	18.5933	14.18249523	1.25E-08	3.17E-05	mrna	up	chi_circ_006284	0.169954943	2.370765429	3.802128701	0.019207237	up
chi-miR-92a-5p	15.37626667	7.2172	-1.091194122	0.014628705	down	XM_013968935	0.001	18.5933	14.18249523	1.25E-08	3.17E-05	mrna	up	chi_circ_006438	0.241043723	0.001	-7.913151051	0.0153673	down
chi-miR-92a-5p	15.37626667	7.2172	-1.091194122	0.014628705	down	XM_013968935	0.001	18.5933	14.18249523	1.25E-08	3.17E-05	mrna	up	chi_circ_006464	0.001	0.305428899	8.254692762	0.032512751	up
chi-miR-92a-5p	15.37626667	7.2172	-1.091194122	0.014628705	down	XM_013968935	0.001	18.5933	14.18249523	1.25E-08	3.17E-05	mrna	up	chi_circ_006627	0.001	0.004895764	2.291533991	0.011482091	up
chi-miR-92a-5p	15.37626667	7.2172	-1.091194122	0.014628705	down	XM_013968935	0.001	18.5933	14.18249523	1.25E-08	3.17E-05	mrna	up	chi_circ_006881	0.135786799	1.279158327	3.235779715	0.042896213	up
chi-miR-92a-5p	15.37626667	7.2172	-1.091194122	0.014628705	down	XM_013968935	0.001	18.5933	14.18249523	1.25E-08	3.17E-05	mrna	up	chi_circ_006924	0.015991405	0.481803603	4.913076564	0.037188183	up
chi-miR-92a-5p	15.37626667	7.2172	-1.091194122	0.014628705	down	XM_013968935	0.001	18.5933	14.18249523	1.25E-08	3.17E-05	mrna	up	chi_circ_007369	0.009012846	0.202881472	4.492510582	0.03215086	up
chi-miR-92a-5p	15.37626667	7.2172	-1.091194122	0.014628705	down	XM_013968935	0.001	18.5933	14.18249523	1.25E-08	3.17E-05	mrna	up	chi_circ_007488	0.757382481	0.080449228	-3.234871573	0.008938647	down
chi-miR-92a-5p	15.37626667	7.2172	-1.091194122	0.014628705	down	XM_013968935	0.001	18.5933	14.18249523	1.25E-08	3.17E-05	mrna	up	chi_circ_007552	1.285963086	4.471044817	1.797762777	0.020984634	up
chi-miR-92a-5p	15.37626667	7.2172	-1.091194122	0.014628705	down	XM_013968935	0.001	18.5933	14.18249523	1.25E-08	3.17E-05	mrna	up	chi_circ_007598	1.636897786	0.676699005	-1.274378064	0.011954467	down
chi-miR-92a-5p	15.37626667	7.2172	-1.091194122	0.014628705	down	XM_013968935	0.001	18.5933	14.18249523	1.25E-08	3.17E-05	mrna	up	chi_circ_007599	1.794276125	0.599746047	-1.580978279	0.008526089	down
chi-miR-92a-5p	15.37626667	7.2172	-1.091194122	0.014628705	down	XM_013968935	0.001	18.5933	14.18249523	1.25E-08	3.17E-05	mrna	up	chi_circ_007600	0.48710027	0.001	-8.928074972	0.029193422	down
chi-miR-92a-5p	15.37626667	7.2172	-1.091194122	0.014628705	down	XM_013968935	0.001	18.5933	14.18249523	1.25E-08	3.17E-05	mrna	up	chi_circ_007693	0.024385834	0.814452869	5.06171597	0.007653231	up
chi-miR-92a-5p	15.37626667	7.2172	-1.091194122	0.014628705	down	XM_013968935	0.001	18.5933	14.18249523	1.25E-08	3.17E-05	mrna	up	chi_circ_007739	0.000354002	0.009974075	4.816351971	0.037817955	up
chi-miR-92a-5p	15.37626667	7.2172	-1.091194122	0.014628705	down	XM_013968935	0.001	18.5933	14.18249523	1.25E-08	3.17E-05	mrna	up	chi_circ_007830	0.001	0.398541066	8.638584579	0.026187046	up
chi-miR-92a-5p	15.37626667	7.2172	-1.091194122	0.014628705	down	XM_013968935	0.001	18.5933	14.18249523	1.25E-08	3.17E-05	mrna	up	chi_circ_007947	0.371415775	0.001	-8.536891281	0.032150405	down
chi-miR-92a-5p	15.37626667	7.2172	-1.091194122	0.014628705	down	XM_013968935	0.001	18.5933	14.18249523	1.25E-08	3.17E-05	mrna	up	chi_circ_008048	0.564184748	0.012017363	-5.55297535	0.022892294	down
chi-miR-92a-5p	15.37626667	7.2172	-1.091194122	0.014628705	down	XM_013968935	0.001	18.5933	14.18249523	1.25E-08	3.17E-05	mrna	up	chi_circ_008086	0.018854268	0.003836488	-2.297032856	0.048449017	down
chi-miR-92a-5p	15.37626667	7.2172	-1.091194122	0.014628705	down	XM_013968935	0.001	18.5933	14.18249523	1.25E-08	3.17E-05	mrna	up	chi_circ_008119	1.272926693	0.181711703	-2.808426094	0.009079614	down
chi-miR-92a-5p	15.37626667	7.2172	-1.091194122	0.014628705	down	XM_013968935	0.001	18.5933	14.18249523	1.25E-08	3.17E-05	mrna	up	chi_circ_008279	5.417228896	2.692913683	-1.008387063	0.005183823	down
chi-miR-92a-5p	15.37626667	7.2172	-1.091194122	0.014628705	down	XM_013968935	0.001	18.5933	14.18249523	1.25E-08	3.17E-05	mrna	up	chi_circ_008327	0.623855097	0.143942527	-2.115718083	0.034379676	down
chi-miR-92a-5p	15.37626667	7.2172	-1.091194122	0.014628705	down	XM_013968935	0.001	18.5933	14.18249523	1.25E-08	3.17E-05	mrna	up	chi_circ_008333	0.001	0.307238681	8.263216052	0.047220577	up
chi-miR-92a-5p	15.37626667	7.2172	-1.091194122	0.014628705	down	XM_013968935	0.001	18.5933	14.18249523	1.25E-08	3.17E-05	mrna	up	chi_circ_008390	0.728929115	0.116811501	-2.641596201	0.009731637	down
chi-miR-92a-5p	15.37626667	7.2172	-1.091194122	0.014628705	down	XM_013968935	0.001	18.5933	14.18249523	1.25E-08	3.17E-05	mrna	up	chi_circ_008533	1.246119549	0.145515217	-3.09820055	0.03019529	down
chi-miR-92a-5p	15.37626667	7.2172	-1.091194122	0.014628705	down	XM_013968935	0.001	18.5933	14.18249523	1.25E-08	3.17E-05	mrna	up	chi_circ_008569	0.207977783	1.499146457	2.849640008	0.029652744	up
chi-miR-92a-5p	15.37626667	7.2172	-1.091194122	0.014628705	down	XM_013968935	0.001	18.5933	14.18249523	1.25E-08	3.17E-05	mrna	up	chi_circ_008596	0.482623313	3.120914763	2.692999445	0.019711027	up
chi-miR-92a-5p	15.37626667	7.2172	-1.091194122	0.014628705	down	XM_013968935	0.001	18.5933	14.18249523	1.25E-08	3.17E-05	mrna	up	chi_circ_008597	0.001	0.5294711	9.048408129	0.034980097	up
chi-miR-92a-5p	15.37626667	7.2172	-1.091194122	0.014628705	down	XM_013968935	0.001	18.5933	14.18249523	1.25E-08	3.17E-05	mrna	up	chi_circ_008696	2.02800211	6.532599624	1.687598068	0.016884693	up
chi-miR-92a-5p	15.37626667	7.2172	-1.091194122	0.014628705	down	XM_013968935	0.001	18.5933	14.18249523	1.25E-08	3.17E-05	mrna	up	chi_circ_008794	0.062039868	0.986532601	3.991099199	0.036470874	up
chi-miR-92a-5p	15.37626667	7.2172	-1.091194122	0.014628705	down	XM_013968935	0.001	18.5933	14.18249523	1.25E-08	3.17E-05	mrna	up	chi_circ_008822	0.078368112	1.370580667	4.128376682	0.017514412	up
chi-miR-92a-5p	15.37626667	7.2172	-1.091194122	0.014628705	down	XM_013968935	0.001	18.5933	14.18249523	1.25E-08	3.17E-05	mrna	up	chi_circ_008887	1.19305225	3.46148684	1.536734635	0.044780965	up
chi-miR-92a-5p	15.37626667	7.2172	-1.091194122	0.014628705	down	XM_013968935	0.001	18.5933	14.18249523	1.25E-08	3.17E-05	mrna	up	chi_circ_008899	1.527601048	5.891729219	1.947423311	0.015179609	up
chi-miR-92a-5p	15.37626667	7.2172	-1.091194122	0.014628705	down	XM_013968935	0.001	18.5933	14.18249523	1.25E-08	3.17E-05	mrna	up	chi_circ_008966	0.075761303	1.09062177	3.847545901	0.031999955	up
chi-miR-92a-5p	15.37626667	7.2172	-1.091194122	0.014628705	down	XM_013968935	0.001	18.5933	14.18249523	1.25E-08	3.17E-05	mrna	up	chi_circ_008979	0.001	0.029316866	4.873658964	0.037495314	up
chi-miR-92a-5p	15.37626667	7.2172	-1.091194122	0.014628705	down	XM_013968935	0.001	18.5933	14.18249523	1.25E-08	3.17E-05	mrna	up	chi_circ_009228	0.626118034	0.138540883	-2.176122881	0.00584871	down
chi-miR-92a-5p	15.37626667	7.2172	-1.091194122	0.014628705	down	XM_013968935	0.001	18.5933	14.18249523	1.25E-08	3.17E-05	mrna	up	chi_circ_009309	0.023125178	0.344869231	3.898513047	0.012353416	up
chi-miR-92a-5p	15.37626667	7.2172	-1.091194122	0.014628705	down	XM_013968935	0.001	18.5933	14.18249523	1.25E-08	3.17E-05	mrna	up	chi_circ_009441	0.001	0.360132812	8.492385242	0.02884102	up
chi-miR-92a-5p	15.37626667	7.2172	-1.091194122	0.014628705	down	XM_013968935	0.001	18.5933	14.18249523	1.25E-08	3.17E-05	mrna	up	chi_circ_009569	0.001	0.15645284	7.289584039	0.045308265	up
chi-miR-92a-5p	15.37626667	7.2172	-1.091194122	0.014628705	down	XM_013968935	0.001	18.5933	14.18249523	1.25E-08	3.17E-05	mrna	up	chi_circ_009790	0.001	0.159483429	7.317262716	0.049098496	up
chi-miR-92a-5p	15.37626667	7.2172	-1.091194122	0.014628705	down	XM_013968935	0.001	18.5933	14.18249523	1.25E-08	3.17E-05	mrna	up	chi_circ_010009	2.619448119	0.837196867	-1.645624069	0.044232622	down
chi-miR-92a-5p	15.37626667	7.2172	-1.091194122	0.014628705	down	XM_013968935	0.001	18.5933	14.18249523	1.25E-08	3.17E-05	mrna	up	chi_circ_010069	0.001	0.506524386	8.984487918	0.016587486	up
chi-miR-92a-5p	15.37626667	7.2172	-1.091194122	0.014628705	down	XM_013968935	0.001	18.5933	14.18249523	1.25E-08	3.17E-05	mrna	up	chi_circ_010070	0.001	0.270617434	8.080110973	0.041170541	up
chi-miR-92a-5p	15.37626667	7.2172	-1.091194122	0.014628705	down	XM_013968935	0.001	18.5933	14.18249523	1.25E-08	3.17E-05	mrna	up	chi_circ_010086	0.591129843	2.858485179	2.273703849	0.037977414	up
chi-miR-92a-5p	15.37626667	7.2172	-1.091194122	0.014628705	down	XM_013968935	0.001	18.5933	14.18249523	1.25E-08	3.17E-05	mrna	up	chi_circ_010316	4.370949958	2.110618256	-1.050281196	0.0056333	down
chi-miR-92a-5p	15.37626667	7.2172	-1.091194122	0.014628705	down	XM_013968935	0.001	18.5933	14.18249523	1.25E-08	3.17E-05	mrna	up	chi_circ_010662	1.000569365	0.216302822	-2.209696793	0.045596302	down
chi-miR-92a-5p	15.37626667	7.2172	-1.091194122	0.014628705	down	XM_013968935	0.001	18.5933	14.18249523	1.25E-08	3.17E-05	mrna	up	chi_circ_010997	0.613337131	0.001	-9.260536484	0.025525147	down
chi-miR-92a-5p	15.37626667	7.2172	-1.091194122	0.014628705	down	XM_013968935	0.001	18.5933	14.18249523	1.25E-08	3.17E-05	mrna	up	chi_circ_011085	0.888454043	0.122853816	-2.854354481	0.000800867	down
chi-miR-92a-5p	15.37626667	7.2172	-1.091194122	0.014628705	down	XM_013968935	0.001	18.5933	14.18249523	1.25E-08	3.17E-05	mrna	up	chi_circ_011138	0.019427607	0.306227692	3.978424636	0.01882097	up
chi-miR-92a-5p	15.37626667	7.2172	-1.091194122	0.014628705	down	XM_013968935	0.001	18.5933	14.18249523	1.25E-08	3.17E-05	mrna	up	chi_circ_011216	0.38311476	0.00995595	-5.26607388	0.000735378	down
chi-miR-92a-5p	15.37626667	7.2172	-1.091194122	0.014628705	down	XM_013968935	0.001	18.5933	14.18249523	1.25E-08	3.17E-05	mrna	up	chi_circ_011218	4.068967837	1.999763782	-1.024833282	0.039582916	down
chi-miR-92a-5p	15.37626667	7.2172	-1.091194122	0.014628705	down	XM_013968935	0.001	18.5933	14.18249523	1.25E-08	3.17E-05	mrna	up	chi_circ_011291	0.001	0.432906868	8.757912879	4.81E-05	up
chi-miR-92a-5p	15.37626667	7.2172	-1.091194122	0.014628705	down	XM_013968935	0.001	18.5933	14.18249523	1.25E-08	3.17E-05	mrna	up	chi_circ_011296	0.001	0.47468105	8.890814646	0.046168369	up
chi-miR-92a-5p	15.37626667	7.2172	-1.091194122	0.014628705	down	XM_013968935	0.001	18.5933	14.18249523	1.25E-08	3.17E-05	mrna	up	chi_circ_011443	1.309946011	0.470583514	-1.476984667	0.021171118	down
chi-miR-92a-5p	15.37626667	7.2172	-1.091194122	0.014628705	down	XM_013968935	0.001	18.5933	14.18249523	1.25E-08	3.17E-05	mrna	up	chi_circ_011445	1.587011459	0.356124627	-2.155858435	0.024083026	down
chi-miR-92a-5p	15.37626667	7.2172	-1.091194122	0.014628705	down	XM_013968935	0.001	18.5933	14.18249523	1.25E-08	3.17E-05	mrna	up	chi_circ_011446	0.896590003	0.044290409	-4.339382199	0.007215308	down
chi-miR-92a-5p	15.37626667	7.2172	-1.091194122	0.014628705	down	XM_013968935	0.001	18.5933	14.18249523	1.25E-08	3.17E-05	mrna	up	chi_circ_011509	0.366046049	0.069601027	-2.394844656	0.043235957	down
chi-miR-92a-5p	15.37626667	7.2172	-1.091194122	0.014628705	down	XM_013968935	0.001	18.5933	14.18249523	1.25E-08	3.17E-05	mrna	up	chi_circ_011652	0.821667553	0.244411029	-1.749245407	0.016368157	down
chi-miR-92a-5p	15.37626667	7.2172	-1.091194122	0.014628705	down	XM_013968935	0.001	18.5933	14.18249523	1.25E-08	3.17E-05	mrna	up	chi_circ_011693	0.077858545	0.28899928	1.892138605	0.043091818	up
chi-miR-92a-5p	15.37626667	7.2172	-1.091194122	0.014628705	down	XM_013968935	0.001	18.5933	14.18249523	1.25E-08	3.17E-05	mrna	up	chi_circ_011706	0.422570589	0.078750758	-2.423826642	0.036314356	down
chi-miR-92a-5p	15.37626667	7.2172	-1.091194122	0.014628705	down	XM_013968935	0.001	18.5933	14.18249523	1.25E-08	3.17E-05	mrna	up	chi_circ_011710	1.738377696	0.859870543	-1.015550191	0.013787193	down
chi-miR-92a-5p	15.37626667	7.2172	-1.091194122	0.014628705	down	XM_013968935	0.001	18.5933	14.18249523	1.25E-08	3.17E-05	mrna	up	chi_circ_011867	0.019446417	0.176265362	3.180172709	0.040288137	up
chi-miR-92a-5p	15.37626667	7.2172	-1.091194122	0.014628705	down	XM_013968935	0.001	18.5933	14.18249523	1.25E-08	3.17E-05	mrna	up	chi_circ_011919	0.603234356	0.001	-9.236574786	0.006533251	down
chi-miR-92a-5p	15.37626667	7.2172	-1.091194122	0.014628705	down	XM_013968935	0.001	18.5933	14.18249523	1.25E-08	3.17E-05	mrna	up	chi_circ_011983	0.001	0.107713485	6.751055067	0.043437977	up
chi-miR-92a-5p	15.37626667	7.2172	-1.091194122	0.014628705	down	XM_013968935	0.001	18.5933	14.18249523	1.25E-08	3.17E-05	mrna	up	chi_circ_012000	1.663999776	0.119492421	-3.799664223	0.031583018	down
chi-miR-92a-5p	15.37626667	7.2172	-1.091194122	0.014628705	down	XM_013968935	0.001	18.5933	14.18249523	1.25E-08	3.17E-05	mrna	up	chi_circ_012068	8.285377973	3.462656082	-1.25868841	0.018789498	down
chi-miR-92a-5p	15.37626667	7.2172	-1.091194122	0.014628705	down	XM_013968935	0.001	18.5933	14.18249523	1.25E-08	3.17E-05	mrna	up	chi_circ_012144	0.068421884	0.008176748	-3.064858696	0.003288661	down
chi-miR-92a-5p	15.37626667	7.2172	-1.091194122	0.014628705	down	XM_013968935	0.001	18.5933	14.18249523	1.25E-08	3.17E-05	mrna	up	chi_circ_012145	0.070857545	0.005631911	-3.653225106	0.001272558	down
chi-miR-92a-5p	15.37626667	7.2172	-1.091194122	0.014628705	down	XM_013968935	0.001	18.5933	14.18249523	1.25E-08	3.17E-05	mrna	up	chi_circ_012167	1.377754056	0.265556955	-2.375225155	0.022428259	down
chi-miR-92a-5p	15.37626667	7.2172	-1.091194122	0.014628705	down	XM_013968935	0.001	18.5933	14.18249523	1.25E-08	3.17E-05	mrna	up	chi_circ_012179	0.371507432	0.001	-8.53724726	0.047216685	down
chi-miR-92a-5p	15.37626667	7.2172	-1.091194122	0.014628705	down	XM_013968935	0.001	18.5933	14.18249523	1.25E-08	3.17E-05	mrna	up	chi_circ_012372	1.455337648	0.70676695	-1.042047424	0.021382583	down
chi-miR-92a-5p	15.37626667	7.2172	-1.091194122	0.014628705	down	XM_013968935	0.001	18.5933	14.18249523	1.25E-08	3.17E-05	mrna	up	chi_circ_012430	0.001	1.761077615	10.78224278	0.003386378	up
chi-miR-92a-5p	15.37626667	7.2172	-1.091194122	0.014628705	down	XM_013968935	0.001	18.5933	14.18249523	1.25E-08	3.17E-05	mrna	up	chi_circ_012481	0.036297907	0.010858632	-1.74104403	0.035770429	down
chi-miR-92a-5p	15.37626667	7.2172	-1.091194122	0.014628705	down	XM_013968935	0.001	18.5933	14.18249523	1.25E-08	3.17E-05	mrna	up	chi_circ_012529	0.013626565	0.448180358	5.039585619	0.010587109	up
chi-miR-92a-5p	15.37626667	7.2172	-1.091194122	0.014628705	down	XM_013968935	0.001	18.5933	14.18249523	1.25E-08	3.17E-05	mrna	up	chi_circ_012597	1.583626021	0.464968871	-1.768025639	0.023125892	down
chi-miR-92a-5p	15.37626667	7.2172	-1.091194122	0.014628705	down	XM_013968935	0.001	18.5933	14.18249523	1.25E-08	3.17E-05	mrna	up	chi_circ_012611	0.990346947	0.064131584	-3.948827095	0.010767906	down
chi-miR-92a-5p	15.37626667	7.2172	-1.091194122	0.014628705	down	XM_013968935	0.001	18.5933	14.18249523	1.25E-08	3.17E-05	mrna	up	chi_circ_012627	0.392019574	0.033322595	-3.556353052	0.044719936	down
chi-miR-92a-5p	15.37626667	7.2172	-1.091194122	0.014628705	down	XM_013968935	0.001	18.5933	14.18249523	1.25E-08	3.17E-05	mrna	up	chi_circ_012702	0.964485012	0.001	-9.913615009	0.003806493	down
chi-miR-92a-5p	15.37626667	7.2172	-1.091194122	0.014628705	down	XM_013968935	0.001	18.5933	14.18249523	1.25E-08	3.17E-05	mrna	up	chi_circ_012832	0.068132823	1.093570295	4.004552158	0.037878088	up
chi-miR-92a-5p	15.37626667	7.2172	-1.091194122	0.014628705	down	XM_013968935	0.001	18.5933	14.18249523	1.25E-08	3.17E-05	mrna	up	chi_circ_012891	0.103012389	0.923879513	3.164886854	0.020334626	up
chi-miR-92a-5p	15.37626667	7.2172	-1.091194122	0.014628705	down	XM_013968935	0.001	18.5933	14.18249523	1.25E-08	3.17E-05	mrna	up	chi_circ_012900	1.009338165	0.050158771	-4.330763802	0.002397531	down
chi-miR-92a-5p	15.37626667	7.2172	-1.091194122	0.014628705	down	XM_013968935	0.001	18.5933	14.18249523	1.25E-08	3.17E-05	mrna	up	chi_circ_012978	1.114604434	0.185131566	-2.589908985	0.007309499	down
chi-miR-92a-5p	15.37626667	7.2172	-1.091194122	0.014628705	down	XM_013968935	0.001	18.5933	14.18249523	1.25E-08	3.17E-05	mrna	up	chi_circ_013053	0.001	0.228379202	7.835287466	0.035051819	up
chi-miR-92a-5p	15.37626667	7.2172	-1.091194122	0.014628705	down	XM_013968935	0.001	18.5933	14.18249523	1.25E-08	3.17E-05	mrna	up	chi_circ_013280	1.737684878	0.239511282	-2.85900096	0.007009325	down
chi-miR-92a-5p	15.37626667	7.2172	-1.091194122	0.014628705	down	XM_013968935	0.001	18.5933	14.18249523	1.25E-08	3.17E-05	mrna	up	chi_circ_013283	0.765417889	0.018862969	-5.342618966	0.012430411	down
chi-miR-92a-5p	15.37626667	7.2172	-1.091194122	0.014628705	down	XM_013968935	0.001	18.5933	14.18249523	1.25E-08	3.17E-05	mrna	up	chi_circ_013312	0.082601205	0.022469267	-1.878209739	0.029353705	down
chi-miR-92a-5p	15.37626667	7.2172	-1.091194122	0.014628705	down	XM_013968935	0.001	18.5933	14.18249523	1.25E-08	3.17E-05	mrna	up	chi_circ_013379	0.001	0.697474836	9.445997356	0.027560455	up
chi-miR-92a-5p	15.37626667	7.2172	-1.091194122	0.014628705	down	XM_013968935	0.001	18.5933	14.18249523	1.25E-08	3.17E-05	mrna	up	chi_circ_013521	0.110174375	1.287076188	3.546236836	0.045148382	up
chi-miR-92a-5p	15.37626667	7.2172	-1.091194122	0.014628705	down	XM_013968935	0.001	18.5933	14.18249523	1.25E-08	3.17E-05	mrna	up	chi_circ_013646	2.051671594	6.105006286	1.57319296	0.039935479	up
chi-miR-92a-5p	15.37626667	7.2172	-1.091194122	0.014628705	down	XM_013968935	0.001	18.5933	14.18249523	1.25E-08	3.17E-05	mrna	up	chi_circ_013763	0.001	0.441549426	8.786431127	0.047231033	up
chi-miR-92a-5p	15.37626667	7.2172	-1.091194122	0.014628705	down	XM_013968935	0.001	18.5933	14.18249523	1.25E-08	3.17E-05	mrna	up	chi_circ_013898	0.423549188	1.825663808	2.10781969	0.028345949	up
chi-miR-92a-5p	15.37626667	7.2172	-1.091194122	0.014628705	down	XM_013968935	0.001	18.5933	14.18249523	1.25E-08	3.17E-05	mrna	up	chi_circ_014164	0.173830989	1.215046015	2.805253752	0.010543766	up
chi-miR-92a-5p	15.37626667	7.2172	-1.091194122	0.014628705	down	XM_013968935	0.001	18.5933	14.18249523	1.25E-08	3.17E-05	mrna	up	chi_circ_014165	0.321402731	0.018844071	-4.092199577	0.011804148	down
chi-miR-92a-5p	15.37626667	7.2172	-1.091194122	0.014628705	down	XM_013968935	0.001	18.5933	14.18249523	1.25E-08	3.17E-05	mrna	up	chi_circ_014228	1.348443458	4.238696156	1.652325524	0.040561284	up
chi-miR-92a-5p	15.37626667	7.2172	-1.091194122	0.014628705	down	XM_013968935	0.001	18.5933	14.18249523	1.25E-08	3.17E-05	mrna	up	chi_circ_014237	0.105739624	0.935641712	3.145440075	0.034932704	up
chi-miR-92a-5p	15.37626667	7.2172	-1.091194122	0.014628705	down	XM_013968935	0.001	18.5933	14.18249523	1.25E-08	3.17E-05	mrna	up	chi_circ_014333	5.831545865	1.008527361	-2.531628149	0.000721893	down
chi-miR-92a-5p	15.37626667	7.2172	-1.091194122	0.014628705	down	XM_013968935	0.001	18.5933	14.18249523	1.25E-08	3.17E-05	mrna	up	chi_circ_014503	0.238868949	0.001	-7.900075515	0.044688386	down
chi-miR-92a-5p	15.37626667	7.2172	-1.091194122	0.014628705	down	XM_013968935	0.001	18.5933	14.18249523	1.25E-08	3.17E-05	mrna	up	chi_circ_014554	0.001	0.056316114	5.815475894	0.028803854	up
chi-miR-92a-5p	15.37626667	7.2172	-1.091194122	0.014628705	down	XM_013968935	0.001	18.5933	14.18249523	1.25E-08	3.17E-05	mrna	up	chi_circ_014596	0.058455977	0.969119993	4.051252859	0.045900235	up
chi-miR-92a-5p	15.37626667	7.2172	-1.091194122	0.014628705	down	XM_013968935	0.001	18.5933	14.18249523	1.25E-08	3.17E-05	mrna	up	chi_circ_014616	0.001	1.332491272	10.37991037	0.015686759	up
chi-miR-92a-5p	15.37626667	7.2172	-1.091194122	0.014628705	down	XM_013968935	0.001	18.5933	14.18249523	1.25E-08	3.17E-05	mrna	up	chi_circ_014665	0.383135213	0.001	-8.581709816	0.039837438	down
chi-miR-92a-5p	15.37626667	7.2172	-1.091194122	0.014628705	down	XM_013968935	0.001	18.5933	14.18249523	1.25E-08	3.17E-05	mrna	up	chi_circ_014784	0.001	0.382627376	8.579796289	0.025394581	up
chi-miR-92a-5p	15.37626667	7.2172	-1.091194122	0.014628705	down	XM_013968935	0.001	18.5933	14.18249523	1.25E-08	3.17E-05	mrna	up	chi_circ_015051	0.900210577	0.001	-9.814118706	0.029890028	down
chi-miR-92a-5p	15.37626667	7.2172	-1.091194122	0.014628705	down	XM_013968935	0.001	18.5933	14.18249523	1.25E-08	3.17E-05	mrna	up	chi_circ_015054	0.892889731	0.001	-9.802338208	0.011438193	down
chi-miR-92a-5p	15.37626667	7.2172	-1.091194122	0.014628705	down	XM_013968935	0.001	18.5933	14.18249523	1.25E-08	3.17E-05	mrna	up	chi_circ_015163	0.828330547	0.126339492	-2.712900922	0.02721804	down
chi-miR-92a-5p	15.37626667	7.2172	-1.091194122	0.014628705	down	XM_013968935	0.001	18.5933	14.18249523	1.25E-08	3.17E-05	mrna	up	chi_circ_015234	0.235723036	0.001	-7.880948941	0.046546252	down
chi-miR-92a-5p	15.37626667	7.2172	-1.091194122	0.014628705	down	XM_013968935	0.001	18.5933	14.18249523	1.25E-08	3.17E-05	mrna	up	chi_circ_015384	0.23885415	1.57107657	2.717551644	0.034321278	up
chi-miR-92a-5p	15.37626667	7.2172	-1.091194122	0.014628705	down	XM_013968935	0.001	18.5933	14.18249523	1.25E-08	3.17E-05	mrna	up	chi_circ_015422	0.027379349	0.521475061	4.251438204	0.04131951	up
chi-miR-92a-5p	15.37626667	7.2172	-1.091194122	0.014628705	down	XM_013968935	0.001	18.5933	14.18249523	1.25E-08	3.17E-05	mrna	up	chi_circ_015549	0.001	0.509681766	8.99345293	0.004615149	up
chi-miR-92a-5p	15.37626667	7.2172	-1.091194122	0.014628705	down	XM_013968935	0.001	18.5933	14.18249523	1.25E-08	3.17E-05	mrna	up	chi_circ_015552	0.022443754	0.594861131	4.72816703	0.021223612	up
chi-miR-92a-5p	15.37626667	7.2172	-1.091194122	0.014628705	down	XM_013968935	0.001	18.5933	14.18249523	1.25E-08	3.17E-05	mrna	up	chi_circ_015647	0.004653134	0.001	-2.21820273	0.034974548	down
chi-miR-92a-5p	15.37626667	7.2172	-1.091194122	0.014628705	down	XM_013968935	0.001	18.5933	14.18249523	1.25E-08	3.17E-05	mrna	up	chi_circ_015709	0.128121432	1.72384214	3.750043938	0.021310422	up
chi-miR-92a-5p	15.37626667	7.2172	-1.091194122	0.014628705	down	XM_013968935	0.001	18.5933	14.18249523	1.25E-08	3.17E-05	mrna	up	chi_circ_015851	10.28342647	33.7144634	1.713046581	0.023520435	up
chi-miR-92a-5p	15.37626667	7.2172	-1.091194122	0.014628705	down	XM_013968935	0.001	18.5933	14.18249523	1.25E-08	3.17E-05	mrna	up	chi_circ_015935	0.001	0.398902707	8.639893102	0.045576922	up
chi-miR-92a-5p	15.37626667	7.2172	-1.091194122	0.014628705	down	XM_013968935	0.001	18.5933	14.18249523	1.25E-08	3.17E-05	mrna	up	chi_circ_015982	0.001	0.517634274	9.015789336	0.017712341	up
chi-miR-92a-5p	15.37626667	7.2172	-1.091194122	0.014628705	down	XM_013968935	0.001	18.5933	14.18249523	1.25E-08	3.17E-05	mrna	up	chi_circ_016061	0.001	0.274840804	8.102452397	0.040512624	up
chi-miR-92a-5p	15.37626667	7.2172	-1.091194122	0.014628705	down	XM_013968935	0.001	18.5933	14.18249523	1.25E-08	3.17E-05	mrna	up	chi_circ_016123	0.001	0.007093448	2.82648698	0.049705337	up
chi-miR-92a-5p	15.37626667	7.2172	-1.091194122	0.014628705	down	XM_013968935	0.001	18.5933	14.18249523	1.25E-08	3.17E-05	mrna	up	chi_circ_016169	0.007324869	0.001478243	-2.308919496	0.018341095	down
chi-miR-92a-5p	15.37626667	7.2172	-1.091194122	0.014628705	down	XM_013968935	0.001	18.5933	14.18249523	1.25E-08	3.17E-05	mrna	up	chi_circ_016262	0.076847348	0.003401879	-4.497591538	0.028927557	down
chi-miR-92a-5p	15.37626667	7.2172	-1.091194122	0.014628705	down	XM_013968935	0.001	18.5933	14.18249523	1.25E-08	3.17E-05	mrna	up	chi_circ_016289	0.001	1.381678061	10.43220578	6.01E-05	up
chi-miR-92a-5p	15.37626667	7.2172	-1.091194122	0.014628705	down	XM_013968935	0.001	18.5933	14.18249523	1.25E-08	3.17E-05	mrna	up	chi_circ_016347	0.001	0.328740408	8.360804988	0.033784975	up
chi-miR-92a-5p	15.37626667	7.2172	-1.091194122	0.014628705	down	XM_013968935	0.001	18.5933	14.18249523	1.25E-08	3.17E-05	mrna	up	chi_circ_016423	2.384600353	8.037507597	1.753000698	0.030707216	up
chi-miR-92a-5p	15.37626667	7.2172	-1.091194122	0.014628705	down	XM_013968935	0.001	18.5933	14.18249523	1.25E-08	3.17E-05	mrna	up	chi_circ_016479	0.001	0.543515906	9.086178446	0.036594704	up
chi-miR-92a-5p	15.37626667	7.2172	-1.091194122	0.014628705	down	XM_013968935	0.001	18.5933	14.18249523	1.25E-08	3.17E-05	mrna	up	chi_circ_016521	0.001	0.564366976	9.140489761	0.004919998	up
chi-miR-92a-5p	15.37626667	7.2172	-1.091194122	0.014628705	down	XM_013968935	0.001	18.5933	14.18249523	1.25E-08	3.17E-05	mrna	up	chi_circ_016545	0.001209574	0.032125735	4.731158282	0.014678595	up
chi-miR-92a-5p	15.37626667	7.2172	-1.091194122	0.014628705	down	XM_013968935	0.001	18.5933	14.18249523	1.25E-08	3.17E-05	mrna	up	chi_circ_016569	0.842119421	0.001	-9.717881026	0.013789156	down
chi-miR-92a-5p	15.37626667	7.2172	-1.091194122	0.014628705	down	XM_013968935	0.001	18.5933	14.18249523	1.25E-08	3.17E-05	mrna	up	chi_circ_016589	0.329224749	0.042729884	-2.945755495	0.046949585	down
chi-miR-92a-5p	15.37626667	7.2172	-1.091194122	0.014628705	down	XM_013968935	0.001	18.5933	14.18249523	1.25E-08	3.17E-05	mrna	up	chi_circ_016656	0.001	0.265866466	8.054558012	0.048549792	up
chi-miR-92a-5p	15.37626667	7.2172	-1.091194122	0.014628705	down	XM_013968935	0.001	18.5933	14.18249523	1.25E-08	3.17E-05	mrna	up	chi_circ_016728	0.001	0.718147749	9.48813688	0.039845629	up
chi-miR-92a-5p	15.37626667	7.2172	-1.091194122	0.014628705	down	XM_013968935	0.001	18.5933	14.18249523	1.25E-08	3.17E-05	mrna	up	chi_circ_016791	3.180888406	1.39321725	-1.191009519	0.009168282	down
chi-miR-92a-5p	15.37626667	7.2172	-1.091194122	0.014628705	down	XM_013968935	0.001	18.5933	14.18249523	1.25E-08	3.17E-05	mrna	up	chi_circ_016861	0.794629138	0.001	-9.634137885	0.005043449	down
chi-miR-92a-5p	15.37626667	7.2172	-1.091194122	0.014628705	down	XM_013968935	0.001	18.5933	14.18249523	1.25E-08	3.17E-05	mrna	up	chi_circ_016888	0.284725329	0.001	-8.153427031	0.031277479	down
chi-miR-92a-5p	15.37626667	7.2172	-1.091194122	0.014628705	down	XM_013968935	0.001	18.5933	14.18249523	1.25E-08	3.17E-05	mrna	up	chi_circ_017008	1.467833152	0.124948314	-3.554284642	3.33E-05	down
chi-miR-92a-5p	15.37626667	7.2172	-1.091194122	0.014628705	down	XM_013968935	0.001	18.5933	14.18249523	1.25E-08	3.17E-05	mrna	up	chi_circ_017046	0.271087168	1.293500266	2.254451619	0.029320507	up
chi-miR-92a-5p	15.37626667	7.2172	-1.091194122	0.014628705	down	XM_013968935	0.001	18.5933	14.18249523	1.25E-08	3.17E-05	mrna	up	chi_circ_017162	1.048381317	0.033010195	-4.989108069	0.046454568	down
chi-miR-92a-5p	15.37626667	7.2172	-1.091194122	0.014628705	down	XM_013968935	0.001	18.5933	14.18249523	1.25E-08	3.17E-05	mrna	up	chi_circ_017163	0.001	0.789926772	9.625575109	0.026747832	up
chi-miR-92a-5p	15.37626667	7.2172	-1.091194122	0.014628705	down	XM_013968935	0.001	18.5933	14.18249523	1.25E-08	3.17E-05	mrna	up	chi_circ_017282	0.001	0.444556921	8.796224344	0.031388755	up
chi-miR-92a-5p	15.37626667	7.2172	-1.091194122	0.014628705	down	XM_013968935	0.001	18.5933	14.18249523	1.25E-08	3.17E-05	mrna	up	chi_circ_017343	0.068089839	0.75743628	3.475613098	0.01001479	up
chi-miR-92a-5p	15.37626667	7.2172	-1.091194122	0.014628705	down	XM_013968935	0.001	18.5933	14.18249523	1.25E-08	3.17E-05	mrna	up	chi_circ_017379	0.015347714	0.469060007	4.933676828	0.019085133	up
chi-miR-92a-5p	15.37626667	7.2172	-1.091194122	0.014628705	down	XM_013968935	0.001	18.5933	14.18249523	1.25E-08	3.17E-05	mrna	up	chi_circ_017429	0.740903513	3.428323157	2.210145526	0.014572042	up
chi-miR-92a-5p	15.37626667	7.2172	-1.091194122	0.014628705	down	XM_013968935	0.001	18.5933	14.18249523	1.25E-08	3.17E-05	mrna	up	chi_circ_017448	0.886495971	3.840058386	2.114942267	0.011262041	up
chi-miR-92a-5p	15.37626667	7.2172	-1.091194122	0.014628705	down	XM_013968935	0.001	18.5933	14.18249523	1.25E-08	3.17E-05	mrna	up	chi_circ_017497	0.053786326	0.019825708	-1.439867095	0.021640347	down
chi-miR-92a-5p	15.37626667	7.2172	-1.091194122	0.014628705	down	XM_013968935	0.001	18.5933	14.18249523	1.25E-08	3.17E-05	mrna	up	chi_circ_017615	1.488993421	0.467100593	-1.672532197	0.015023497	down
chi-miR-92a-5p	15.37626667	7.2172	-1.091194122	0.014628705	down	XM_013968935	0.001	18.5933	14.18249523	1.25E-08	3.17E-05	mrna	up	chi_circ_017629	0.001	0.4396234	8.780124368	0.029572922	up
chi-miR-92a-5p	15.37626667	7.2172	-1.091194122	0.014628705	down	XM_013968935	0.001	18.5933	14.18249523	1.25E-08	3.17E-05	mrna	up	chi_circ_017639	0.585250105	2.114752013	1.853363301	0.036783344	up
chi-miR-92a-5p	15.37626667	7.2172	-1.091194122	0.014628705	down	XM_013968935	0.001	18.5933	14.18249523	1.25E-08	3.17E-05	mrna	up	chi_circ_017700	0.281965049	1.220493191	2.113875999	0.043071788	up
chi-miR-92a-5p	15.37626667	7.2172	-1.091194122	0.014628705	down	XM_013968935	0.001	18.5933	14.18249523	1.25E-08	3.17E-05	mrna	up	chi_circ_017777	0.001	0.303019706	8.24326781	0.040544808	up
chi-miR-92a-5p	15.37626667	7.2172	-1.091194122	0.014628705	down	XM_013968935	0.001	18.5933	14.18249523	1.25E-08	3.17E-05	mrna	up	chi_circ_017821	0.932520756	0.252997907	-1.882010388	0.028951696	down
chi-miR-92a-5p	15.37626667	7.2172	-1.091194122	0.014628705	down	XM_013968935	0.001	18.5933	14.18249523	1.25E-08	3.17E-05	mrna	up	chi_circ_017995	0.001	0.32228348	8.332186428	0.002428671	up
chi-miR-92a-5p	15.37626667	7.2172	-1.091194122	0.014628705	down	XM_013968935	0.001	18.5933	14.18249523	1.25E-08	3.17E-05	mrna	up	chi_circ_018068	0.530717152	0.066435613	-2.997914461	0.031598653	down
chi-miR-92a-5p	15.37626667	7.2172	-1.091194122	0.014628705	down	XM_013968935	0.001	18.5933	14.18249523	1.25E-08	3.17E-05	mrna	up	chi_circ_018162	2.891065213	1.401251513	-1.04488522	0.023665944	down
chi-miR-92a-5p	15.37626667	7.2172	-1.091194122	0.014628705	down	XM_013968935	0.001	18.5933	14.18249523	1.25E-08	3.17E-05	mrna	up	chi_circ_018256	0.265633245	0.013371218	-4.312232892	0.043125992	down
chi-miR-92a-5p	15.37626667	7.2172	-1.091194122	0.014628705	down	XM_013968935	0.001	18.5933	14.18249523	1.25E-08	3.17E-05	mrna	up	chi_circ_018449	2.560779364	0.911087	-1.490922228	0.005337534	down
chi-miR-92a-5p	15.37626667	7.2172	-1.091194122	0.014628705	down	XM_013968935	0.001	18.5933	14.18249523	1.25E-08	3.17E-05	mrna	up	chi_circ_018541	0.471571884	0.061585335	-2.936818948	0.04312051	down
chi-miR-92a-5p	15.37626667	7.2172	-1.091194122	0.014628705	down	XM_013968935	0.001	18.5933	14.18249523	1.25E-08	3.17E-05	mrna	up	chi_circ_018543	0.063996599	1.078517648	4.07491074	0.012913133	up
chi-miR-92a-5p	15.37626667	7.2172	-1.091194122	0.014628705	down	XM_013968935	0.001	18.5933	14.18249523	1.25E-08	3.17E-05	mrna	up	chi_circ_018700	0.227248263	0.017517848	-3.697371787	0.019967321	down
chi-miR-92a-5p	15.37626667	7.2172	-1.091194122	0.014628705	down	XM_013968935	0.001	18.5933	14.18249523	1.25E-08	3.17E-05	mrna	up	chi_circ_018854	0.363119206	0.019415289	-4.225178119	0.026620523	down
chi-miR-92a-5p	15.37626667	7.2172	-1.091194122	0.014628705	down	XM_013968935	0.001	18.5933	14.18249523	1.25E-08	3.17E-05	mrna	up	chi_circ_018975	0.001	0.661812246	9.370278178	0.025822179	up
chi-miR-92a-5p	15.37626667	7.2172	-1.091194122	0.014628705	down	XM_013968935	0.001	18.5933	14.18249523	1.25E-08	3.17E-05	mrna	up	chi_circ_019232	1.56548542	0.398148	-1.975233357	0.04511049	down
chi-miR-92a-5p	15.37626667	7.2172	-1.091194122	0.014628705	down	XM_013968935	0.001	18.5933	14.18249523	1.25E-08	3.17E-05	mrna	up	chi_circ_019247	0.085091881	0.750249908	3.140277852	0.033738642	up
chi-miR-92a-5p	15.37626667	7.2172	-1.091194122	0.014628705	down	XM_013968935	0.001	18.5933	14.18249523	1.25E-08	3.17E-05	mrna	up	chi_circ_019297	1.976257435	5.529742714	1.484441467	0.038461299	up
chi-miR-92a-5p	15.37626667	7.2172	-1.091194122	0.014628705	down	XM_013968935	0.001	18.5933	14.18249523	1.25E-08	3.17E-05	mrna	up	chi_circ_019321	1.636387382	0.072599742	-4.494406086	0.012993779	down
chi-miR-92a-5p	15.37626667	7.2172	-1.091194122	0.014628705	down	XM_013968935	0.001	18.5933	14.18249523	1.25E-08	3.17E-05	mrna	up	chi_circ_019336	0.023229847	1.101623734	5.567508098	0.019113111	up
chi-miR-92a-5p	15.37626667	7.2172	-1.091194122	0.014628705	down	XM_013968935	0.001	18.5933	14.18249523	1.25E-08	3.17E-05	mrna	up	chi_circ_019344	0.035074463	0.488296137	3.799263439	0.036373466	up
chi-miR-92a-5p	15.37626667	7.2172	-1.091194122	0.014628705	down	XM_013968935	0.001	18.5933	14.18249523	1.25E-08	3.17E-05	mrna	up	chi_circ_019430	0.001	0.00555105	2.472760732	0.045815529	up
chi-miR-92a-5p	15.37626667	7.2172	-1.091194122	0.014628705	down	XM_013968935	0.001	18.5933	14.18249523	1.25E-08	3.17E-05	mrna	up	chi_circ_019505	0.448636595	0.001	-8.809403495	0.036137833	down
chi-miR-92a-5p	15.37626667	7.2172	-1.091194122	0.014628705	down	XM_013968935	0.001	18.5933	14.18249523	1.25E-08	3.17E-05	mrna	up	chi_circ_019516	0.003398686	0.061790782	4.184342499	0.005525052	up
chi-miR-92a-5p	15.37626667	7.2172	-1.091194122	0.014628705	down	XM_013968935	0.001	18.5933	14.18249523	1.25E-08	3.17E-05	mrna	up	chi_circ_019586	0.774844732	0.152790197	-2.342355255	0.004649012	down
chi-miR-92a-5p	15.37626667	7.2172	-1.091194122	0.014628705	down	XM_013968935	0.001	18.5933	14.18249523	1.25E-08	3.17E-05	mrna	up	chi_circ_019668	0.035066489	0.003107602	-3.496219258	0.000770871	down
chi-miR-92a-5p	15.37626667	7.2172	-1.091194122	0.014628705	down	XM_013968935	0.001	18.5933	14.18249523	1.25E-08	3.17E-05	mrna	up	chi_circ_019871	0.034731162	0.002156648	-4.009367988	0.029266551	down
chi-miR-92a-5p	15.37626667	7.2172	-1.091194122	0.014628705	down	XM_013968935	0.001	18.5933	14.18249523	1.25E-08	3.17E-05	mrna	up	chi_circ_019910	0.22093554	0.001	-7.787481702	0.04425402	down
chi-miR-92a-5p	15.37626667	7.2172	-1.091194122	0.014628705	down	XM_013968935	0.001	18.5933	14.18249523	1.25E-08	3.17E-05	mrna	up	chi_circ_019916	0.001	0.545489791	9.091408387	0.030226059	up
chi-miR-92a-5p	15.37626667	7.2172	-1.091194122	0.014628705	down	XM_013968935	0.001	18.5933	14.18249523	1.25E-08	3.17E-05	mrna	up	chi_circ_020528	0.509655463	0.045531304	-3.484591612	0.036187173	down
chi-miR-92a-5p	15.37626667	7.2172	-1.091194122	0.014628705	down	XM_013968935	0.001	18.5933	14.18249523	1.25E-08	3.17E-05	mrna	up	chi_circ_020651	0.488694742	0.181132051	-1.431891727	0.033704378	down
chi-miR-92a-5p	15.37626667	7.2172	-1.091194122	0.014628705	down	XM_013968935	0.001	18.5933	14.18249523	1.25E-08	3.17E-05	mrna	up	chi_circ_020690	0.001	0.323201217	8.336288821	0.0051971	up
chi-miR-92a-5p	15.37626667	7.2172	-1.091194122	0.014628705	down	XM_013968935	0.001	18.5933	14.18249523	1.25E-08	3.17E-05	mrna	up	chi_circ_020719	0.001	0.312777499	8.288992921	0.044056311	up
chi-miR-92a-5p	15.37626667	7.2172	-1.091194122	0.014628705	down	XM_013968935	0.001	18.5933	14.18249523	1.25E-08	3.17E-05	mrna	up	chi_circ_020733	2.22733977	1.029613079	-1.113219365	0.034658579	down
chi-miR-92a-5p	15.37626667	7.2172	-1.091194122	0.014628705	down	XM_013968935	0.001	18.5933	14.18249523	1.25E-08	3.17E-05	mrna	up	chi_circ_020814	0.001	0.33878038	8.404206516	0.012528314	up
chi-miR-92a-5p	15.37626667	7.2172	-1.091194122	0.014628705	down	XM_013968935	0.001	18.5933	14.18249523	1.25E-08	3.17E-05	mrna	up	chi_circ_020866	1.082384451	0.33344247	-1.698703244	0.025086536	down
chi-miR-92a-5p	15.37626667	7.2172	-1.091194122	0.014628705	down	XM_013968935	0.001	18.5933	14.18249523	1.25E-08	3.17E-05	mrna	up	chi_circ_021133	0.040271788	0.823652157	4.354193756	0.019007947	up
chi-miR-92a-5p	15.37626667	7.2172	-1.091194122	0.014628705	down	XM_013968935	0.001	18.5933	14.18249523	1.25E-08	3.17E-05	mrna	up	chi_circ_021398	1.439415802	5.499092973	1.933710277	0.014858289	up
chi-miR-92a-5p	15.37626667	7.2172	-1.091194122	0.014628705	down	XM_013968935	0.001	18.5933	14.18249523	1.25E-08	3.17E-05	mrna	up	chi_circ_021405	0.042070494	0.487065654	3.533235608	0.038061591	up
chi-miR-92a-5p	15.37626667	7.2172	-1.091194122	0.014628705	down	XM_013968935	0.001	18.5933	14.18249523	1.25E-08	3.17E-05	mrna	up	chi_circ_021451	0.019097681	0.003256242	-2.55211781	0.016148364	down
chi-miR-92a-5p	15.37626667	7.2172	-1.091194122	0.014628705	down	XM_013968935	0.001	18.5933	14.18249523	1.25E-08	3.17E-05	mrna	up	chi_circ_021552	0.101842718	0.709373567	2.800202742	0.035709677	up
chi-miR-92a-5p	15.37626667	7.2172	-1.091194122	0.014628705	down	XM_013968935	0.001	18.5933	14.18249523	1.25E-08	3.17E-05	mrna	up	chi_circ_021586	0.683268678	0.138182734	-2.305875633	0.048119736	down
chi-miR-92a-5p	15.37626667	7.2172	-1.091194122	0.014628705	down	XM_013968935	0.001	18.5933	14.18249523	1.25E-08	3.17E-05	mrna	up	chi_circ_021657	0.485381805	0.001	-8.922976217	0.013752153	down
chi-miR-92a-5p	15.37626667	7.2172	-1.091194122	0.014628705	down	XM_013968935	0.001	18.5933	14.18249523	1.25E-08	3.17E-05	mrna	up	chi_circ_021754	1.946623247	0.719779293	-1.435347186	0.017059601	down
chi-miR-92a-5p	15.37626667	7.2172	-1.091194122	0.014628705	down	XM_013968935	0.001	18.5933	14.18249523	1.25E-08	3.17E-05	mrna	up	chi_circ_021961	0.034428655	0.680128827	4.304126306	0.015950599	up
chi-miR-92a-5p	15.37626667	7.2172	-1.091194122	0.014628705	down	XM_013968935	0.001	18.5933	14.18249523	1.25E-08	3.17E-05	mrna	up	chi_circ_022007	0.455961556	2.220374261	2.28381878	0.027322043	up
chi-miR-92a-5p	15.37626667	7.2172	-1.091194122	0.014628705	down	XM_013968935	0.001	18.5933	14.18249523	1.25E-08	3.17E-05	mrna	up	chi_circ_022104	0.228821296	0.034532256	-2.728204834	0.018632424	down
chi-miR-92a-5p	15.37626667	7.2172	-1.091194122	0.014628705	down	XM_013968935	0.001	18.5933	14.18249523	1.25E-08	3.17E-05	mrna	up	chi_circ_022250	0.995357544	0.069630288	-3.837427956	0.030144254	down
chi-miR-92a-5p	15.37626667	7.2172	-1.091194122	0.014628705	down	XM_013968935	0.001	18.5933	14.18249523	1.25E-08	3.17E-05	mrna	up	chi_circ_022260	2.836143357	1.381338991	-1.037863046	0.04774887	down
mir-210-x	3.6629	0.879966667	-2.057465535	0.017211534	down	XM_013962473	94.6333	543.427	2.521666407	1.06E-08	3.01E-05	mrna	up	chi_circ_000141	0.034450422	0.001	-5.106449751	0.014725134	down
mir-210-x	3.6629	0.879966667	-2.057465535	0.017211534	down	XM_013962473	94.6333	543.427	2.521666407	1.06E-08	3.01E-05	mrna	up	chi_circ_000194	0.001	0.488829023	8.933186133	0.018504861	up
mir-210-x	3.6629	0.879966667	-2.057465535	0.017211534	down	XM_013962473	94.6333	543.427	2.521666407	1.06E-08	3.01E-05	mrna	up	chi_circ_000523	0.001	0.212229899	7.729484106	0.040096405	up
mir-210-x	3.6629	0.879966667	-2.057465535	0.017211534	down	XM_013962473	94.6333	543.427	2.521666407	1.06E-08	3.01E-05	mrna	up	chi_circ_000540	0.337395607	2.018076565	2.580467818	0.01553021	up
mir-210-x	3.6629	0.879966667	-2.057465535	0.017211534	down	XM_013962473	94.6333	543.427	2.521666407	1.06E-08	3.01E-05	mrna	up	chi_circ_000983	0.020377866	0.700221083	5.102735646	0.022560238	up
mir-210-x	3.6629	0.879966667	-2.057465535	0.017211534	down	XM_013962473	94.6333	543.427	2.521666407	1.06E-08	3.01E-05	mrna	up	chi_circ_001270	0.01440283	0.355152893	4.624016006	0.018375713	up
mir-210-x	3.6629	0.879966667	-2.057465535	0.017211534	down	XM_013962473	94.6333	543.427	2.521666407	1.06E-08	3.01E-05	mrna	up	chi_circ_001319	0.213380128	0.048652378	-2.1328436	0.021457302	down
mir-210-x	3.6629	0.879966667	-2.057465535	0.017211534	down	XM_013962473	94.6333	543.427	2.521666407	1.06E-08	3.01E-05	mrna	up	chi_circ_001600	0.197600445	0.001	-7.626442388	0.034683592	down
mir-210-x	3.6629	0.879966667	-2.057465535	0.017211534	down	XM_013962473	94.6333	543.427	2.521666407	1.06E-08	3.01E-05	mrna	up	chi_circ_001870	3.653153305	1.486877544	-1.296856463	0.02034271	down
mir-210-x	3.6629	0.879966667	-2.057465535	0.017211534	down	XM_013962473	94.6333	543.427	2.521666407	1.06E-08	3.01E-05	mrna	up	chi_circ_002103	0.698527987	0.134977449	-2.371599528	0.028657796	down
mir-210-x	3.6629	0.879966667	-2.057465535	0.017211534	down	XM_013962473	94.6333	543.427	2.521666407	1.06E-08	3.01E-05	mrna	up	chi_circ_002236	1.210812077	0.107826001	-3.489197957	0.003393515	down
mir-210-x	3.6629	0.879966667	-2.057465535	0.017211534	down	XM_013962473	94.6333	543.427	2.521666407	1.06E-08	3.01E-05	mrna	up	chi_circ_003021	0.351256155	0.001	-8.456379695	0.015251101	down
mir-210-x	3.6629	0.879966667	-2.057465535	0.017211534	down	XM_013962473	94.6333	543.427	2.521666407	1.06E-08	3.01E-05	mrna	up	chi_circ_003086	0.001	0.752021746	9.554630569	0.006700467	up
mir-210-x	3.6629	0.879966667	-2.057465535	0.017211534	down	XM_013962473	94.6333	543.427	2.521666407	1.06E-08	3.01E-05	mrna	up	chi_circ_003168	0.08345712	0.001	-6.382963223	0.042033549	down
mir-210-x	3.6629	0.879966667	-2.057465535	0.017211534	down	XM_013962473	94.6333	543.427	2.521666407	1.06E-08	3.01E-05	mrna	up	chi_circ_003502	0.001	0.166261898	7.377313779	0.018678244	up
mir-210-x	3.6629	0.879966667	-2.057465535	0.017211534	down	XM_013962473	94.6333	543.427	2.521666407	1.06E-08	3.01E-05	mrna	up	chi_circ_004296	0.076469751	0.001	-6.256817274	0.013717632	down
mir-210-x	3.6629	0.879966667	-2.057465535	0.017211534	down	XM_013962473	94.6333	543.427	2.521666407	1.06E-08	3.01E-05	mrna	up	chi_circ_004765	0.735058859	0.048323859	-3.927052198	0.022550727	down
mir-210-x	3.6629	0.879966667	-2.057465535	0.017211534	down	XM_013962473	94.6333	543.427	2.521666407	1.06E-08	3.01E-05	mrna	up	chi_circ_004783	0.024829315	0.475803999	4.260251017	0.043872893	up
mir-210-x	3.6629	0.879966667	-2.057465535	0.017211534	down	XM_013962473	94.6333	543.427	2.521666407	1.06E-08	3.01E-05	mrna	up	chi_circ_004861	0.483663649	0.048399984	-3.320925622	0.039320192	down
mir-210-x	3.6629	0.879966667	-2.057465535	0.017211534	down	XM_013962473	94.6333	543.427	2.521666407	1.06E-08	3.01E-05	mrna	up	chi_circ_005138	0.005704564	0.063644328	3.479843323	0.033500443	up
mir-210-x	3.6629	0.879966667	-2.057465535	0.017211534	down	XM_013962473	94.6333	543.427	2.521666407	1.06E-08	3.01E-05	mrna	up	chi_circ_005316	0.001	0.059267814	5.889176948	0.027041023	up
mir-210-x	3.6629	0.879966667	-2.057465535	0.017211534	down	XM_013962473	94.6333	543.427	2.521666407	1.06E-08	3.01E-05	mrna	up	chi_circ_005501	0.203233676	0.001	-7.66699567	0.018974341	down
mir-210-x	3.6629	0.879966667	-2.057465535	0.017211534	down	XM_013962473	94.6333	543.427	2.521666407	1.06E-08	3.01E-05	mrna	up	chi_circ_005510	1.42912276	0.127652719	-3.484833679	0.010557475	down
mir-210-x	3.6629	0.879966667	-2.057465535	0.017211534	down	XM_013962473	94.6333	543.427	2.521666407	1.06E-08	3.01E-05	mrna	up	chi_circ_005569	0.355639225	0.001	-8.474270645	0.034249026	down
mir-210-x	3.6629	0.879966667	-2.057465535	0.017211534	down	XM_013962473	94.6333	543.427	2.521666407	1.06E-08	3.01E-05	mrna	up	chi_circ_005986	1.012198082	0.461162649	-1.134144071	0.005292897	down
mir-210-x	3.6629	0.879966667	-2.057465535	0.017211534	down	XM_013962473	94.6333	543.427	2.521666407	1.06E-08	3.01E-05	mrna	up	chi_circ_006119	0.001	0.56204852	9.134550869	0.020831307	up
mir-210-x	3.6629	0.879966667	-2.057465535	0.017211534	down	XM_013962473	94.6333	543.427	2.521666407	1.06E-08	3.01E-05	mrna	up	chi_circ_006627	0.001	0.004895764	2.291533991	0.011482091	up
mir-210-x	3.6629	0.879966667	-2.057465535	0.017211534	down	XM_013962473	94.6333	543.427	2.521666407	1.06E-08	3.01E-05	mrna	up	chi_circ_006798	3.090977316	0.736373347	-2.069553752	0.047533601	down
mir-210-x	3.6629	0.879966667	-2.057465535	0.017211534	down	XM_013962473	94.6333	543.427	2.521666407	1.06E-08	3.01E-05	mrna	up	chi_circ_006881	0.135786799	1.279158327	3.235779715	0.042896213	up
mir-210-x	3.6629	0.879966667	-2.057465535	0.017211534	down	XM_013962473	94.6333	543.427	2.521666407	1.06E-08	3.01E-05	mrna	up	chi_circ_006907	0.001	0.200934505	7.650581515	0.038484499	up
mir-210-x	3.6629	0.879966667	-2.057465535	0.017211534	down	XM_013962473	94.6333	543.427	2.521666407	1.06E-08	3.01E-05	mrna	up	chi_circ_006911	0.411321133	0.054140065	-2.925496683	0.041501365	down
mir-210-x	3.6629	0.879966667	-2.057465535	0.017211534	down	XM_013962473	94.6333	543.427	2.521666407	1.06E-08	3.01E-05	mrna	up	chi_circ_006924	0.015991405	0.481803603	4.913076564	0.037188183	up
mir-210-x	3.6629	0.879966667	-2.057465535	0.017211534	down	XM_013962473	94.6333	543.427	2.521666407	1.06E-08	3.01E-05	mrna	up	chi_circ_007015	0.072566985	0.792874814	3.449707862	0.020322596	up
mir-210-x	3.6629	0.879966667	-2.057465535	0.017211534	down	XM_013962473	94.6333	543.427	2.521666407	1.06E-08	3.01E-05	mrna	up	chi_circ_007488	0.757382481	0.080449228	-3.234871573	0.008938647	down
mir-210-x	3.6629	0.879966667	-2.057465535	0.017211534	down	XM_013962473	94.6333	543.427	2.521666407	1.06E-08	3.01E-05	mrna	up	chi_circ_007721	0.001	0.386577697	8.594614597	0.024351208	up
mir-210-x	3.6629	0.879966667	-2.057465535	0.017211534	down	XM_013962473	94.6333	543.427	2.521666407	1.06E-08	3.01E-05	mrna	up	chi_circ_008176	0.001	1.434988117	10.48682307	0.011309705	up
mir-210-x	3.6629	0.879966667	-2.057465535	0.017211534	down	XM_013962473	94.6333	543.427	2.521666407	1.06E-08	3.01E-05	mrna	up	chi_circ_008233	0.001	0.220013678	7.781449404	0.042644668	up
mir-210-x	3.6629	0.879966667	-2.057465535	0.017211534	down	XM_013962473	94.6333	543.427	2.521666407	1.06E-08	3.01E-05	mrna	up	chi_circ_008550	0.001	0.853442882	9.737150792	0.000833685	up
mir-210-x	3.6629	0.879966667	-2.057465535	0.017211534	down	XM_013962473	94.6333	543.427	2.521666407	1.06E-08	3.01E-05	mrna	up	chi_circ_008569	0.207977783	1.499146457	2.849640008	0.029652744	up
mir-210-x	3.6629	0.879966667	-2.057465535	0.017211534	down	XM_013962473	94.6333	543.427	2.521666407	1.06E-08	3.01E-05	mrna	up	chi_circ_008822	0.078368112	1.370580667	4.128376682	0.017514412	up
mir-210-x	3.6629	0.879966667	-2.057465535	0.017211534	down	XM_013962473	94.6333	543.427	2.521666407	1.06E-08	3.01E-05	mrna	up	chi_circ_008966	0.075761303	1.09062177	3.847545901	0.031999955	up
mir-210-x	3.6629	0.879966667	-2.057465535	0.017211534	down	XM_013962473	94.6333	543.427	2.521666407	1.06E-08	3.01E-05	mrna	up	chi_circ_008979	0.001	0.029316866	4.873658964	0.037495314	up
mir-210-x	3.6629	0.879966667	-2.057465535	0.017211534	down	XM_013962473	94.6333	543.427	2.521666407	1.06E-08	3.01E-05	mrna	up	chi_circ_009309	0.023125178	0.344869231	3.898513047	0.012353416	up
mir-210-x	3.6629	0.879966667	-2.057465535	0.017211534	down	XM_013962473	94.6333	543.427	2.521666407	1.06E-08	3.01E-05	mrna	up	chi_circ_009569	0.001	0.15645284	7.289584039	0.045308265	up
mir-210-x	3.6629	0.879966667	-2.057465535	0.017211534	down	XM_013962473	94.6333	543.427	2.521666407	1.06E-08	3.01E-05	mrna	up	chi_circ_009729	0.001	0.359597569	8.490239457	0.029956087	up
mir-210-x	3.6629	0.879966667	-2.057465535	0.017211534	down	XM_013962473	94.6333	543.427	2.521666407	1.06E-08	3.01E-05	mrna	up	chi_circ_009790	0.001	0.159483429	7.317262716	0.049098496	up
mir-210-x	3.6629	0.879966667	-2.057465535	0.017211534	down	XM_013962473	94.6333	543.427	2.521666407	1.06E-08	3.01E-05	mrna	up	chi_circ_009842	0.035111394	1.083663774	4.947834133	0.012807748	up
mir-210-x	3.6629	0.879966667	-2.057465535	0.017211534	down	XM_013962473	94.6333	543.427	2.521666407	1.06E-08	3.01E-05	mrna	up	chi_circ_009949	1.183155305	0.03605209	-5.036412739	0.025914866	down
mir-210-x	3.6629	0.879966667	-2.057465535	0.017211534	down	XM_013962473	94.6333	543.427	2.521666407	1.06E-08	3.01E-05	mrna	up	chi_circ_010070	0.001	0.270617434	8.080110973	0.041170541	up
mir-210-x	3.6629	0.879966667	-2.057465535	0.017211534	down	XM_013962473	94.6333	543.427	2.521666407	1.06E-08	3.01E-05	mrna	up	chi_circ_010403	0.001	0.447242151	8.804912352	0.045281871	up
mir-210-x	3.6629	0.879966667	-2.057465535	0.017211534	down	XM_013962473	94.6333	543.427	2.521666407	1.06E-08	3.01E-05	mrna	up	chi_circ_010415	0.118933418	0.001	-6.894010332	0.045970208	down
mir-210-x	3.6629	0.879966667	-2.057465535	0.017211534	down	XM_013962473	94.6333	543.427	2.521666407	1.06E-08	3.01E-05	mrna	up	chi_circ_010423	0.415042398	0.035868463	-3.532470875	0.02074161	down
mir-210-x	3.6629	0.879966667	-2.057465535	0.017211534	down	XM_013962473	94.6333	543.427	2.521666407	1.06E-08	3.01E-05	mrna	up	chi_circ_010424	0.001	0.281372071	8.136335321	0.013791972	up
mir-210-x	3.6629	0.879966667	-2.057465535	0.017211534	down	XM_013962473	94.6333	543.427	2.521666407	1.06E-08	3.01E-05	mrna	up	chi_circ_010913	0.59879507	0.001	-9.225918533	0.011146317	down
mir-210-x	3.6629	0.879966667	-2.057465535	0.017211534	down	XM_013962473	94.6333	543.427	2.521666407	1.06E-08	3.01E-05	mrna	up	chi_circ_010974	0.116026052	2.216745828	4.25592268	0.002356957	up
mir-210-x	3.6629	0.879966667	-2.057465535	0.017211534	down	XM_013962473	94.6333	543.427	2.521666407	1.06E-08	3.01E-05	mrna	up	chi_circ_011097	0.040383228	0.003815986	-3.403628424	0.004006982	down
mir-210-x	3.6629	0.879966667	-2.057465535	0.017211534	down	XM_013962473	94.6333	543.427	2.521666407	1.06E-08	3.01E-05	mrna	up	chi_circ_011291	0.001	0.432906868	8.757912879	4.81E-05	up
mir-210-x	3.6629	0.879966667	-2.057465535	0.017211534	down	XM_013962473	94.6333	543.427	2.521666407	1.06E-08	3.01E-05	mrna	up	chi_circ_011693	0.077858545	0.28899928	1.892138605	0.043091818	up
mir-210-x	3.6629	0.879966667	-2.057465535	0.017211534	down	XM_013962473	94.6333	543.427	2.521666407	1.06E-08	3.01E-05	mrna	up	chi_circ_011844	0.097345537	0.001	-6.605042931	0.043919406	down
mir-210-x	3.6629	0.879966667	-2.057465535	0.017211534	down	XM_013962473	94.6333	543.427	2.521666407	1.06E-08	3.01E-05	mrna	up	chi_circ_011867	0.019446417	0.176265362	3.180172709	0.040288137	up
mir-210-x	3.6629	0.879966667	-2.057465535	0.017211534	down	XM_013962473	94.6333	543.427	2.521666407	1.06E-08	3.01E-05	mrna	up	chi_circ_012144	0.068421884	0.008176748	-3.064858696	0.003288661	down
mir-210-x	3.6629	0.879966667	-2.057465535	0.017211534	down	XM_013962473	94.6333	543.427	2.521666407	1.06E-08	3.01E-05	mrna	up	chi_circ_012145	0.070857545	0.005631911	-3.653225106	0.001272558	down
mir-210-x	3.6629	0.879966667	-2.057465535	0.017211534	down	XM_013962473	94.6333	543.427	2.521666407	1.06E-08	3.01E-05	mrna	up	chi_circ_012167	1.377754056	0.265556955	-2.375225155	0.022428259	down
mir-210-x	3.6629	0.879966667	-2.057465535	0.017211534	down	XM_013962473	94.6333	543.427	2.521666407	1.06E-08	3.01E-05	mrna	up	chi_circ_012481	0.036297907	0.010858632	-1.74104403	0.035770429	down
mir-210-x	3.6629	0.879966667	-2.057465535	0.017211534	down	XM_013962473	94.6333	543.427	2.521666407	1.06E-08	3.01E-05	mrna	up	chi_circ_012702	0.964485012	0.001	-9.913615009	0.003806493	down
mir-210-x	3.6629	0.879966667	-2.057465535	0.017211534	down	XM_013962473	94.6333	543.427	2.521666407	1.06E-08	3.01E-05	mrna	up	chi_circ_012900	1.009338165	0.050158771	-4.330763802	0.002397531	down
mir-210-x	3.6629	0.879966667	-2.057465535	0.017211534	down	XM_013962473	94.6333	543.427	2.521666407	1.06E-08	3.01E-05	mrna	up	chi_circ_013122	0.659555826	0.140776501	-2.228088248	0.020935507	down
mir-210-x	3.6629	0.879966667	-2.057465535	0.017211534	down	XM_013962473	94.6333	543.427	2.521666407	1.06E-08	3.01E-05	mrna	up	chi_circ_013312	0.082601205	0.022469267	-1.878209739	0.029353705	down
mir-210-x	3.6629	0.879966667	-2.057465535	0.017211534	down	XM_013962473	94.6333	543.427	2.521666407	1.06E-08	3.01E-05	mrna	up	chi_circ_013521	0.110174375	1.287076188	3.546236836	0.045148382	up
mir-210-x	3.6629	0.879966667	-2.057465535	0.017211534	down	XM_013962473	94.6333	543.427	2.521666407	1.06E-08	3.01E-05	mrna	up	chi_circ_013680	0.009397631	0.434111114	5.529623457	0.046387651	up
mir-210-x	3.6629	0.879966667	-2.057465535	0.017211534	down	XM_013962473	94.6333	543.427	2.521666407	1.06E-08	3.01E-05	mrna	up	chi_circ_013846	0.496088552	0.234831811	-1.078969815	0.015348663	down
mir-210-x	3.6629	0.879966667	-2.057465535	0.017211534	down	XM_013962473	94.6333	543.427	2.521666407	1.06E-08	3.01E-05	mrna	up	chi_circ_014512	0.063926527	0.001	-5.998342804	0.017015196	down
mir-210-x	3.6629	0.879966667	-2.057465535	0.017211534	down	XM_013962473	94.6333	543.427	2.521666407	1.06E-08	3.01E-05	mrna	up	chi_circ_014554	0.001	0.056316114	5.815475894	0.028803854	up
mir-210-x	3.6629	0.879966667	-2.057465535	0.017211534	down	XM_013962473	94.6333	543.427	2.521666407	1.06E-08	3.01E-05	mrna	up	chi_circ_014596	0.058455977	0.969119993	4.051252859	0.045900235	up
mir-210-x	3.6629	0.879966667	-2.057465535	0.017211534	down	XM_013962473	94.6333	543.427	2.521666407	1.06E-08	3.01E-05	mrna	up	chi_circ_015661	0.385228662	1.580215706	2.036334553	0.030671307	up
mir-210-x	3.6629	0.879966667	-2.057465535	0.017211534	down	XM_013962473	94.6333	543.427	2.521666407	1.06E-08	3.01E-05	mrna	up	chi_circ_016169	0.007324869	0.001478243	-2.308919496	0.018341095	down
mir-210-x	3.6629	0.879966667	-2.057465535	0.017211534	down	XM_013962473	94.6333	543.427	2.521666407	1.06E-08	3.01E-05	mrna	up	chi_circ_016262	0.076847348	0.003401879	-4.497591538	0.028927557	down
mir-210-x	3.6629	0.879966667	-2.057465535	0.017211534	down	XM_013962473	94.6333	543.427	2.521666407	1.06E-08	3.01E-05	mrna	up	chi_circ_016592	0.246838868	0.001	-7.947425773	0.040300342	down
mir-210-x	3.6629	0.879966667	-2.057465535	0.017211534	down	XM_013962473	94.6333	543.427	2.521666407	1.06E-08	3.01E-05	mrna	up	chi_circ_017008	1.467833152	0.124948314	-3.554284642	3.33E-05	down
mir-210-x	3.6629	0.879966667	-2.057465535	0.017211534	down	XM_013962473	94.6333	543.427	2.521666407	1.06E-08	3.01E-05	mrna	up	chi_circ_017379	0.015347714	0.469060007	4.933676828	0.019085133	up
mir-210-x	3.6629	0.879966667	-2.057465535	0.017211534	down	XM_013962473	94.6333	543.427	2.521666407	1.06E-08	3.01E-05	mrna	up	chi_circ_017448	0.886495971	3.840058386	2.114942267	0.011262041	up
mir-210-x	3.6629	0.879966667	-2.057465535	0.017211534	down	XM_013962473	94.6333	543.427	2.521666407	1.06E-08	3.01E-05	mrna	up	chi_circ_017700	0.281965049	1.220493191	2.113875999	0.043071788	up
mir-210-x	3.6629	0.879966667	-2.057465535	0.017211534	down	XM_013962473	94.6333	543.427	2.521666407	1.06E-08	3.01E-05	mrna	up	chi_circ_017777	0.001	0.303019706	8.24326781	0.040544808	up
mir-210-x	3.6629	0.879966667	-2.057465535	0.017211534	down	XM_013962473	94.6333	543.427	2.521666407	1.06E-08	3.01E-05	mrna	up	chi_circ_017873	1.325829761	0.180846048	-2.874061568	0.000493525	down
mir-210-x	3.6629	0.879966667	-2.057465535	0.017211534	down	XM_013962473	94.6333	543.427	2.521666407	1.06E-08	3.01E-05	mrna	up	chi_circ_018019	0.35038031	0.001	-8.452777895	0.02307285	down
mir-210-x	3.6629	0.879966667	-2.057465535	0.017211534	down	XM_013962473	94.6333	543.427	2.521666407	1.06E-08	3.01E-05	mrna	up	chi_circ_018204	0.285506038	0.001	-8.157377446	0.012368655	down
mir-210-x	3.6629	0.879966667	-2.057465535	0.017211534	down	XM_013962473	94.6333	543.427	2.521666407	1.06E-08	3.01E-05	mrna	up	chi_circ_018207	0.50848209	0.217214848	-1.227074235	0.034641869	down
mir-210-x	3.6629	0.879966667	-2.057465535	0.017211534	down	XM_013962473	94.6333	543.427	2.521666407	1.06E-08	3.01E-05	mrna	up	chi_circ_018370	0.571414634	5.50822995	3.268978898	0.047341151	up
mir-210-x	3.6629	0.879966667	-2.057465535	0.017211534	down	XM_013962473	94.6333	543.427	2.521666407	1.06E-08	3.01E-05	mrna	up	chi_circ_018700	0.227248263	0.017517848	-3.697371787	0.019967321	down
mir-210-x	3.6629	0.879966667	-2.057465535	0.017211534	down	XM_013962473	94.6333	543.427	2.521666407	1.06E-08	3.01E-05	mrna	up	chi_circ_018784	1.66800454	0.436926002	-1.932662346	0.004698108	down
mir-210-x	3.6629	0.879966667	-2.057465535	0.017211534	down	XM_013962473	94.6333	543.427	2.521666407	1.06E-08	3.01E-05	mrna	up	chi_circ_019184	0.002149074	0.000286634	-2.906431978	0.030000788	down
mir-210-x	3.6629	0.879966667	-2.057465535	0.017211534	down	XM_013962473	94.6333	543.427	2.521666407	1.06E-08	3.01E-05	mrna	up	chi_circ_019185	0.016218685	0.003295114	-2.299256713	0.001731179	down
mir-210-x	3.6629	0.879966667	-2.057465535	0.017211534	down	XM_013962473	94.6333	543.427	2.521666407	1.06E-08	3.01E-05	mrna	up	chi_circ_019247	0.085091881	0.750249908	3.140277852	0.033738642	up
mir-210-x	3.6629	0.879966667	-2.057465535	0.017211534	down	XM_013962473	94.6333	543.427	2.521666407	1.06E-08	3.01E-05	mrna	up	chi_circ_019297	1.976257435	5.529742714	1.484441467	0.038461299	up
mir-210-x	3.6629	0.879966667	-2.057465535	0.017211534	down	XM_013962473	94.6333	543.427	2.521666407	1.06E-08	3.01E-05	mrna	up	chi_circ_019481	0.068932052	0.010904951	-2.660191681	0.015213163	down
mir-210-x	3.6629	0.879966667	-2.057465535	0.017211534	down	XM_013962473	94.6333	543.427	2.521666407	1.06E-08	3.01E-05	mrna	up	chi_circ_019508	0.204001576	0.008625374	-4.563849552	0.023278719	down
mir-210-x	3.6629	0.879966667	-2.057465535	0.017211534	down	XM_013962473	94.6333	543.427	2.521666407	1.06E-08	3.01E-05	mrna	up	chi_circ_019998	0.001	0.460069597	8.84570831	0.011498637	up
mir-210-x	3.6629	0.879966667	-2.057465535	0.017211534	down	XM_013962473	94.6333	543.427	2.521666407	1.06E-08	3.01E-05	mrna	up	chi_circ_020012	0.15836224	0.001	-7.307084571	0.017735103	down
mir-210-x	3.6629	0.879966667	-2.057465535	0.017211534	down	XM_013962473	94.6333	543.427	2.521666407	1.06E-08	3.01E-05	mrna	up	chi_circ_020177	0.029887266	0.393541524	3.718913014	0.045802282	up
mir-210-x	3.6629	0.879966667	-2.057465535	0.017211534	down	XM_013962473	94.6333	543.427	2.521666407	1.06E-08	3.01E-05	mrna	up	chi_circ_020814	0.001	0.33878038	8.404206516	0.012528314	up
mir-210-x	3.6629	0.879966667	-2.057465535	0.017211534	down	XM_013962473	94.6333	543.427	2.521666407	1.06E-08	3.01E-05	mrna	up	chi_circ_021552	0.101842718	0.709373567	2.800202742	0.035709677	up
mir-210-x	3.6629	0.879966667	-2.057465535	0.017211534	down	XM_013962473	94.6333	543.427	2.521666407	1.06E-08	3.01E-05	mrna	up	chi_circ_021693	0.001	0.167419748	7.387325897	0.007232501	up
mir-210-x	3.6629	0.879966667	-2.057465535	0.017211534	down	XM_013962473	94.6333	543.427	2.521666407	1.06E-08	3.01E-05	mrna	up	chi_circ_022007	0.455961556	2.220374261	2.28381878	0.027322043	up
mir-210-x	3.6629	0.879966667	-2.057465535	0.017211534	down	XM_013962473	94.6333	543.427	2.521666407	1.06E-08	3.01E-05	mrna	up	chi_circ_022109	0.046247735	0.764119525	4.04634372	0.022150251	up
mir-210-x	3.6629	0.879966667	-2.057465535	0.017211534	down	XM_013962473	94.6333	543.427	2.521666407	1.06E-08	3.01E-05	mrna	up	chi_circ_022246	1.804928794	0.552398063	-1.708161757	0.015239057	down
mir-210-x	3.6629	0.879966667	-2.057465535	0.017211534	down	XM_013962473	94.6333	543.427	2.521666407	1.06E-08	3.01E-05	mrna	up	chi_circ_022250	0.995357544	0.069630288	-3.837427956	0.030144254	down
mir-3195-x	2.008466667	0.6838	-1.55444819	0.0396088	down	XM_013968935	0.001	18.5933	14.18249523	1.25E-08	3.17E-05	mrna	up	chi_circ_000056	0.017964415	0.002247137	-2.998982058	0.012666194	down
mir-3195-x	2.008466667	0.6838	-1.55444819	0.0396088	down	XM_013968935	0.001	18.5933	14.18249523	1.25E-08	3.17E-05	mrna	up	chi_circ_000077	0.408399996	0.14607484	-1.483275138	0.032777614	down
mir-3195-x	2.008466667	0.6838	-1.55444819	0.0396088	down	XM_013968935	0.001	18.5933	14.18249523	1.25E-08	3.17E-05	mrna	up	chi_circ_000141	0.034450422	0.001	-5.106449751	0.014725134	down
mir-3195-x	2.008466667	0.6838	-1.55444819	0.0396088	down	XM_013968935	0.001	18.5933	14.18249523	1.25E-08	3.17E-05	mrna	up	chi_circ_000270	0.001	0.033937438	5.084805768	0.042480926	up
mir-3195-x	2.008466667	0.6838	-1.55444819	0.0396088	down	XM_013968935	0.001	18.5933	14.18249523	1.25E-08	3.17E-05	mrna	up	chi_circ_000467	0.372315229	2.078171871	2.480718441	0.006170891	up
mir-3195-x	2.008466667	0.6838	-1.55444819	0.0396088	down	XM_013968935	0.001	18.5933	14.18249523	1.25E-08	3.17E-05	mrna	up	chi_circ_000483	0.978329918	0.482543711	-1.019661428	0.022636887	down
mir-3195-x	2.008466667	0.6838	-1.55444819	0.0396088	down	XM_013968935	0.001	18.5933	14.18249523	1.25E-08	3.17E-05	mrna	up	chi_circ_000485	0.039165831	0.622555669	3.99053537	0.014100369	up
mir-3195-x	2.008466667	0.6838	-1.55444819	0.0396088	down	XM_013968935	0.001	18.5933	14.18249523	1.25E-08	3.17E-05	mrna	up	chi_circ_000749	0.001	0.336661192	8.395153614	0.035190724	up
mir-3195-x	2.008466667	0.6838	-1.55444819	0.0396088	down	XM_013968935	0.001	18.5933	14.18249523	1.25E-08	3.17E-05	mrna	up	chi_circ_001851	1.079152886	0.308640759	-1.805898768	0.022786306	down
mir-3195-x	2.008466667	0.6838	-1.55444819	0.0396088	down	XM_013968935	0.001	18.5933	14.18249523	1.25E-08	3.17E-05	mrna	up	chi_circ_002209	0.814643852	0.378941649	-1.104193764	0.035802394	down
mir-3195-x	2.008466667	0.6838	-1.55444819	0.0396088	down	XM_013968935	0.001	18.5933	14.18249523	1.25E-08	3.17E-05	mrna	up	chi_circ_002411	0.249850901	0.001	-7.964923609	0.022146458	down
mir-3195-x	2.008466667	0.6838	-1.55444819	0.0396088	down	XM_013968935	0.001	18.5933	14.18249523	1.25E-08	3.17E-05	mrna	up	chi_circ_002412	0.01207843	0.577448967	5.579188639	0.003540411	up
mir-3195-x	2.008466667	0.6838	-1.55444819	0.0396088	down	XM_013968935	0.001	18.5933	14.18249523	1.25E-08	3.17E-05	mrna	up	chi_circ_002431	0.212436098	0.001	-7.730885124	0.022029113	down
mir-3195-x	2.008466667	0.6838	-1.55444819	0.0396088	down	XM_013968935	0.001	18.5933	14.18249523	1.25E-08	3.17E-05	mrna	up	chi_circ_002752	0.267232601	1.065947517	1.995968482	0.027595587	up
mir-3195-x	2.008466667	0.6838	-1.55444819	0.0396088	down	XM_013968935	0.001	18.5933	14.18249523	1.25E-08	3.17E-05	mrna	up	chi_circ_003168	0.08345712	0.001	-6.382963223	0.042033549	down
mir-3195-x	2.008466667	0.6838	-1.55444819	0.0396088	down	XM_013968935	0.001	18.5933	14.18249523	1.25E-08	3.17E-05	mrna	up	chi_circ_003685	0.001	0.014903478	3.897577126	0.021181872	up
mir-3195-x	2.008466667	0.6838	-1.55444819	0.0396088	down	XM_013968935	0.001	18.5933	14.18249523	1.25E-08	3.17E-05	mrna	up	chi_circ_003702	1.565881131	0.686963762	-1.188668797	0.048410621	down
mir-3195-x	2.008466667	0.6838	-1.55444819	0.0396088	down	XM_013968935	0.001	18.5933	14.18249523	1.25E-08	3.17E-05	mrna	up	chi_circ_004087	0.139079544	1.356210034	3.285598478	0.03286909	up
mir-3195-x	2.008466667	0.6838	-1.55444819	0.0396088	down	XM_013968935	0.001	18.5933	14.18249523	1.25E-08	3.17E-05	mrna	up	chi_circ_004127	0.087101181	1.129217035	3.696486709	0.006881971	up
mir-3195-x	2.008466667	0.6838	-1.55444819	0.0396088	down	XM_013968935	0.001	18.5933	14.18249523	1.25E-08	3.17E-05	mrna	up	chi_circ_004193	0.011159728	0.063767273	2.514514334	0.044545054	up
mir-3195-x	2.008466667	0.6838	-1.55444819	0.0396088	down	XM_013968935	0.001	18.5933	14.18249523	1.25E-08	3.17E-05	mrna	up	chi_circ_004260	0.02846179	0.126085137	2.147299913	0.043891233	up
mir-3195-x	2.008466667	0.6838	-1.55444819	0.0396088	down	XM_013968935	0.001	18.5933	14.18249523	1.25E-08	3.17E-05	mrna	up	chi_circ_004681	0.001	0.609952997	9.252554263	0.040886893	up
mir-3195-x	2.008466667	0.6838	-1.55444819	0.0396088	down	XM_013968935	0.001	18.5933	14.18249523	1.25E-08	3.17E-05	mrna	up	chi_circ_004783	0.024829315	0.475803999	4.260251017	0.043872893	up
mir-3195-x	2.008466667	0.6838	-1.55444819	0.0396088	down	XM_013968935	0.001	18.5933	14.18249523	1.25E-08	3.17E-05	mrna	up	chi_circ_004861	0.483663649	0.048399984	-3.320925622	0.039320192	down
mir-3195-x	2.008466667	0.6838	-1.55444819	0.0396088	down	XM_013968935	0.001	18.5933	14.18249523	1.25E-08	3.17E-05	mrna	up	chi_circ_005133	0.072064555	0.305785471	2.085158114	0.005466879	up
mir-3195-x	2.008466667	0.6838	-1.55444819	0.0396088	down	XM_013968935	0.001	18.5933	14.18249523	1.25E-08	3.17E-05	mrna	up	chi_circ_005245	2.114710132	6.221075762	1.556704152	0.042198829	up
mir-3195-x	2.008466667	0.6838	-1.55444819	0.0396088	down	XM_013968935	0.001	18.5933	14.18249523	1.25E-08	3.17E-05	mrna	up	chi_circ_005316	0.001	0.059267814	5.889176948	0.027041023	up
mir-3195-x	2.008466667	0.6838	-1.55444819	0.0396088	down	XM_013968935	0.001	18.5933	14.18249523	1.25E-08	3.17E-05	mrna	up	chi_circ_005501	0.203233676	0.001	-7.66699567	0.018974341	down
mir-3195-x	2.008466667	0.6838	-1.55444819	0.0396088	down	XM_013968935	0.001	18.5933	14.18249523	1.25E-08	3.17E-05	mrna	up	chi_circ_005886	0.001	0.248658799	7.958023673	0.027063981	up
mir-3195-x	2.008466667	0.6838	-1.55444819	0.0396088	down	XM_013968935	0.001	18.5933	14.18249523	1.25E-08	3.17E-05	mrna	up	chi_circ_006499	0.001	0.223513221	7.804216358	0.045806357	up
mir-3195-x	2.008466667	0.6838	-1.55444819	0.0396088	down	XM_013968935	0.001	18.5933	14.18249523	1.25E-08	3.17E-05	mrna	up	chi_circ_006627	0.001	0.004895764	2.291533991	0.011482091	up
mir-3195-x	2.008466667	0.6838	-1.55444819	0.0396088	down	XM_013968935	0.001	18.5933	14.18249523	1.25E-08	3.17E-05	mrna	up	chi_circ_006658	0.001	0.446743314	8.803302326	0.038536038	up
mir-3195-x	2.008466667	0.6838	-1.55444819	0.0396088	down	XM_013968935	0.001	18.5933	14.18249523	1.25E-08	3.17E-05	mrna	up	chi_circ_007288	0.010889759	0.600878621	5.786029678	0.00370567	up
mir-3195-x	2.008466667	0.6838	-1.55444819	0.0396088	down	XM_013968935	0.001	18.5933	14.18249523	1.25E-08	3.17E-05	mrna	up	chi_circ_007369	0.009012846	0.202881472	4.492510582	0.03215086	up
mir-3195-x	2.008466667	0.6838	-1.55444819	0.0396088	down	XM_013968935	0.001	18.5933	14.18249523	1.25E-08	3.17E-05	mrna	up	chi_circ_007578	1.415162932	8.676262882	2.616105601	0.045226679	up
mir-3195-x	2.008466667	0.6838	-1.55444819	0.0396088	down	XM_013968935	0.001	18.5933	14.18249523	1.25E-08	3.17E-05	mrna	up	chi_circ_007739	0.000354002	0.009974075	4.816351971	0.037817955	up
mir-3195-x	2.008466667	0.6838	-1.55444819	0.0396088	down	XM_013968935	0.001	18.5933	14.18249523	1.25E-08	3.17E-05	mrna	up	chi_circ_007791	0.028316514	0.001	-4.823571765	0.04646616	down
mir-3195-x	2.008466667	0.6838	-1.55444819	0.0396088	down	XM_013968935	0.001	18.5933	14.18249523	1.25E-08	3.17E-05	mrna	up	chi_circ_007947	0.371415775	0.001	-8.536891281	0.032150405	down
mir-3195-x	2.008466667	0.6838	-1.55444819	0.0396088	down	XM_013968935	0.001	18.5933	14.18249523	1.25E-08	3.17E-05	mrna	up	chi_circ_008086	0.018854268	0.003836488	-2.297032856	0.048449017	down
mir-3195-x	2.008466667	0.6838	-1.55444819	0.0396088	down	XM_013968935	0.001	18.5933	14.18249523	1.25E-08	3.17E-05	mrna	up	chi_circ_008092	0.565008951	0.198967029	-1.505744345	0.002433533	down
mir-3195-x	2.008466667	0.6838	-1.55444819	0.0396088	down	XM_013968935	0.001	18.5933	14.18249523	1.25E-08	3.17E-05	mrna	up	chi_circ_008327	0.623855097	0.143942527	-2.115718083	0.034379676	down
mir-3195-x	2.008466667	0.6838	-1.55444819	0.0396088	down	XM_013968935	0.001	18.5933	14.18249523	1.25E-08	3.17E-05	mrna	up	chi_circ_008376	0.020958905	0.793251471	5.242143072	0.020223034	up
mir-3195-x	2.008466667	0.6838	-1.55444819	0.0396088	down	XM_013968935	0.001	18.5933	14.18249523	1.25E-08	3.17E-05	mrna	up	chi_circ_008597	0.001	0.5294711	9.048408129	0.034980097	up
mir-3195-x	2.008466667	0.6838	-1.55444819	0.0396088	down	XM_013968935	0.001	18.5933	14.18249523	1.25E-08	3.17E-05	mrna	up	chi_circ_008638	0.315148458	0.018982235	-4.053309856	0.015767851	down
mir-3195-x	2.008466667	0.6838	-1.55444819	0.0396088	down	XM_013968935	0.001	18.5933	14.18249523	1.25E-08	3.17E-05	mrna	up	chi_circ_008674	0.001	0.370897695	8.534877491	0.020301978	up
mir-3195-x	2.008466667	0.6838	-1.55444819	0.0396088	down	XM_013968935	0.001	18.5933	14.18249523	1.25E-08	3.17E-05	mrna	up	chi_circ_008978	0.001	1.869369957	10.8683364	0.003303858	up
mir-3195-x	2.008466667	0.6838	-1.55444819	0.0396088	down	XM_013968935	0.001	18.5933	14.18249523	1.25E-08	3.17E-05	mrna	up	chi_circ_008979	0.001	0.029316866	4.873658964	0.037495314	up
mir-3195-x	2.008466667	0.6838	-1.55444819	0.0396088	down	XM_013968935	0.001	18.5933	14.18249523	1.25E-08	3.17E-05	mrna	up	chi_circ_009135	0.055362835	0.012203151	-2.18166413	0.012580959	down
mir-3195-x	2.008466667	0.6838	-1.55444819	0.0396088	down	XM_013968935	0.001	18.5933	14.18249523	1.25E-08	3.17E-05	mrna	up	chi_circ_009309	0.023125178	0.344869231	3.898513047	0.012353416	up
mir-3195-x	2.008466667	0.6838	-1.55444819	0.0396088	down	XM_013968935	0.001	18.5933	14.18249523	1.25E-08	3.17E-05	mrna	up	chi_circ_009506	0.005664507	0.000757507	-2.902618814	0.035477816	down
mir-3195-x	2.008466667	0.6838	-1.55444819	0.0396088	down	XM_013968935	0.001	18.5933	14.18249523	1.25E-08	3.17E-05	mrna	up	chi_circ_009965	0.001	1.161775766	10.18211593	0.028067769	up
mir-3195-x	2.008466667	0.6838	-1.55444819	0.0396088	down	XM_013968935	0.001	18.5933	14.18249523	1.25E-08	3.17E-05	mrna	up	chi_circ_010415	0.118933418	0.001	-6.894010332	0.045970208	down
mir-3195-x	2.008466667	0.6838	-1.55444819	0.0396088	down	XM_013968935	0.001	18.5933	14.18249523	1.25E-08	3.17E-05	mrna	up	chi_circ_010423	0.415042398	0.035868463	-3.532470875	0.02074161	down
mir-3195-x	2.008466667	0.6838	-1.55444819	0.0396088	down	XM_013968935	0.001	18.5933	14.18249523	1.25E-08	3.17E-05	mrna	up	chi_circ_010424	0.001	0.281372071	8.136335321	0.013791972	up
mir-3195-x	2.008466667	0.6838	-1.55444819	0.0396088	down	XM_013968935	0.001	18.5933	14.18249523	1.25E-08	3.17E-05	mrna	up	chi_circ_010662	1.000569365	0.216302822	-2.209696793	0.045596302	down
mir-3195-x	2.008466667	0.6838	-1.55444819	0.0396088	down	XM_013968935	0.001	18.5933	14.18249523	1.25E-08	3.17E-05	mrna	up	chi_circ_010665	0.001	0.307390143	8.263927092	0.041780394	up
mir-3195-x	2.008466667	0.6838	-1.55444819	0.0396088	down	XM_013968935	0.001	18.5933	14.18249523	1.25E-08	3.17E-05	mrna	up	chi_circ_010881	0.025309091	0.003801143	-2.735150474	0.029860636	down
mir-3195-x	2.008466667	0.6838	-1.55444819	0.0396088	down	XM_013968935	0.001	18.5933	14.18249523	1.25E-08	3.17E-05	mrna	up	chi_circ_010888	1.463754176	0.626792452	-1.223613575	0.03261326	down
mir-3195-x	2.008466667	0.6838	-1.55444819	0.0396088	down	XM_013968935	0.001	18.5933	14.18249523	1.25E-08	3.17E-05	mrna	up	chi_circ_010913	0.59879507	0.001	-9.225918533	0.011146317	down
mir-3195-x	2.008466667	0.6838	-1.55444819	0.0396088	down	XM_013968935	0.001	18.5933	14.18249523	1.25E-08	3.17E-05	mrna	up	chi_circ_010987	1.596213733	0.670077109	-1.252254813	0.046542946	down
mir-3195-x	2.008466667	0.6838	-1.55444819	0.0396088	down	XM_013968935	0.001	18.5933	14.18249523	1.25E-08	3.17E-05	mrna	up	chi_circ_011097	0.040383228	0.003815986	-3.403628424	0.004006982	down
mir-3195-x	2.008466667	0.6838	-1.55444819	0.0396088	down	XM_013968935	0.001	18.5933	14.18249523	1.25E-08	3.17E-05	mrna	up	chi_circ_011216	0.38311476	0.00995595	-5.26607388	0.000735378	down
mir-3195-x	2.008466667	0.6838	-1.55444819	0.0396088	down	XM_013968935	0.001	18.5933	14.18249523	1.25E-08	3.17E-05	mrna	up	chi_circ_011218	4.068967837	1.999763782	-1.024833282	0.039582916	down
mir-3195-x	2.008466667	0.6838	-1.55444819	0.0396088	down	XM_013968935	0.001	18.5933	14.18249523	1.25E-08	3.17E-05	mrna	up	chi_circ_011706	0.422570589	0.078750758	-2.423826642	0.036314356	down
mir-3195-x	2.008466667	0.6838	-1.55444819	0.0396088	down	XM_013968935	0.001	18.5933	14.18249523	1.25E-08	3.17E-05	mrna	up	chi_circ_011867	0.019446417	0.176265362	3.180172709	0.040288137	up
mir-3195-x	2.008466667	0.6838	-1.55444819	0.0396088	down	XM_013968935	0.001	18.5933	14.18249523	1.25E-08	3.17E-05	mrna	up	chi_circ_011906	0.654959822	0.044019148	-3.895203296	0.042779761	down
mir-3195-x	2.008466667	0.6838	-1.55444819	0.0396088	down	XM_013968935	0.001	18.5933	14.18249523	1.25E-08	3.17E-05	mrna	up	chi_circ_012144	0.068421884	0.008176748	-3.064858696	0.003288661	down
mir-3195-x	2.008466667	0.6838	-1.55444819	0.0396088	down	XM_013968935	0.001	18.5933	14.18249523	1.25E-08	3.17E-05	mrna	up	chi_circ_012145	0.070857545	0.005631911	-3.653225106	0.001272558	down
mir-3195-x	2.008466667	0.6838	-1.55444819	0.0396088	down	XM_013968935	0.001	18.5933	14.18249523	1.25E-08	3.17E-05	mrna	up	chi_circ_012179	0.371507432	0.001	-8.53724726	0.047216685	down
mir-3195-x	2.008466667	0.6838	-1.55444819	0.0396088	down	XM_013968935	0.001	18.5933	14.18249523	1.25E-08	3.17E-05	mrna	up	chi_circ_012252	0.001	0.042737787	5.417440307	0.044815454	up
mir-3195-x	2.008466667	0.6838	-1.55444819	0.0396088	down	XM_013968935	0.001	18.5933	14.18249523	1.25E-08	3.17E-05	mrna	up	chi_circ_012310	0.668297094	0.272935949	-1.291927174	0.031879583	down
mir-3195-x	2.008466667	0.6838	-1.55444819	0.0396088	down	XM_013968935	0.001	18.5933	14.18249523	1.25E-08	3.17E-05	mrna	up	chi_circ_012481	0.036297907	0.010858632	-1.74104403	0.035770429	down
mir-3195-x	2.008466667	0.6838	-1.55444819	0.0396088	down	XM_013968935	0.001	18.5933	14.18249523	1.25E-08	3.17E-05	mrna	up	chi_circ_012686	0.060489228	1.098788911	4.183092192	0.011903611	up
mir-3195-x	2.008466667	0.6838	-1.55444819	0.0396088	down	XM_013968935	0.001	18.5933	14.18249523	1.25E-08	3.17E-05	mrna	up	chi_circ_012731	1.700029974	0.178893825	-3.248384687	7.42E-05	down
mir-3195-x	2.008466667	0.6838	-1.55444819	0.0396088	down	XM_013968935	0.001	18.5933	14.18249523	1.25E-08	3.17E-05	mrna	up	chi_circ_012750	0.012059876	0.001	-3.592143217	0.000109444	down
mir-3195-x	2.008466667	0.6838	-1.55444819	0.0396088	down	XM_013968935	0.001	18.5933	14.18249523	1.25E-08	3.17E-05	mrna	up	chi_circ_012751	0.031688444	0.003055752	-3.374357513	0.021724371	down
mir-3195-x	2.008466667	0.6838	-1.55444819	0.0396088	down	XM_013968935	0.001	18.5933	14.18249523	1.25E-08	3.17E-05	mrna	up	chi_circ_012978	1.114604434	0.185131566	-2.589908985	0.007309499	down
mir-3195-x	2.008466667	0.6838	-1.55444819	0.0396088	down	XM_013968935	0.001	18.5933	14.18249523	1.25E-08	3.17E-05	mrna	up	chi_circ_012982	1.25029858	0.39788736	-1.651840689	0.044021616	down
mir-3195-x	2.008466667	0.6838	-1.55444819	0.0396088	down	XM_013968935	0.001	18.5933	14.18249523	1.25E-08	3.17E-05	mrna	up	chi_circ_013053	0.001	0.228379202	7.835287466	0.035051819	up
mir-3195-x	2.008466667	0.6838	-1.55444819	0.0396088	down	XM_013968935	0.001	18.5933	14.18249523	1.25E-08	3.17E-05	mrna	up	chi_circ_013280	1.737684878	0.239511282	-2.85900096	0.007009325	down
mir-3195-x	2.008466667	0.6838	-1.55444819	0.0396088	down	XM_013968935	0.001	18.5933	14.18249523	1.25E-08	3.17E-05	mrna	up	chi_circ_013341	0.8517377	0.001	-9.734265398	0.029909696	down
mir-3195-x	2.008466667	0.6838	-1.55444819	0.0396088	down	XM_013968935	0.001	18.5933	14.18249523	1.25E-08	3.17E-05	mrna	up	chi_circ_013646	2.051671594	6.105006286	1.57319296	0.039935479	up
mir-3195-x	2.008466667	0.6838	-1.55444819	0.0396088	down	XM_013968935	0.001	18.5933	14.18249523	1.25E-08	3.17E-05	mrna	up	chi_circ_013774	0.048200572	1.028989482	4.416034157	0.041260428	up
mir-3195-x	2.008466667	0.6838	-1.55444819	0.0396088	down	XM_013968935	0.001	18.5933	14.18249523	1.25E-08	3.17E-05	mrna	up	chi_circ_014158	1.263604678	0.001	-10.30332947	0.007477673	down
mir-3195-x	2.008466667	0.6838	-1.55444819	0.0396088	down	XM_013968935	0.001	18.5933	14.18249523	1.25E-08	3.17E-05	mrna	up	chi_circ_014237	0.105739624	0.935641712	3.145440075	0.034932704	up
mir-3195-x	2.008466667	0.6838	-1.55444819	0.0396088	down	XM_013968935	0.001	18.5933	14.18249523	1.25E-08	3.17E-05	mrna	up	chi_circ_014512	0.063926527	0.001	-5.998342804	0.017015196	down
mir-3195-x	2.008466667	0.6838	-1.55444819	0.0396088	down	XM_013968935	0.001	18.5933	14.18249523	1.25E-08	3.17E-05	mrna	up	chi_circ_014554	0.001	0.056316114	5.815475894	0.028803854	up
mir-3195-x	2.008466667	0.6838	-1.55444819	0.0396088	down	XM_013968935	0.001	18.5933	14.18249523	1.25E-08	3.17E-05	mrna	up	chi_circ_014596	0.058455977	0.969119993	4.051252859	0.045900235	up
mir-3195-x	2.008466667	0.6838	-1.55444819	0.0396088	down	XM_013968935	0.001	18.5933	14.18249523	1.25E-08	3.17E-05	mrna	up	chi_circ_014769	0.179202112	0.001	-7.485443827	0.046452685	down
mir-3195-x	2.008466667	0.6838	-1.55444819	0.0396088	down	XM_013968935	0.001	18.5933	14.18249523	1.25E-08	3.17E-05	mrna	up	chi_circ_015234	0.235723036	0.001	-7.880948941	0.046546252	down
mir-3195-x	2.008466667	0.6838	-1.55444819	0.0396088	down	XM_013968935	0.001	18.5933	14.18249523	1.25E-08	3.17E-05	mrna	up	chi_circ_015647	0.004653134	0.001	-2.21820273	0.034974548	down
mir-3195-x	2.008466667	0.6838	-1.55444819	0.0396088	down	XM_013968935	0.001	18.5933	14.18249523	1.25E-08	3.17E-05	mrna	up	chi_circ_015709	0.128121432	1.72384214	3.750043938	0.021310422	up
mir-3195-x	2.008466667	0.6838	-1.55444819	0.0396088	down	XM_013968935	0.001	18.5933	14.18249523	1.25E-08	3.17E-05	mrna	up	chi_circ_015737	0.420923692	0.017447225	-4.592489236	0.002101409	down
mir-3195-x	2.008466667	0.6838	-1.55444819	0.0396088	down	XM_013968935	0.001	18.5933	14.18249523	1.25E-08	3.17E-05	mrna	up	chi_circ_016123	0.001	0.007093448	2.82648698	0.049705337	up
mir-3195-x	2.008466667	0.6838	-1.55444819	0.0396088	down	XM_013968935	0.001	18.5933	14.18249523	1.25E-08	3.17E-05	mrna	up	chi_circ_016169	0.007324869	0.001478243	-2.308919496	0.018341095	down
mir-3195-x	2.008466667	0.6838	-1.55444819	0.0396088	down	XM_013968935	0.001	18.5933	14.18249523	1.25E-08	3.17E-05	mrna	up	chi_circ_016179	0.696061061	4.380786069	2.653903989	0.004803511	up
mir-3195-x	2.008466667	0.6838	-1.55444819	0.0396088	down	XM_013968935	0.001	18.5933	14.18249523	1.25E-08	3.17E-05	mrna	up	chi_circ_016423	2.384600353	8.037507597	1.753000698	0.030707216	up
mir-3195-x	2.008466667	0.6838	-1.55444819	0.0396088	down	XM_013968935	0.001	18.5933	14.18249523	1.25E-08	3.17E-05	mrna	up	chi_circ_016521	0.001	0.564366976	9.140489761	0.004919998	up
mir-3195-x	2.008466667	0.6838	-1.55444819	0.0396088	down	XM_013968935	0.001	18.5933	14.18249523	1.25E-08	3.17E-05	mrna	up	chi_circ_016545	0.001209574	0.032125735	4.731158282	0.014678595	up
mir-3195-x	2.008466667	0.6838	-1.55444819	0.0396088	down	XM_013968935	0.001	18.5933	14.18249523	1.25E-08	3.17E-05	mrna	up	chi_circ_016569	0.842119421	0.001	-9.717881026	0.013789156	down
mir-3195-x	2.008466667	0.6838	-1.55444819	0.0396088	down	XM_013968935	0.001	18.5933	14.18249523	1.25E-08	3.17E-05	mrna	up	chi_circ_016791	3.180888406	1.39321725	-1.191009519	0.009168282	down
mir-3195-x	2.008466667	0.6838	-1.55444819	0.0396088	down	XM_013968935	0.001	18.5933	14.18249523	1.25E-08	3.17E-05	mrna	up	chi_circ_016888	0.284725329	0.001	-8.153427031	0.031277479	down
mir-3195-x	2.008466667	0.6838	-1.55444819	0.0396088	down	XM_013968935	0.001	18.5933	14.18249523	1.25E-08	3.17E-05	mrna	up	chi_circ_017039	0.007998723	0.001	-2.999769662	0.016581468	down
mir-3195-x	2.008466667	0.6838	-1.55444819	0.0396088	down	XM_013968935	0.001	18.5933	14.18249523	1.25E-08	3.17E-05	mrna	up	chi_circ_017162	1.048381317	0.033010195	-4.989108069	0.046454568	down
mir-3195-x	2.008466667	0.6838	-1.55444819	0.0396088	down	XM_013968935	0.001	18.5933	14.18249523	1.25E-08	3.17E-05	mrna	up	chi_circ_017343	0.068089839	0.75743628	3.475613098	0.01001479	up
mir-3195-x	2.008466667	0.6838	-1.55444819	0.0396088	down	XM_013968935	0.001	18.5933	14.18249523	1.25E-08	3.17E-05	mrna	up	chi_circ_017379	0.015347714	0.469060007	4.933676828	0.019085133	up
mir-3195-x	2.008466667	0.6838	-1.55444819	0.0396088	down	XM_013968935	0.001	18.5933	14.18249523	1.25E-08	3.17E-05	mrna	up	chi_circ_017497	0.053786326	0.019825708	-1.439867095	0.021640347	down
mir-3195-x	2.008466667	0.6838	-1.55444819	0.0396088	down	XM_013968935	0.001	18.5933	14.18249523	1.25E-08	3.17E-05	mrna	up	chi_circ_017606	0.001	0.201856368	7.657185293	0.02524319	up
mir-3195-x	2.008466667	0.6838	-1.55444819	0.0396088	down	XM_013968935	0.001	18.5933	14.18249523	1.25E-08	3.17E-05	mrna	up	chi_circ_017629	0.001	0.4396234	8.780124368	0.029572922	up
mir-3195-x	2.008466667	0.6838	-1.55444819	0.0396088	down	XM_013968935	0.001	18.5933	14.18249523	1.25E-08	3.17E-05	mrna	up	chi_circ_017777	0.001	0.303019706	8.24326781	0.040544808	up
mir-3195-x	2.008466667	0.6838	-1.55444819	0.0396088	down	XM_013968935	0.001	18.5933	14.18249523	1.25E-08	3.17E-05	mrna	up	chi_circ_017821	0.932520756	0.252997907	-1.882010388	0.028951696	down
mir-3195-x	2.008466667	0.6838	-1.55444819	0.0396088	down	XM_013968935	0.001	18.5933	14.18249523	1.25E-08	3.17E-05	mrna	up	chi_circ_017873	1.325829761	0.180846048	-2.874061568	0.000493525	down
mir-3195-x	2.008466667	0.6838	-1.55444819	0.0396088	down	XM_013968935	0.001	18.5933	14.18249523	1.25E-08	3.17E-05	mrna	up	chi_circ_018019	0.35038031	0.001	-8.452777895	0.02307285	down
mir-3195-x	2.008466667	0.6838	-1.55444819	0.0396088	down	XM_013968935	0.001	18.5933	14.18249523	1.25E-08	3.17E-05	mrna	up	chi_circ_018426	0.633079536	0.257086416	-1.30013338	0.035999834	down
mir-3195-x	2.008466667	0.6838	-1.55444819	0.0396088	down	XM_013968935	0.001	18.5933	14.18249523	1.25E-08	3.17E-05	mrna	up	chi_circ_018736	0.260567276	0.001	-8.025512101	0.044250743	down
mir-3195-x	2.008466667	0.6838	-1.55444819	0.0396088	down	XM_013968935	0.001	18.5933	14.18249523	1.25E-08	3.17E-05	mrna	up	chi_circ_018854	0.363119206	0.019415289	-4.225178119	0.026620523	down
mir-3195-x	2.008466667	0.6838	-1.55444819	0.0396088	down	XM_013968935	0.001	18.5933	14.18249523	1.25E-08	3.17E-05	mrna	up	chi_circ_019184	0.002149074	0.000286634	-2.906431978	0.030000788	down
mir-3195-x	2.008466667	0.6838	-1.55444819	0.0396088	down	XM_013968935	0.001	18.5933	14.18249523	1.25E-08	3.17E-05	mrna	up	chi_circ_019185	0.016218685	0.003295114	-2.299256713	0.001731179	down
mir-3195-x	2.008466667	0.6838	-1.55444819	0.0396088	down	XM_013968935	0.001	18.5933	14.18249523	1.25E-08	3.17E-05	mrna	up	chi_circ_019428	0.001	0.003339942	1.739823251	0.046202384	up
mir-3195-x	2.008466667	0.6838	-1.55444819	0.0396088	down	XM_013968935	0.001	18.5933	14.18249523	1.25E-08	3.17E-05	mrna	up	chi_circ_019430	0.001	0.00555105	2.472760732	0.045815529	up
mir-3195-x	2.008466667	0.6838	-1.55444819	0.0396088	down	XM_013968935	0.001	18.5933	14.18249523	1.25E-08	3.17E-05	mrna	up	chi_circ_019441	1.031999667	0.001	-10.01122679	0.026974891	down
mir-3195-x	2.008466667	0.6838	-1.55444819	0.0396088	down	XM_013968935	0.001	18.5933	14.18249523	1.25E-08	3.17E-05	mrna	up	chi_circ_019481	0.068932052	0.010904951	-2.660191681	0.015213163	down
mir-3195-x	2.008466667	0.6838	-1.55444819	0.0396088	down	XM_013968935	0.001	18.5933	14.18249523	1.25E-08	3.17E-05	mrna	up	chi_circ_019508	0.204001576	0.008625374	-4.563849552	0.023278719	down
mir-3195-x	2.008466667	0.6838	-1.55444819	0.0396088	down	XM_013968935	0.001	18.5933	14.18249523	1.25E-08	3.17E-05	mrna	up	chi_circ_019668	0.035066489	0.003107602	-3.496219258	0.000770871	down
mir-3195-x	2.008466667	0.6838	-1.55444819	0.0396088	down	XM_013968935	0.001	18.5933	14.18249523	1.25E-08	3.17E-05	mrna	up	chi_circ_019871	0.034731162	0.002156648	-4.009367988	0.029266551	down
mir-3195-x	2.008466667	0.6838	-1.55444819	0.0396088	down	XM_013968935	0.001	18.5933	14.18249523	1.25E-08	3.17E-05	mrna	up	chi_circ_020188	0.048955283	0.868145046	4.148399628	0.006258812	up
mir-3195-x	2.008466667	0.6838	-1.55444819	0.0396088	down	XM_013968935	0.001	18.5933	14.18249523	1.25E-08	3.17E-05	mrna	up	chi_circ_020651	0.488694742	0.181132051	-1.431891727	0.033704378	down
mir-3195-x	2.008466667	0.6838	-1.55444819	0.0396088	down	XM_013968935	0.001	18.5933	14.18249523	1.25E-08	3.17E-05	mrna	up	chi_circ_020733	2.22733977	1.029613079	-1.113219365	0.034658579	down
mir-3195-x	2.008466667	0.6838	-1.55444819	0.0396088	down	XM_013968935	0.001	18.5933	14.18249523	1.25E-08	3.17E-05	mrna	up	chi_circ_020744	0.004620165	0.001	-2.20794439	0.043628078	down
mir-3195-x	2.008466667	0.6838	-1.55444819	0.0396088	down	XM_013968935	0.001	18.5933	14.18249523	1.25E-08	3.17E-05	mrna	up	chi_circ_020746	0.102331044	0.001	-6.677100075	0.007763562	down
mir-3195-x	2.008466667	0.6838	-1.55444819	0.0396088	down	XM_013968935	0.001	18.5933	14.18249523	1.25E-08	3.17E-05	mrna	up	chi_circ_021014	0.001	0.006790598	2.763538576	0.047235239	up
mir-3195-x	2.008466667	0.6838	-1.55444819	0.0396088	down	XM_013968935	0.001	18.5933	14.18249523	1.25E-08	3.17E-05	mrna	up	chi_circ_021451	0.019097681	0.003256242	-2.55211781	0.016148364	down
mir-3195-x	2.008466667	0.6838	-1.55444819	0.0396088	down	XM_013968935	0.001	18.5933	14.18249523	1.25E-08	3.17E-05	mrna	up	chi_circ_021693	0.001	0.167419748	7.387325897	0.007232501	up
mir-3195-x	2.008466667	0.6838	-1.55444819	0.0396088	down	XM_013968935	0.001	18.5933	14.18249523	1.25E-08	3.17E-05	mrna	up	chi_circ_022104	0.228821296	0.034532256	-2.728204834	0.018632424	down
mir-9027-y	0.126266667	0.01	-3.658401925	6.23E-07	down	XM_013968935	0.001	18.5933	14.18249523	1.25E-08	3.17E-05	mrna	up	chi_circ_000056	0.017964415	0.002247137	-2.998982058	0.012666194	down
mir-9027-y	0.126266667	0.01	-3.658401925	6.23E-07	down	XM_013968935	0.001	18.5933	14.18249523	1.25E-08	3.17E-05	mrna	up	chi_circ_000077	0.408399996	0.14607484	-1.483275138	0.032777614	down
mir-9027-y	0.126266667	0.01	-3.658401925	6.23E-07	down	XM_013968935	0.001	18.5933	14.18249523	1.25E-08	3.17E-05	mrna	up	chi_circ_000141	0.034450422	0.001	-5.106449751	0.014725134	down
mir-9027-y	0.126266667	0.01	-3.658401925	6.23E-07	down	XM_013968935	0.001	18.5933	14.18249523	1.25E-08	3.17E-05	mrna	up	chi_circ_000233	0.679143573	3.122541459	2.200932225	0.013221092	up
mir-9027-y	0.126266667	0.01	-3.658401925	6.23E-07	down	XM_013968935	0.001	18.5933	14.18249523	1.25E-08	3.17E-05	mrna	up	chi_circ_000270	0.001	0.033937438	5.084805768	0.042480926	up
mir-9027-y	0.126266667	0.01	-3.658401925	6.23E-07	down	XM_013968935	0.001	18.5933	14.18249523	1.25E-08	3.17E-05	mrna	up	chi_circ_000310	0.247540779	0.015331295	-4.01311471	0.030614027	down
mir-9027-y	0.126266667	0.01	-3.658401925	6.23E-07	down	XM_013968935	0.001	18.5933	14.18249523	1.25E-08	3.17E-05	mrna	up	chi_circ_000404	0.016832815	0.389801986	4.533393056	0.038119708	up
mir-9027-y	0.126266667	0.01	-3.658401925	6.23E-07	down	XM_013968935	0.001	18.5933	14.18249523	1.25E-08	3.17E-05	mrna	up	chi_circ_000485	0.039165831	0.622555669	3.99053537	0.014100369	up
mir-9027-y	0.126266667	0.01	-3.658401925	6.23E-07	down	XM_013968935	0.001	18.5933	14.18249523	1.25E-08	3.17E-05	mrna	up	chi_circ_000523	0.001	0.212229899	7.729484106	0.040096405	up
mir-9027-y	0.126266667	0.01	-3.658401925	6.23E-07	down	XM_013968935	0.001	18.5933	14.18249523	1.25E-08	3.17E-05	mrna	up	chi_circ_000530	0.204964102	0.991481191	2.274214149	0.027399482	up
mir-9027-y	0.126266667	0.01	-3.658401925	6.23E-07	down	XM_013968935	0.001	18.5933	14.18249523	1.25E-08	3.17E-05	mrna	up	chi_circ_000535	0.001	0.999613995	9.965227289	0.021450622	up
mir-9027-y	0.126266667	0.01	-3.658401925	6.23E-07	down	XM_013968935	0.001	18.5933	14.18249523	1.25E-08	3.17E-05	mrna	up	chi_circ_000540	0.337395607	2.018076565	2.580467818	0.01553021	up
mir-9027-y	0.126266667	0.01	-3.658401925	6.23E-07	down	XM_013968935	0.001	18.5933	14.18249523	1.25E-08	3.17E-05	mrna	up	chi_circ_000712	0.001	0.500701608	8.967807279	0.013465783	up
mir-9027-y	0.126266667	0.01	-3.658401925	6.23E-07	down	XM_013968935	0.001	18.5933	14.18249523	1.25E-08	3.17E-05	mrna	up	chi_circ_000899	2.13050286	0.613273142	-1.796592312	0.03785003	down
mir-9027-y	0.126266667	0.01	-3.658401925	6.23E-07	down	XM_013968935	0.001	18.5933	14.18249523	1.25E-08	3.17E-05	mrna	up	chi_circ_000902	3.459908606	0.642299368	-2.429416147	0.021373506	down
mir-9027-y	0.126266667	0.01	-3.658401925	6.23E-07	down	XM_013968935	0.001	18.5933	14.18249523	1.25E-08	3.17E-05	mrna	up	chi_circ_001028	0.001	0.515915835	9.010991917	0.048625088	up
mir-9027-y	0.126266667	0.01	-3.658401925	6.23E-07	down	XM_013968935	0.001	18.5933	14.18249523	1.25E-08	3.17E-05	mrna	up	chi_circ_001190	0.050337594	0.436426085	3.116029173	0.029494558	up
mir-9027-y	0.126266667	0.01	-3.658401925	6.23E-07	down	XM_013968935	0.001	18.5933	14.18249523	1.25E-08	3.17E-05	mrna	up	chi_circ_001270	0.01440283	0.355152893	4.624016006	0.018375713	up
mir-9027-y	0.126266667	0.01	-3.658401925	6.23E-07	down	XM_013968935	0.001	18.5933	14.18249523	1.25E-08	3.17E-05	mrna	up	chi_circ_001319	0.213380128	0.048652378	-2.1328436	0.021457302	down
mir-9027-y	0.126266667	0.01	-3.658401925	6.23E-07	down	XM_013968935	0.001	18.5933	14.18249523	1.25E-08	3.17E-05	mrna	up	chi_circ_001339	0.001	0.126246907	6.980104231	0.048545221	up
mir-9027-y	0.126266667	0.01	-3.658401925	6.23E-07	down	XM_013968935	0.001	18.5933	14.18249523	1.25E-08	3.17E-05	mrna	up	chi_circ_001342	0.001	0.404634996	8.660477291	0.006436301	up
mir-9027-y	0.126266667	0.01	-3.658401925	6.23E-07	down	XM_013968935	0.001	18.5933	14.18249523	1.25E-08	3.17E-05	mrna	up	chi_circ_001600	0.197600445	0.001	-7.626442388	0.034683592	down
mir-9027-y	0.126266667	0.01	-3.658401925	6.23E-07	down	XM_013968935	0.001	18.5933	14.18249523	1.25E-08	3.17E-05	mrna	up	chi_circ_001608	1.070936533	3.396124046	1.665016172	0.035275707	up
mir-9027-y	0.126266667	0.01	-3.658401925	6.23E-07	down	XM_013968935	0.001	18.5933	14.18249523	1.25E-08	3.17E-05	mrna	up	chi_circ_001718	0.686347775	0.071937828	-3.254117279	0.033288525	down
mir-9027-y	0.126266667	0.01	-3.658401925	6.23E-07	down	XM_013968935	0.001	18.5933	14.18249523	1.25E-08	3.17E-05	mrna	up	chi_circ_001870	3.653153305	1.486877544	-1.296856463	0.02034271	down
mir-9027-y	0.126266667	0.01	-3.658401925	6.23E-07	down	XM_013968935	0.001	18.5933	14.18249523	1.25E-08	3.17E-05	mrna	up	chi_circ_002024	0.012508188	0.247835128	4.308435926	0.021047998	up
mir-9027-y	0.126266667	0.01	-3.658401925	6.23E-07	down	XM_013968935	0.001	18.5933	14.18249523	1.25E-08	3.17E-05	mrna	up	chi_circ_002103	0.698527987	0.134977449	-2.371599528	0.028657796	down
mir-9027-y	0.126266667	0.01	-3.658401925	6.23E-07	down	XM_013968935	0.001	18.5933	14.18249523	1.25E-08	3.17E-05	mrna	up	chi_circ_002209	0.814643852	0.378941649	-1.104193764	0.035802394	down
mir-9027-y	0.126266667	0.01	-3.658401925	6.23E-07	down	XM_013968935	0.001	18.5933	14.18249523	1.25E-08	3.17E-05	mrna	up	chi_circ_002236	1.210812077	0.107826001	-3.489197957	0.003393515	down
mir-9027-y	0.126266667	0.01	-3.658401925	6.23E-07	down	XM_013968935	0.001	18.5933	14.18249523	1.25E-08	3.17E-05	mrna	up	chi_circ_002379	0.625182827	0.001	-9.288134339	0.017244164	down
mir-9027-y	0.126266667	0.01	-3.658401925	6.23E-07	down	XM_013968935	0.001	18.5933	14.18249523	1.25E-08	3.17E-05	mrna	up	chi_circ_002412	0.01207843	0.577448967	5.579188639	0.003540411	up
mir-9027-y	0.126266667	0.01	-3.658401925	6.23E-07	down	XM_013968935	0.001	18.5933	14.18249523	1.25E-08	3.17E-05	mrna	up	chi_circ_002431	0.212436098	0.001	-7.730885124	0.022029113	down
mir-9027-y	0.126266667	0.01	-3.658401925	6.23E-07	down	XM_013968935	0.001	18.5933	14.18249523	1.25E-08	3.17E-05	mrna	up	chi_circ_002500	0.14219024	1.503648169	3.402572691	0.02337966	up
mir-9027-y	0.126266667	0.01	-3.658401925	6.23E-07	down	XM_013968935	0.001	18.5933	14.18249523	1.25E-08	3.17E-05	mrna	up	chi_circ_002821	1.278755435	0.262708203	-2.283207219	0.010286918	down
mir-9027-y	0.126266667	0.01	-3.658401925	6.23E-07	down	XM_013968935	0.001	18.5933	14.18249523	1.25E-08	3.17E-05	mrna	up	chi_circ_002939	0.624747947	0.143140705	-2.125840264	0.040880023	down
mir-9027-y	0.126266667	0.01	-3.658401925	6.23E-07	down	XM_013968935	0.001	18.5933	14.18249523	1.25E-08	3.17E-05	mrna	up	chi_circ_003052	0.380727993	2.01736712	2.405641096	0.018825828	up
mir-9027-y	0.126266667	0.01	-3.658401925	6.23E-07	down	XM_013968935	0.001	18.5933	14.18249523	1.25E-08	3.17E-05	mrna	up	chi_circ_003313	1.334342047	0.278350685	-2.261153	0.023203962	down
mir-9027-y	0.126266667	0.01	-3.658401925	6.23E-07	down	XM_013968935	0.001	18.5933	14.18249523	1.25E-08	3.17E-05	mrna	up	chi_circ_003502	0.001	0.166261898	7.377313779	0.018678244	up
mir-9027-y	0.126266667	0.01	-3.658401925	6.23E-07	down	XM_013968935	0.001	18.5933	14.18249523	1.25E-08	3.17E-05	mrna	up	chi_circ_003685	0.001	0.014903478	3.897577126	0.021181872	up
mir-9027-y	0.126266667	0.01	-3.658401925	6.23E-07	down	XM_013968935	0.001	18.5933	14.18249523	1.25E-08	3.17E-05	mrna	up	chi_circ_003702	1.565881131	0.686963762	-1.188668797	0.048410621	down
mir-9027-y	0.126266667	0.01	-3.658401925	6.23E-07	down	XM_013968935	0.001	18.5933	14.18249523	1.25E-08	3.17E-05	mrna	up	chi_circ_003848	7.561663329	3.525306202	-1.100955044	0.00914697	down
mir-9027-y	0.126266667	0.01	-3.658401925	6.23E-07	down	XM_013968935	0.001	18.5933	14.18249523	1.25E-08	3.17E-05	mrna	up	chi_circ_003850	0.012549783	0.438358347	5.126376386	0.020779421	up
mir-9027-y	0.126266667	0.01	-3.658401925	6.23E-07	down	XM_013968935	0.001	18.5933	14.18249523	1.25E-08	3.17E-05	mrna	up	chi_circ_003902	6.507320263	1.671259984	-1.96112738	0.000994002	down
mir-9027-y	0.126266667	0.01	-3.658401925	6.23E-07	down	XM_013968935	0.001	18.5933	14.18249523	1.25E-08	3.17E-05	mrna	up	chi_circ_004087	0.139079544	1.356210034	3.285598478	0.03286909	up
mir-9027-y	0.126266667	0.01	-3.658401925	6.23E-07	down	XM_013968935	0.001	18.5933	14.18249523	1.25E-08	3.17E-05	mrna	up	chi_circ_004127	0.087101181	1.129217035	3.696486709	0.006881971	up
mir-9027-y	0.126266667	0.01	-3.658401925	6.23E-07	down	XM_013968935	0.001	18.5933	14.18249523	1.25E-08	3.17E-05	mrna	up	chi_circ_004132	2.270107192	5.897402618	1.377319269	0.049690799	up
mir-9027-y	0.126266667	0.01	-3.658401925	6.23E-07	down	XM_013968935	0.001	18.5933	14.18249523	1.25E-08	3.17E-05	mrna	up	chi_circ_004151	0.236087963	0.001	-7.883180679	0.048405814	down
mir-9027-y	0.126266667	0.01	-3.658401925	6.23E-07	down	XM_013968935	0.001	18.5933	14.18249523	1.25E-08	3.17E-05	mrna	up	chi_circ_004193	0.011159728	0.063767273	2.514514334	0.044545054	up
mir-9027-y	0.126266667	0.01	-3.658401925	6.23E-07	down	XM_013968935	0.001	18.5933	14.18249523	1.25E-08	3.17E-05	mrna	up	chi_circ_004257	0.624337962	0.031519883	-4.307993085	0.012275164	down
mir-9027-y	0.126266667	0.01	-3.658401925	6.23E-07	down	XM_013968935	0.001	18.5933	14.18249523	1.25E-08	3.17E-05	mrna	up	chi_circ_004260	0.02846179	0.126085137	2.147299913	0.043891233	up
mir-9027-y	0.126266667	0.01	-3.658401925	6.23E-07	down	XM_013968935	0.001	18.5933	14.18249523	1.25E-08	3.17E-05	mrna	up	chi_circ_004296	0.076469751	0.001	-6.256817274	0.013717632	down
mir-9027-y	0.126266667	0.01	-3.658401925	6.23E-07	down	XM_013968935	0.001	18.5933	14.18249523	1.25E-08	3.17E-05	mrna	up	chi_circ_004396	0.084895314	0.62320674	2.875954006	0.037309055	up
mir-9027-y	0.126266667	0.01	-3.658401925	6.23E-07	down	XM_013968935	0.001	18.5933	14.18249523	1.25E-08	3.17E-05	mrna	up	chi_circ_004449	0.001	0.263677868	8.042632675	0.016269833	up
mir-9027-y	0.126266667	0.01	-3.658401925	6.23E-07	down	XM_013968935	0.001	18.5933	14.18249523	1.25E-08	3.17E-05	mrna	up	chi_circ_004577	0.622879402	1.94423821	1.642180219	0.047277435	up
mir-9027-y	0.126266667	0.01	-3.658401925	6.23E-07	down	XM_013968935	0.001	18.5933	14.18249523	1.25E-08	3.17E-05	mrna	up	chi_circ_004697	1.242452723	0.174746979	-2.829851534	0.044209643	down
mir-9027-y	0.126266667	0.01	-3.658401925	6.23E-07	down	XM_013968935	0.001	18.5933	14.18249523	1.25E-08	3.17E-05	mrna	up	chi_circ_004760	0.665431182	0.096953566	-2.778923611	0.026158855	down
mir-9027-y	0.126266667	0.01	-3.658401925	6.23E-07	down	XM_013968935	0.001	18.5933	14.18249523	1.25E-08	3.17E-05	mrna	up	chi_circ_004861	0.483663649	0.048399984	-3.320925622	0.039320192	down
mir-9027-y	0.126266667	0.01	-3.658401925	6.23E-07	down	XM_013968935	0.001	18.5933	14.18249523	1.25E-08	3.17E-05	mrna	up	chi_circ_005047	3.833586713	1.496185206	-1.357406042	0.00969473	down
mir-9027-y	0.126266667	0.01	-3.658401925	6.23E-07	down	XM_013968935	0.001	18.5933	14.18249523	1.25E-08	3.17E-05	mrna	up	chi_circ_005112	1.81604577	0.530169121	-1.776276014	0.031156264	down
mir-9027-y	0.126266667	0.01	-3.658401925	6.23E-07	down	XM_013968935	0.001	18.5933	14.18249523	1.25E-08	3.17E-05	mrna	up	chi_circ_005138	0.005704564	0.063644328	3.479843323	0.033500443	up
mir-9027-y	0.126266667	0.01	-3.658401925	6.23E-07	down	XM_013968935	0.001	18.5933	14.18249523	1.25E-08	3.17E-05	mrna	up	chi_circ_005245	2.114710132	6.221075762	1.556704152	0.042198829	up
mir-9027-y	0.126266667	0.01	-3.658401925	6.23E-07	down	XM_013968935	0.001	18.5933	14.18249523	1.25E-08	3.17E-05	mrna	up	chi_circ_005316	0.001	0.059267814	5.889176948	0.027041023	up
mir-9027-y	0.126266667	0.01	-3.658401925	6.23E-07	down	XM_013968935	0.001	18.5933	14.18249523	1.25E-08	3.17E-05	mrna	up	chi_circ_005504	2.798887589	0.618954505	-2.176948269	0.011689705	down
mir-9027-y	0.126266667	0.01	-3.658401925	6.23E-07	down	XM_013968935	0.001	18.5933	14.18249523	1.25E-08	3.17E-05	mrna	up	chi_circ_005507	0.384532974	0.110664409	-1.796916011	0.017311591	down
mir-9027-y	0.126266667	0.01	-3.658401925	6.23E-07	down	XM_013968935	0.001	18.5933	14.18249523	1.25E-08	3.17E-05	mrna	up	chi_circ_005569	0.355639225	0.001	-8.474270645	0.034249026	down
mir-9027-y	0.126266667	0.01	-3.658401925	6.23E-07	down	XM_013968935	0.001	18.5933	14.18249523	1.25E-08	3.17E-05	mrna	up	chi_circ_005828	0.001	0.225587458	7.817543051	0.043188083	up
mir-9027-y	0.126266667	0.01	-3.658401925	6.23E-07	down	XM_013968935	0.001	18.5933	14.18249523	1.25E-08	3.17E-05	mrna	up	chi_circ_005946	0.360537126	0.04627995	-2.961688625	0.030520408	down
mir-9027-y	0.126266667	0.01	-3.658401925	6.23E-07	down	XM_013968935	0.001	18.5933	14.18249523	1.25E-08	3.17E-05	mrna	up	chi_circ_005991	0.001	1.42124356	10.4729381	0.016386837	up
mir-9027-y	0.126266667	0.01	-3.658401925	6.23E-07	down	XM_013968935	0.001	18.5933	14.18249523	1.25E-08	3.17E-05	mrna	up	chi_circ_006284	0.169954943	2.370765429	3.802128701	0.019207237	up
mir-9027-y	0.126266667	0.01	-3.658401925	6.23E-07	down	XM_013968935	0.001	18.5933	14.18249523	1.25E-08	3.17E-05	mrna	up	chi_circ_006438	0.241043723	0.001	-7.913151051	0.0153673	down
mir-9027-y	0.126266667	0.01	-3.658401925	6.23E-07	down	XM_013968935	0.001	18.5933	14.18249523	1.25E-08	3.17E-05	mrna	up	chi_circ_006499	0.001	0.223513221	7.804216358	0.045806357	up
mir-9027-y	0.126266667	0.01	-3.658401925	6.23E-07	down	XM_013968935	0.001	18.5933	14.18249523	1.25E-08	3.17E-05	mrna	up	chi_circ_006627	0.001	0.004895764	2.291533991	0.011482091	up
mir-9027-y	0.126266667	0.01	-3.658401925	6.23E-07	down	XM_013968935	0.001	18.5933	14.18249523	1.25E-08	3.17E-05	mrna	up	chi_circ_006911	0.411321133	0.054140065	-2.925496683	0.041501365	down
mir-9027-y	0.126266667	0.01	-3.658401925	6.23E-07	down	XM_013968935	0.001	18.5933	14.18249523	1.25E-08	3.17E-05	mrna	up	chi_circ_006924	0.015991405	0.481803603	4.913076564	0.037188183	up
mir-9027-y	0.126266667	0.01	-3.658401925	6.23E-07	down	XM_013968935	0.001	18.5933	14.18249523	1.25E-08	3.17E-05	mrna	up	chi_circ_007061	0.230853613	2.188993939	3.245217742	0.018474335	up
mir-9027-y	0.126266667	0.01	-3.658401925	6.23E-07	down	XM_013968935	0.001	18.5933	14.18249523	1.25E-08	3.17E-05	mrna	up	chi_circ_007149	0.001	0.360394185	8.493431925	0.0493959	up
mir-9027-y	0.126266667	0.01	-3.658401925	6.23E-07	down	XM_013968935	0.001	18.5933	14.18249523	1.25E-08	3.17E-05	mrna	up	chi_circ_007252	2.338193828	1.067382972	-1.131316628	0.011665941	down
mir-9027-y	0.126266667	0.01	-3.658401925	6.23E-07	down	XM_013968935	0.001	18.5933	14.18249523	1.25E-08	3.17E-05	mrna	up	chi_circ_007369	0.009012846	0.202881472	4.492510582	0.03215086	up
mir-9027-y	0.126266667	0.01	-3.658401925	6.23E-07	down	XM_013968935	0.001	18.5933	14.18249523	1.25E-08	3.17E-05	mrna	up	chi_circ_007488	0.757382481	0.080449228	-3.234871573	0.008938647	down
mir-9027-y	0.126266667	0.01	-3.658401925	6.23E-07	down	XM_013968935	0.001	18.5933	14.18249523	1.25E-08	3.17E-05	mrna	up	chi_circ_007584	0.001	1.248769545	10.28629154	0.037424112	up
mir-9027-y	0.126266667	0.01	-3.658401925	6.23E-07	down	XM_013968935	0.001	18.5933	14.18249523	1.25E-08	3.17E-05	mrna	up	chi_circ_007596	0.334266184	0.001	-8.384853601	0.019227624	down
mir-9027-y	0.126266667	0.01	-3.658401925	6.23E-07	down	XM_013968935	0.001	18.5933	14.18249523	1.25E-08	3.17E-05	mrna	up	chi_circ_007693	0.024385834	0.814452869	5.06171597	0.007653231	up
mir-9027-y	0.126266667	0.01	-3.658401925	6.23E-07	down	XM_013968935	0.001	18.5933	14.18249523	1.25E-08	3.17E-05	mrna	up	chi_circ_007707	1.483429817	0.404732402	-1.873896414	0.001377356	down
mir-9027-y	0.126266667	0.01	-3.658401925	6.23E-07	down	XM_013968935	0.001	18.5933	14.18249523	1.25E-08	3.17E-05	mrna	up	chi_circ_007721	0.001	0.386577697	8.594614597	0.024351208	up
mir-9027-y	0.126266667	0.01	-3.658401925	6.23E-07	down	XM_013968935	0.001	18.5933	14.18249523	1.25E-08	3.17E-05	mrna	up	chi_circ_007738	0.269164921	0.013191603	-4.350798572	0.009795126	down
mir-9027-y	0.126266667	0.01	-3.658401925	6.23E-07	down	XM_013968935	0.001	18.5933	14.18249523	1.25E-08	3.17E-05	mrna	up	chi_circ_007739	0.000354002	0.009974075	4.816351971	0.037817955	up
mir-9027-y	0.126266667	0.01	-3.658401925	6.23E-07	down	XM_013968935	0.001	18.5933	14.18249523	1.25E-08	3.17E-05	mrna	up	chi_circ_007791	0.028316514	0.001	-4.823571765	0.04646616	down
mir-9027-y	0.126266667	0.01	-3.658401925	6.23E-07	down	XM_013968935	0.001	18.5933	14.18249523	1.25E-08	3.17E-05	mrna	up	chi_circ_007830	0.001	0.398541066	8.638584579	0.026187046	up
mir-9027-y	0.126266667	0.01	-3.658401925	6.23E-07	down	XM_013968935	0.001	18.5933	14.18249523	1.25E-08	3.17E-05	mrna	up	chi_circ_007947	0.371415775	0.001	-8.536891281	0.032150405	down
mir-9027-y	0.126266667	0.01	-3.658401925	6.23E-07	down	XM_013968935	0.001	18.5933	14.18249523	1.25E-08	3.17E-05	mrna	up	chi_circ_007975	0.685867205	3.019140868	2.138136893	0.037075076	up
mir-9027-y	0.126266667	0.01	-3.658401925	6.23E-07	down	XM_013968935	0.001	18.5933	14.18249523	1.25E-08	3.17E-05	mrna	up	chi_circ_008086	0.018854268	0.003836488	-2.297032856	0.048449017	down
mir-9027-y	0.126266667	0.01	-3.658401925	6.23E-07	down	XM_013968935	0.001	18.5933	14.18249523	1.25E-08	3.17E-05	mrna	up	chi_circ_008233	0.001	0.220013678	7.781449404	0.042644668	up
mir-9027-y	0.126266667	0.01	-3.658401925	6.23E-07	down	XM_013968935	0.001	18.5933	14.18249523	1.25E-08	3.17E-05	mrna	up	chi_circ_008368	0.033864835	0.668848095	4.303818707	0.042534757	up
mir-9027-y	0.126266667	0.01	-3.658401925	6.23E-07	down	XM_013968935	0.001	18.5933	14.18249523	1.25E-08	3.17E-05	mrna	up	chi_circ_008376	0.020958905	0.793251471	5.242143072	0.020223034	up
mir-9027-y	0.126266667	0.01	-3.658401925	6.23E-07	down	XM_013968935	0.001	18.5933	14.18249523	1.25E-08	3.17E-05	mrna	up	chi_circ_008396	0.001	0.752245269	9.555059319	0.008766339	up
mir-9027-y	0.126266667	0.01	-3.658401925	6.23E-07	down	XM_013968935	0.001	18.5933	14.18249523	1.25E-08	3.17E-05	mrna	up	chi_circ_008507	0.001	0.737667552	9.526826967	0.024507488	up
mir-9027-y	0.126266667	0.01	-3.658401925	6.23E-07	down	XM_013968935	0.001	18.5933	14.18249523	1.25E-08	3.17E-05	mrna	up	chi_circ_008569	0.207977783	1.499146457	2.849640008	0.029652744	up
mir-9027-y	0.126266667	0.01	-3.658401925	6.23E-07	down	XM_013968935	0.001	18.5933	14.18249523	1.25E-08	3.17E-05	mrna	up	chi_circ_008696	2.02800211	6.532599624	1.687598068	0.016884693	up
mir-9027-y	0.126266667	0.01	-3.658401925	6.23E-07	down	XM_013968935	0.001	18.5933	14.18249523	1.25E-08	3.17E-05	mrna	up	chi_circ_008822	0.078368112	1.370580667	4.128376682	0.017514412	up
mir-9027-y	0.126266667	0.01	-3.658401925	6.23E-07	down	XM_013968935	0.001	18.5933	14.18249523	1.25E-08	3.17E-05	mrna	up	chi_circ_008912	0.065826154	1.16946224	4.151040553	0.042494751	up
mir-9027-y	0.126266667	0.01	-3.658401925	6.23E-07	down	XM_013968935	0.001	18.5933	14.18249523	1.25E-08	3.17E-05	mrna	up	chi_circ_008966	0.075761303	1.09062177	3.847545901	0.031999955	up
mir-9027-y	0.126266667	0.01	-3.658401925	6.23E-07	down	XM_013968935	0.001	18.5933	14.18249523	1.25E-08	3.17E-05	mrna	up	chi_circ_008979	0.001	0.029316866	4.873658964	0.037495314	up
mir-9027-y	0.126266667	0.01	-3.658401925	6.23E-07	down	XM_013968935	0.001	18.5933	14.18249523	1.25E-08	3.17E-05	mrna	up	chi_circ_009135	0.055362835	0.012203151	-2.18166413	0.012580959	down
mir-9027-y	0.126266667	0.01	-3.658401925	6.23E-07	down	XM_013968935	0.001	18.5933	14.18249523	1.25E-08	3.17E-05	mrna	up	chi_circ_009228	0.626118034	0.138540883	-2.176122881	0.00584871	down
mir-9027-y	0.126266667	0.01	-3.658401925	6.23E-07	down	XM_013968935	0.001	18.5933	14.18249523	1.25E-08	3.17E-05	mrna	up	chi_circ_009309	0.023125178	0.344869231	3.898513047	0.012353416	up
mir-9027-y	0.126266667	0.01	-3.658401925	6.23E-07	down	XM_013968935	0.001	18.5933	14.18249523	1.25E-08	3.17E-05	mrna	up	chi_circ_009506	0.005664507	0.000757507	-2.902618814	0.035477816	down
mir-9027-y	0.126266667	0.01	-3.658401925	6.23E-07	down	XM_013968935	0.001	18.5933	14.18249523	1.25E-08	3.17E-05	mrna	up	chi_circ_009729	0.001	0.359597569	8.490239457	0.029956087	up
mir-9027-y	0.126266667	0.01	-3.658401925	6.23E-07	down	XM_013968935	0.001	18.5933	14.18249523	1.25E-08	3.17E-05	mrna	up	chi_circ_009770	0.736538741	0.099759296	-2.884238224	0.048523791	down
mir-9027-y	0.126266667	0.01	-3.658401925	6.23E-07	down	XM_013968935	0.001	18.5933	14.18249523	1.25E-08	3.17E-05	mrna	up	chi_circ_009790	0.001	0.159483429	7.317262716	0.049098496	up
mir-9027-y	0.126266667	0.01	-3.658401925	6.23E-07	down	XM_013968935	0.001	18.5933	14.18249523	1.25E-08	3.17E-05	mrna	up	chi_circ_009797	0.001	0.545588533	9.091669511	0.000361069	up
mir-9027-y	0.126266667	0.01	-3.658401925	6.23E-07	down	XM_013968935	0.001	18.5933	14.18249523	1.25E-08	3.17E-05	mrna	up	chi_circ_009949	1.183155305	0.03605209	-5.036412739	0.025914866	down
mir-9027-y	0.126266667	0.01	-3.658401925	6.23E-07	down	XM_013968935	0.001	18.5933	14.18249523	1.25E-08	3.17E-05	mrna	up	chi_circ_010009	2.619448119	0.837196867	-1.645624069	0.044232622	down
mir-9027-y	0.126266667	0.01	-3.658401925	6.23E-07	down	XM_013968935	0.001	18.5933	14.18249523	1.25E-08	3.17E-05	mrna	up	chi_circ_010069	0.001	0.506524386	8.984487918	0.016587486	up
mir-9027-y	0.126266667	0.01	-3.658401925	6.23E-07	down	XM_013968935	0.001	18.5933	14.18249523	1.25E-08	3.17E-05	mrna	up	chi_circ_010086	0.591129843	2.858485179	2.273703849	0.037977414	up
mir-9027-y	0.126266667	0.01	-3.658401925	6.23E-07	down	XM_013968935	0.001	18.5933	14.18249523	1.25E-08	3.17E-05	mrna	up	chi_circ_010102	0.085256323	0.791547265	3.214796763	0.045948718	up
mir-9027-y	0.126266667	0.01	-3.658401925	6.23E-07	down	XM_013968935	0.001	18.5933	14.18249523	1.25E-08	3.17E-05	mrna	up	chi_circ_010355	1.868680193	0.001	-10.86780397	0.000238045	down
mir-9027-y	0.126266667	0.01	-3.658401925	6.23E-07	down	XM_013968935	0.001	18.5933	14.18249523	1.25E-08	3.17E-05	mrna	up	chi_circ_010423	0.415042398	0.035868463	-3.532470875	0.02074161	down
mir-9027-y	0.126266667	0.01	-3.658401925	6.23E-07	down	XM_013968935	0.001	18.5933	14.18249523	1.25E-08	3.17E-05	mrna	up	chi_circ_010424	0.001	0.281372071	8.136335321	0.013791972	up
mir-9027-y	0.126266667	0.01	-3.658401925	6.23E-07	down	XM_013968935	0.001	18.5933	14.18249523	1.25E-08	3.17E-05	mrna	up	chi_circ_010439	0.101033091	0.757641327	2.906687143	0.03784946	up
mir-9027-y	0.126266667	0.01	-3.658401925	6.23E-07	down	XM_013968935	0.001	18.5933	14.18249523	1.25E-08	3.17E-05	mrna	up	chi_circ_010662	1.000569365	0.216302822	-2.209696793	0.045596302	down
mir-9027-y	0.126266667	0.01	-3.658401925	6.23E-07	down	XM_013968935	0.001	18.5933	14.18249523	1.25E-08	3.17E-05	mrna	up	chi_circ_010665	0.001	0.307390143	8.263927092	0.041780394	up
mir-9027-y	0.126266667	0.01	-3.658401925	6.23E-07	down	XM_013968935	0.001	18.5933	14.18249523	1.25E-08	3.17E-05	mrna	up	chi_circ_010881	0.025309091	0.003801143	-2.735150474	0.029860636	down
mir-9027-y	0.126266667	0.01	-3.658401925	6.23E-07	down	XM_013968935	0.001	18.5933	14.18249523	1.25E-08	3.17E-05	mrna	up	chi_circ_010987	1.596213733	0.670077109	-1.252254813	0.046542946	down
mir-9027-y	0.126266667	0.01	-3.658401925	6.23E-07	down	XM_013968935	0.001	18.5933	14.18249523	1.25E-08	3.17E-05	mrna	up	chi_circ_011097	0.040383228	0.003815986	-3.403628424	0.004006982	down
mir-9027-y	0.126266667	0.01	-3.658401925	6.23E-07	down	XM_013968935	0.001	18.5933	14.18249523	1.25E-08	3.17E-05	mrna	up	chi_circ_011146	0.041777326	0.600581312	3.845567528	0.031677187	up
mir-9027-y	0.126266667	0.01	-3.658401925	6.23E-07	down	XM_013968935	0.001	18.5933	14.18249523	1.25E-08	3.17E-05	mrna	up	chi_circ_011216	0.38311476	0.00995595	-5.26607388	0.000735378	down
mir-9027-y	0.126266667	0.01	-3.658401925	6.23E-07	down	XM_013968935	0.001	18.5933	14.18249523	1.25E-08	3.17E-05	mrna	up	chi_circ_011218	4.068967837	1.999763782	-1.024833282	0.039582916	down
mir-9027-y	0.126266667	0.01	-3.658401925	6.23E-07	down	XM_013968935	0.001	18.5933	14.18249523	1.25E-08	3.17E-05	mrna	up	chi_circ_011225	0.903668361	4.194465498	2.214621662	0.048846507	up
mir-9027-y	0.126266667	0.01	-3.658401925	6.23E-07	down	XM_013968935	0.001	18.5933	14.18249523	1.25E-08	3.17E-05	mrna	up	chi_circ_011509	0.366046049	0.069601027	-2.394844656	0.043235957	down
mir-9027-y	0.126266667	0.01	-3.658401925	6.23E-07	down	XM_013968935	0.001	18.5933	14.18249523	1.25E-08	3.17E-05	mrna	up	chi_circ_011661	0.180974006	1.068811896	2.562153573	0.044726828	up
mir-9027-y	0.126266667	0.01	-3.658401925	6.23E-07	down	XM_013968935	0.001	18.5933	14.18249523	1.25E-08	3.17E-05	mrna	up	chi_circ_011706	0.422570589	0.078750758	-2.423826642	0.036314356	down
mir-9027-y	0.126266667	0.01	-3.658401925	6.23E-07	down	XM_013968935	0.001	18.5933	14.18249523	1.25E-08	3.17E-05	mrna	up	chi_circ_011710	1.738377696	0.859870543	-1.015550191	0.013787193	down
mir-9027-y	0.126266667	0.01	-3.658401925	6.23E-07	down	XM_013968935	0.001	18.5933	14.18249523	1.25E-08	3.17E-05	mrna	up	chi_circ_011730	0.001	0.008348756	3.061561213	0.034458928	up
mir-9027-y	0.126266667	0.01	-3.658401925	6.23E-07	down	XM_013968935	0.001	18.5933	14.18249523	1.25E-08	3.17E-05	mrna	up	chi_circ_011867	0.019446417	0.176265362	3.180172709	0.040288137	up
mir-9027-y	0.126266667	0.01	-3.658401925	6.23E-07	down	XM_013968935	0.001	18.5933	14.18249523	1.25E-08	3.17E-05	mrna	up	chi_circ_011983	0.001	0.107713485	6.751055067	0.043437977	up
mir-9027-y	0.126266667	0.01	-3.658401925	6.23E-07	down	XM_013968935	0.001	18.5933	14.18249523	1.25E-08	3.17E-05	mrna	up	chi_circ_012000	1.663999776	0.119492421	-3.799664223	0.031583018	down
mir-9027-y	0.126266667	0.01	-3.658401925	6.23E-07	down	XM_013968935	0.001	18.5933	14.18249523	1.25E-08	3.17E-05	mrna	up	chi_circ_012068	8.285377973	3.462656082	-1.25868841	0.018789498	down
mir-9027-y	0.126266667	0.01	-3.658401925	6.23E-07	down	XM_013968935	0.001	18.5933	14.18249523	1.25E-08	3.17E-05	mrna	up	chi_circ_012069	0.360994911	0.116383099	-1.63309693	0.032997234	down
mir-9027-y	0.126266667	0.01	-3.658401925	6.23E-07	down	XM_013968935	0.001	18.5933	14.18249523	1.25E-08	3.17E-05	mrna	up	chi_circ_012087	1.729802006	7.417532403	2.100332408	0.036287773	up
mir-9027-y	0.126266667	0.01	-3.658401925	6.23E-07	down	XM_013968935	0.001	18.5933	14.18249523	1.25E-08	3.17E-05	mrna	up	chi_circ_012105	0.481470687	1.793929497	1.897603321	0.038506562	up
mir-9027-y	0.126266667	0.01	-3.658401925	6.23E-07	down	XM_013968935	0.001	18.5933	14.18249523	1.25E-08	3.17E-05	mrna	up	chi_circ_012179	0.371507432	0.001	-8.53724726	0.047216685	down
mir-9027-y	0.126266667	0.01	-3.658401925	6.23E-07	down	XM_013968935	0.001	18.5933	14.18249523	1.25E-08	3.17E-05	mrna	up	chi_circ_012372	1.455337648	0.70676695	-1.042047424	0.021382583	down
mir-9027-y	0.126266667	0.01	-3.658401925	6.23E-07	down	XM_013968935	0.001	18.5933	14.18249523	1.25E-08	3.17E-05	mrna	up	chi_circ_012430	0.001	1.761077615	10.78224278	0.003386378	up
mir-9027-y	0.126266667	0.01	-3.658401925	6.23E-07	down	XM_013968935	0.001	18.5933	14.18249523	1.25E-08	3.17E-05	mrna	up	chi_circ_012714	0.002802304	0.001	-1.486613387	0.040849278	down
mir-9027-y	0.126266667	0.01	-3.658401925	6.23E-07	down	XM_013968935	0.001	18.5933	14.18249523	1.25E-08	3.17E-05	mrna	up	chi_circ_012731	1.700029974	0.178893825	-3.248384687	7.42E-05	down
mir-9027-y	0.126266667	0.01	-3.658401925	6.23E-07	down	XM_013968935	0.001	18.5933	14.18249523	1.25E-08	3.17E-05	mrna	up	chi_circ_012750	0.012059876	0.001	-3.592143217	0.000109444	down
mir-9027-y	0.126266667	0.01	-3.658401925	6.23E-07	down	XM_013968935	0.001	18.5933	14.18249523	1.25E-08	3.17E-05	mrna	up	chi_circ_012852	0.692131752	6.953609875	3.328643532	0.003580476	up
mir-9027-y	0.126266667	0.01	-3.658401925	6.23E-07	down	XM_013968935	0.001	18.5933	14.18249523	1.25E-08	3.17E-05	mrna	up	chi_circ_012891	0.103012389	0.923879513	3.164886854	0.020334626	up
mir-9027-y	0.126266667	0.01	-3.658401925	6.23E-07	down	XM_013968935	0.001	18.5933	14.18249523	1.25E-08	3.17E-05	mrna	up	chi_circ_012900	1.009338165	0.050158771	-4.330763802	0.002397531	down
mir-9027-y	0.126266667	0.01	-3.658401925	6.23E-07	down	XM_013968935	0.001	18.5933	14.18249523	1.25E-08	3.17E-05	mrna	up	chi_circ_012905	1.299387668	0.078246389	-4.053663941	0.002697515	down
mir-9027-y	0.126266667	0.01	-3.658401925	6.23E-07	down	XM_013968935	0.001	18.5933	14.18249523	1.25E-08	3.17E-05	mrna	up	chi_circ_013053	0.001	0.228379202	7.835287466	0.035051819	up
mir-9027-y	0.126266667	0.01	-3.658401925	6.23E-07	down	XM_013968935	0.001	18.5933	14.18249523	1.25E-08	3.17E-05	mrna	up	chi_circ_013142	0.473364954	0.001	-8.886809089	0.009771949	down
mir-9027-y	0.126266667	0.01	-3.658401925	6.23E-07	down	XM_013968935	0.001	18.5933	14.18249523	1.25E-08	3.17E-05	mrna	up	chi_circ_013283	0.765417889	0.018862969	-5.342618966	0.012430411	down
mir-9027-y	0.126266667	0.01	-3.658401925	6.23E-07	down	XM_013968935	0.001	18.5933	14.18249523	1.25E-08	3.17E-05	mrna	up	chi_circ_013344	1.288212579	0.048903993	-4.719274611	0.003374644	down
mir-9027-y	0.126266667	0.01	-3.658401925	6.23E-07	down	XM_013968935	0.001	18.5933	14.18249523	1.25E-08	3.17E-05	mrna	up	chi_circ_013610	0.001	0.356550515	8.477962676	0.02654509	up
mir-9027-y	0.126266667	0.01	-3.658401925	6.23E-07	down	XM_013968935	0.001	18.5933	14.18249523	1.25E-08	3.17E-05	mrna	up	chi_circ_013923	0.182828346	0.036655328	-2.318394927	0.04947035	down
mir-9027-y	0.126266667	0.01	-3.658401925	6.23E-07	down	XM_013968935	0.001	18.5933	14.18249523	1.25E-08	3.17E-05	mrna	up	chi_circ_013980	1.375007115	0.441710111	-1.63826732	0.020830316	down
mir-9027-y	0.126266667	0.01	-3.658401925	6.23E-07	down	XM_013968935	0.001	18.5933	14.18249523	1.25E-08	3.17E-05	mrna	up	chi_circ_014060	0.638534064	0.001	-9.318619775	0.034230716	down
mir-9027-y	0.126266667	0.01	-3.658401925	6.23E-07	down	XM_013968935	0.001	18.5933	14.18249523	1.25E-08	3.17E-05	mrna	up	chi_circ_014228	1.348443458	4.238696156	1.652325524	0.040561284	up
mir-9027-y	0.126266667	0.01	-3.658401925	6.23E-07	down	XM_013968935	0.001	18.5933	14.18249523	1.25E-08	3.17E-05	mrna	up	chi_circ_014237	0.105739624	0.935641712	3.145440075	0.034932704	up
mir-9027-y	0.126266667	0.01	-3.658401925	6.23E-07	down	XM_013968935	0.001	18.5933	14.18249523	1.25E-08	3.17E-05	mrna	up	chi_circ_014429	7.304067338	22.92028423	1.649852964	0.029869709	up
mir-9027-y	0.126266667	0.01	-3.658401925	6.23E-07	down	XM_013968935	0.001	18.5933	14.18249523	1.25E-08	3.17E-05	mrna	up	chi_circ_014554	0.001	0.056316114	5.815475894	0.028803854	up
mir-9027-y	0.126266667	0.01	-3.658401925	6.23E-07	down	XM_013968935	0.001	18.5933	14.18249523	1.25E-08	3.17E-05	mrna	up	chi_circ_014596	0.058455977	0.969119993	4.051252859	0.045900235	up
mir-9027-y	0.126266667	0.01	-3.658401925	6.23E-07	down	XM_013968935	0.001	18.5933	14.18249523	1.25E-08	3.17E-05	mrna	up	chi_circ_014728	0.290488374	1.753368495	2.593576899	0.03611045	up
mir-9027-y	0.126266667	0.01	-3.658401925	6.23E-07	down	XM_013968935	0.001	18.5933	14.18249523	1.25E-08	3.17E-05	mrna	up	chi_circ_015384	0.23885415	1.57107657	2.717551644	0.034321278	up
mir-9027-y	0.126266667	0.01	-3.658401925	6.23E-07	down	XM_013968935	0.001	18.5933	14.18249523	1.25E-08	3.17E-05	mrna	up	chi_circ_015549	0.001	0.509681766	8.99345293	0.004615149	up
mir-9027-y	0.126266667	0.01	-3.658401925	6.23E-07	down	XM_013968935	0.001	18.5933	14.18249523	1.25E-08	3.17E-05	mrna	up	chi_circ_015571	0.001	0.841506617	9.716830806	0.005527345	up
mir-9027-y	0.126266667	0.01	-3.658401925	6.23E-07	down	XM_013968935	0.001	18.5933	14.18249523	1.25E-08	3.17E-05	mrna	up	chi_circ_015647	0.004653134	0.001	-2.21820273	0.034974548	down
mir-9027-y	0.126266667	0.01	-3.658401925	6.23E-07	down	XM_013968935	0.001	18.5933	14.18249523	1.25E-08	3.17E-05	mrna	up	chi_circ_015661	0.385228662	1.580215706	2.036334553	0.030671307	up
mir-9027-y	0.126266667	0.01	-3.658401925	6.23E-07	down	XM_013968935	0.001	18.5933	14.18249523	1.25E-08	3.17E-05	mrna	up	chi_circ_015770	0.001	0.43260522	8.756907264	0.048452935	up
mir-9027-y	0.126266667	0.01	-3.658401925	6.23E-07	down	XM_013968935	0.001	18.5933	14.18249523	1.25E-08	3.17E-05	mrna	up	chi_circ_016092	1.7125682	7.49226613	2.129240704	0.003339611	up
mir-9027-y	0.126266667	0.01	-3.658401925	6.23E-07	down	XM_013968935	0.001	18.5933	14.18249523	1.25E-08	3.17E-05	mrna	up	chi_circ_016123	0.001	0.007093448	2.82648698	0.049705337	up
mir-9027-y	0.126266667	0.01	-3.658401925	6.23E-07	down	XM_013968935	0.001	18.5933	14.18249523	1.25E-08	3.17E-05	mrna	up	chi_circ_016137	1.002673547	0.355437955	-1.496182316	0.039349274	down
mir-9027-y	0.126266667	0.01	-3.658401925	6.23E-07	down	XM_013968935	0.001	18.5933	14.18249523	1.25E-08	3.17E-05	mrna	up	chi_circ_016169	0.007324869	0.001478243	-2.308919496	0.018341095	down
mir-9027-y	0.126266667	0.01	-3.658401925	6.23E-07	down	XM_013968935	0.001	18.5933	14.18249523	1.25E-08	3.17E-05	mrna	up	chi_circ_016262	0.076847348	0.003401879	-4.497591538	0.028927557	down
mir-9027-y	0.126266667	0.01	-3.658401925	6.23E-07	down	XM_013968935	0.001	18.5933	14.18249523	1.25E-08	3.17E-05	mrna	up	chi_circ_016319	0.001	0.086997851	6.442907866	0.042668026	up
mir-9027-y	0.126266667	0.01	-3.658401925	6.23E-07	down	XM_013968935	0.001	18.5933	14.18249523	1.25E-08	3.17E-05	mrna	up	chi_circ_016347	0.001	0.328740408	8.360804988	0.033784975	up
mir-9027-y	0.126266667	0.01	-3.658401925	6.23E-07	down	XM_013968935	0.001	18.5933	14.18249523	1.25E-08	3.17E-05	mrna	up	chi_circ_016360	1.342666542	0.399137588	-1.750142994	0.035712723	down
mir-9027-y	0.126266667	0.01	-3.658401925	6.23E-07	down	XM_013968935	0.001	18.5933	14.18249523	1.25E-08	3.17E-05	mrna	up	chi_circ_016416	0.2668944	0.036608099	-2.86603428	0.038679614	down
mir-9027-y	0.126266667	0.01	-3.658401925	6.23E-07	down	XM_013968935	0.001	18.5933	14.18249523	1.25E-08	3.17E-05	mrna	up	chi_circ_016423	2.384600353	8.037507597	1.753000698	0.030707216	up
mir-9027-y	0.126266667	0.01	-3.658401925	6.23E-07	down	XM_013968935	0.001	18.5933	14.18249523	1.25E-08	3.17E-05	mrna	up	chi_circ_016479	0.001	0.543515906	9.086178446	0.036594704	up
mir-9027-y	0.126266667	0.01	-3.658401925	6.23E-07	down	XM_013968935	0.001	18.5933	14.18249523	1.25E-08	3.17E-05	mrna	up	chi_circ_016521	0.001	0.564366976	9.140489761	0.004919998	up
mir-9027-y	0.126266667	0.01	-3.658401925	6.23E-07	down	XM_013968935	0.001	18.5933	14.18249523	1.25E-08	3.17E-05	mrna	up	chi_circ_016545	0.001209574	0.032125735	4.731158282	0.014678595	up
mir-9027-y	0.126266667	0.01	-3.658401925	6.23E-07	down	XM_013968935	0.001	18.5933	14.18249523	1.25E-08	3.17E-05	mrna	up	chi_circ_016589	0.329224749	0.042729884	-2.945755495	0.046949585	down
mir-9027-y	0.126266667	0.01	-3.658401925	6.23E-07	down	XM_013968935	0.001	18.5933	14.18249523	1.25E-08	3.17E-05	mrna	up	chi_circ_016861	0.794629138	0.001	-9.634137885	0.005043449	down
mir-9027-y	0.126266667	0.01	-3.658401925	6.23E-07	down	XM_013968935	0.001	18.5933	14.18249523	1.25E-08	3.17E-05	mrna	up	chi_circ_016888	0.284725329	0.001	-8.153427031	0.031277479	down
mir-9027-y	0.126266667	0.01	-3.658401925	6.23E-07	down	XM_013968935	0.001	18.5933	14.18249523	1.25E-08	3.17E-05	mrna	up	chi_circ_016947	0.001	0.230840217	7.85075078	0.035775037	up
mir-9027-y	0.126266667	0.01	-3.658401925	6.23E-07	down	XM_013968935	0.001	18.5933	14.18249523	1.25E-08	3.17E-05	mrna	up	chi_circ_017039	0.007998723	0.001	-2.999769662	0.016581468	down
mir-9027-y	0.126266667	0.01	-3.658401925	6.23E-07	down	XM_013968935	0.001	18.5933	14.18249523	1.25E-08	3.17E-05	mrna	up	chi_circ_017177	0.060683273	0.456033908	2.909770283	0.022608315	up
mir-9027-y	0.126266667	0.01	-3.658401925	6.23E-07	down	XM_013968935	0.001	18.5933	14.18249523	1.25E-08	3.17E-05	mrna	up	chi_circ_017343	0.068089839	0.75743628	3.475613098	0.01001479	up
mir-9027-y	0.126266667	0.01	-3.658401925	6.23E-07	down	XM_013968935	0.001	18.5933	14.18249523	1.25E-08	3.17E-05	mrna	up	chi_circ_017438	0.001	0.308659752	8.269873562	0.011972957	up
mir-9027-y	0.126266667	0.01	-3.658401925	6.23E-07	down	XM_013968935	0.001	18.5933	14.18249523	1.25E-08	3.17E-05	mrna	up	chi_circ_017497	0.053786326	0.019825708	-1.439867095	0.021640347	down
mir-9027-y	0.126266667	0.01	-3.658401925	6.23E-07	down	XM_013968935	0.001	18.5933	14.18249523	1.25E-08	3.17E-05	mrna	up	chi_circ_017615	1.488993421	0.467100593	-1.672532197	0.015023497	down
mir-9027-y	0.126266667	0.01	-3.658401925	6.23E-07	down	XM_013968935	0.001	18.5933	14.18249523	1.25E-08	3.17E-05	mrna	up	chi_circ_017629	0.001	0.4396234	8.780124368	0.029572922	up
mir-9027-y	0.126266667	0.01	-3.658401925	6.23E-07	down	XM_013968935	0.001	18.5933	14.18249523	1.25E-08	3.17E-05	mrna	up	chi_circ_017707	0.218536196	1.061331521	2.279931212	0.019803915	up
mir-9027-y	0.126266667	0.01	-3.658401925	6.23E-07	down	XM_013968935	0.001	18.5933	14.18249523	1.25E-08	3.17E-05	mrna	up	chi_circ_017821	0.932520756	0.252997907	-1.882010388	0.028951696	down
mir-9027-y	0.126266667	0.01	-3.658401925	6.23E-07	down	XM_013968935	0.001	18.5933	14.18249523	1.25E-08	3.17E-05	mrna	up	chi_circ_017873	1.325829761	0.180846048	-2.874061568	0.000493525	down
mir-9027-y	0.126266667	0.01	-3.658401925	6.23E-07	down	XM_013968935	0.001	18.5933	14.18249523	1.25E-08	3.17E-05	mrna	up	chi_circ_017959	0.870925459	3.099297176	1.831319943	0.041684772	up
mir-9027-y	0.126266667	0.01	-3.658401925	6.23E-07	down	XM_013968935	0.001	18.5933	14.18249523	1.25E-08	3.17E-05	mrna	up	chi_circ_018068	0.530717152	0.066435613	-2.997914461	0.031598653	down
mir-9027-y	0.126266667	0.01	-3.658401925	6.23E-07	down	XM_013968935	0.001	18.5933	14.18249523	1.25E-08	3.17E-05	mrna	up	chi_circ_018256	0.265633245	0.013371218	-4.312232892	0.043125992	down
mir-9027-y	0.126266667	0.01	-3.658401925	6.23E-07	down	XM_013968935	0.001	18.5933	14.18249523	1.25E-08	3.17E-05	mrna	up	chi_circ_018384	1.083103698	0.061030531	-4.149496415	0.015814258	down
mir-9027-y	0.126266667	0.01	-3.658401925	6.23E-07	down	XM_013968935	0.001	18.5933	14.18249523	1.25E-08	3.17E-05	mrna	up	chi_circ_018449	2.560779364	0.911087	-1.490922228	0.005337534	down
mir-9027-y	0.126266667	0.01	-3.658401925	6.23E-07	down	XM_013968935	0.001	18.5933	14.18249523	1.25E-08	3.17E-05	mrna	up	chi_circ_018486	0.046847445	1.461713917	4.963546794	0.003882601	up
mir-9027-y	0.126266667	0.01	-3.658401925	6.23E-07	down	XM_013968935	0.001	18.5933	14.18249523	1.25E-08	3.17E-05	mrna	up	chi_circ_018541	0.471571884	0.061585335	-2.936818948	0.04312051	down
mir-9027-y	0.126266667	0.01	-3.658401925	6.23E-07	down	XM_013968935	0.001	18.5933	14.18249523	1.25E-08	3.17E-05	mrna	up	chi_circ_018543	0.063996599	1.078517648	4.07491074	0.012913133	up
mir-9027-y	0.126266667	0.01	-3.658401925	6.23E-07	down	XM_013968935	0.001	18.5933	14.18249523	1.25E-08	3.17E-05	mrna	up	chi_circ_018736	0.260567276	0.001	-8.025512101	0.044250743	down
mir-9027-y	0.126266667	0.01	-3.658401925	6.23E-07	down	XM_013968935	0.001	18.5933	14.18249523	1.25E-08	3.17E-05	mrna	up	chi_circ_018926	11.31415554	3.741217273	-1.596549251	0.000219544	down
mir-9027-y	0.126266667	0.01	-3.658401925	6.23E-07	down	XM_013968935	0.001	18.5933	14.18249523	1.25E-08	3.17E-05	mrna	up	chi_circ_018953	1.753189818	0.572398741	-1.614889801	0.024217388	down
mir-9027-y	0.126266667	0.01	-3.658401925	6.23E-07	down	XM_013968935	0.001	18.5933	14.18249523	1.25E-08	3.17E-05	mrna	up	chi_circ_019281	0.129138144	1.097850905	3.087695039	0.024527094	up
mir-9027-y	0.126266667	0.01	-3.658401925	6.23E-07	down	XM_013968935	0.001	18.5933	14.18249523	1.25E-08	3.17E-05	mrna	up	chi_circ_019321	1.636387382	0.072599742	-4.494406086	0.012993779	down
mir-9027-y	0.126266667	0.01	-3.658401925	6.23E-07	down	XM_013968935	0.001	18.5933	14.18249523	1.25E-08	3.17E-05	mrna	up	chi_circ_019336	0.023229847	1.101623734	5.567508098	0.019113111	up
mir-9027-y	0.126266667	0.01	-3.658401925	6.23E-07	down	XM_013968935	0.001	18.5933	14.18249523	1.25E-08	3.17E-05	mrna	up	chi_circ_019344	0.035074463	0.488296137	3.799263439	0.036373466	up
mir-9027-y	0.126266667	0.01	-3.658401925	6.23E-07	down	XM_013968935	0.001	18.5933	14.18249523	1.25E-08	3.17E-05	mrna	up	chi_circ_019371	0.123078649	1.258806863	3.354404535	0.019135095	up
mir-9027-y	0.126266667	0.01	-3.658401925	6.23E-07	down	XM_013968935	0.001	18.5933	14.18249523	1.25E-08	3.17E-05	mrna	up	chi_circ_019428	0.001	0.003339942	1.739823251	0.046202384	up
mir-9027-y	0.126266667	0.01	-3.658401925	6.23E-07	down	XM_013968935	0.001	18.5933	14.18249523	1.25E-08	3.17E-05	mrna	up	chi_circ_019441	1.031999667	0.001	-10.01122679	0.026974891	down
mir-9027-y	0.126266667	0.01	-3.658401925	6.23E-07	down	XM_013968935	0.001	18.5933	14.18249523	1.25E-08	3.17E-05	mrna	up	chi_circ_019500	1.361950448	0.551078573	-1.305344275	0.026190904	down
mir-9027-y	0.126266667	0.01	-3.658401925	6.23E-07	down	XM_013968935	0.001	18.5933	14.18249523	1.25E-08	3.17E-05	mrna	up	chi_circ_019505	0.448636595	0.001	-8.809403495	0.036137833	down
mir-9027-y	0.126266667	0.01	-3.658401925	6.23E-07	down	XM_013968935	0.001	18.5933	14.18249523	1.25E-08	3.17E-05	mrna	up	chi_circ_019516	0.003398686	0.061790782	4.184342499	0.005525052	up
mir-9027-y	0.126266667	0.01	-3.658401925	6.23E-07	down	XM_013968935	0.001	18.5933	14.18249523	1.25E-08	3.17E-05	mrna	up	chi_circ_019652	0.211894201	0.001	-7.727200294	0.047952235	down
mir-9027-y	0.126266667	0.01	-3.658401925	6.23E-07	down	XM_013968935	0.001	18.5933	14.18249523	1.25E-08	3.17E-05	mrna	up	chi_circ_019686	0.396231144	0.085645623	-2.209890863	0.014953708	down
mir-9027-y	0.126266667	0.01	-3.658401925	6.23E-07	down	XM_013968935	0.001	18.5933	14.18249523	1.25E-08	3.17E-05	mrna	up	chi_circ_019998	0.001	0.460069597	8.84570831	0.011498637	up
mir-9027-y	0.126266667	0.01	-3.658401925	6.23E-07	down	XM_013968935	0.001	18.5933	14.18249523	1.25E-08	3.17E-05	mrna	up	chi_circ_020012	0.15836224	0.001	-7.307084571	0.017735103	down
mir-9027-y	0.126266667	0.01	-3.658401925	6.23E-07	down	XM_013968935	0.001	18.5933	14.18249523	1.25E-08	3.17E-05	mrna	up	chi_circ_020138	0.001	0.362642187	8.502402956	0.043442818	up
mir-9027-y	0.126266667	0.01	-3.658401925	6.23E-07	down	XM_013968935	0.001	18.5933	14.18249523	1.25E-08	3.17E-05	mrna	up	chi_circ_020240	0.001	0.279787987	8.128190208	0.04392498	up
mir-9027-y	0.126266667	0.01	-3.658401925	6.23E-07	down	XM_013968935	0.001	18.5933	14.18249523	1.25E-08	3.17E-05	mrna	up	chi_circ_020376	0.001	0.462734861	8.85404198	0.037359697	up
mir-9027-y	0.126266667	0.01	-3.658401925	6.23E-07	down	XM_013968935	0.001	18.5933	14.18249523	1.25E-08	3.17E-05	mrna	up	chi_circ_020474	4.359021594	15.40323835	1.821157437	0.009877286	up
mir-9027-y	0.126266667	0.01	-3.658401925	6.23E-07	down	XM_013968935	0.001	18.5933	14.18249523	1.25E-08	3.17E-05	mrna	up	chi_circ_020480	0.359189262	2.756296961	2.939915204	0.017336908	up
mir-9027-y	0.126266667	0.01	-3.658401925	6.23E-07	down	XM_013968935	0.001	18.5933	14.18249523	1.25E-08	3.17E-05	mrna	up	chi_circ_020528	0.509655463	0.045531304	-3.484591612	0.036187173	down
mir-9027-y	0.126266667	0.01	-3.658401925	6.23E-07	down	XM_013968935	0.001	18.5933	14.18249523	1.25E-08	3.17E-05	mrna	up	chi_circ_020695	0.001	0.698436585	9.447985321	0.005490906	up
mir-9027-y	0.126266667	0.01	-3.658401925	6.23E-07	down	XM_013968935	0.001	18.5933	14.18249523	1.25E-08	3.17E-05	mrna	up	chi_circ_020744	0.004620165	0.001	-2.20794439	0.043628078	down
mir-9027-y	0.126266667	0.01	-3.658401925	6.23E-07	down	XM_013968935	0.001	18.5933	14.18249523	1.25E-08	3.17E-05	mrna	up	chi_circ_020745	1.127099677	0.304855237	-1.886418872	0.035610032	down
mir-9027-y	0.126266667	0.01	-3.658401925	6.23E-07	down	XM_013968935	0.001	18.5933	14.18249523	1.25E-08	3.17E-05	mrna	up	chi_circ_020746	0.102331044	0.001	-6.677100075	0.007763562	down
mir-9027-y	0.126266667	0.01	-3.658401925	6.23E-07	down	XM_013968935	0.001	18.5933	14.18249523	1.25E-08	3.17E-05	mrna	up	chi_circ_020866	1.082384451	0.33344247	-1.698703244	0.025086536	down
mir-9027-y	0.126266667	0.01	-3.658401925	6.23E-07	down	XM_013968935	0.001	18.5933	14.18249523	1.25E-08	3.17E-05	mrna	up	chi_circ_021010	0.272497138	1.681745588	2.625646492	0.003219657	up
mir-9027-y	0.126266667	0.01	-3.658401925	6.23E-07	down	XM_013968935	0.001	18.5933	14.18249523	1.25E-08	3.17E-05	mrna	up	chi_circ_021133	0.040271788	0.823652157	4.354193756	0.019007947	up
mir-9027-y	0.126266667	0.01	-3.658401925	6.23E-07	down	XM_013968935	0.001	18.5933	14.18249523	1.25E-08	3.17E-05	mrna	up	chi_circ_021225	0.847721987	4.022201246	2.246322155	0.018180236	up
mir-9027-y	0.126266667	0.01	-3.658401925	6.23E-07	down	XM_013968935	0.001	18.5933	14.18249523	1.25E-08	3.17E-05	mrna	up	chi_circ_021405	0.042070494	0.487065654	3.533235608	0.038061591	up
mir-9027-y	0.126266667	0.01	-3.658401925	6.23E-07	down	XM_013968935	0.001	18.5933	14.18249523	1.25E-08	3.17E-05	mrna	up	chi_circ_021451	0.019097681	0.003256242	-2.55211781	0.016148364	down
mir-9027-y	0.126266667	0.01	-3.658401925	6.23E-07	down	XM_013968935	0.001	18.5933	14.18249523	1.25E-08	3.17E-05	mrna	up	chi_circ_021586	0.683268678	0.138182734	-2.305875633	0.048119736	down
mir-9027-y	0.126266667	0.01	-3.658401925	6.23E-07	down	XM_013968935	0.001	18.5933	14.18249523	1.25E-08	3.17E-05	mrna	up	chi_circ_021657	0.485381805	0.001	-8.922976217	0.013752153	down
mir-9027-y	0.126266667	0.01	-3.658401925	6.23E-07	down	XM_013968935	0.001	18.5933	14.18249523	1.25E-08	3.17E-05	mrna	up	chi_circ_021735	0.729107211	0.079846103	-3.190837067	0.035103442	down
mir-9027-y	0.126266667	0.01	-3.658401925	6.23E-07	down	XM_013968935	0.001	18.5933	14.18249523	1.25E-08	3.17E-05	mrna	up	chi_circ_022256	0.330552501	0.001	-8.368735621	0.034472214	down
mir-9851-y	1.3387	0.5703	-1.231039754	0.022523098	down	XM_013968935	0.001	18.5933	14.18249523	1.25E-08	3.17E-05	mrna	up	chi_circ_000077	0.408399996	0.14607484	-1.483275138	0.032777614	down
mir-9851-y	1.3387	0.5703	-1.231039754	0.022523098	down	XM_013968935	0.001	18.5933	14.18249523	1.25E-08	3.17E-05	mrna	up	chi_circ_000141	0.034450422	0.001	-5.106449751	0.014725134	down
mir-9851-y	1.3387	0.5703	-1.231039754	0.022523098	down	XM_013968935	0.001	18.5933	14.18249523	1.25E-08	3.17E-05	mrna	up	chi_circ_000194	0.001	0.488829023	8.933186133	0.018504861	up
mir-9851-y	1.3387	0.5703	-1.231039754	0.022523098	down	XM_013968935	0.001	18.5933	14.18249523	1.25E-08	3.17E-05	mrna	up	chi_circ_000270	0.001	0.033937438	5.084805768	0.042480926	up
mir-9851-y	1.3387	0.5703	-1.231039754	0.022523098	down	XM_013968935	0.001	18.5933	14.18249523	1.25E-08	3.17E-05	mrna	up	chi_circ_000535	0.001	0.999613995	9.965227289	0.021450622	up
mir-9851-y	1.3387	0.5703	-1.231039754	0.022523098	down	XM_013968935	0.001	18.5933	14.18249523	1.25E-08	3.17E-05	mrna	up	chi_circ_000790	0.710290139	0.029687332	-4.580489103	0.011885736	down
mir-9851-y	1.3387	0.5703	-1.231039754	0.022523098	down	XM_013968935	0.001	18.5933	14.18249523	1.25E-08	3.17E-05	mrna	up	chi_circ_000817	0.472821428	2.476301791	2.388819826	0.017739525	up
mir-9851-y	1.3387	0.5703	-1.231039754	0.022523098	down	XM_013968935	0.001	18.5933	14.18249523	1.25E-08	3.17E-05	mrna	up	chi_circ_001270	0.01440283	0.355152893	4.624016006	0.018375713	up
mir-9851-y	1.3387	0.5703	-1.231039754	0.022523098	down	XM_013968935	0.001	18.5933	14.18249523	1.25E-08	3.17E-05	mrna	up	chi_circ_001851	1.079152886	0.308640759	-1.805898768	0.022786306	down
mir-9851-y	1.3387	0.5703	-1.231039754	0.022523098	down	XM_013968935	0.001	18.5933	14.18249523	1.25E-08	3.17E-05	mrna	up	chi_circ_002403	0.352304871	0.001	-8.460680611	0.021743384	down
mir-9851-y	1.3387	0.5703	-1.231039754	0.022523098	down	XM_013968935	0.001	18.5933	14.18249523	1.25E-08	3.17E-05	mrna	up	chi_circ_003038	0.117910737	0.001	-6.88155129	0.038961105	down
mir-9851-y	1.3387	0.5703	-1.231039754	0.022523098	down	XM_013968935	0.001	18.5933	14.18249523	1.25E-08	3.17E-05	mrna	up	chi_circ_004396	0.084895314	0.62320674	2.875954006	0.037309055	up
mir-9851-y	1.3387	0.5703	-1.231039754	0.022523098	down	XM_013968935	0.001	18.5933	14.18249523	1.25E-08	3.17E-05	mrna	up	chi_circ_006262	0.001	0.946416097	9.886330801	0.030650083	up
mir-9851-y	1.3387	0.5703	-1.231039754	0.022523098	down	XM_013968935	0.001	18.5933	14.18249523	1.25E-08	3.17E-05	mrna	up	chi_circ_007369	0.009012846	0.202881472	4.492510582	0.03215086	up
mir-9851-y	1.3387	0.5703	-1.231039754	0.022523098	down	XM_013968935	0.001	18.5933	14.18249523	1.25E-08	3.17E-05	mrna	up	chi_circ_008086	0.018854268	0.003836488	-2.297032856	0.048449017	down
mir-9851-y	1.3387	0.5703	-1.231039754	0.022523098	down	XM_013968935	0.001	18.5933	14.18249523	1.25E-08	3.17E-05	mrna	up	chi_circ_008368	0.033864835	0.668848095	4.303818707	0.042534757	up
mir-9851-y	1.3387	0.5703	-1.231039754	0.022523098	down	XM_013968935	0.001	18.5933	14.18249523	1.25E-08	3.17E-05	mrna	up	chi_circ_008376	0.020958905	0.793251471	5.242143072	0.020223034	up
mir-9851-y	1.3387	0.5703	-1.231039754	0.022523098	down	XM_013968935	0.001	18.5933	14.18249523	1.25E-08	3.17E-05	mrna	up	chi_circ_008390	0.728929115	0.116811501	-2.641596201	0.009731637	down
mir-9851-y	1.3387	0.5703	-1.231039754	0.022523098	down	XM_013968935	0.001	18.5933	14.18249523	1.25E-08	3.17E-05	mrna	up	chi_circ_009309	0.023125178	0.344869231	3.898513047	0.012353416	up
mir-9851-y	1.3387	0.5703	-1.231039754	0.022523098	down	XM_013968935	0.001	18.5933	14.18249523	1.25E-08	3.17E-05	mrna	up	chi_circ_009596	0.163835623	1.292263359	2.979579136	0.029355572	up
mir-9851-y	1.3387	0.5703	-1.231039754	0.022523098	down	XM_013968935	0.001	18.5933	14.18249523	1.25E-08	3.17E-05	mrna	up	chi_circ_010069	0.001	0.506524386	8.984487918	0.016587486	up
mir-9851-y	1.3387	0.5703	-1.231039754	0.022523098	down	XM_013968935	0.001	18.5933	14.18249523	1.25E-08	3.17E-05	mrna	up	chi_circ_010070	0.001	0.270617434	8.080110973	0.041170541	up
mir-9851-y	1.3387	0.5703	-1.231039754	0.022523098	down	XM_013968935	0.001	18.5933	14.18249523	1.25E-08	3.17E-05	mrna	up	chi_circ_010151	2.697254723	0.643685627	-2.067063613	0.018952881	down
mir-9851-y	1.3387	0.5703	-1.231039754	0.022523098	down	XM_013968935	0.001	18.5933	14.18249523	1.25E-08	3.17E-05	mrna	up	chi_circ_010415	0.118933418	0.001	-6.894010332	0.045970208	down
mir-9851-y	1.3387	0.5703	-1.231039754	0.022523098	down	XM_013968935	0.001	18.5933	14.18249523	1.25E-08	3.17E-05	mrna	up	chi_circ_010881	0.025309091	0.003801143	-2.735150474	0.029860636	down
mir-9851-y	1.3387	0.5703	-1.231039754	0.022523098	down	XM_013968935	0.001	18.5933	14.18249523	1.25E-08	3.17E-05	mrna	up	chi_circ_010888	1.463754176	0.626792452	-1.223613575	0.03261326	down
mir-9851-y	1.3387	0.5703	-1.231039754	0.022523098	down	XM_013968935	0.001	18.5933	14.18249523	1.25E-08	3.17E-05	mrna	up	chi_circ_011138	0.019427607	0.306227692	3.978424636	0.01882097	up
mir-9851-y	1.3387	0.5703	-1.231039754	0.022523098	down	XM_013968935	0.001	18.5933	14.18249523	1.25E-08	3.17E-05	mrna	up	chi_circ_011509	0.366046049	0.069601027	-2.394844656	0.043235957	down
mir-9851-y	1.3387	0.5703	-1.231039754	0.022523098	down	XM_013968935	0.001	18.5933	14.18249523	1.25E-08	3.17E-05	mrna	up	chi_circ_011671	0.001	0.026423955	4.723774509	0.022588557	up
mir-9851-y	1.3387	0.5703	-1.231039754	0.022523098	down	XM_013968935	0.001	18.5933	14.18249523	1.25E-08	3.17E-05	mrna	up	chi_circ_011710	1.738377696	0.859870543	-1.015550191	0.013787193	down
mir-9851-y	1.3387	0.5703	-1.231039754	0.022523098	down	XM_013968935	0.001	18.5933	14.18249523	1.25E-08	3.17E-05	mrna	up	chi_circ_011866	0.001	0.185198218	7.53292641	0.029261094	up
mir-9851-y	1.3387	0.5703	-1.231039754	0.022523098	down	XM_013968935	0.001	18.5933	14.18249523	1.25E-08	3.17E-05	mrna	up	chi_circ_012481	0.036297907	0.010858632	-1.74104403	0.035770429	down
mir-9851-y	1.3387	0.5703	-1.231039754	0.022523098	down	XM_013968935	0.001	18.5933	14.18249523	1.25E-08	3.17E-05	mrna	up	chi_circ_012529	0.013626565	0.448180358	5.039585619	0.010587109	up
mir-9851-y	1.3387	0.5703	-1.231039754	0.022523098	down	XM_013968935	0.001	18.5933	14.18249523	1.25E-08	3.17E-05	mrna	up	chi_circ_012751	0.031688444	0.003055752	-3.374357513	0.021724371	down
mir-9851-y	1.3387	0.5703	-1.231039754	0.022523098	down	XM_013968935	0.001	18.5933	14.18249523	1.25E-08	3.17E-05	mrna	up	chi_circ_012832	0.068132823	1.093570295	4.004552158	0.037878088	up
mir-9851-y	1.3387	0.5703	-1.231039754	0.022523098	down	XM_013968935	0.001	18.5933	14.18249523	1.25E-08	3.17E-05	mrna	up	chi_circ_013341	0.8517377	0.001	-9.734265398	0.029909696	down
mir-9851-y	1.3387	0.5703	-1.231039754	0.022523098	down	XM_013968935	0.001	18.5933	14.18249523	1.25E-08	3.17E-05	mrna	up	chi_circ_013379	0.001	0.697474836	9.445997356	0.027560455	up
mir-9851-y	1.3387	0.5703	-1.231039754	0.022523098	down	XM_013968935	0.001	18.5933	14.18249523	1.25E-08	3.17E-05	mrna	up	chi_circ_013646	2.051671594	6.105006286	1.57319296	0.039935479	up
mir-9851-y	1.3387	0.5703	-1.231039754	0.022523098	down	XM_013968935	0.001	18.5933	14.18249523	1.25E-08	3.17E-05	mrna	up	chi_circ_013870	0.485353455	0.060428652	-3.005731091	0.037883841	down
mir-9851-y	1.3387	0.5703	-1.231039754	0.022523098	down	XM_013968935	0.001	18.5933	14.18249523	1.25E-08	3.17E-05	mrna	up	chi_circ_014158	1.263604678	0.001	-10.30332947	0.007477673	down
mir-9851-y	1.3387	0.5703	-1.231039754	0.022523098	down	XM_013968935	0.001	18.5933	14.18249523	1.25E-08	3.17E-05	mrna	up	chi_circ_015647	0.004653134	0.001	-2.21820273	0.034974548	down
mir-9851-y	1.3387	0.5703	-1.231039754	0.022523098	down	XM_013968935	0.001	18.5933	14.18249523	1.25E-08	3.17E-05	mrna	up	chi_circ_016092	1.7125682	7.49226613	2.129240704	0.003339611	up
mir-9851-y	1.3387	0.5703	-1.231039754	0.022523098	down	XM_013968935	0.001	18.5933	14.18249523	1.25E-08	3.17E-05	mrna	up	chi_circ_016123	0.001	0.007093448	2.82648698	0.049705337	up
mir-9851-y	1.3387	0.5703	-1.231039754	0.022523098	down	XM_013968935	0.001	18.5933	14.18249523	1.25E-08	3.17E-05	mrna	up	chi_circ_016262	0.076847348	0.003401879	-4.497591538	0.028927557	down
mir-9851-y	1.3387	0.5703	-1.231039754	0.022523098	down	XM_013968935	0.001	18.5933	14.18249523	1.25E-08	3.17E-05	mrna	up	chi_circ_016791	3.180888406	1.39321725	-1.191009519	0.009168282	down
mir-9851-y	1.3387	0.5703	-1.231039754	0.022523098	down	XM_013968935	0.001	18.5933	14.18249523	1.25E-08	3.17E-05	mrna	up	chi_circ_017177	0.060683273	0.456033908	2.909770283	0.022608315	up
mir-9851-y	1.3387	0.5703	-1.231039754	0.022523098	down	XM_013968935	0.001	18.5933	14.18249523	1.25E-08	3.17E-05	mrna	up	chi_circ_017282	0.001	0.444556921	8.796224344	0.031388755	up
mir-9851-y	1.3387	0.5703	-1.231039754	0.022523098	down	XM_013968935	0.001	18.5933	14.18249523	1.25E-08	3.17E-05	mrna	up	chi_circ_017343	0.068089839	0.75743628	3.475613098	0.01001479	up
mir-9851-y	1.3387	0.5703	-1.231039754	0.022523098	down	XM_013968935	0.001	18.5933	14.18249523	1.25E-08	3.17E-05	mrna	up	chi_circ_017438	0.001	0.308659752	8.269873562	0.011972957	up
mir-9851-y	1.3387	0.5703	-1.231039754	0.022523098	down	XM_013968935	0.001	18.5933	14.18249523	1.25E-08	3.17E-05	mrna	up	chi_circ_017629	0.001	0.4396234	8.780124368	0.029572922	up
mir-9851-y	1.3387	0.5703	-1.231039754	0.022523098	down	XM_013968935	0.001	18.5933	14.18249523	1.25E-08	3.17E-05	mrna	up	chi_circ_019184	0.002149074	0.000286634	-2.906431978	0.030000788	down
mir-9851-y	1.3387	0.5703	-1.231039754	0.022523098	down	XM_013968935	0.001	18.5933	14.18249523	1.25E-08	3.17E-05	mrna	up	chi_circ_019191	0.271262373	0.036678676	-2.886675475	0.003828733	down
mir-9851-y	1.3387	0.5703	-1.231039754	0.022523098	down	XM_013968935	0.001	18.5933	14.18249523	1.25E-08	3.17E-05	mrna	up	chi_circ_019428	0.001	0.003339942	1.739823251	0.046202384	up
mir-9851-y	1.3387	0.5703	-1.231039754	0.022523098	down	XM_013968935	0.001	18.5933	14.18249523	1.25E-08	3.17E-05	mrna	up	chi_circ_019910	0.22093554	0.001	-7.787481702	0.04425402	down
mir-9851-y	1.3387	0.5703	-1.231039754	0.022523098	down	XM_013968935	0.001	18.5933	14.18249523	1.25E-08	3.17E-05	mrna	up	chi_circ_020138	0.001	0.362642187	8.502402956	0.043442818	up
mir-9851-y	1.3387	0.5703	-1.231039754	0.022523098	down	XM_013968935	0.001	18.5933	14.18249523	1.25E-08	3.17E-05	mrna	up	chi_circ_020177	0.029887266	0.393541524	3.718913014	0.045802282	up
mir-9851-y	1.3387	0.5703	-1.231039754	0.022523098	down	XM_013968935	0.001	18.5933	14.18249523	1.25E-08	3.17E-05	mrna	up	chi_circ_020814	0.001	0.33878038	8.404206516	0.012528314	up
mir-9851-y	1.3387	0.5703	-1.231039754	0.022523098	down	XM_013968935	0.001	18.5933	14.18249523	1.25E-08	3.17E-05	mrna	up	chi_circ_021693	0.001	0.167419748	7.387325897	0.007232501	up
