# Supplementary material for: Whole Transcriptome Analysis: Implication to Estrous Cycle Regulation
Source: Biology (Basel). 2021 May 25;10(6):464. doi: 10.3390/biology10060464 (PMC8225199; doi:10.3390/biology10060464)
Supplement: Supplementary file 1 [file biology-10-00464-s001.zip › biology-1199286-supplementary materials/Table S14.xls]

## Sheet: Sheet1
srna	control_mean	treatment_mean	log2fc	Pvalue	up/down	id	DS_fpkm	ES_fpkm	log2(FC)	Pvalue	FDR	type	up/down	circ	DS_rpkm	ES_rpkm	log2(FC)	Pvalue	up/down	Symbol	Description	KEGG_A_class	KEGG_B_class	Pathway	K_ID	GO Component	GO Function	GO Process
chi-miR-202-3p	47.3721	15.3105	-1.62951	0.0233778	down	XM_013963886	0.001	0.36	8.49185	7.54761e-05	0.0202487	mrna	up	chi_circ_000019	0.873422	0.277632	-1.65351	0.0112282	down	CPSF6	cleavage and polyadenylation specificity factor subunit 6-like [Bos mutus]	Genetic Information Processing	Translation	ko03015//mRNA surveillance pathway	K14398	-	-	-
chi-miR-202-3p	47.3721	15.3105	-1.62951	0.0233778	down	XM_013963886	0.001	0.36	8.49185	7.54761e-05	0.0202487	mrna	up	chi_circ_000024	0.391806	0.001	-8.614	0.0158452	down	CPSF6	cleavage and polyadenylation specificity factor subunit 6-like [Bos mutus]	Genetic Information Processing	Translation	ko03015//mRNA surveillance pathway	K14398	-	-	-
chi-miR-202-3p	47.3721	15.3105	-1.62951	0.0233778	down	XM_013963886	0.001	0.36	8.49185	7.54761e-05	0.0202487	mrna	up	chi_circ_000025	0.001	0.517421	9.01519	0.0423717	up	CPSF6	cleavage and polyadenylation specificity factor subunit 6-like [Bos mutus]	Genetic Information Processing	Translation	ko03015//mRNA surveillance pathway	K14398	-	-	-
chi-miR-202-3p	47.3721	15.3105	-1.62951	0.0233778	down	XM_013963886	0.001	0.36	8.49185	7.54761e-05	0.0202487	mrna	up	chi_circ_000141	0.0344504	0.001	-5.10645	0.0147251	down	CPSF6	cleavage and polyadenylation specificity factor subunit 6-like [Bos mutus]	Genetic Information Processing	Translation	ko03015//mRNA surveillance pathway	K14398	-	-	-
chi-miR-202-3p	47.3721	15.3105	-1.62951	0.0233778	down	XM_013963886	0.001	0.36	8.49185	7.54761e-05	0.0202487	mrna	up	chi_circ_000215	2.22129	6.55836	1.56194	0.0323157	up	CPSF6	cleavage and polyadenylation specificity factor subunit 6-like [Bos mutus]	Genetic Information Processing	Translation	ko03015//mRNA surveillance pathway	K14398	-	-	-
chi-miR-202-3p	47.3721	15.3105	-1.62951	0.0233778	down	XM_013963886	0.001	0.36	8.49185	7.54761e-05	0.0202487	mrna	up	chi_circ_000270	0.001	0.0339374	5.08481	0.0424809	up	CPSF6	cleavage and polyadenylation specificity factor subunit 6-like [Bos mutus]	Genetic Information Processing	Translation	ko03015//mRNA surveillance pathway	K14398	-	-	-
chi-miR-202-3p	47.3721	15.3105	-1.62951	0.0233778	down	XM_013963886	0.001	0.36	8.49185	7.54761e-05	0.0202487	mrna	up	chi_circ_000310	0.247541	0.0153313	-4.01311	0.030614	down	CPSF6	cleavage and polyadenylation specificity factor subunit 6-like [Bos mutus]	Genetic Information Processing	Translation	ko03015//mRNA surveillance pathway	K14398	-	-	-
chi-miR-202-3p	47.3721	15.3105	-1.62951	0.0233778	down	XM_013963886	0.001	0.36	8.49185	7.54761e-05	0.0202487	mrna	up	chi_circ_000404	0.0168328	0.389802	4.53339	0.0381197	up	CPSF6	cleavage and polyadenylation specificity factor subunit 6-like [Bos mutus]	Genetic Information Processing	Translation	ko03015//mRNA surveillance pathway	K14398	-	-	-
chi-miR-202-3p	47.3721	15.3105	-1.62951	0.0233778	down	XM_013963886	0.001	0.36	8.49185	7.54761e-05	0.0202487	mrna	up	chi_circ_000483	0.97833	0.482544	-1.01966	0.0226369	down	CPSF6	cleavage and polyadenylation specificity factor subunit 6-like [Bos mutus]	Genetic Information Processing	Translation	ko03015//mRNA surveillance pathway	K14398	-	-	-
chi-miR-202-3p	47.3721	15.3105	-1.62951	0.0233778	down	XM_013963886	0.001	0.36	8.49185	7.54761e-05	0.0202487	mrna	up	chi_circ_000523	0.001	0.21223	7.72948	0.0400964	up	CPSF6	cleavage and polyadenylation specificity factor subunit 6-like [Bos mutus]	Genetic Information Processing	Translation	ko03015//mRNA surveillance pathway	K14398	-	-	-
chi-miR-202-3p	47.3721	15.3105	-1.62951	0.0233778	down	XM_013963886	0.001	0.36	8.49185	7.54761e-05	0.0202487	mrna	up	chi_circ_000749	0.001	0.336661	8.39515	0.0351907	up	CPSF6	cleavage and polyadenylation specificity factor subunit 6-like [Bos mutus]	Genetic Information Processing	Translation	ko03015//mRNA surveillance pathway	K14398	-	-	-
chi-miR-202-3p	47.3721	15.3105	-1.62951	0.0233778	down	XM_013963886	0.001	0.36	8.49185	7.54761e-05	0.0202487	mrna	up	chi_circ_000790	0.71029	0.0296873	-4.58049	0.0118857	down	CPSF6	cleavage and polyadenylation specificity factor subunit 6-like [Bos mutus]	Genetic Information Processing	Translation	ko03015//mRNA surveillance pathway	K14398	-	-	-
chi-miR-202-3p	47.3721	15.3105	-1.62951	0.0233778	down	XM_013963886	0.001	0.36	8.49185	7.54761e-05	0.0202487	mrna	up	chi_circ_001028	0.001	0.515916	9.01099	0.0486251	up	CPSF6	cleavage and polyadenylation specificity factor subunit 6-like [Bos mutus]	Genetic Information Processing	Translation	ko03015//mRNA surveillance pathway	K14398	-	-	-
chi-miR-202-3p	47.3721	15.3105	-1.62951	0.0233778	down	XM_013963886	0.001	0.36	8.49185	7.54761e-05	0.0202487	mrna	up	chi_circ_001061	0.0328256	1.15613	5.13834	0.00429104	up	CPSF6	cleavage and polyadenylation specificity factor subunit 6-like [Bos mutus]	Genetic Information Processing	Translation	ko03015//mRNA surveillance pathway	K14398	-	-	-
chi-miR-202-3p	47.3721	15.3105	-1.62951	0.0233778	down	XM_013963886	0.001	0.36	8.49185	7.54761e-05	0.0202487	mrna	up	chi_circ_001099	0.153935	1.45581	3.24143	0.010767	up	CPSF6	cleavage and polyadenylation specificity factor subunit 6-like [Bos mutus]	Genetic Information Processing	Translation	ko03015//mRNA surveillance pathway	K14398	-	-	-
chi-miR-202-3p	47.3721	15.3105	-1.62951	0.0233778	down	XM_013963886	0.001	0.36	8.49185	7.54761e-05	0.0202487	mrna	up	chi_circ_001134	0.702983	3.833	2.44691	0.0495678	up	CPSF6	cleavage and polyadenylation specificity factor subunit 6-like [Bos mutus]	Genetic Information Processing	Translation	ko03015//mRNA surveillance pathway	K14398	-	-	-
chi-miR-202-3p	47.3721	15.3105	-1.62951	0.0233778	down	XM_013963886	0.001	0.36	8.49185	7.54761e-05	0.0202487	mrna	up	chi_circ_001190	0.0503376	0.436426	3.11603	0.0294946	up	CPSF6	cleavage and polyadenylation specificity factor subunit 6-like [Bos mutus]	Genetic Information Processing	Translation	ko03015//mRNA surveillance pathway	K14398	-	-	-
chi-miR-202-3p	47.3721	15.3105	-1.62951	0.0233778	down	XM_013963886	0.001	0.36	8.49185	7.54761e-05	0.0202487	mrna	up	chi_circ_001270	0.0144028	0.355153	4.62402	0.0183757	up	CPSF6	cleavage and polyadenylation specificity factor subunit 6-like [Bos mutus]	Genetic Information Processing	Translation	ko03015//mRNA surveillance pathway	K14398	-	-	-
chi-miR-202-3p	47.3721	15.3105	-1.62951	0.0233778	down	XM_013963886	0.001	0.36	8.49185	7.54761e-05	0.0202487	mrna	up	chi_circ_001305	0.559914	0.139823	-2.00161	0.0117192	down	CPSF6	cleavage and polyadenylation specificity factor subunit 6-like [Bos mutus]	Genetic Information Processing	Translation	ko03015//mRNA surveillance pathway	K14398	-	-	-
chi-miR-202-3p	47.3721	15.3105	-1.62951	0.0233778	down	XM_013963886	0.001	0.36	8.49185	7.54761e-05	0.0202487	mrna	up	chi_circ_001319	0.21338	0.0486524	-2.13284	0.0214573	down	CPSF6	cleavage and polyadenylation specificity factor subunit 6-like [Bos mutus]	Genetic Information Processing	Translation	ko03015//mRNA surveillance pathway	K14398	-	-	-
chi-miR-202-3p	47.3721	15.3105	-1.62951	0.0233778	down	XM_013963886	0.001	0.36	8.49185	7.54761e-05	0.0202487	mrna	up	chi_circ_001463	0.486512	1.88089	1.95087	0.0383146	up	CPSF6	cleavage and polyadenylation specificity factor subunit 6-like [Bos mutus]	Genetic Information Processing	Translation	ko03015//mRNA surveillance pathway	K14398	-	-	-
chi-miR-202-3p	47.3721	15.3105	-1.62951	0.0233778	down	XM_013963886	0.001	0.36	8.49185	7.54761e-05	0.0202487	mrna	up	chi_circ_001608	1.07094	3.39612	1.66502	0.0352757	up	CPSF6	cleavage and polyadenylation specificity factor subunit 6-like [Bos mutus]	Genetic Information Processing	Translation	ko03015//mRNA surveillance pathway	K14398	-	-	-
chi-miR-202-3p	47.3721	15.3105	-1.62951	0.0233778	down	XM_013963886	0.001	0.36	8.49185	7.54761e-05	0.0202487	mrna	up	chi_circ_001954	0.784376	0.001	-9.6154	0.00612977	down	CPSF6	cleavage and polyadenylation specificity factor subunit 6-like [Bos mutus]	Genetic Information Processing	Translation	ko03015//mRNA surveillance pathway	K14398	-	-	-
chi-miR-202-3p	47.3721	15.3105	-1.62951	0.0233778	down	XM_013963886	0.001	0.36	8.49185	7.54761e-05	0.0202487	mrna	up	chi_circ_002103	0.698528	0.134977	-2.3716	0.0286578	down	CPSF6	cleavage and polyadenylation specificity factor subunit 6-like [Bos mutus]	Genetic Information Processing	Translation	ko03015//mRNA surveillance pathway	K14398	-	-	-
chi-miR-202-3p	47.3721	15.3105	-1.62951	0.0233778	down	XM_013963886	0.001	0.36	8.49185	7.54761e-05	0.0202487	mrna	up	chi_circ_002209	0.814644	0.378942	-1.10419	0.0358024	down	CPSF6	cleavage and polyadenylation specificity factor subunit 6-like [Bos mutus]	Genetic Information Processing	Translation	ko03015//mRNA surveillance pathway	K14398	-	-	-
chi-miR-202-3p	47.3721	15.3105	-1.62951	0.0233778	down	XM_013963886	0.001	0.36	8.49185	7.54761e-05	0.0202487	mrna	up	chi_circ_002431	0.212436	0.001	-7.73089	0.0220291	down	CPSF6	cleavage and polyadenylation specificity factor subunit 6-like [Bos mutus]	Genetic Information Processing	Translation	ko03015//mRNA surveillance pathway	K14398	-	-	-
chi-miR-202-3p	47.3721	15.3105	-1.62951	0.0233778	down	XM_013963886	0.001	0.36	8.49185	7.54761e-05	0.0202487	mrna	up	chi_circ_002535	0.001	0.65005	9.34441	0.0162736	up	CPSF6	cleavage and polyadenylation specificity factor subunit 6-like [Bos mutus]	Genetic Information Processing	Translation	ko03015//mRNA surveillance pathway	K14398	-	-	-
chi-miR-202-3p	47.3721	15.3105	-1.62951	0.0233778	down	XM_013963886	0.001	0.36	8.49185	7.54761e-05	0.0202487	mrna	up	chi_circ_002614	5.2169	0.203794	-4.67801	0.000263517	down	CPSF6	cleavage and polyadenylation specificity factor subunit 6-like [Bos mutus]	Genetic Information Processing	Translation	ko03015//mRNA surveillance pathway	K14398	-	-	-
chi-miR-202-3p	47.3721	15.3105	-1.62951	0.0233778	down	XM_013963886	0.001	0.36	8.49185	7.54761e-05	0.0202487	mrna	up	chi_circ_002615	0.725837	0.001	-9.5035	0.0057238	down	CPSF6	cleavage and polyadenylation specificity factor subunit 6-like [Bos mutus]	Genetic Information Processing	Translation	ko03015//mRNA surveillance pathway	K14398	-	-	-
chi-miR-202-3p	47.3721	15.3105	-1.62951	0.0233778	down	XM_013963886	0.001	0.36	8.49185	7.54761e-05	0.0202487	mrna	up	chi_circ_002752	0.267233	1.06595	1.99597	0.0275956	up	CPSF6	cleavage and polyadenylation specificity factor subunit 6-like [Bos mutus]	Genetic Information Processing	Translation	ko03015//mRNA surveillance pathway	K14398	-	-	-
chi-miR-202-3p	47.3721	15.3105	-1.62951	0.0233778	down	XM_013963886	0.001	0.36	8.49185	7.54761e-05	0.0202487	mrna	up	chi_circ_003038	0.117911	0.001	-6.88155	0.0389611	down	CPSF6	cleavage and polyadenylation specificity factor subunit 6-like [Bos mutus]	Genetic Information Processing	Translation	ko03015//mRNA surveillance pathway	K14398	-	-	-
chi-miR-202-3p	47.3721	15.3105	-1.62951	0.0233778	down	XM_013963886	0.001	0.36	8.49185	7.54761e-05	0.0202487	mrna	up	chi_circ_003052	0.380728	2.01737	2.40564	0.0188258	up	CPSF6	cleavage and polyadenylation specificity factor subunit 6-like [Bos mutus]	Genetic Information Processing	Translation	ko03015//mRNA surveillance pathway	K14398	-	-	-
chi-miR-202-3p	47.3721	15.3105	-1.62951	0.0233778	down	XM_013963886	0.001	0.36	8.49185	7.54761e-05	0.0202487	mrna	up	chi_circ_003344	0.001	2.82294	11.463	0.00733761	up	CPSF6	cleavage and polyadenylation specificity factor subunit 6-like [Bos mutus]	Genetic Information Processing	Translation	ko03015//mRNA surveillance pathway	K14398	-	-	-
chi-miR-202-3p	47.3721	15.3105	-1.62951	0.0233778	down	XM_013963886	0.001	0.36	8.49185	7.54761e-05	0.0202487	mrna	up	chi_circ_003502	0.001	0.166262	7.37731	0.0186782	up	CPSF6	cleavage and polyadenylation specificity factor subunit 6-like [Bos mutus]	Genetic Information Processing	Translation	ko03015//mRNA surveillance pathway	K14398	-	-	-
chi-miR-202-3p	47.3721	15.3105	-1.62951	0.0233778	down	XM_013963886	0.001	0.36	8.49185	7.54761e-05	0.0202487	mrna	up	chi_circ_003848	7.56166	3.52531	-1.10096	0.00914697	down	CPSF6	cleavage and polyadenylation specificity factor subunit 6-like [Bos mutus]	Genetic Information Processing	Translation	ko03015//mRNA surveillance pathway	K14398	-	-	-
chi-miR-202-3p	47.3721	15.3105	-1.62951	0.0233778	down	XM_013963886	0.001	0.36	8.49185	7.54761e-05	0.0202487	mrna	up	chi_circ_003850	0.0125498	0.438358	5.12638	0.0207794	up	CPSF6	cleavage and polyadenylation specificity factor subunit 6-like [Bos mutus]	Genetic Information Processing	Translation	ko03015//mRNA surveillance pathway	K14398	-	-	-
chi-miR-202-3p	47.3721	15.3105	-1.62951	0.0233778	down	XM_013963886	0.001	0.36	8.49185	7.54761e-05	0.0202487	mrna	up	chi_circ_004127	0.0871012	1.12922	3.69649	0.00688197	up	CPSF6	cleavage and polyadenylation specificity factor subunit 6-like [Bos mutus]	Genetic Information Processing	Translation	ko03015//mRNA surveillance pathway	K14398	-	-	-
chi-miR-202-3p	47.3721	15.3105	-1.62951	0.0233778	down	XM_013963886	0.001	0.36	8.49185	7.54761e-05	0.0202487	mrna	up	chi_circ_004260	0.0284618	0.126085	2.1473	0.0438912	up	CPSF6	cleavage and polyadenylation specificity factor subunit 6-like [Bos mutus]	Genetic Information Processing	Translation	ko03015//mRNA surveillance pathway	K14398	-	-	-
chi-miR-202-3p	47.3721	15.3105	-1.62951	0.0233778	down	XM_013963886	0.001	0.36	8.49185	7.54761e-05	0.0202487	mrna	up	chi_circ_004412	0.001	0.444589	8.79633	0.0346334	up	CPSF6	cleavage and polyadenylation specificity factor subunit 6-like [Bos mutus]	Genetic Information Processing	Translation	ko03015//mRNA surveillance pathway	K14398	-	-	-
chi-miR-202-3p	47.3721	15.3105	-1.62951	0.0233778	down	XM_013963886	0.001	0.36	8.49185	7.54761e-05	0.0202487	mrna	up	chi_circ_004760	0.665431	0.0969536	-2.77892	0.0261589	down	CPSF6	cleavage and polyadenylation specificity factor subunit 6-like [Bos mutus]	Genetic Information Processing	Translation	ko03015//mRNA surveillance pathway	K14398	-	-	-
chi-miR-202-3p	47.3721	15.3105	-1.62951	0.0233778	down	XM_013963886	0.001	0.36	8.49185	7.54761e-05	0.0202487	mrna	up	chi_circ_004783	0.0248293	0.475804	4.26025	0.0438729	up	CPSF6	cleavage and polyadenylation specificity factor subunit 6-like [Bos mutus]	Genetic Information Processing	Translation	ko03015//mRNA surveillance pathway	K14398	-	-	-
chi-miR-202-3p	47.3721	15.3105	-1.62951	0.0233778	down	XM_013963886	0.001	0.36	8.49185	7.54761e-05	0.0202487	mrna	up	chi_circ_005047	3.83359	1.49619	-1.35741	0.00969473	down	CPSF6	cleavage and polyadenylation specificity factor subunit 6-like [Bos mutus]	Genetic Information Processing	Translation	ko03015//mRNA surveillance pathway	K14398	-	-	-
chi-miR-202-3p	47.3721	15.3105	-1.62951	0.0233778	down	XM_013963886	0.001	0.36	8.49185	7.54761e-05	0.0202487	mrna	up	chi_circ_005062	0.001	0.169931	7.40881	0.0237427	up	CPSF6	cleavage and polyadenylation specificity factor subunit 6-like [Bos mutus]	Genetic Information Processing	Translation	ko03015//mRNA surveillance pathway	K14398	-	-	-
chi-miR-202-3p	47.3721	15.3105	-1.62951	0.0233778	down	XM_013963886	0.001	0.36	8.49185	7.54761e-05	0.0202487	mrna	up	chi_circ_005245	2.11471	6.22108	1.5567	0.0421988	up	CPSF6	cleavage and polyadenylation specificity factor subunit 6-like [Bos mutus]	Genetic Information Processing	Translation	ko03015//mRNA surveillance pathway	K14398	-	-	-
chi-miR-202-3p	47.3721	15.3105	-1.62951	0.0233778	down	XM_013963886	0.001	0.36	8.49185	7.54761e-05	0.0202487	mrna	up	chi_circ_005316	0.001	0.0592678	5.88918	0.027041	up	CPSF6	cleavage and polyadenylation specificity factor subunit 6-like [Bos mutus]	Genetic Information Processing	Translation	ko03015//mRNA surveillance pathway	K14398	-	-	-
chi-miR-202-3p	47.3721	15.3105	-1.62951	0.0233778	down	XM_013963886	0.001	0.36	8.49185	7.54761e-05	0.0202487	mrna	up	chi_circ_005346	4.22041	1.43048	-1.56089	0.00945584	down	CPSF6	cleavage and polyadenylation specificity factor subunit 6-like [Bos mutus]	Genetic Information Processing	Translation	ko03015//mRNA surveillance pathway	K14398	-	-	-
chi-miR-202-3p	47.3721	15.3105	-1.62951	0.0233778	down	XM_013963886	0.001	0.36	8.49185	7.54761e-05	0.0202487	mrna	up	chi_circ_005368	1.93168	0.699825	-1.46479	0.043483	down	CPSF6	cleavage and polyadenylation specificity factor subunit 6-like [Bos mutus]	Genetic Information Processing	Translation	ko03015//mRNA surveillance pathway	K14398	-	-	-
chi-miR-202-3p	47.3721	15.3105	-1.62951	0.0233778	down	XM_013963886	0.001	0.36	8.49185	7.54761e-05	0.0202487	mrna	up	chi_circ_005637	0.29375	0.001	-8.19845	0.0418368	down	CPSF6	cleavage and polyadenylation specificity factor subunit 6-like [Bos mutus]	Genetic Information Processing	Translation	ko03015//mRNA surveillance pathway	K14398	-	-	-
chi-miR-202-3p	47.3721	15.3105	-1.62951	0.0233778	down	XM_013963886	0.001	0.36	8.49185	7.54761e-05	0.0202487	mrna	up	chi_circ_005828	0.001	0.225587	7.81754	0.0431881	up	CPSF6	cleavage and polyadenylation specificity factor subunit 6-like [Bos mutus]	Genetic Information Processing	Translation	ko03015//mRNA surveillance pathway	K14398	-	-	-
chi-miR-202-3p	47.3721	15.3105	-1.62951	0.0233778	down	XM_013963886	0.001	0.36	8.49185	7.54761e-05	0.0202487	mrna	up	chi_circ_005986	1.0122	0.461163	-1.13414	0.0052929	down	CPSF6	cleavage and polyadenylation specificity factor subunit 6-like [Bos mutus]	Genetic Information Processing	Translation	ko03015//mRNA surveillance pathway	K14398	-	-	-
chi-miR-202-3p	47.3721	15.3105	-1.62951	0.0233778	down	XM_013963886	0.001	0.36	8.49185	7.54761e-05	0.0202487	mrna	up	chi_circ_005991	0.001	1.42124	10.4729	0.0163868	up	CPSF6	cleavage and polyadenylation specificity factor subunit 6-like [Bos mutus]	Genetic Information Processing	Translation	ko03015//mRNA surveillance pathway	K14398	-	-	-
chi-miR-202-3p	47.3721	15.3105	-1.62951	0.0233778	down	XM_013963886	0.001	0.36	8.49185	7.54761e-05	0.0202487	mrna	up	chi_circ_006042	0.001	0.374401	8.54844	0.0168292	up	CPSF6	cleavage and polyadenylation specificity factor subunit 6-like [Bos mutus]	Genetic Information Processing	Translation	ko03015//mRNA surveillance pathway	K14398	-	-	-
chi-miR-202-3p	47.3721	15.3105	-1.62951	0.0233778	down	XM_013963886	0.001	0.36	8.49185	7.54761e-05	0.0202487	mrna	up	chi_circ_006317	1.29829	0.258174	-2.33019	0.0454172	down	CPSF6	cleavage and polyadenylation specificity factor subunit 6-like [Bos mutus]	Genetic Information Processing	Translation	ko03015//mRNA surveillance pathway	K14398	-	-	-
chi-miR-202-3p	47.3721	15.3105	-1.62951	0.0233778	down	XM_013963886	0.001	0.36	8.49185	7.54761e-05	0.0202487	mrna	up	chi_circ_006392	1.46877	0.186753	-2.97541	0.0426511	down	CPSF6	cleavage and polyadenylation specificity factor subunit 6-like [Bos mutus]	Genetic Information Processing	Translation	ko03015//mRNA surveillance pathway	K14398	-	-	-
chi-miR-202-3p	47.3721	15.3105	-1.62951	0.0233778	down	XM_013963886	0.001	0.36	8.49185	7.54761e-05	0.0202487	mrna	up	chi_circ_006438	0.241044	0.001	-7.91315	0.0153673	down	CPSF6	cleavage and polyadenylation specificity factor subunit 6-like [Bos mutus]	Genetic Information Processing	Translation	ko03015//mRNA surveillance pathway	K14398	-	-	-
chi-miR-202-3p	47.3721	15.3105	-1.62951	0.0233778	down	XM_013963886	0.001	0.36	8.49185	7.54761e-05	0.0202487	mrna	up	chi_circ_006442	5.2351	1.48499	-1.81776	0.0387914	down	CPSF6	cleavage and polyadenylation specificity factor subunit 6-like [Bos mutus]	Genetic Information Processing	Translation	ko03015//mRNA surveillance pathway	K14398	-	-	-
chi-miR-202-3p	47.3721	15.3105	-1.62951	0.0233778	down	XM_013963886	0.001	0.36	8.49185	7.54761e-05	0.0202487	mrna	up	chi_circ_006457	0.001	0.593449	9.21298	0.0381599	up	CPSF6	cleavage and polyadenylation specificity factor subunit 6-like [Bos mutus]	Genetic Information Processing	Translation	ko03015//mRNA surveillance pathway	K14398	-	-	-
chi-miR-202-3p	47.3721	15.3105	-1.62951	0.0233778	down	XM_013963886	0.001	0.36	8.49185	7.54761e-05	0.0202487	mrna	up	chi_circ_006907	0.001	0.200935	7.65058	0.0384845	up	CPSF6	cleavage and polyadenylation specificity factor subunit 6-like [Bos mutus]	Genetic Information Processing	Translation	ko03015//mRNA surveillance pathway	K14398	-	-	-
chi-miR-202-3p	47.3721	15.3105	-1.62951	0.0233778	down	XM_013963886	0.001	0.36	8.49185	7.54761e-05	0.0202487	mrna	up	chi_circ_006955	0.61526	0.26949	-1.19097	0.036634	down	CPSF6	cleavage and polyadenylation specificity factor subunit 6-like [Bos mutus]	Genetic Information Processing	Translation	ko03015//mRNA surveillance pathway	K14398	-	-	-
chi-miR-202-3p	47.3721	15.3105	-1.62951	0.0233778	down	XM_013963886	0.001	0.36	8.49185	7.54761e-05	0.0202487	mrna	up	chi_circ_007015	0.072567	0.792875	3.44971	0.0203226	up	CPSF6	cleavage and polyadenylation specificity factor subunit 6-like [Bos mutus]	Genetic Information Processing	Translation	ko03015//mRNA surveillance pathway	K14398	-	-	-
chi-miR-202-3p	47.3721	15.3105	-1.62951	0.0233778	down	XM_013963886	0.001	0.36	8.49185	7.54761e-05	0.0202487	mrna	up	chi_circ_007105	0.796422	0.172651	-2.20567	0.0319292	down	CPSF6	cleavage and polyadenylation specificity factor subunit 6-like [Bos mutus]	Genetic Information Processing	Translation	ko03015//mRNA surveillance pathway	K14398	-	-	-
chi-miR-202-3p	47.3721	15.3105	-1.62951	0.0233778	down	XM_013963886	0.001	0.36	8.49185	7.54761e-05	0.0202487	mrna	up	chi_circ_007488	0.757382	0.0804492	-3.23487	0.00893865	down	CPSF6	cleavage and polyadenylation specificity factor subunit 6-like [Bos mutus]	Genetic Information Processing	Translation	ko03015//mRNA surveillance pathway	K14398	-	-	-
chi-miR-202-3p	47.3721	15.3105	-1.62951	0.0233778	down	XM_013963886	0.001	0.36	8.49185	7.54761e-05	0.0202487	mrna	up	chi_circ_007552	1.28596	4.47104	1.79776	0.0209846	up	CPSF6	cleavage and polyadenylation specificity factor subunit 6-like [Bos mutus]	Genetic Information Processing	Translation	ko03015//mRNA surveillance pathway	K14398	-	-	-
chi-miR-202-3p	47.3721	15.3105	-1.62951	0.0233778	down	XM_013963886	0.001	0.36	8.49185	7.54761e-05	0.0202487	mrna	up	chi_circ_007693	0.0243858	0.814453	5.06172	0.00765323	up	CPSF6	cleavage and polyadenylation specificity factor subunit 6-like [Bos mutus]	Genetic Information Processing	Translation	ko03015//mRNA surveillance pathway	K14398	-	-	-
chi-miR-202-3p	47.3721	15.3105	-1.62951	0.0233778	down	XM_013963886	0.001	0.36	8.49185	7.54761e-05	0.0202487	mrna	up	chi_circ_007738	0.269165	0.0131916	-4.3508	0.00979513	down	CPSF6	cleavage and polyadenylation specificity factor subunit 6-like [Bos mutus]	Genetic Information Processing	Translation	ko03015//mRNA surveillance pathway	K14398	-	-	-
chi-miR-202-3p	47.3721	15.3105	-1.62951	0.0233778	down	XM_013963886	0.001	0.36	8.49185	7.54761e-05	0.0202487	mrna	up	chi_circ_007739	0.000354002	0.00997408	4.81635	0.037818	up	CPSF6	cleavage and polyadenylation specificity factor subunit 6-like [Bos mutus]	Genetic Information Processing	Translation	ko03015//mRNA surveillance pathway	K14398	-	-	-
chi-miR-202-3p	47.3721	15.3105	-1.62951	0.0233778	down	XM_013963886	0.001	0.36	8.49185	7.54761e-05	0.0202487	mrna	up	chi_circ_007791	0.0283165	0.001	-4.82357	0.0464662	down	CPSF6	cleavage and polyadenylation specificity factor subunit 6-like [Bos mutus]	Genetic Information Processing	Translation	ko03015//mRNA surveillance pathway	K14398	-	-	-
chi-miR-202-3p	47.3721	15.3105	-1.62951	0.0233778	down	XM_013963886	0.001	0.36	8.49185	7.54761e-05	0.0202487	mrna	up	chi_circ_007947	0.371416	0.001	-8.53689	0.0321504	down	CPSF6	cleavage and polyadenylation specificity factor subunit 6-like [Bos mutus]	Genetic Information Processing	Translation	ko03015//mRNA surveillance pathway	K14398	-	-	-
chi-miR-202-3p	47.3721	15.3105	-1.62951	0.0233778	down	XM_013963886	0.001	0.36	8.49185	7.54761e-05	0.0202487	mrna	up	chi_circ_008077	0.367531	0.001	-8.52172	0.0387639	down	CPSF6	cleavage and polyadenylation specificity factor subunit 6-like [Bos mutus]	Genetic Information Processing	Translation	ko03015//mRNA surveillance pathway	K14398	-	-	-
chi-miR-202-3p	47.3721	15.3105	-1.62951	0.0233778	down	XM_013963886	0.001	0.36	8.49185	7.54761e-05	0.0202487	mrna	up	chi_circ_008086	0.0188543	0.00383649	-2.29703	0.048449	down	CPSF6	cleavage and polyadenylation specificity factor subunit 6-like [Bos mutus]	Genetic Information Processing	Translation	ko03015//mRNA surveillance pathway	K14398	-	-	-
chi-miR-202-3p	47.3721	15.3105	-1.62951	0.0233778	down	XM_013963886	0.001	0.36	8.49185	7.54761e-05	0.0202487	mrna	up	chi_circ_008203	0.593538	0.001	-9.2132	0.0249394	down	CPSF6	cleavage and polyadenylation specificity factor subunit 6-like [Bos mutus]	Genetic Information Processing	Translation	ko03015//mRNA surveillance pathway	K14398	-	-	-
chi-miR-202-3p	47.3721	15.3105	-1.62951	0.0233778	down	XM_013963886	0.001	0.36	8.49185	7.54761e-05	0.0202487	mrna	up	chi_circ_008307	0.615269	2.61295	2.08639	0.042548	up	CPSF6	cleavage and polyadenylation specificity factor subunit 6-like [Bos mutus]	Genetic Information Processing	Translation	ko03015//mRNA surveillance pathway	K14398	-	-	-
chi-miR-202-3p	47.3721	15.3105	-1.62951	0.0233778	down	XM_013963886	0.001	0.36	8.49185	7.54761e-05	0.0202487	mrna	up	chi_circ_008337	2.07236	0.535425	-1.95252	0.00889672	down	CPSF6	cleavage and polyadenylation specificity factor subunit 6-like [Bos mutus]	Genetic Information Processing	Translation	ko03015//mRNA surveillance pathway	K14398	-	-	-
chi-miR-202-3p	47.3721	15.3105	-1.62951	0.0233778	down	XM_013963886	0.001	0.36	8.49185	7.54761e-05	0.0202487	mrna	up	chi_circ_008533	1.24612	0.145515	-3.0982	0.0301953	down	CPSF6	cleavage and polyadenylation specificity factor subunit 6-like [Bos mutus]	Genetic Information Processing	Translation	ko03015//mRNA surveillance pathway	K14398	-	-	-
chi-miR-202-3p	47.3721	15.3105	-1.62951	0.0233778	down	XM_013963886	0.001	0.36	8.49185	7.54761e-05	0.0202487	mrna	up	chi_circ_008566	0.207859	2.16183	3.37857	0.0226694	up	CPSF6	cleavage and polyadenylation specificity factor subunit 6-like [Bos mutus]	Genetic Information Processing	Translation	ko03015//mRNA surveillance pathway	K14398	-	-	-
chi-miR-202-3p	47.3721	15.3105	-1.62951	0.0233778	down	XM_013963886	0.001	0.36	8.49185	7.54761e-05	0.0202487	mrna	up	chi_circ_008569	0.207978	1.49915	2.84964	0.0296527	up	CPSF6	cleavage and polyadenylation specificity factor subunit 6-like [Bos mutus]	Genetic Information Processing	Translation	ko03015//mRNA surveillance pathway	K14398	-	-	-
chi-miR-202-3p	47.3721	15.3105	-1.62951	0.0233778	down	XM_013963886	0.001	0.36	8.49185	7.54761e-05	0.0202487	mrna	up	chi_circ_008658	0.522385	0.175627	-1.5726	0.0116393	down	CPSF6	cleavage and polyadenylation specificity factor subunit 6-like [Bos mutus]	Genetic Information Processing	Translation	ko03015//mRNA surveillance pathway	K14398	-	-	-
chi-miR-202-3p	47.3721	15.3105	-1.62951	0.0233778	down	XM_013963886	0.001	0.36	8.49185	7.54761e-05	0.0202487	mrna	up	chi_circ_008814	0.508023	3.193	2.65195	0.0104611	up	CPSF6	cleavage and polyadenylation specificity factor subunit 6-like [Bos mutus]	Genetic Information Processing	Translation	ko03015//mRNA surveillance pathway	K14398	-	-	-
chi-miR-202-3p	47.3721	15.3105	-1.62951	0.0233778	down	XM_013963886	0.001	0.36	8.49185	7.54761e-05	0.0202487	mrna	up	chi_circ_008822	0.0783681	1.37058	4.12838	0.0175144	up	CPSF6	cleavage and polyadenylation specificity factor subunit 6-like [Bos mutus]	Genetic Information Processing	Translation	ko03015//mRNA surveillance pathway	K14398	-	-	-
chi-miR-202-3p	47.3721	15.3105	-1.62951	0.0233778	down	XM_013963886	0.001	0.36	8.49185	7.54761e-05	0.0202487	mrna	up	chi_circ_009044	0.0986704	0.86921	3.13902	0.04961	up	CPSF6	cleavage and polyadenylation specificity factor subunit 6-like [Bos mutus]	Genetic Information Processing	Translation	ko03015//mRNA surveillance pathway	K14398	-	-	-
chi-miR-202-3p	47.3721	15.3105	-1.62951	0.0233778	down	XM_013963886	0.001	0.36	8.49185	7.54761e-05	0.0202487	mrna	up	chi_circ_009090	2.06392	6.25097	1.59869	0.048322	up	CPSF6	cleavage and polyadenylation specificity factor subunit 6-like [Bos mutus]	Genetic Information Processing	Translation	ko03015//mRNA surveillance pathway	K14398	-	-	-
chi-miR-202-3p	47.3721	15.3105	-1.62951	0.0233778	down	XM_013963886	0.001	0.36	8.49185	7.54761e-05	0.0202487	mrna	up	chi_circ_009228	0.626118	0.138541	-2.17612	0.00584871	down	CPSF6	cleavage and polyadenylation specificity factor subunit 6-like [Bos mutus]	Genetic Information Processing	Translation	ko03015//mRNA surveillance pathway	K14398	-	-	-
chi-miR-202-3p	47.3721	15.3105	-1.62951	0.0233778	down	XM_013963886	0.001	0.36	8.49185	7.54761e-05	0.0202487	mrna	up	chi_circ_009250	1.38795	7.00546	2.33553	0.0153047	up	CPSF6	cleavage and polyadenylation specificity factor subunit 6-like [Bos mutus]	Genetic Information Processing	Translation	ko03015//mRNA surveillance pathway	K14398	-	-	-
chi-miR-202-3p	47.3721	15.3105	-1.62951	0.0233778	down	XM_013963886	0.001	0.36	8.49185	7.54761e-05	0.0202487	mrna	up	chi_circ_009251	0.001	0.310313	8.27758	0.0394469	up	CPSF6	cleavage and polyadenylation specificity factor subunit 6-like [Bos mutus]	Genetic Information Processing	Translation	ko03015//mRNA surveillance pathway	K14398	-	-	-
chi-miR-202-3p	47.3721	15.3105	-1.62951	0.0233778	down	XM_013963886	0.001	0.36	8.49185	7.54761e-05	0.0202487	mrna	up	chi_circ_009309	0.0231252	0.344869	3.89851	0.0123534	up	CPSF6	cleavage and polyadenylation specificity factor subunit 6-like [Bos mutus]	Genetic Information Processing	Translation	ko03015//mRNA surveillance pathway	K14398	-	-	-
chi-miR-202-3p	47.3721	15.3105	-1.62951	0.0233778	down	XM_013963886	0.001	0.36	8.49185	7.54761e-05	0.0202487	mrna	up	chi_circ_009596	0.163836	1.29226	2.97958	0.0293556	up	CPSF6	cleavage and polyadenylation specificity factor subunit 6-like [Bos mutus]	Genetic Information Processing	Translation	ko03015//mRNA surveillance pathway	K14398	-	-	-
chi-miR-202-3p	47.3721	15.3105	-1.62951	0.0233778	down	XM_013963886	0.001	0.36	8.49185	7.54761e-05	0.0202487	mrna	up	chi_circ_009706	0.489337	0.0591406	-3.04861	0.00791904	down	CPSF6	cleavage and polyadenylation specificity factor subunit 6-like [Bos mutus]	Genetic Information Processing	Translation	ko03015//mRNA surveillance pathway	K14398	-	-	-
chi-miR-202-3p	47.3721	15.3105	-1.62951	0.0233778	down	XM_013963886	0.001	0.36	8.49185	7.54761e-05	0.0202487	mrna	up	chi_circ_009729	0.001	0.359598	8.49024	0.0299561	up	CPSF6	cleavage and polyadenylation specificity factor subunit 6-like [Bos mutus]	Genetic Information Processing	Translation	ko03015//mRNA surveillance pathway	K14398	-	-	-
chi-miR-202-3p	47.3721	15.3105	-1.62951	0.0233778	down	XM_013963886	0.001	0.36	8.49185	7.54761e-05	0.0202487	mrna	up	chi_circ_009770	0.736539	0.0997593	-2.88424	0.0485238	down	CPSF6	cleavage and polyadenylation specificity factor subunit 6-like [Bos mutus]	Genetic Information Processing	Translation	ko03015//mRNA surveillance pathway	K14398	-	-	-
chi-miR-202-3p	47.3721	15.3105	-1.62951	0.0233778	down	XM_013963886	0.001	0.36	8.49185	7.54761e-05	0.0202487	mrna	up	chi_circ_009790	0.001	0.159483	7.31726	0.0490985	up	CPSF6	cleavage and polyadenylation specificity factor subunit 6-like [Bos mutus]	Genetic Information Processing	Translation	ko03015//mRNA surveillance pathway	K14398	-	-	-
chi-miR-202-3p	47.3721	15.3105	-1.62951	0.0233778	down	XM_013963886	0.001	0.36	8.49185	7.54761e-05	0.0202487	mrna	up	chi_circ_009797	0.001	0.545589	9.09167	0.000361069	up	CPSF6	cleavage and polyadenylation specificity factor subunit 6-like [Bos mutus]	Genetic Information Processing	Translation	ko03015//mRNA surveillance pathway	K14398	-	-	-
chi-miR-202-3p	47.3721	15.3105	-1.62951	0.0233778	down	XM_013963886	0.001	0.36	8.49185	7.54761e-05	0.0202487	mrna	up	chi_circ_009875	0.171704	1.0401	2.59872	0.0458195	up	CPSF6	cleavage and polyadenylation specificity factor subunit 6-like [Bos mutus]	Genetic Information Processing	Translation	ko03015//mRNA surveillance pathway	K14398	-	-	-
chi-miR-202-3p	47.3721	15.3105	-1.62951	0.0233778	down	XM_013963886	0.001	0.36	8.49185	7.54761e-05	0.0202487	mrna	up	chi_circ_010069	0.001	0.506524	8.98449	0.0165875	up	CPSF6	cleavage and polyadenylation specificity factor subunit 6-like [Bos mutus]	Genetic Information Processing	Translation	ko03015//mRNA surveillance pathway	K14398	-	-	-
chi-miR-202-3p	47.3721	15.3105	-1.62951	0.0233778	down	XM_013963886	0.001	0.36	8.49185	7.54761e-05	0.0202487	mrna	up	chi_circ_010070	0.001	0.270617	8.08011	0.0411705	up	CPSF6	cleavage and polyadenylation specificity factor subunit 6-like [Bos mutus]	Genetic Information Processing	Translation	ko03015//mRNA surveillance pathway	K14398	-	-	-
chi-miR-202-3p	47.3721	15.3105	-1.62951	0.0233778	down	XM_013963886	0.001	0.36	8.49185	7.54761e-05	0.0202487	mrna	up	chi_circ_010086	0.59113	2.85849	2.2737	0.0379774	up	CPSF6	cleavage and polyadenylation specificity factor subunit 6-like [Bos mutus]	Genetic Information Processing	Translation	ko03015//mRNA surveillance pathway	K14398	-	-	-
chi-miR-202-3p	47.3721	15.3105	-1.62951	0.0233778	down	XM_013963886	0.001	0.36	8.49185	7.54761e-05	0.0202487	mrna	up	chi_circ_010102	0.0852563	0.791547	3.2148	0.0459487	up	CPSF6	cleavage and polyadenylation specificity factor subunit 6-like [Bos mutus]	Genetic Information Processing	Translation	ko03015//mRNA surveillance pathway	K14398	-	-	-
chi-miR-202-3p	47.3721	15.3105	-1.62951	0.0233778	down	XM_013963886	0.001	0.36	8.49185	7.54761e-05	0.0202487	mrna	up	chi_circ_010256	0.908295	0.13607	-2.73881	0.00803624	down	CPSF6	cleavage and polyadenylation specificity factor subunit 6-like [Bos mutus]	Genetic Information Processing	Translation	ko03015//mRNA surveillance pathway	K14398	-	-	-
chi-miR-202-3p	47.3721	15.3105	-1.62951	0.0233778	down	XM_013963886	0.001	0.36	8.49185	7.54761e-05	0.0202487	mrna	up	chi_circ_010316	4.37095	2.11062	-1.05028	0.0056333	down	CPSF6	cleavage and polyadenylation specificity factor subunit 6-like [Bos mutus]	Genetic Information Processing	Translation	ko03015//mRNA surveillance pathway	K14398	-	-	-
chi-miR-202-3p	47.3721	15.3105	-1.62951	0.0233778	down	XM_013963886	0.001	0.36	8.49185	7.54761e-05	0.0202487	mrna	up	chi_circ_010439	0.101033	0.757641	2.90669	0.0378495	up	CPSF6	cleavage and polyadenylation specificity factor subunit 6-like [Bos mutus]	Genetic Information Processing	Translation	ko03015//mRNA surveillance pathway	K14398	-	-	-
chi-miR-202-3p	47.3721	15.3105	-1.62951	0.0233778	down	XM_013963886	0.001	0.36	8.49185	7.54761e-05	0.0202487	mrna	up	chi_circ_010881	0.0253091	0.00380114	-2.73515	0.0298606	down	CPSF6	cleavage and polyadenylation specificity factor subunit 6-like [Bos mutus]	Genetic Information Processing	Translation	ko03015//mRNA surveillance pathway	K14398	-	-	-
chi-miR-202-3p	47.3721	15.3105	-1.62951	0.0233778	down	XM_013963886	0.001	0.36	8.49185	7.54761e-05	0.0202487	mrna	up	chi_circ_010888	1.46375	0.626792	-1.22361	0.0326133	down	CPSF6	cleavage and polyadenylation specificity factor subunit 6-like [Bos mutus]	Genetic Information Processing	Translation	ko03015//mRNA surveillance pathway	K14398	-	-	-
chi-miR-202-3p	47.3721	15.3105	-1.62951	0.0233778	down	XM_013963886	0.001	0.36	8.49185	7.54761e-05	0.0202487	mrna	up	chi_circ_011138	0.0194276	0.306228	3.97842	0.018821	up	CPSF6	cleavage and polyadenylation specificity factor subunit 6-like [Bos mutus]	Genetic Information Processing	Translation	ko03015//mRNA surveillance pathway	K14398	-	-	-
chi-miR-202-3p	47.3721	15.3105	-1.62951	0.0233778	down	XM_013963886	0.001	0.36	8.49185	7.54761e-05	0.0202487	mrna	up	chi_circ_011291	0.001	0.432907	8.75791	4.80901e-05	up	CPSF6	cleavage and polyadenylation specificity factor subunit 6-like [Bos mutus]	Genetic Information Processing	Translation	ko03015//mRNA surveillance pathway	K14398	-	-	-
chi-miR-202-3p	47.3721	15.3105	-1.62951	0.0233778	down	XM_013963886	0.001	0.36	8.49185	7.54761e-05	0.0202487	mrna	up	chi_circ_011362	0.337644	0.001	-8.39936	0.04385	down	CPSF6	cleavage and polyadenylation specificity factor subunit 6-like [Bos mutus]	Genetic Information Processing	Translation	ko03015//mRNA surveillance pathway	K14398	-	-	-
chi-miR-202-3p	47.3721	15.3105	-1.62951	0.0233778	down	XM_013963886	0.001	0.36	8.49185	7.54761e-05	0.0202487	mrna	up	chi_circ_011443	1.30995	0.470584	-1.47698	0.0211711	down	CPSF6	cleavage and polyadenylation specificity factor subunit 6-like [Bos mutus]	Genetic Information Processing	Translation	ko03015//mRNA surveillance pathway	K14398	-	-	-
chi-miR-202-3p	47.3721	15.3105	-1.62951	0.0233778	down	XM_013963886	0.001	0.36	8.49185	7.54761e-05	0.0202487	mrna	up	chi_circ_011445	1.58701	0.356125	-2.15586	0.024083	down	CPSF6	cleavage and polyadenylation specificity factor subunit 6-like [Bos mutus]	Genetic Information Processing	Translation	ko03015//mRNA surveillance pathway	K14398	-	-	-
chi-miR-202-3p	47.3721	15.3105	-1.62951	0.0233778	down	XM_013963886	0.001	0.36	8.49185	7.54761e-05	0.0202487	mrna	up	chi_circ_011446	0.89659	0.0442904	-4.33938	0.00721531	down	CPSF6	cleavage and polyadenylation specificity factor subunit 6-like [Bos mutus]	Genetic Information Processing	Translation	ko03015//mRNA surveillance pathway	K14398	-	-	-
chi-miR-202-3p	47.3721	15.3105	-1.62951	0.0233778	down	XM_013963886	0.001	0.36	8.49185	7.54761e-05	0.0202487	mrna	up	chi_circ_011671	0.001	0.026424	4.72377	0.0225886	up	CPSF6	cleavage and polyadenylation specificity factor subunit 6-like [Bos mutus]	Genetic Information Processing	Translation	ko03015//mRNA surveillance pathway	K14398	-	-	-
chi-miR-202-3p	47.3721	15.3105	-1.62951	0.0233778	down	XM_013963886	0.001	0.36	8.49185	7.54761e-05	0.0202487	mrna	up	chi_circ_011693	0.0778585	0.288999	1.89214	0.0430918	up	CPSF6	cleavage and polyadenylation specificity factor subunit 6-like [Bos mutus]	Genetic Information Processing	Translation	ko03015//mRNA surveillance pathway	K14398	-	-	-
chi-miR-202-3p	47.3721	15.3105	-1.62951	0.0233778	down	XM_013963886	0.001	0.36	8.49185	7.54761e-05	0.0202487	mrna	up	chi_circ_011866	0.001	0.185198	7.53293	0.0292611	up	CPSF6	cleavage and polyadenylation specificity factor subunit 6-like [Bos mutus]	Genetic Information Processing	Translation	ko03015//mRNA surveillance pathway	K14398	-	-	-
chi-miR-202-3p	47.3721	15.3105	-1.62951	0.0233778	down	XM_013963886	0.001	0.36	8.49185	7.54761e-05	0.0202487	mrna	up	chi_circ_011919	0.603234	0.001	-9.23657	0.00653325	down	CPSF6	cleavage and polyadenylation specificity factor subunit 6-like [Bos mutus]	Genetic Information Processing	Translation	ko03015//mRNA surveillance pathway	K14398	-	-	-
chi-miR-202-3p	47.3721	15.3105	-1.62951	0.0233778	down	XM_013963886	0.001	0.36	8.49185	7.54761e-05	0.0202487	mrna	up	chi_circ_011937	1.29578	0.222408	-2.54254	0.0242059	down	CPSF6	cleavage and polyadenylation specificity factor subunit 6-like [Bos mutus]	Genetic Information Processing	Translation	ko03015//mRNA surveillance pathway	K14398	-	-	-
chi-miR-202-3p	47.3721	15.3105	-1.62951	0.0233778	down	XM_013963886	0.001	0.36	8.49185	7.54761e-05	0.0202487	mrna	up	chi_circ_012069	0.360995	0.116383	-1.6331	0.0329972	down	CPSF6	cleavage and polyadenylation specificity factor subunit 6-like [Bos mutus]	Genetic Information Processing	Translation	ko03015//mRNA surveillance pathway	K14398	-	-	-
chi-miR-202-3p	47.3721	15.3105	-1.62951	0.0233778	down	XM_013963886	0.001	0.36	8.49185	7.54761e-05	0.0202487	mrna	up	chi_circ_012144	0.0684219	0.00817675	-3.06486	0.00328866	down	CPSF6	cleavage and polyadenylation specificity factor subunit 6-like [Bos mutus]	Genetic Information Processing	Translation	ko03015//mRNA surveillance pathway	K14398	-	-	-
chi-miR-202-3p	47.3721	15.3105	-1.62951	0.0233778	down	XM_013963886	0.001	0.36	8.49185	7.54761e-05	0.0202487	mrna	up	chi_circ_012145	0.0708575	0.00563191	-3.65323	0.00127256	down	CPSF6	cleavage and polyadenylation specificity factor subunit 6-like [Bos mutus]	Genetic Information Processing	Translation	ko03015//mRNA surveillance pathway	K14398	-	-	-
chi-miR-202-3p	47.3721	15.3105	-1.62951	0.0233778	down	XM_013963886	0.001	0.36	8.49185	7.54761e-05	0.0202487	mrna	up	chi_circ_012179	0.371507	0.001	-8.53725	0.0472167	down	CPSF6	cleavage and polyadenylation specificity factor subunit 6-like [Bos mutus]	Genetic Information Processing	Translation	ko03015//mRNA surveillance pathway	K14398	-	-	-
chi-miR-202-3p	47.3721	15.3105	-1.62951	0.0233778	down	XM_013963886	0.001	0.36	8.49185	7.54761e-05	0.0202487	mrna	up	chi_circ_012310	0.668297	0.272936	-1.29193	0.0318796	down	CPSF6	cleavage and polyadenylation specificity factor subunit 6-like [Bos mutus]	Genetic Information Processing	Translation	ko03015//mRNA surveillance pathway	K14398	-	-	-
chi-miR-202-3p	47.3721	15.3105	-1.62951	0.0233778	down	XM_013963886	0.001	0.36	8.49185	7.54761e-05	0.0202487	mrna	up	chi_circ_012367	0.0377144	0.577578	3.93683	0.0338978	up	CPSF6	cleavage and polyadenylation specificity factor subunit 6-like [Bos mutus]	Genetic Information Processing	Translation	ko03015//mRNA surveillance pathway	K14398	-	-	-
chi-miR-202-3p	47.3721	15.3105	-1.62951	0.0233778	down	XM_013963886	0.001	0.36	8.49185	7.54761e-05	0.0202487	mrna	up	chi_circ_012481	0.0362979	0.0108586	-1.74104	0.0357704	down	CPSF6	cleavage and polyadenylation specificity factor subunit 6-like [Bos mutus]	Genetic Information Processing	Translation	ko03015//mRNA surveillance pathway	K14398	-	-	-
chi-miR-202-3p	47.3721	15.3105	-1.62951	0.0233778	down	XM_013963886	0.001	0.36	8.49185	7.54761e-05	0.0202487	mrna	up	chi_circ_012529	0.0136266	0.44818	5.03959	0.0105871	up	CPSF6	cleavage and polyadenylation specificity factor subunit 6-like [Bos mutus]	Genetic Information Processing	Translation	ko03015//mRNA surveillance pathway	K14398	-	-	-
chi-miR-202-3p	47.3721	15.3105	-1.62951	0.0233778	down	XM_013963886	0.001	0.36	8.49185	7.54761e-05	0.0202487	mrna	up	chi_circ_012686	0.0604892	1.09879	4.18309	0.0119036	up	CPSF6	cleavage and polyadenylation specificity factor subunit 6-like [Bos mutus]	Genetic Information Processing	Translation	ko03015//mRNA surveillance pathway	K14398	-	-	-
chi-miR-202-3p	47.3721	15.3105	-1.62951	0.0233778	down	XM_013963886	0.001	0.36	8.49185	7.54761e-05	0.0202487	mrna	up	chi_circ_012750	0.0120599	0.001	-3.59214	0.000109444	down	CPSF6	cleavage and polyadenylation specificity factor subunit 6-like [Bos mutus]	Genetic Information Processing	Translation	ko03015//mRNA surveillance pathway	K14398	-	-	-
chi-miR-202-3p	47.3721	15.3105	-1.62951	0.0233778	down	XM_013963886	0.001	0.36	8.49185	7.54761e-05	0.0202487	mrna	up	chi_circ_012751	0.0316884	0.00305575	-3.37436	0.0217244	down	CPSF6	cleavage and polyadenylation specificity factor subunit 6-like [Bos mutus]	Genetic Information Processing	Translation	ko03015//mRNA surveillance pathway	K14398	-	-	-
chi-miR-202-3p	47.3721	15.3105	-1.62951	0.0233778	down	XM_013963886	0.001	0.36	8.49185	7.54761e-05	0.0202487	mrna	up	chi_circ_012843	0.0944112	1.70667	4.17608	0.0427185	up	CPSF6	cleavage and polyadenylation specificity factor subunit 6-like [Bos mutus]	Genetic Information Processing	Translation	ko03015//mRNA surveillance pathway	K14398	-	-	-
chi-miR-202-3p	47.3721	15.3105	-1.62951	0.0233778	down	XM_013963886	0.001	0.36	8.49185	7.54761e-05	0.0202487	mrna	up	chi_circ_013283	0.765418	0.018863	-5.34262	0.0124304	down	CPSF6	cleavage and polyadenylation specificity factor subunit 6-like [Bos mutus]	Genetic Information Processing	Translation	ko03015//mRNA surveillance pathway	K14398	-	-	-
chi-miR-202-3p	47.3721	15.3105	-1.62951	0.0233778	down	XM_013963886	0.001	0.36	8.49185	7.54761e-05	0.0202487	mrna	up	chi_circ_013344	1.28821	0.048904	-4.71927	0.00337464	down	CPSF6	cleavage and polyadenylation specificity factor subunit 6-like [Bos mutus]	Genetic Information Processing	Translation	ko03015//mRNA surveillance pathway	K14398	-	-	-
chi-miR-202-3p	47.3721	15.3105	-1.62951	0.0233778	down	XM_013963886	0.001	0.36	8.49185	7.54761e-05	0.0202487	mrna	up	chi_circ_013623	0.307229	3.02227	3.29824	0.0267861	up	CPSF6	cleavage and polyadenylation specificity factor subunit 6-like [Bos mutus]	Genetic Information Processing	Translation	ko03015//mRNA surveillance pathway	K14398	-	-	-
chi-miR-202-3p	47.3721	15.3105	-1.62951	0.0233778	down	XM_013963886	0.001	0.36	8.49185	7.54761e-05	0.0202487	mrna	up	chi_circ_013646	2.05167	6.10501	1.57319	0.0399355	up	CPSF6	cleavage and polyadenylation specificity factor subunit 6-like [Bos mutus]	Genetic Information Processing	Translation	ko03015//mRNA surveillance pathway	K14398	-	-	-
chi-miR-202-3p	47.3721	15.3105	-1.62951	0.0233778	down	XM_013963886	0.001	0.36	8.49185	7.54761e-05	0.0202487	mrna	up	chi_circ_013846	0.496089	0.234832	-1.07897	0.0153487	down	CPSF6	cleavage and polyadenylation specificity factor subunit 6-like [Bos mutus]	Genetic Information Processing	Translation	ko03015//mRNA surveillance pathway	K14398	-	-	-
chi-miR-202-3p	47.3721	15.3105	-1.62951	0.0233778	down	XM_013963886	0.001	0.36	8.49185	7.54761e-05	0.0202487	mrna	up	chi_circ_013870	0.485353	0.0604287	-3.00573	0.0378838	down	CPSF6	cleavage and polyadenylation specificity factor subunit 6-like [Bos mutus]	Genetic Information Processing	Translation	ko03015//mRNA surveillance pathway	K14398	-	-	-
chi-miR-202-3p	47.3721	15.3105	-1.62951	0.0233778	down	XM_013963886	0.001	0.36	8.49185	7.54761e-05	0.0202487	mrna	up	chi_circ_013923	0.182828	0.0366553	-2.31839	0.0494703	down	CPSF6	cleavage and polyadenylation specificity factor subunit 6-like [Bos mutus]	Genetic Information Processing	Translation	ko03015//mRNA surveillance pathway	K14398	-	-	-
chi-miR-202-3p	47.3721	15.3105	-1.62951	0.0233778	down	XM_013963886	0.001	0.36	8.49185	7.54761e-05	0.0202487	mrna	up	chi_circ_013980	1.37501	0.44171	-1.63827	0.0208303	down	CPSF6	cleavage and polyadenylation specificity factor subunit 6-like [Bos mutus]	Genetic Information Processing	Translation	ko03015//mRNA surveillance pathway	K14398	-	-	-
chi-miR-202-3p	47.3721	15.3105	-1.62951	0.0233778	down	XM_013963886	0.001	0.36	8.49185	7.54761e-05	0.0202487	mrna	up	chi_circ_014060	0.638534	0.001	-9.31862	0.0342307	down	CPSF6	cleavage and polyadenylation specificity factor subunit 6-like [Bos mutus]	Genetic Information Processing	Translation	ko03015//mRNA surveillance pathway	K14398	-	-	-
chi-miR-202-3p	47.3721	15.3105	-1.62951	0.0233778	down	XM_013963886	0.001	0.36	8.49185	7.54761e-05	0.0202487	mrna	up	chi_circ_014164	0.173831	1.21505	2.80525	0.0105438	up	CPSF6	cleavage and polyadenylation specificity factor subunit 6-like [Bos mutus]	Genetic Information Processing	Translation	ko03015//mRNA surveillance pathway	K14398	-	-	-
chi-miR-202-3p	47.3721	15.3105	-1.62951	0.0233778	down	XM_013963886	0.001	0.36	8.49185	7.54761e-05	0.0202487	mrna	up	chi_circ_014228	1.34844	4.2387	1.65233	0.0405613	up	CPSF6	cleavage and polyadenylation specificity factor subunit 6-like [Bos mutus]	Genetic Information Processing	Translation	ko03015//mRNA surveillance pathway	K14398	-	-	-
chi-miR-202-3p	47.3721	15.3105	-1.62951	0.0233778	down	XM_013963886	0.001	0.36	8.49185	7.54761e-05	0.0202487	mrna	up	chi_circ_014280	0.001	0.581377	9.18333	0.0373358	up	CPSF6	cleavage and polyadenylation specificity factor subunit 6-like [Bos mutus]	Genetic Information Processing	Translation	ko03015//mRNA surveillance pathway	K14398	-	-	-
chi-miR-202-3p	47.3721	15.3105	-1.62951	0.0233778	down	XM_013963886	0.001	0.36	8.49185	7.54761e-05	0.0202487	mrna	up	chi_circ_014294	0.45073	0.001	-8.81612	0.0235775	down	CPSF6	cleavage and polyadenylation specificity factor subunit 6-like [Bos mutus]	Genetic Information Processing	Translation	ko03015//mRNA surveillance pathway	K14398	-	-	-
chi-miR-202-3p	47.3721	15.3105	-1.62951	0.0233778	down	XM_013963886	0.001	0.36	8.49185	7.54761e-05	0.0202487	mrna	up	chi_circ_014333	5.83155	1.00853	-2.53163	0.000721893	down	CPSF6	cleavage and polyadenylation specificity factor subunit 6-like [Bos mutus]	Genetic Information Processing	Translation	ko03015//mRNA surveillance pathway	K14398	-	-	-
chi-miR-202-3p	47.3721	15.3105	-1.62951	0.0233778	down	XM_013963886	0.001	0.36	8.49185	7.54761e-05	0.0202487	mrna	up	chi_circ_014392	0.198149	1.64653	3.05478	0.0364391	up	CPSF6	cleavage and polyadenylation specificity factor subunit 6-like [Bos mutus]	Genetic Information Processing	Translation	ko03015//mRNA surveillance pathway	K14398	-	-	-
chi-miR-202-3p	47.3721	15.3105	-1.62951	0.0233778	down	XM_013963886	0.001	0.36	8.49185	7.54761e-05	0.0202487	mrna	up	chi_circ_014397	0.0278793	0.00675427	-2.04532	0.00959776	down	CPSF6	cleavage and polyadenylation specificity factor subunit 6-like [Bos mutus]	Genetic Information Processing	Translation	ko03015//mRNA surveillance pathway	K14398	-	-	-
chi-miR-202-3p	47.3721	15.3105	-1.62951	0.0233778	down	XM_013963886	0.001	0.36	8.49185	7.54761e-05	0.0202487	mrna	up	chi_circ_014503	0.238869	0.001	-7.90008	0.0446884	down	CPSF6	cleavage and polyadenylation specificity factor subunit 6-like [Bos mutus]	Genetic Information Processing	Translation	ko03015//mRNA surveillance pathway	K14398	-	-	-
chi-miR-202-3p	47.3721	15.3105	-1.62951	0.0233778	down	XM_013963886	0.001	0.36	8.49185	7.54761e-05	0.0202487	mrna	up	chi_circ_014512	0.0639265	0.001	-5.99834	0.0170152	down	CPSF6	cleavage and polyadenylation specificity factor subunit 6-like [Bos mutus]	Genetic Information Processing	Translation	ko03015//mRNA surveillance pathway	K14398	-	-	-
chi-miR-202-3p	47.3721	15.3105	-1.62951	0.0233778	down	XM_013963886	0.001	0.36	8.49185	7.54761e-05	0.0202487	mrna	up	chi_circ_014596	0.058456	0.96912	4.05125	0.0459002	up	CPSF6	cleavage and polyadenylation specificity factor subunit 6-like [Bos mutus]	Genetic Information Processing	Translation	ko03015//mRNA surveillance pathway	K14398	-	-	-
chi-miR-202-3p	47.3721	15.3105	-1.62951	0.0233778	down	XM_013963886	0.001	0.36	8.49185	7.54761e-05	0.0202487	mrna	up	chi_circ_014665	0.383135	0.001	-8.58171	0.0398374	down	CPSF6	cleavage and polyadenylation specificity factor subunit 6-like [Bos mutus]	Genetic Information Processing	Translation	ko03015//mRNA surveillance pathway	K14398	-	-	-
chi-miR-202-3p	47.3721	15.3105	-1.62951	0.0233778	down	XM_013963886	0.001	0.36	8.49185	7.54761e-05	0.0202487	mrna	up	chi_circ_015314	0.167375	1.80397	3.43002	0.0474386	up	CPSF6	cleavage and polyadenylation specificity factor subunit 6-like [Bos mutus]	Genetic Information Processing	Translation	ko03015//mRNA surveillance pathway	K14398	-	-	-
chi-miR-202-3p	47.3721	15.3105	-1.62951	0.0233778	down	XM_013963886	0.001	0.36	8.49185	7.54761e-05	0.0202487	mrna	up	chi_circ_015384	0.238854	1.57108	2.71755	0.0343213	up	CPSF6	cleavage and polyadenylation specificity factor subunit 6-like [Bos mutus]	Genetic Information Processing	Translation	ko03015//mRNA surveillance pathway	K14398	-	-	-
chi-miR-202-3p	47.3721	15.3105	-1.62951	0.0233778	down	XM_013963886	0.001	0.36	8.49185	7.54761e-05	0.0202487	mrna	up	chi_circ_015412	0.001	0.197464	7.62545	0.0408275	up	CPSF6	cleavage and polyadenylation specificity factor subunit 6-like [Bos mutus]	Genetic Information Processing	Translation	ko03015//mRNA surveillance pathway	K14398	-	-	-
chi-miR-202-3p	47.3721	15.3105	-1.62951	0.0233778	down	XM_013963886	0.001	0.36	8.49185	7.54761e-05	0.0202487	mrna	up	chi_circ_015552	0.0224438	0.594861	4.72817	0.0212236	up	CPSF6	cleavage and polyadenylation specificity factor subunit 6-like [Bos mutus]	Genetic Information Processing	Translation	ko03015//mRNA surveillance pathway	K14398	-	-	-
chi-miR-202-3p	47.3721	15.3105	-1.62951	0.0233778	down	XM_013963886	0.001	0.36	8.49185	7.54761e-05	0.0202487	mrna	up	chi_circ_015647	0.00465313	0.001	-2.2182	0.0349745	down	CPSF6	cleavage and polyadenylation specificity factor subunit 6-like [Bos mutus]	Genetic Information Processing	Translation	ko03015//mRNA surveillance pathway	K14398	-	-	-
chi-miR-202-3p	47.3721	15.3105	-1.62951	0.0233778	down	XM_013963886	0.001	0.36	8.49185	7.54761e-05	0.0202487	mrna	up	chi_circ_016061	0.001	0.274841	8.10245	0.0405126	up	CPSF6	cleavage and polyadenylation specificity factor subunit 6-like [Bos mutus]	Genetic Information Processing	Translation	ko03015//mRNA surveillance pathway	K14398	-	-	-
chi-miR-202-3p	47.3721	15.3105	-1.62951	0.0233778	down	XM_013963886	0.001	0.36	8.49185	7.54761e-05	0.0202487	mrna	up	chi_circ_016092	1.71257	7.49227	2.12924	0.00333961	up	CPSF6	cleavage and polyadenylation specificity factor subunit 6-like [Bos mutus]	Genetic Information Processing	Translation	ko03015//mRNA surveillance pathway	K14398	-	-	-
chi-miR-202-3p	47.3721	15.3105	-1.62951	0.0233778	down	XM_013963886	0.001	0.36	8.49185	7.54761e-05	0.0202487	mrna	up	chi_circ_016123	0.001	0.00709345	2.82649	0.0497053	up	CPSF6	cleavage and polyadenylation specificity factor subunit 6-like [Bos mutus]	Genetic Information Processing	Translation	ko03015//mRNA surveillance pathway	K14398	-	-	-
chi-miR-202-3p	47.3721	15.3105	-1.62951	0.0233778	down	XM_013963886	0.001	0.36	8.49185	7.54761e-05	0.0202487	mrna	up	chi_circ_016162	0.0973084	0.974298	3.32373	0.0079951	up	CPSF6	cleavage and polyadenylation specificity factor subunit 6-like [Bos mutus]	Genetic Information Processing	Translation	ko03015//mRNA surveillance pathway	K14398	-	-	-
chi-miR-202-3p	47.3721	15.3105	-1.62951	0.0233778	down	XM_013963886	0.001	0.36	8.49185	7.54761e-05	0.0202487	mrna	up	chi_circ_016169	0.00732487	0.00147824	-2.30892	0.0183411	down	CPSF6	cleavage and polyadenylation specificity factor subunit 6-like [Bos mutus]	Genetic Information Processing	Translation	ko03015//mRNA surveillance pathway	K14398	-	-	-
chi-miR-202-3p	47.3721	15.3105	-1.62951	0.0233778	down	XM_013963886	0.001	0.36	8.49185	7.54761e-05	0.0202487	mrna	up	chi_circ_016262	0.0768473	0.00340188	-4.49759	0.0289276	down	CPSF6	cleavage and polyadenylation specificity factor subunit 6-like [Bos mutus]	Genetic Information Processing	Translation	ko03015//mRNA surveillance pathway	K14398	-	-	-
chi-miR-202-3p	47.3721	15.3105	-1.62951	0.0233778	down	XM_013963886	0.001	0.36	8.49185	7.54761e-05	0.0202487	mrna	up	chi_circ_016289	0.001	1.38168	10.4322	6.00516e-05	up	CPSF6	cleavage and polyadenylation specificity factor subunit 6-like [Bos mutus]	Genetic Information Processing	Translation	ko03015//mRNA surveillance pathway	K14398	-	-	-
chi-miR-202-3p	47.3721	15.3105	-1.62951	0.0233778	down	XM_013963886	0.001	0.36	8.49185	7.54761e-05	0.0202487	mrna	up	chi_circ_016416	0.266894	0.0366081	-2.86603	0.0386796	down	CPSF6	cleavage and polyadenylation specificity factor subunit 6-like [Bos mutus]	Genetic Information Processing	Translation	ko03015//mRNA surveillance pathway	K14398	-	-	-
chi-miR-202-3p	47.3721	15.3105	-1.62951	0.0233778	down	XM_013963886	0.001	0.36	8.49185	7.54761e-05	0.0202487	mrna	up	chi_circ_016545	0.00120957	0.0321257	4.73116	0.0146786	up	CPSF6	cleavage and polyadenylation specificity factor subunit 6-like [Bos mutus]	Genetic Information Processing	Translation	ko03015//mRNA surveillance pathway	K14398	-	-	-
chi-miR-202-3p	47.3721	15.3105	-1.62951	0.0233778	down	XM_013963886	0.001	0.36	8.49185	7.54761e-05	0.0202487	mrna	up	chi_circ_016569	0.842119	0.001	-9.71788	0.0137892	down	CPSF6	cleavage and polyadenylation specificity factor subunit 6-like [Bos mutus]	Genetic Information Processing	Translation	ko03015//mRNA surveillance pathway	K14398	-	-	-
chi-miR-202-3p	47.3721	15.3105	-1.62951	0.0233778	down	XM_013963886	0.001	0.36	8.49185	7.54761e-05	0.0202487	mrna	up	chi_circ_016656	0.001	0.265866	8.05456	0.0485498	up	CPSF6	cleavage and polyadenylation specificity factor subunit 6-like [Bos mutus]	Genetic Information Processing	Translation	ko03015//mRNA surveillance pathway	K14398	-	-	-
chi-miR-202-3p	47.3721	15.3105	-1.62951	0.0233778	down	XM_013963886	0.001	0.36	8.49185	7.54761e-05	0.0202487	mrna	up	chi_circ_016704	0.0205199	0.53933	4.71607	0.0108348	up	CPSF6	cleavage and polyadenylation specificity factor subunit 6-like [Bos mutus]	Genetic Information Processing	Translation	ko03015//mRNA surveillance pathway	K14398	-	-	-
chi-miR-202-3p	47.3721	15.3105	-1.62951	0.0233778	down	XM_013963886	0.001	0.36	8.49185	7.54761e-05	0.0202487	mrna	up	chi_circ_016728	0.001	0.718148	9.48814	0.0398456	up	CPSF6	cleavage and polyadenylation specificity factor subunit 6-like [Bos mutus]	Genetic Information Processing	Translation	ko03015//mRNA surveillance pathway	K14398	-	-	-
chi-miR-202-3p	47.3721	15.3105	-1.62951	0.0233778	down	XM_013963886	0.001	0.36	8.49185	7.54761e-05	0.0202487	mrna	up	chi_circ_016791	3.18089	1.39322	-1.19101	0.00916828	down	CPSF6	cleavage and polyadenylation specificity factor subunit 6-like [Bos mutus]	Genetic Information Processing	Translation	ko03015//mRNA surveillance pathway	K14398	-	-	-
chi-miR-202-3p	47.3721	15.3105	-1.62951	0.0233778	down	XM_013963886	0.001	0.36	8.49185	7.54761e-05	0.0202487	mrna	up	chi_circ_016888	0.284725	0.001	-8.15343	0.0312775	down	CPSF6	cleavage and polyadenylation specificity factor subunit 6-like [Bos mutus]	Genetic Information Processing	Translation	ko03015//mRNA surveillance pathway	K14398	-	-	-
chi-miR-202-3p	47.3721	15.3105	-1.62951	0.0233778	down	XM_013963886	0.001	0.36	8.49185	7.54761e-05	0.0202487	mrna	up	chi_circ_017008	1.46783	0.124948	-3.55428	3.32535e-05	down	CPSF6	cleavage and polyadenylation specificity factor subunit 6-like [Bos mutus]	Genetic Information Processing	Translation	ko03015//mRNA surveillance pathway	K14398	-	-	-
chi-miR-202-3p	47.3721	15.3105	-1.62951	0.0233778	down	XM_013963886	0.001	0.36	8.49185	7.54761e-05	0.0202487	mrna	up	chi_circ_017039	0.00799872	0.001	-2.99977	0.0165815	down	CPSF6	cleavage and polyadenylation specificity factor subunit 6-like [Bos mutus]	Genetic Information Processing	Translation	ko03015//mRNA surveillance pathway	K14398	-	-	-
chi-miR-202-3p	47.3721	15.3105	-1.62951	0.0233778	down	XM_013963886	0.001	0.36	8.49185	7.54761e-05	0.0202487	mrna	up	chi_circ_017171	0.001	1.30411	10.3489	0.00466693	up	CPSF6	cleavage and polyadenylation specificity factor subunit 6-like [Bos mutus]	Genetic Information Processing	Translation	ko03015//mRNA surveillance pathway	K14398	-	-	-
chi-miR-202-3p	47.3721	15.3105	-1.62951	0.0233778	down	XM_013963886	0.001	0.36	8.49185	7.54761e-05	0.0202487	mrna	up	chi_circ_017177	0.0606833	0.456034	2.90977	0.0226083	up	CPSF6	cleavage and polyadenylation specificity factor subunit 6-like [Bos mutus]	Genetic Information Processing	Translation	ko03015//mRNA surveillance pathway	K14398	-	-	-
chi-miR-202-3p	47.3721	15.3105	-1.62951	0.0233778	down	XM_013963886	0.001	0.36	8.49185	7.54761e-05	0.0202487	mrna	up	chi_circ_017379	0.0153477	0.46906	4.93368	0.0190851	up	CPSF6	cleavage and polyadenylation specificity factor subunit 6-like [Bos mutus]	Genetic Information Processing	Translation	ko03015//mRNA surveillance pathway	K14398	-	-	-
chi-miR-202-3p	47.3721	15.3105	-1.62951	0.0233778	down	XM_013963886	0.001	0.36	8.49185	7.54761e-05	0.0202487	mrna	up	chi_circ_017438	0.001	0.30866	8.26987	0.011973	up	CPSF6	cleavage and polyadenylation specificity factor subunit 6-like [Bos mutus]	Genetic Information Processing	Translation	ko03015//mRNA surveillance pathway	K14398	-	-	-
chi-miR-202-3p	47.3721	15.3105	-1.62951	0.0233778	down	XM_013963886	0.001	0.36	8.49185	7.54761e-05	0.0202487	mrna	up	chi_circ_017443	0.001	0.380909	8.5733	0.040692	up	CPSF6	cleavage and polyadenylation specificity factor subunit 6-like [Bos mutus]	Genetic Information Processing	Translation	ko03015//mRNA surveillance pathway	K14398	-	-	-
chi-miR-202-3p	47.3721	15.3105	-1.62951	0.0233778	down	XM_013963886	0.001	0.36	8.49185	7.54761e-05	0.0202487	mrna	up	chi_circ_017448	0.886496	3.84006	2.11494	0.011262	up	CPSF6	cleavage and polyadenylation specificity factor subunit 6-like [Bos mutus]	Genetic Information Processing	Translation	ko03015//mRNA surveillance pathway	K14398	-	-	-
chi-miR-202-3p	47.3721	15.3105	-1.62951	0.0233778	down	XM_013963886	0.001	0.36	8.49185	7.54761e-05	0.0202487	mrna	up	chi_circ_017497	0.0537863	0.0198257	-1.43987	0.0216403	down	CPSF6	cleavage and polyadenylation specificity factor subunit 6-like [Bos mutus]	Genetic Information Processing	Translation	ko03015//mRNA surveillance pathway	K14398	-	-	-
chi-miR-202-3p	47.3721	15.3105	-1.62951	0.0233778	down	XM_013963886	0.001	0.36	8.49185	7.54761e-05	0.0202487	mrna	up	chi_circ_017606	0.001	0.201856	7.65719	0.0252432	up	CPSF6	cleavage and polyadenylation specificity factor subunit 6-like [Bos mutus]	Genetic Information Processing	Translation	ko03015//mRNA surveillance pathway	K14398	-	-	-
chi-miR-202-3p	47.3721	15.3105	-1.62951	0.0233778	down	XM_013963886	0.001	0.36	8.49185	7.54761e-05	0.0202487	mrna	up	chi_circ_017629	0.001	0.439623	8.78012	0.0295729	up	CPSF6	cleavage and polyadenylation specificity factor subunit 6-like [Bos mutus]	Genetic Information Processing	Translation	ko03015//mRNA surveillance pathway	K14398	-	-	-
chi-miR-202-3p	47.3721	15.3105	-1.62951	0.0233778	down	XM_013963886	0.001	0.36	8.49185	7.54761e-05	0.0202487	mrna	up	chi_circ_017639	0.58525	2.11475	1.85336	0.0367833	up	CPSF6	cleavage and polyadenylation specificity factor subunit 6-like [Bos mutus]	Genetic Information Processing	Translation	ko03015//mRNA surveillance pathway	K14398	-	-	-
chi-miR-202-3p	47.3721	15.3105	-1.62951	0.0233778	down	XM_013963886	0.001	0.36	8.49185	7.54761e-05	0.0202487	mrna	up	chi_circ_017707	0.218536	1.06133	2.27993	0.0198039	up	CPSF6	cleavage and polyadenylation specificity factor subunit 6-like [Bos mutus]	Genetic Information Processing	Translation	ko03015//mRNA surveillance pathway	K14398	-	-	-
chi-miR-202-3p	47.3721	15.3105	-1.62951	0.0233778	down	XM_013963886	0.001	0.36	8.49185	7.54761e-05	0.0202487	mrna	up	chi_circ_018068	0.530717	0.0664356	-2.99791	0.0315987	down	CPSF6	cleavage and polyadenylation specificity factor subunit 6-like [Bos mutus]	Genetic Information Processing	Translation	ko03015//mRNA surveillance pathway	K14398	-	-	-
chi-miR-202-3p	47.3721	15.3105	-1.62951	0.0233778	down	XM_013963886	0.001	0.36	8.49185	7.54761e-05	0.0202487	mrna	up	chi_circ_018150	0.001	0.249439	7.96254	0.0369734	up	CPSF6	cleavage and polyadenylation specificity factor subunit 6-like [Bos mutus]	Genetic Information Processing	Translation	ko03015//mRNA surveillance pathway	K14398	-	-	-
chi-miR-202-3p	47.3721	15.3105	-1.62951	0.0233778	down	XM_013963886	0.001	0.36	8.49185	7.54761e-05	0.0202487	mrna	up	chi_circ_018204	0.285506	0.001	-8.15738	0.0123687	down	CPSF6	cleavage and polyadenylation specificity factor subunit 6-like [Bos mutus]	Genetic Information Processing	Translation	ko03015//mRNA surveillance pathway	K14398	-	-	-
chi-miR-202-3p	47.3721	15.3105	-1.62951	0.0233778	down	XM_013963886	0.001	0.36	8.49185	7.54761e-05	0.0202487	mrna	up	chi_circ_018256	0.265633	0.0133712	-4.31223	0.043126	down	CPSF6	cleavage and polyadenylation specificity factor subunit 6-like [Bos mutus]	Genetic Information Processing	Translation	ko03015//mRNA surveillance pathway	K14398	-	-	-
chi-miR-202-3p	47.3721	15.3105	-1.62951	0.0233778	down	XM_013963886	0.001	0.36	8.49185	7.54761e-05	0.0202487	mrna	up	chi_circ_018700	0.227248	0.0175178	-3.69737	0.0199673	down	CPSF6	cleavage and polyadenylation specificity factor subunit 6-like [Bos mutus]	Genetic Information Processing	Translation	ko03015//mRNA surveillance pathway	K14398	-	-	-
chi-miR-202-3p	47.3721	15.3105	-1.62951	0.0233778	down	XM_013963886	0.001	0.36	8.49185	7.54761e-05	0.0202487	mrna	up	chi_circ_018784	1.668	0.436926	-1.93266	0.00469811	down	CPSF6	cleavage and polyadenylation specificity factor subunit 6-like [Bos mutus]	Genetic Information Processing	Translation	ko03015//mRNA surveillance pathway	K14398	-	-	-
chi-miR-202-3p	47.3721	15.3105	-1.62951	0.0233778	down	XM_013963886	0.001	0.36	8.49185	7.54761e-05	0.0202487	mrna	up	chi_circ_018953	1.75319	0.572399	-1.61489	0.0242174	down	CPSF6	cleavage and polyadenylation specificity factor subunit 6-like [Bos mutus]	Genetic Information Processing	Translation	ko03015//mRNA surveillance pathway	K14398	-	-	-
chi-miR-202-3p	47.3721	15.3105	-1.62951	0.0233778	down	XM_013963886	0.001	0.36	8.49185	7.54761e-05	0.0202487	mrna	up	chi_circ_018975	0.001	0.661812	9.37028	0.0258222	up	CPSF6	cleavage and polyadenylation specificity factor subunit 6-like [Bos mutus]	Genetic Information Processing	Translation	ko03015//mRNA surveillance pathway	K14398	-	-	-
chi-miR-202-3p	47.3721	15.3105	-1.62951	0.0233778	down	XM_013963886	0.001	0.36	8.49185	7.54761e-05	0.0202487	mrna	up	chi_circ_019184	0.00214907	0.000286634	-2.90643	0.0300008	down	CPSF6	cleavage and polyadenylation specificity factor subunit 6-like [Bos mutus]	Genetic Information Processing	Translation	ko03015//mRNA surveillance pathway	K14398	-	-	-
chi-miR-202-3p	47.3721	15.3105	-1.62951	0.0233778	down	XM_013963886	0.001	0.36	8.49185	7.54761e-05	0.0202487	mrna	up	chi_circ_019185	0.0162187	0.00329511	-2.29926	0.00173118	down	CPSF6	cleavage and polyadenylation specificity factor subunit 6-like [Bos mutus]	Genetic Information Processing	Translation	ko03015//mRNA surveillance pathway	K14398	-	-	-
chi-miR-202-3p	47.3721	15.3105	-1.62951	0.0233778	down	XM_013963886	0.001	0.36	8.49185	7.54761e-05	0.0202487	mrna	up	chi_circ_019281	0.129138	1.09785	3.0877	0.0245271	up	CPSF6	cleavage and polyadenylation specificity factor subunit 6-like [Bos mutus]	Genetic Information Processing	Translation	ko03015//mRNA surveillance pathway	K14398	-	-	-
chi-miR-202-3p	47.3721	15.3105	-1.62951	0.0233778	down	XM_013963886	0.001	0.36	8.49185	7.54761e-05	0.0202487	mrna	up	chi_circ_019297	1.97626	5.52974	1.48444	0.0384613	up	CPSF6	cleavage and polyadenylation specificity factor subunit 6-like [Bos mutus]	Genetic Information Processing	Translation	ko03015//mRNA surveillance pathway	K14398	-	-	-
chi-miR-202-3p	47.3721	15.3105	-1.62951	0.0233778	down	XM_013963886	0.001	0.36	8.49185	7.54761e-05	0.0202487	mrna	up	chi_circ_019505	0.448637	0.001	-8.8094	0.0361378	down	CPSF6	cleavage and polyadenylation specificity factor subunit 6-like [Bos mutus]	Genetic Information Processing	Translation	ko03015//mRNA surveillance pathway	K14398	-	-	-
chi-miR-202-3p	47.3721	15.3105	-1.62951	0.0233778	down	XM_013963886	0.001	0.36	8.49185	7.54761e-05	0.0202487	mrna	up	chi_circ_019534	0.407928	0.0238237	-4.09784	0.0437412	down	CPSF6	cleavage and polyadenylation specificity factor subunit 6-like [Bos mutus]	Genetic Information Processing	Translation	ko03015//mRNA surveillance pathway	K14398	-	-	-
chi-miR-202-3p	47.3721	15.3105	-1.62951	0.0233778	down	XM_013963886	0.001	0.36	8.49185	7.54761e-05	0.0202487	mrna	up	chi_circ_019998	0.001	0.46007	8.84571	0.0114986	up	CPSF6	cleavage and polyadenylation specificity factor subunit 6-like [Bos mutus]	Genetic Information Processing	Translation	ko03015//mRNA surveillance pathway	K14398	-	-	-
chi-miR-202-3p	47.3721	15.3105	-1.62951	0.0233778	down	XM_013963886	0.001	0.36	8.49185	7.54761e-05	0.0202487	mrna	up	chi_circ_020138	0.001	0.362642	8.5024	0.0434428	up	CPSF6	cleavage and polyadenylation specificity factor subunit 6-like [Bos mutus]	Genetic Information Processing	Translation	ko03015//mRNA surveillance pathway	K14398	-	-	-
chi-miR-202-3p	47.3721	15.3105	-1.62951	0.0233778	down	XM_013963886	0.001	0.36	8.49185	7.54761e-05	0.0202487	mrna	up	chi_circ_020177	0.0298873	0.393542	3.71891	0.0458023	up	CPSF6	cleavage and polyadenylation specificity factor subunit 6-like [Bos mutus]	Genetic Information Processing	Translation	ko03015//mRNA surveillance pathway	K14398	-	-	-
chi-miR-202-3p	47.3721	15.3105	-1.62951	0.0233778	down	XM_013963886	0.001	0.36	8.49185	7.54761e-05	0.0202487	mrna	up	chi_circ_020534	0.781942	0.115208	-2.76282	0.00373567	down	CPSF6	cleavage and polyadenylation specificity factor subunit 6-like [Bos mutus]	Genetic Information Processing	Translation	ko03015//mRNA surveillance pathway	K14398	-	-	-
chi-miR-202-3p	47.3721	15.3105	-1.62951	0.0233778	down	XM_013963886	0.001	0.36	8.49185	7.54761e-05	0.0202487	mrna	up	chi_circ_020690	0.001	0.323201	8.33629	0.0051971	up	CPSF6	cleavage and polyadenylation specificity factor subunit 6-like [Bos mutus]	Genetic Information Processing	Translation	ko03015//mRNA surveillance pathway	K14398	-	-	-
chi-miR-202-3p	47.3721	15.3105	-1.62951	0.0233778	down	XM_013963886	0.001	0.36	8.49185	7.54761e-05	0.0202487	mrna	up	chi_circ_020719	0.001	0.312777	8.28899	0.0440563	up	CPSF6	cleavage and polyadenylation specificity factor subunit 6-like [Bos mutus]	Genetic Information Processing	Translation	ko03015//mRNA surveillance pathway	K14398	-	-	-
chi-miR-202-3p	47.3721	15.3105	-1.62951	0.0233778	down	XM_013963886	0.001	0.36	8.49185	7.54761e-05	0.0202487	mrna	up	chi_circ_020744	0.00462017	0.001	-2.20794	0.0436281	down	CPSF6	cleavage and polyadenylation specificity factor subunit 6-like [Bos mutus]	Genetic Information Processing	Translation	ko03015//mRNA surveillance pathway	K14398	-	-	-
chi-miR-202-3p	47.3721	15.3105	-1.62951	0.0233778	down	XM_013963886	0.001	0.36	8.49185	7.54761e-05	0.0202487	mrna	up	chi_circ_020866	1.08238	0.333442	-1.6987	0.0250865	down	CPSF6	cleavage and polyadenylation specificity factor subunit 6-like [Bos mutus]	Genetic Information Processing	Translation	ko03015//mRNA surveillance pathway	K14398	-	-	-
chi-miR-202-3p	47.3721	15.3105	-1.62951	0.0233778	down	XM_013963886	0.001	0.36	8.49185	7.54761e-05	0.0202487	mrna	up	chi_circ_021010	0.272497	1.68175	2.62565	0.00321966	up	CPSF6	cleavage and polyadenylation specificity factor subunit 6-like [Bos mutus]	Genetic Information Processing	Translation	ko03015//mRNA surveillance pathway	K14398	-	-	-
chi-miR-202-3p	47.3721	15.3105	-1.62951	0.0233778	down	XM_013963886	0.001	0.36	8.49185	7.54761e-05	0.0202487	mrna	up	chi_circ_021060	0.0340413	0.596418	4.13097	0.0120721	up	CPSF6	cleavage and polyadenylation specificity factor subunit 6-like [Bos mutus]	Genetic Information Processing	Translation	ko03015//mRNA surveillance pathway	K14398	-	-	-
chi-miR-202-3p	47.3721	15.3105	-1.62951	0.0233778	down	XM_013963886	0.001	0.36	8.49185	7.54761e-05	0.0202487	mrna	up	chi_circ_021133	0.0402718	0.823652	4.35419	0.0190079	up	CPSF6	cleavage and polyadenylation specificity factor subunit 6-like [Bos mutus]	Genetic Information Processing	Translation	ko03015//mRNA surveillance pathway	K14398	-	-	-
chi-miR-202-3p	47.3721	15.3105	-1.62951	0.0233778	down	XM_013963886	0.001	0.36	8.49185	7.54761e-05	0.0202487	mrna	up	chi_circ_021307	0.848514	0.001	-9.72879	0.00457413	down	CPSF6	cleavage and polyadenylation specificity factor subunit 6-like [Bos mutus]	Genetic Information Processing	Translation	ko03015//mRNA surveillance pathway	K14398	-	-	-
chi-miR-202-3p	47.3721	15.3105	-1.62951	0.0233778	down	XM_013963886	0.001	0.36	8.49185	7.54761e-05	0.0202487	mrna	up	chi_circ_021385	0.0668871	1.41169	4.39955	0.032637	up	CPSF6	cleavage and polyadenylation specificity factor subunit 6-like [Bos mutus]	Genetic Information Processing	Translation	ko03015//mRNA surveillance pathway	K14398	-	-	-
chi-miR-202-3p	47.3721	15.3105	-1.62951	0.0233778	down	XM_013963886	0.001	0.36	8.49185	7.54761e-05	0.0202487	mrna	up	chi_circ_021405	0.0420705	0.487066	3.53324	0.0380616	up	CPSF6	cleavage and polyadenylation specificity factor subunit 6-like [Bos mutus]	Genetic Information Processing	Translation	ko03015//mRNA surveillance pathway	K14398	-	-	-
chi-miR-202-3p	47.3721	15.3105	-1.62951	0.0233778	down	XM_013963886	0.001	0.36	8.49185	7.54761e-05	0.0202487	mrna	up	chi_circ_021541	0.100745	1.14942	3.51213	0.00328389	up	CPSF6	cleavage and polyadenylation specificity factor subunit 6-like [Bos mutus]	Genetic Information Processing	Translation	ko03015//mRNA surveillance pathway	K14398	-	-	-
chi-miR-202-3p	47.3721	15.3105	-1.62951	0.0233778	down	XM_013963886	0.001	0.36	8.49185	7.54761e-05	0.0202487	mrna	up	chi_circ_021754	1.94662	0.719779	-1.43535	0.0170596	down	CPSF6	cleavage and polyadenylation specificity factor subunit 6-like [Bos mutus]	Genetic Information Processing	Translation	ko03015//mRNA surveillance pathway	K14398	-	-	-
chi-miR-202-3p	47.3721	15.3105	-1.62951	0.0233778	down	XM_013963886	0.001	0.36	8.49185	7.54761e-05	0.0202487	mrna	up	chi_circ_022007	0.455962	2.22037	2.28382	0.027322	up	CPSF6	cleavage and polyadenylation specificity factor subunit 6-like [Bos mutus]	Genetic Information Processing	Translation	ko03015//mRNA surveillance pathway	K14398	-	-	-
chi-miR-202-3p	47.3721	15.3105	-1.62951	0.0233778	down	XM_013963886	0.001	0.36	8.49185	7.54761e-05	0.0202487	mrna	up	chi_circ_022027	0.037299	0.626035	4.06903	0.039973	up	CPSF6	cleavage and polyadenylation specificity factor subunit 6-like [Bos mutus]	Genetic Information Processing	Translation	ko03015//mRNA surveillance pathway	K14398	-	-	-
chi-miR-202-3p	47.3721	15.3105	-1.62951	0.0233778	down	XM_013963886	0.001	0.36	8.49185	7.54761e-05	0.0202487	mrna	up	chi_circ_022109	0.0462477	0.76412	4.04634	0.0221503	up	CPSF6	cleavage and polyadenylation specificity factor subunit 6-like [Bos mutus]	Genetic Information Processing	Translation	ko03015//mRNA surveillance pathway	K14398	-	-	-
chi-miR-202-3p	47.3721	15.3105	-1.62951	0.0233778	down	XM_013963886	0.001	0.36	8.49185	7.54761e-05	0.0202487	mrna	up	chi_circ_022250	0.995358	0.0696303	-3.83743	0.0301443	down	CPSF6	cleavage and polyadenylation specificity factor subunit 6-like [Bos mutus]	Genetic Information Processing	Translation	ko03015//mRNA surveillance pathway	K14398	-	-	-
chi-miR-202-3p	47.3721	15.3105	-1.62951	0.0233778	down	XM_013967518	0.001	3.59333	11.8111	6.79073e-07	0.000599282	mrna	up	chi_circ_000019	0.873422	0.277632	-1.65351	0.0112282	down	SRD5A2	3-oxo-5-alpha-steroid 4-dehydrogenase 2 isoform X2 [Capra hircus]	Metabolism;Human Diseases	Lipid metabolism;Cancers	ko05215//Prostate cancer;ko00140//Steroid hormone biosynthesis	K12344	GO:0044464//cell part;GO:0005623//cell;GO:0044424//intracellular part;GO:0005622//intracellular;GO:0031224//intrinsic component of membrane;GO:0016020//membrane;GO:0044425//membrane part	GO:0016627//oxidoreductase activity, acting on the CH-CH group of donors;GO:0016229//steroid dehydrogenase activity;GO:0003824//catalytic activity;GO:0016491//oxidoreductase activity;GO:0033765//steroid dehydrogenase activity, acting on the CH-CH group of donors	GO:0044711//single-organism biosynthetic process;GO:0048731//system development;GO:0045137//development of primary sexual characteristics;GO:1901576//organic substance biosynthetic process;GO:0061458//reproductive system development;GO:1901362//organic cyclic compound biosynthetic process;GO:0008406//gonad development;GO:0044707//single-multicellular organism process;GO:0048608//reproductive stru…
chi-miR-202-3p	47.3721	15.3105	-1.62951	0.0233778	down	XM_013967518	0.001	3.59333	11.8111	6.79073e-07	0.000599282	mrna	up	chi_circ_000024	0.391806	0.001	-8.614	0.0158452	down	SRD5A2	3-oxo-5-alpha-steroid 4-dehydrogenase 2 isoform X2 [Capra hircus]	Metabolism;Human Diseases	Lipid metabolism;Cancers	ko05215//Prostate cancer;ko00140//Steroid hormone biosynthesis	K12344	GO:0044464//cell part;GO:0005623//cell;GO:0044424//intracellular part;GO:0005622//intracellular;GO:0031224//intrinsic component of membrane;GO:0016020//membrane;GO:0044425//membrane part	GO:0016627//oxidoreductase activity, acting on the CH-CH group of donors;GO:0016229//steroid dehydrogenase activity;GO:0003824//catalytic activity;GO:0016491//oxidoreductase activity;GO:0033765//steroid dehydrogenase activity, acting on the CH-CH group of donors	GO:0044711//single-organism biosynthetic process;GO:0048731//system development;GO:0045137//development of primary sexual characteristics;GO:1901576//organic substance biosynthetic process;GO:0061458//reproductive system development;GO:1901362//organic cyclic compound biosynthetic process;GO:0008406//gonad development;GO:0044707//single-multicellular organism process;GO:0048608//reproductive stru…
chi-miR-202-3p	47.3721	15.3105	-1.62951	0.0233778	down	XM_013967518	0.001	3.59333	11.8111	6.79073e-07	0.000599282	mrna	up	chi_circ_000025	0.001	0.517421	9.01519	0.0423717	up	SRD5A2	3-oxo-5-alpha-steroid 4-dehydrogenase 2 isoform X2 [Capra hircus]	Metabolism;Human Diseases	Lipid metabolism;Cancers	ko05215//Prostate cancer;ko00140//Steroid hormone biosynthesis	K12344	GO:0044464//cell part;GO:0005623//cell;GO:0044424//intracellular part;GO:0005622//intracellular;GO:0031224//intrinsic component of membrane;GO:0016020//membrane;GO:0044425//membrane part	GO:0016627//oxidoreductase activity, acting on the CH-CH group of donors;GO:0016229//steroid dehydrogenase activity;GO:0003824//catalytic activity;GO:0016491//oxidoreductase activity;GO:0033765//steroid dehydrogenase activity, acting on the CH-CH group of donors	GO:0044711//single-organism biosynthetic process;GO:0048731//system development;GO:0045137//development of primary sexual characteristics;GO:1901576//organic substance biosynthetic process;GO:0061458//reproductive system development;GO:1901362//organic cyclic compound biosynthetic process;GO:0008406//gonad development;GO:0044707//single-multicellular organism process;GO:0048608//reproductive stru…
chi-miR-202-3p	47.3721	15.3105	-1.62951	0.0233778	down	XM_013967518	0.001	3.59333	11.8111	6.79073e-07	0.000599282	mrna	up	chi_circ_000141	0.0344504	0.001	-5.10645	0.0147251	down	SRD5A2	3-oxo-5-alpha-steroid 4-dehydrogenase 2 isoform X2 [Capra hircus]	Metabolism;Human Diseases	Lipid metabolism;Cancers	ko05215//Prostate cancer;ko00140//Steroid hormone biosynthesis	K12344	GO:0044464//cell part;GO:0005623//cell;GO:0044424//intracellular part;GO:0005622//intracellular;GO:0031224//intrinsic component of membrane;GO:0016020//membrane;GO:0044425//membrane part	GO:0016627//oxidoreductase activity, acting on the CH-CH group of donors;GO:0016229//steroid dehydrogenase activity;GO:0003824//catalytic activity;GO:0016491//oxidoreductase activity;GO:0033765//steroid dehydrogenase activity, acting on the CH-CH group of donors	GO:0044711//single-organism biosynthetic process;GO:0048731//system development;GO:0045137//development of primary sexual characteristics;GO:1901576//organic substance biosynthetic process;GO:0061458//reproductive system development;GO:1901362//organic cyclic compound biosynthetic process;GO:0008406//gonad development;GO:0044707//single-multicellular organism process;GO:0048608//reproductive stru…
chi-miR-202-3p	47.3721	15.3105	-1.62951	0.0233778	down	XM_013967518	0.001	3.59333	11.8111	6.79073e-07	0.000599282	mrna	up	chi_circ_000215	2.22129	6.55836	1.56194	0.0323157	up	SRD5A2	3-oxo-5-alpha-steroid 4-dehydrogenase 2 isoform X2 [Capra hircus]	Metabolism;Human Diseases	Lipid metabolism;Cancers	ko05215//Prostate cancer;ko00140//Steroid hormone biosynthesis	K12344	GO:0044464//cell part;GO:0005623//cell;GO:0044424//intracellular part;GO:0005622//intracellular;GO:0031224//intrinsic component of membrane;GO:0016020//membrane;GO:0044425//membrane part	GO:0016627//oxidoreductase activity, acting on the CH-CH group of donors;GO:0016229//steroid dehydrogenase activity;GO:0003824//catalytic activity;GO:0016491//oxidoreductase activity;GO:0033765//steroid dehydrogenase activity, acting on the CH-CH group of donors	GO:0044711//single-organism biosynthetic process;GO:0048731//system development;GO:0045137//development of primary sexual characteristics;GO:1901576//organic substance biosynthetic process;GO:0061458//reproductive system development;GO:1901362//organic cyclic compound biosynthetic process;GO:0008406//gonad development;GO:0044707//single-multicellular organism process;GO:0048608//reproductive stru…
chi-miR-202-3p	47.3721	15.3105	-1.62951	0.0233778	down	XM_013967518	0.001	3.59333	11.8111	6.79073e-07	0.000599282	mrna	up	chi_circ_000270	0.001	0.0339374	5.08481	0.0424809	up	SRD5A2	3-oxo-5-alpha-steroid 4-dehydrogenase 2 isoform X2 [Capra hircus]	Metabolism;Human Diseases	Lipid metabolism;Cancers	ko05215//Prostate cancer;ko00140//Steroid hormone biosynthesis	K12344	GO:0044464//cell part;GO:0005623//cell;GO:0044424//intracellular part;GO:0005622//intracellular;GO:0031224//intrinsic component of membrane;GO:0016020//membrane;GO:0044425//membrane part	GO:0016627//oxidoreductase activity, acting on the CH-CH group of donors;GO:0016229//steroid dehydrogenase activity;GO:0003824//catalytic activity;GO:0016491//oxidoreductase activity;GO:0033765//steroid dehydrogenase activity, acting on the CH-CH group of donors	GO:0044711//single-organism biosynthetic process;GO:0048731//system development;GO:0045137//development of primary sexual characteristics;GO:1901576//organic substance biosynthetic process;GO:0061458//reproductive system development;GO:1901362//organic cyclic compound biosynthetic process;GO:0008406//gonad development;GO:0044707//single-multicellular organism process;GO:0048608//reproductive stru…
chi-miR-202-3p	47.3721	15.3105	-1.62951	0.0233778	down	XM_013967518	0.001	3.59333	11.8111	6.79073e-07	0.000599282	mrna	up	chi_circ_000310	0.247541	0.0153313	-4.01311	0.030614	down	SRD5A2	3-oxo-5-alpha-steroid 4-dehydrogenase 2 isoform X2 [Capra hircus]	Metabolism;Human Diseases	Lipid metabolism;Cancers	ko05215//Prostate cancer;ko00140//Steroid hormone biosynthesis	K12344	GO:0044464//cell part;GO:0005623//cell;GO:0044424//intracellular part;GO:0005622//intracellular;GO:0031224//intrinsic component of membrane;GO:0016020//membrane;GO:0044425//membrane part	GO:0016627//oxidoreductase activity, acting on the CH-CH group of donors;GO:0016229//steroid dehydrogenase activity;GO:0003824//catalytic activity;GO:0016491//oxidoreductase activity;GO:0033765//steroid dehydrogenase activity, acting on the CH-CH group of donors	GO:0044711//single-organism biosynthetic process;GO:0048731//system development;GO:0045137//development of primary sexual characteristics;GO:1901576//organic substance biosynthetic process;GO:0061458//reproductive system development;GO:1901362//organic cyclic compound biosynthetic process;GO:0008406//gonad development;GO:0044707//single-multicellular organism process;GO:0048608//reproductive stru…
chi-miR-202-3p	47.3721	15.3105	-1.62951	0.0233778	down	XM_013967518	0.001	3.59333	11.8111	6.79073e-07	0.000599282	mrna	up	chi_circ_000404	0.0168328	0.389802	4.53339	0.0381197	up	SRD5A2	3-oxo-5-alpha-steroid 4-dehydrogenase 2 isoform X2 [Capra hircus]	Metabolism;Human Diseases	Lipid metabolism;Cancers	ko05215//Prostate cancer;ko00140//Steroid hormone biosynthesis	K12344	GO:0044464//cell part;GO:0005623//cell;GO:0044424//intracellular part;GO:0005622//intracellular;GO:0031224//intrinsic component of membrane;GO:0016020//membrane;GO:0044425//membrane part	GO:0016627//oxidoreductase activity, acting on the CH-CH group of donors;GO:0016229//steroid dehydrogenase activity;GO:0003824//catalytic activity;GO:0016491//oxidoreductase activity;GO:0033765//steroid dehydrogenase activity, acting on the CH-CH group of donors	GO:0044711//single-organism biosynthetic process;GO:0048731//system development;GO:0045137//development of primary sexual characteristics;GO:1901576//organic substance biosynthetic process;GO:0061458//reproductive system development;GO:1901362//organic cyclic compound biosynthetic process;GO:0008406//gonad development;GO:0044707//single-multicellular organism process;GO:0048608//reproductive stru…
chi-miR-202-3p	47.3721	15.3105	-1.62951	0.0233778	down	XM_013967518	0.001	3.59333	11.8111	6.79073e-07	0.000599282	mrna	up	chi_circ_000483	0.97833	0.482544	-1.01966	0.0226369	down	SRD5A2	3-oxo-5-alpha-steroid 4-dehydrogenase 2 isoform X2 [Capra hircus]	Metabolism;Human Diseases	Lipid metabolism;Cancers	ko05215//Prostate cancer;ko00140//Steroid hormone biosynthesis	K12344	GO:0044464//cell part;GO:0005623//cell;GO:0044424//intracellular part;GO:0005622//intracellular;GO:0031224//intrinsic component of membrane;GO:0016020//membrane;GO:0044425//membrane part	GO:0016627//oxidoreductase activity, acting on the CH-CH group of donors;GO:0016229//steroid dehydrogenase activity;GO:0003824//catalytic activity;GO:0016491//oxidoreductase activity;GO:0033765//steroid dehydrogenase activity, acting on the CH-CH group of donors	GO:0044711//single-organism biosynthetic process;GO:0048731//system development;GO:0045137//development of primary sexual characteristics;GO:1901576//organic substance biosynthetic process;GO:0061458//reproductive system development;GO:1901362//organic cyclic compound biosynthetic process;GO:0008406//gonad development;GO:0044707//single-multicellular organism process;GO:0048608//reproductive stru…
chi-miR-202-3p	47.3721	15.3105	-1.62951	0.0233778	down	XM_013967518	0.001	3.59333	11.8111	6.79073e-07	0.000599282	mrna	up	chi_circ_000523	0.001	0.21223	7.72948	0.0400964	up	SRD5A2	3-oxo-5-alpha-steroid 4-dehydrogenase 2 isoform X2 [Capra hircus]	Metabolism;Human Diseases	Lipid metabolism;Cancers	ko05215//Prostate cancer;ko00140//Steroid hormone biosynthesis	K12344	GO:0044464//cell part;GO:0005623//cell;GO:0044424//intracellular part;GO:0005622//intracellular;GO:0031224//intrinsic component of membrane;GO:0016020//membrane;GO:0044425//membrane part	GO:0016627//oxidoreductase activity, acting on the CH-CH group of donors;GO:0016229//steroid dehydrogenase activity;GO:0003824//catalytic activity;GO:0016491//oxidoreductase activity;GO:0033765//steroid dehydrogenase activity, acting on the CH-CH group of donors	GO:0044711//single-organism biosynthetic process;GO:0048731//system development;GO:0045137//development of primary sexual characteristics;GO:1901576//organic substance biosynthetic process;GO:0061458//reproductive system development;GO:1901362//organic cyclic compound biosynthetic process;GO:0008406//gonad development;GO:0044707//single-multicellular organism process;GO:0048608//reproductive stru…
chi-miR-202-3p	47.3721	15.3105	-1.62951	0.0233778	down	XM_013967518	0.001	3.59333	11.8111	6.79073e-07	0.000599282	mrna	up	chi_circ_000749	0.001	0.336661	8.39515	0.0351907	up	SRD5A2	3-oxo-5-alpha-steroid 4-dehydrogenase 2 isoform X2 [Capra hircus]	Metabolism;Human Diseases	Lipid metabolism;Cancers	ko05215//Prostate cancer;ko00140//Steroid hormone biosynthesis	K12344	GO:0044464//cell part;GO:0005623//cell;GO:0044424//intracellular part;GO:0005622//intracellular;GO:0031224//intrinsic component of membrane;GO:0016020//membrane;GO:0044425//membrane part	GO:0016627//oxidoreductase activity, acting on the CH-CH group of donors;GO:0016229//steroid dehydrogenase activity;GO:0003824//catalytic activity;GO:0016491//oxidoreductase activity;GO:0033765//steroid dehydrogenase activity, acting on the CH-CH group of donors	GO:0044711//single-organism biosynthetic process;GO:0048731//system development;GO:0045137//development of primary sexual characteristics;GO:1901576//organic substance biosynthetic process;GO:0061458//reproductive system development;GO:1901362//organic cyclic compound biosynthetic process;GO:0008406//gonad development;GO:0044707//single-multicellular organism process;GO:0048608//reproductive stru…
chi-miR-202-3p	47.3721	15.3105	-1.62951	0.0233778	down	XM_013967518	0.001	3.59333	11.8111	6.79073e-07	0.000599282	mrna	up	chi_circ_000790	0.71029	0.0296873	-4.58049	0.0118857	down	SRD5A2	3-oxo-5-alpha-steroid 4-dehydrogenase 2 isoform X2 [Capra hircus]	Metabolism;Human Diseases	Lipid metabolism;Cancers	ko05215//Prostate cancer;ko00140//Steroid hormone biosynthesis	K12344	GO:0044464//cell part;GO:0005623//cell;GO:0044424//intracellular part;GO:0005622//intracellular;GO:0031224//intrinsic component of membrane;GO:0016020//membrane;GO:0044425//membrane part	GO:0016627//oxidoreductase activity, acting on the CH-CH group of donors;GO:0016229//steroid dehydrogenase activity;GO:0003824//catalytic activity;GO:0016491//oxidoreductase activity;GO:0033765//steroid dehydrogenase activity, acting on the CH-CH group of donors	GO:0044711//single-organism biosynthetic process;GO:0048731//system development;GO:0045137//development of primary sexual characteristics;GO:1901576//organic substance biosynthetic process;GO:0061458//reproductive system development;GO:1901362//organic cyclic compound biosynthetic process;GO:0008406//gonad development;GO:0044707//single-multicellular organism process;GO:0048608//reproductive stru…
chi-miR-202-3p	47.3721	15.3105	-1.62951	0.0233778	down	XM_013967518	0.001	3.59333	11.8111	6.79073e-07	0.000599282	mrna	up	chi_circ_001028	0.001	0.515916	9.01099	0.0486251	up	SRD5A2	3-oxo-5-alpha-steroid 4-dehydrogenase 2 isoform X2 [Capra hircus]	Metabolism;Human Diseases	Lipid metabolism;Cancers	ko05215//Prostate cancer;ko00140//Steroid hormone biosynthesis	K12344	GO:0044464//cell part;GO:0005623//cell;GO:0044424//intracellular part;GO:0005622//intracellular;GO:0031224//intrinsic component of membrane;GO:0016020//membrane;GO:0044425//membrane part	GO:0016627//oxidoreductase activity, acting on the CH-CH group of donors;GO:0016229//steroid dehydrogenase activity;GO:0003824//catalytic activity;GO:0016491//oxidoreductase activity;GO:0033765//steroid dehydrogenase activity, acting on the CH-CH group of donors	GO:0044711//single-organism biosynthetic process;GO:0048731//system development;GO:0045137//development of primary sexual characteristics;GO:1901576//organic substance biosynthetic process;GO:0061458//reproductive system development;GO:1901362//organic cyclic compound biosynthetic process;GO:0008406//gonad development;GO:0044707//single-multicellular organism process;GO:0048608//reproductive stru…
chi-miR-202-3p	47.3721	15.3105	-1.62951	0.0233778	down	XM_013967518	0.001	3.59333	11.8111	6.79073e-07	0.000599282	mrna	up	chi_circ_001061	0.0328256	1.15613	5.13834	0.00429104	up	SRD5A2	3-oxo-5-alpha-steroid 4-dehydrogenase 2 isoform X2 [Capra hircus]	Metabolism;Human Diseases	Lipid metabolism;Cancers	ko05215//Prostate cancer;ko00140//Steroid hormone biosynthesis	K12344	GO:0044464//cell part;GO:0005623//cell;GO:0044424//intracellular part;GO:0005622//intracellular;GO:0031224//intrinsic component of membrane;GO:0016020//membrane;GO:0044425//membrane part	GO:0016627//oxidoreductase activity, acting on the CH-CH group of donors;GO:0016229//steroid dehydrogenase activity;GO:0003824//catalytic activity;GO:0016491//oxidoreductase activity;GO:0033765//steroid dehydrogenase activity, acting on the CH-CH group of donors	GO:0044711//single-organism biosynthetic process;GO:0048731//system development;GO:0045137//development of primary sexual characteristics;GO:1901576//organic substance biosynthetic process;GO:0061458//reproductive system development;GO:1901362//organic cyclic compound biosynthetic process;GO:0008406//gonad development;GO:0044707//single-multicellular organism process;GO:0048608//reproductive stru…
chi-miR-202-3p	47.3721	15.3105	-1.62951	0.0233778	down	XM_013967518	0.001	3.59333	11.8111	6.79073e-07	0.000599282	mrna	up	chi_circ_001099	0.153935	1.45581	3.24143	0.010767	up	SRD5A2	3-oxo-5-alpha-steroid 4-dehydrogenase 2 isoform X2 [Capra hircus]	Metabolism;Human Diseases	Lipid metabolism;Cancers	ko05215//Prostate cancer;ko00140//Steroid hormone biosynthesis	K12344	GO:0044464//cell part;GO:0005623//cell;GO:0044424//intracellular part;GO:0005622//intracellular;GO:0031224//intrinsic component of membrane;GO:0016020//membrane;GO:0044425//membrane part	GO:0016627//oxidoreductase activity, acting on the CH-CH group of donors;GO:0016229//steroid dehydrogenase activity;GO:0003824//catalytic activity;GO:0016491//oxidoreductase activity;GO:0033765//steroid dehydrogenase activity, acting on the CH-CH group of donors	GO:0044711//single-organism biosynthetic process;GO:0048731//system development;GO:0045137//development of primary sexual characteristics;GO:1901576//organic substance biosynthetic process;GO:0061458//reproductive system development;GO:1901362//organic cyclic compound biosynthetic process;GO:0008406//gonad development;GO:0044707//single-multicellular organism process;GO:0048608//reproductive stru…
chi-miR-202-3p	47.3721	15.3105	-1.62951	0.0233778	down	XM_013967518	0.001	3.59333	11.8111	6.79073e-07	0.000599282	mrna	up	chi_circ_001134	0.702983	3.833	2.44691	0.0495678	up	SRD5A2	3-oxo-5-alpha-steroid 4-dehydrogenase 2 isoform X2 [Capra hircus]	Metabolism;Human Diseases	Lipid metabolism;Cancers	ko05215//Prostate cancer;ko00140//Steroid hormone biosynthesis	K12344	GO:0044464//cell part;GO:0005623//cell;GO:0044424//intracellular part;GO:0005622//intracellular;GO:0031224//intrinsic component of membrane;GO:0016020//membrane;GO:0044425//membrane part	GO:0016627//oxidoreductase activity, acting on the CH-CH group of donors;GO:0016229//steroid dehydrogenase activity;GO:0003824//catalytic activity;GO:0016491//oxidoreductase activity;GO:0033765//steroid dehydrogenase activity, acting on the CH-CH group of donors	GO:0044711//single-organism biosynthetic process;GO:0048731//system development;GO:0045137//development of primary sexual characteristics;GO:1901576//organic substance biosynthetic process;GO:0061458//reproductive system development;GO:1901362//organic cyclic compound biosynthetic process;GO:0008406//gonad development;GO:0044707//single-multicellular organism process;GO:0048608//reproductive stru…
chi-miR-202-3p	47.3721	15.3105	-1.62951	0.0233778	down	XM_013967518	0.001	3.59333	11.8111	6.79073e-07	0.000599282	mrna	up	chi_circ_001190	0.0503376	0.436426	3.11603	0.0294946	up	SRD5A2	3-oxo-5-alpha-steroid 4-dehydrogenase 2 isoform X2 [Capra hircus]	Metabolism;Human Diseases	Lipid metabolism;Cancers	ko05215//Prostate cancer;ko00140//Steroid hormone biosynthesis	K12344	GO:0044464//cell part;GO:0005623//cell;GO:0044424//intracellular part;GO:0005622//intracellular;GO:0031224//intrinsic component of membrane;GO:0016020//membrane;GO:0044425//membrane part	GO:0016627//oxidoreductase activity, acting on the CH-CH group of donors;GO:0016229//steroid dehydrogenase activity;GO:0003824//catalytic activity;GO:0016491//oxidoreductase activity;GO:0033765//steroid dehydrogenase activity, acting on the CH-CH group of donors	GO:0044711//single-organism biosynthetic process;GO:0048731//system development;GO:0045137//development of primary sexual characteristics;GO:1901576//organic substance biosynthetic process;GO:0061458//reproductive system development;GO:1901362//organic cyclic compound biosynthetic process;GO:0008406//gonad development;GO:0044707//single-multicellular organism process;GO:0048608//reproductive stru…
chi-miR-202-3p	47.3721	15.3105	-1.62951	0.0233778	down	XM_013967518	0.001	3.59333	11.8111	6.79073e-07	0.000599282	mrna	up	chi_circ_001270	0.0144028	0.355153	4.62402	0.0183757	up	SRD5A2	3-oxo-5-alpha-steroid 4-dehydrogenase 2 isoform X2 [Capra hircus]	Metabolism;Human Diseases	Lipid metabolism;Cancers	ko05215//Prostate cancer;ko00140//Steroid hormone biosynthesis	K12344	GO:0044464//cell part;GO:0005623//cell;GO:0044424//intracellular part;GO:0005622//intracellular;GO:0031224//intrinsic component of membrane;GO:0016020//membrane;GO:0044425//membrane part	GO:0016627//oxidoreductase activity, acting on the CH-CH group of donors;GO:0016229//steroid dehydrogenase activity;GO:0003824//catalytic activity;GO:0016491//oxidoreductase activity;GO:0033765//steroid dehydrogenase activity, acting on the CH-CH group of donors	GO:0044711//single-organism biosynthetic process;GO:0048731//system development;GO:0045137//development of primary sexual characteristics;GO:1901576//organic substance biosynthetic process;GO:0061458//reproductive system development;GO:1901362//organic cyclic compound biosynthetic process;GO:0008406//gonad development;GO:0044707//single-multicellular organism process;GO:0048608//reproductive stru…
chi-miR-202-3p	47.3721	15.3105	-1.62951	0.0233778	down	XM_013967518	0.001	3.59333	11.8111	6.79073e-07	0.000599282	mrna	up	chi_circ_001305	0.559914	0.139823	-2.00161	0.0117192	down	SRD5A2	3-oxo-5-alpha-steroid 4-dehydrogenase 2 isoform X2 [Capra hircus]	Metabolism;Human Diseases	Lipid metabolism;Cancers	ko05215//Prostate cancer;ko00140//Steroid hormone biosynthesis	K12344	GO:0044464//cell part;GO:0005623//cell;GO:0044424//intracellular part;GO:0005622//intracellular;GO:0031224//intrinsic component of membrane;GO:0016020//membrane;GO:0044425//membrane part	GO:0016627//oxidoreductase activity, acting on the CH-CH group of donors;GO:0016229//steroid dehydrogenase activity;GO:0003824//catalytic activity;GO:0016491//oxidoreductase activity;GO:0033765//steroid dehydrogenase activity, acting on the CH-CH group of donors	GO:0044711//single-organism biosynthetic process;GO:0048731//system development;GO:0045137//development of primary sexual characteristics;GO:1901576//organic substance biosynthetic process;GO:0061458//reproductive system development;GO:1901362//organic cyclic compound biosynthetic process;GO:0008406//gonad development;GO:0044707//single-multicellular organism process;GO:0048608//reproductive stru…
chi-miR-202-3p	47.3721	15.3105	-1.62951	0.0233778	down	XM_013967518	0.001	3.59333	11.8111	6.79073e-07	0.000599282	mrna	up	chi_circ_001319	0.21338	0.0486524	-2.13284	0.0214573	down	SRD5A2	3-oxo-5-alpha-steroid 4-dehydrogenase 2 isoform X2 [Capra hircus]	Metabolism;Human Diseases	Lipid metabolism;Cancers	ko05215//Prostate cancer;ko00140//Steroid hormone biosynthesis	K12344	GO:0044464//cell part;GO:0005623//cell;GO:0044424//intracellular part;GO:0005622//intracellular;GO:0031224//intrinsic component of membrane;GO:0016020//membrane;GO:0044425//membrane part	GO:0016627//oxidoreductase activity, acting on the CH-CH group of donors;GO:0016229//steroid dehydrogenase activity;GO:0003824//catalytic activity;GO:0016491//oxidoreductase activity;GO:0033765//steroid dehydrogenase activity, acting on the CH-CH group of donors	GO:0044711//single-organism biosynthetic process;GO:0048731//system development;GO:0045137//development of primary sexual characteristics;GO:1901576//organic substance biosynthetic process;GO:0061458//reproductive system development;GO:1901362//organic cyclic compound biosynthetic process;GO:0008406//gonad development;GO:0044707//single-multicellular organism process;GO:0048608//reproductive stru…
chi-miR-202-3p	47.3721	15.3105	-1.62951	0.0233778	down	XM_013967518	0.001	3.59333	11.8111	6.79073e-07	0.000599282	mrna	up	chi_circ_001463	0.486512	1.88089	1.95087	0.0383146	up	SRD5A2	3-oxo-5-alpha-steroid 4-dehydrogenase 2 isoform X2 [Capra hircus]	Metabolism;Human Diseases	Lipid metabolism;Cancers	ko05215//Prostate cancer;ko00140//Steroid hormone biosynthesis	K12344	GO:0044464//cell part;GO:0005623//cell;GO:0044424//intracellular part;GO:0005622//intracellular;GO:0031224//intrinsic component of membrane;GO:0016020//membrane;GO:0044425//membrane part	GO:0016627//oxidoreductase activity, acting on the CH-CH group of donors;GO:0016229//steroid dehydrogenase activity;GO:0003824//catalytic activity;GO:0016491//oxidoreductase activity;GO:0033765//steroid dehydrogenase activity, acting on the CH-CH group of donors	GO:0044711//single-organism biosynthetic process;GO:0048731//system development;GO:0045137//development of primary sexual characteristics;GO:1901576//organic substance biosynthetic process;GO:0061458//reproductive system development;GO:1901362//organic cyclic compound biosynthetic process;GO:0008406//gonad development;GO:0044707//single-multicellular organism process;GO:0048608//reproductive stru…
chi-miR-202-3p	47.3721	15.3105	-1.62951	0.0233778	down	XM_013967518	0.001	3.59333	11.8111	6.79073e-07	0.000599282	mrna	up	chi_circ_001608	1.07094	3.39612	1.66502	0.0352757	up	SRD5A2	3-oxo-5-alpha-steroid 4-dehydrogenase 2 isoform X2 [Capra hircus]	Metabolism;Human Diseases	Lipid metabolism;Cancers	ko05215//Prostate cancer;ko00140//Steroid hormone biosynthesis	K12344	GO:0044464//cell part;GO:0005623//cell;GO:0044424//intracellular part;GO:0005622//intracellular;GO:0031224//intrinsic component of membrane;GO:0016020//membrane;GO:0044425//membrane part	GO:0016627//oxidoreductase activity, acting on the CH-CH group of donors;GO:0016229//steroid dehydrogenase activity;GO:0003824//catalytic activity;GO:0016491//oxidoreductase activity;GO:0033765//steroid dehydrogenase activity, acting on the CH-CH group of donors	GO:0044711//single-organism biosynthetic process;GO:0048731//system development;GO:0045137//development of primary sexual characteristics;GO:1901576//organic substance biosynthetic process;GO:0061458//reproductive system development;GO:1901362//organic cyclic compound biosynthetic process;GO:0008406//gonad development;GO:0044707//single-multicellular organism process;GO:0048608//reproductive stru…
chi-miR-202-3p	47.3721	15.3105	-1.62951	0.0233778	down	XM_013967518	0.001	3.59333	11.8111	6.79073e-07	0.000599282	mrna	up	chi_circ_001954	0.784376	0.001	-9.6154	0.00612977	down	SRD5A2	3-oxo-5-alpha-steroid 4-dehydrogenase 2 isoform X2 [Capra hircus]	Metabolism;Human Diseases	Lipid metabolism;Cancers	ko05215//Prostate cancer;ko00140//Steroid hormone biosynthesis	K12344	GO:0044464//cell part;GO:0005623//cell;GO:0044424//intracellular part;GO:0005622//intracellular;GO:0031224//intrinsic component of membrane;GO:0016020//membrane;GO:0044425//membrane part	GO:0016627//oxidoreductase activity, acting on the CH-CH group of donors;GO:0016229//steroid dehydrogenase activity;GO:0003824//catalytic activity;GO:0016491//oxidoreductase activity;GO:0033765//steroid dehydrogenase activity, acting on the CH-CH group of donors	GO:0044711//single-organism biosynthetic process;GO:0048731//system development;GO:0045137//development of primary sexual characteristics;GO:1901576//organic substance biosynthetic process;GO:0061458//reproductive system development;GO:1901362//organic cyclic compound biosynthetic process;GO:0008406//gonad development;GO:0044707//single-multicellular organism process;GO:0048608//reproductive stru…
chi-miR-202-3p	47.3721	15.3105	-1.62951	0.0233778	down	XM_013967518	0.001	3.59333	11.8111	6.79073e-07	0.000599282	mrna	up	chi_circ_002103	0.698528	0.134977	-2.3716	0.0286578	down	SRD5A2	3-oxo-5-alpha-steroid 4-dehydrogenase 2 isoform X2 [Capra hircus]	Metabolism;Human Diseases	Lipid metabolism;Cancers	ko05215//Prostate cancer;ko00140//Steroid hormone biosynthesis	K12344	GO:0044464//cell part;GO:0005623//cell;GO:0044424//intracellular part;GO:0005622//intracellular;GO:0031224//intrinsic component of membrane;GO:0016020//membrane;GO:0044425//membrane part	GO:0016627//oxidoreductase activity, acting on the CH-CH group of donors;GO:0016229//steroid dehydrogenase activity;GO:0003824//catalytic activity;GO:0016491//oxidoreductase activity;GO:0033765//steroid dehydrogenase activity, acting on the CH-CH group of donors	GO:0044711//single-organism biosynthetic process;GO:0048731//system development;GO:0045137//development of primary sexual characteristics;GO:1901576//organic substance biosynthetic process;GO:0061458//reproductive system development;GO:1901362//organic cyclic compound biosynthetic process;GO:0008406//gonad development;GO:0044707//single-multicellular organism process;GO:0048608//reproductive stru…
chi-miR-202-3p	47.3721	15.3105	-1.62951	0.0233778	down	XM_013967518	0.001	3.59333	11.8111	6.79073e-07	0.000599282	mrna	up	chi_circ_002209	0.814644	0.378942	-1.10419	0.0358024	down	SRD5A2	3-oxo-5-alpha-steroid 4-dehydrogenase 2 isoform X2 [Capra hircus]	Metabolism;Human Diseases	Lipid metabolism;Cancers	ko05215//Prostate cancer;ko00140//Steroid hormone biosynthesis	K12344	GO:0044464//cell part;GO:0005623//cell;GO:0044424//intracellular part;GO:0005622//intracellular;GO:0031224//intrinsic component of membrane;GO:0016020//membrane;GO:0044425//membrane part	GO:0016627//oxidoreductase activity, acting on the CH-CH group of donors;GO:0016229//steroid dehydrogenase activity;GO:0003824//catalytic activity;GO:0016491//oxidoreductase activity;GO:0033765//steroid dehydrogenase activity, acting on the CH-CH group of donors	GO:0044711//single-organism biosynthetic process;GO:0048731//system development;GO:0045137//development of primary sexual characteristics;GO:1901576//organic substance biosynthetic process;GO:0061458//reproductive system development;GO:1901362//organic cyclic compound biosynthetic process;GO:0008406//gonad development;GO:0044707//single-multicellular organism process;GO:0048608//reproductive stru…
chi-miR-202-3p	47.3721	15.3105	-1.62951	0.0233778	down	XM_013967518	0.001	3.59333	11.8111	6.79073e-07	0.000599282	mrna	up	chi_circ_002431	0.212436	0.001	-7.73089	0.0220291	down	SRD5A2	3-oxo-5-alpha-steroid 4-dehydrogenase 2 isoform X2 [Capra hircus]	Metabolism;Human Diseases	Lipid metabolism;Cancers	ko05215//Prostate cancer;ko00140//Steroid hormone biosynthesis	K12344	GO:0044464//cell part;GO:0005623//cell;GO:0044424//intracellular part;GO:0005622//intracellular;GO:0031224//intrinsic component of membrane;GO:0016020//membrane;GO:0044425//membrane part	GO:0016627//oxidoreductase activity, acting on the CH-CH group of donors;GO:0016229//steroid dehydrogenase activity;GO:0003824//catalytic activity;GO:0016491//oxidoreductase activity;GO:0033765//steroid dehydrogenase activity, acting on the CH-CH group of donors	GO:0044711//single-organism biosynthetic process;GO:0048731//system development;GO:0045137//development of primary sexual characteristics;GO:1901576//organic substance biosynthetic process;GO:0061458//reproductive system development;GO:1901362//organic cyclic compound biosynthetic process;GO:0008406//gonad development;GO:0044707//single-multicellular organism process;GO:0048608//reproductive stru…
chi-miR-202-3p	47.3721	15.3105	-1.62951	0.0233778	down	XM_013967518	0.001	3.59333	11.8111	6.79073e-07	0.000599282	mrna	up	chi_circ_002535	0.001	0.65005	9.34441	0.0162736	up	SRD5A2	3-oxo-5-alpha-steroid 4-dehydrogenase 2 isoform X2 [Capra hircus]	Metabolism;Human Diseases	Lipid metabolism;Cancers	ko05215//Prostate cancer;ko00140//Steroid hormone biosynthesis	K12344	GO:0044464//cell part;GO:0005623//cell;GO:0044424//intracellular part;GO:0005622//intracellular;GO:0031224//intrinsic component of membrane;GO:0016020//membrane;GO:0044425//membrane part	GO:0016627//oxidoreductase activity, acting on the CH-CH group of donors;GO:0016229//steroid dehydrogenase activity;GO:0003824//catalytic activity;GO:0016491//oxidoreductase activity;GO:0033765//steroid dehydrogenase activity, acting on the CH-CH group of donors	GO:0044711//single-organism biosynthetic process;GO:0048731//system development;GO:0045137//development of primary sexual characteristics;GO:1901576//organic substance biosynthetic process;GO:0061458//reproductive system development;GO:1901362//organic cyclic compound biosynthetic process;GO:0008406//gonad development;GO:0044707//single-multicellular organism process;GO:0048608//reproductive stru…
chi-miR-202-3p	47.3721	15.3105	-1.62951	0.0233778	down	XM_013967518	0.001	3.59333	11.8111	6.79073e-07	0.000599282	mrna	up	chi_circ_002614	5.2169	0.203794	-4.67801	0.000263517	down	SRD5A2	3-oxo-5-alpha-steroid 4-dehydrogenase 2 isoform X2 [Capra hircus]	Metabolism;Human Diseases	Lipid metabolism;Cancers	ko05215//Prostate cancer;ko00140//Steroid hormone biosynthesis	K12344	GO:0044464//cell part;GO:0005623//cell;GO:0044424//intracellular part;GO:0005622//intracellular;GO:0031224//intrinsic component of membrane;GO:0016020//membrane;GO:0044425//membrane part	GO:0016627//oxidoreductase activity, acting on the CH-CH group of donors;GO:0016229//steroid dehydrogenase activity;GO:0003824//catalytic activity;GO:0016491//oxidoreductase activity;GO:0033765//steroid dehydrogenase activity, acting on the CH-CH group of donors	GO:0044711//single-organism biosynthetic process;GO:0048731//system development;GO:0045137//development of primary sexual characteristics;GO:1901576//organic substance biosynthetic process;GO:0061458//reproductive system development;GO:1901362//organic cyclic compound biosynthetic process;GO:0008406//gonad development;GO:0044707//single-multicellular organism process;GO:0048608//reproductive stru…
chi-miR-202-3p	47.3721	15.3105	-1.62951	0.0233778	down	XM_013967518	0.001	3.59333	11.8111	6.79073e-07	0.000599282	mrna	up	chi_circ_002615	0.725837	0.001	-9.5035	0.0057238	down	SRD5A2	3-oxo-5-alpha-steroid 4-dehydrogenase 2 isoform X2 [Capra hircus]	Metabolism;Human Diseases	Lipid metabolism;Cancers	ko05215//Prostate cancer;ko00140//Steroid hormone biosynthesis	K12344	GO:0044464//cell part;GO:0005623//cell;GO:0044424//intracellular part;GO:0005622//intracellular;GO:0031224//intrinsic component of membrane;GO:0016020//membrane;GO:0044425//membrane part	GO:0016627//oxidoreductase activity, acting on the CH-CH group of donors;GO:0016229//steroid dehydrogenase activity;GO:0003824//catalytic activity;GO:0016491//oxidoreductase activity;GO:0033765//steroid dehydrogenase activity, acting on the CH-CH group of donors	GO:0044711//single-organism biosynthetic process;GO:0048731//system development;GO:0045137//development of primary sexual characteristics;GO:1901576//organic substance biosynthetic process;GO:0061458//reproductive system development;GO:1901362//organic cyclic compound biosynthetic process;GO:0008406//gonad development;GO:0044707//single-multicellular organism process;GO:0048608//reproductive stru…
chi-miR-202-3p	47.3721	15.3105	-1.62951	0.0233778	down	XM_013967518	0.001	3.59333	11.8111	6.79073e-07	0.000599282	mrna	up	chi_circ_002752	0.267233	1.06595	1.99597	0.0275956	up	SRD5A2	3-oxo-5-alpha-steroid 4-dehydrogenase 2 isoform X2 [Capra hircus]	Metabolism;Human Diseases	Lipid metabolism;Cancers	ko05215//Prostate cancer;ko00140//Steroid hormone biosynthesis	K12344	GO:0044464//cell part;GO:0005623//cell;GO:0044424//intracellular part;GO:0005622//intracellular;GO:0031224//intrinsic component of membrane;GO:0016020//membrane;GO:0044425//membrane part	GO:0016627//oxidoreductase activity, acting on the CH-CH group of donors;GO:0016229//steroid dehydrogenase activity;GO:0003824//catalytic activity;GO:0016491//oxidoreductase activity;GO:0033765//steroid dehydrogenase activity, acting on the CH-CH group of donors	GO:0044711//single-organism biosynthetic process;GO:0048731//system development;GO:0045137//development of primary sexual characteristics;GO:1901576//organic substance biosynthetic process;GO:0061458//reproductive system development;GO:1901362//organic cyclic compound biosynthetic process;GO:0008406//gonad development;GO:0044707//single-multicellular organism process;GO:0048608//reproductive stru…
chi-miR-202-3p	47.3721	15.3105	-1.62951	0.0233778	down	XM_013967518	0.001	3.59333	11.8111	6.79073e-07	0.000599282	mrna	up	chi_circ_003038	0.117911	0.001	-6.88155	0.0389611	down	SRD5A2	3-oxo-5-alpha-steroid 4-dehydrogenase 2 isoform X2 [Capra hircus]	Metabolism;Human Diseases	Lipid metabolism;Cancers	ko05215//Prostate cancer;ko00140//Steroid hormone biosynthesis	K12344	GO:0044464//cell part;GO:0005623//cell;GO:0044424//intracellular part;GO:0005622//intracellular;GO:0031224//intrinsic component of membrane;GO:0016020//membrane;GO:0044425//membrane part	GO:0016627//oxidoreductase activity, acting on the CH-CH group of donors;GO:0016229//steroid dehydrogenase activity;GO:0003824//catalytic activity;GO:0016491//oxidoreductase activity;GO:0033765//steroid dehydrogenase activity, acting on the CH-CH group of donors	GO:0044711//single-organism biosynthetic process;GO:0048731//system development;GO:0045137//development of primary sexual characteristics;GO:1901576//organic substance biosynthetic process;GO:0061458//reproductive system development;GO:1901362//organic cyclic compound biosynthetic process;GO:0008406//gonad development;GO:0044707//single-multicellular organism process;GO:0048608//reproductive stru…
chi-miR-202-3p	47.3721	15.3105	-1.62951	0.0233778	down	XM_013967518	0.001	3.59333	11.8111	6.79073e-07	0.000599282	mrna	up	chi_circ_003052	0.380728	2.01737	2.40564	0.0188258	up	SRD5A2	3-oxo-5-alpha-steroid 4-dehydrogenase 2 isoform X2 [Capra hircus]	Metabolism;Human Diseases	Lipid metabolism;Cancers	ko05215//Prostate cancer;ko00140//Steroid hormone biosynthesis	K12344	GO:0044464//cell part;GO:0005623//cell;GO:0044424//intracellular part;GO:0005622//intracellular;GO:0031224//intrinsic component of membrane;GO:0016020//membrane;GO:0044425//membrane part	GO:0016627//oxidoreductase activity, acting on the CH-CH group of donors;GO:0016229//steroid dehydrogenase activity;GO:0003824//catalytic activity;GO:0016491//oxidoreductase activity;GO:0033765//steroid dehydrogenase activity, acting on the CH-CH group of donors	GO:0044711//single-organism biosynthetic process;GO:0048731//system development;GO:0045137//development of primary sexual characteristics;GO:1901576//organic substance biosynthetic process;GO:0061458//reproductive system development;GO:1901362//organic cyclic compound biosynthetic process;GO:0008406//gonad development;GO:0044707//single-multicellular organism process;GO:0048608//reproductive stru…
chi-miR-202-3p	47.3721	15.3105	-1.62951	0.0233778	down	XM_013967518	0.001	3.59333	11.8111	6.79073e-07	0.000599282	mrna	up	chi_circ_003344	0.001	2.82294	11.463	0.00733761	up	SRD5A2	3-oxo-5-alpha-steroid 4-dehydrogenase 2 isoform X2 [Capra hircus]	Metabolism;Human Diseases	Lipid metabolism;Cancers	ko05215//Prostate cancer;ko00140//Steroid hormone biosynthesis	K12344	GO:0044464//cell part;GO:0005623//cell;GO:0044424//intracellular part;GO:0005622//intracellular;GO:0031224//intrinsic component of membrane;GO:0016020//membrane;GO:0044425//membrane part	GO:0016627//oxidoreductase activity, acting on the CH-CH group of donors;GO:0016229//steroid dehydrogenase activity;GO:0003824//catalytic activity;GO:0016491//oxidoreductase activity;GO:0033765//steroid dehydrogenase activity, acting on the CH-CH group of donors	GO:0044711//single-organism biosynthetic process;GO:0048731//system development;GO:0045137//development of primary sexual characteristics;GO:1901576//organic substance biosynthetic process;GO:0061458//reproductive system development;GO:1901362//organic cyclic compound biosynthetic process;GO:0008406//gonad development;GO:0044707//single-multicellular organism process;GO:0048608//reproductive stru…
chi-miR-202-3p	47.3721	15.3105	-1.62951	0.0233778	down	XM_013967518	0.001	3.59333	11.8111	6.79073e-07	0.000599282	mrna	up	chi_circ_003502	0.001	0.166262	7.37731	0.0186782	up	SRD5A2	3-oxo-5-alpha-steroid 4-dehydrogenase 2 isoform X2 [Capra hircus]	Metabolism;Human Diseases	Lipid metabolism;Cancers	ko05215//Prostate cancer;ko00140//Steroid hormone biosynthesis	K12344	GO:0044464//cell part;GO:0005623//cell;GO:0044424//intracellular part;GO:0005622//intracellular;GO:0031224//intrinsic component of membrane;GO:0016020//membrane;GO:0044425//membrane part	GO:0016627//oxidoreductase activity, acting on the CH-CH group of donors;GO:0016229//steroid dehydrogenase activity;GO:0003824//catalytic activity;GO:0016491//oxidoreductase activity;GO:0033765//steroid dehydrogenase activity, acting on the CH-CH group of donors	GO:0044711//single-organism biosynthetic process;GO:0048731//system development;GO:0045137//development of primary sexual characteristics;GO:1901576//organic substance biosynthetic process;GO:0061458//reproductive system development;GO:1901362//organic cyclic compound biosynthetic process;GO:0008406//gonad development;GO:0044707//single-multicellular organism process;GO:0048608//reproductive stru…
chi-miR-202-3p	47.3721	15.3105	-1.62951	0.0233778	down	XM_013967518	0.001	3.59333	11.8111	6.79073e-07	0.000599282	mrna	up	chi_circ_003848	7.56166	3.52531	-1.10096	0.00914697	down	SRD5A2	3-oxo-5-alpha-steroid 4-dehydrogenase 2 isoform X2 [Capra hircus]	Metabolism;Human Diseases	Lipid metabolism;Cancers	ko05215//Prostate cancer;ko00140//Steroid hormone biosynthesis	K12344	GO:0044464//cell part;GO:0005623//cell;GO:0044424//intracellular part;GO:0005622//intracellular;GO:0031224//intrinsic component of membrane;GO:0016020//membrane;GO:0044425//membrane part	GO:0016627//oxidoreductase activity, acting on the CH-CH group of donors;GO:0016229//steroid dehydrogenase activity;GO:0003824//catalytic activity;GO:0016491//oxidoreductase activity;GO:0033765//steroid dehydrogenase activity, acting on the CH-CH group of donors	GO:0044711//single-organism biosynthetic process;GO:0048731//system development;GO:0045137//development of primary sexual characteristics;GO:1901576//organic substance biosynthetic process;GO:0061458//reproductive system development;GO:1901362//organic cyclic compound biosynthetic process;GO:0008406//gonad development;GO:0044707//single-multicellular organism process;GO:0048608//reproductive stru…
chi-miR-202-3p	47.3721	15.3105	-1.62951	0.0233778	down	XM_013967518	0.001	3.59333	11.8111	6.79073e-07	0.000599282	mrna	up	chi_circ_003850	0.0125498	0.438358	5.12638	0.0207794	up	SRD5A2	3-oxo-5-alpha-steroid 4-dehydrogenase 2 isoform X2 [Capra hircus]	Metabolism;Human Diseases	Lipid metabolism;Cancers	ko05215//Prostate cancer;ko00140//Steroid hormone biosynthesis	K12344	GO:0044464//cell part;GO:0005623//cell;GO:0044424//intracellular part;GO:0005622//intracellular;GO:0031224//intrinsic component of membrane;GO:0016020//membrane;GO:0044425//membrane part	GO:0016627//oxidoreductase activity, acting on the CH-CH group of donors;GO:0016229//steroid dehydrogenase activity;GO:0003824//catalytic activity;GO:0016491//oxidoreductase activity;GO:0033765//steroid dehydrogenase activity, acting on the CH-CH group of donors	GO:0044711//single-organism biosynthetic process;GO:0048731//system development;GO:0045137//development of primary sexual characteristics;GO:1901576//organic substance biosynthetic process;GO:0061458//reproductive system development;GO:1901362//organic cyclic compound biosynthetic process;GO:0008406//gonad development;GO:0044707//single-multicellular organism process;GO:0048608//reproductive stru…
chi-miR-202-3p	47.3721	15.3105	-1.62951	0.0233778	down	XM_013967518	0.001	3.59333	11.8111	6.79073e-07	0.000599282	mrna	up	chi_circ_004127	0.0871012	1.12922	3.69649	0.00688197	up	SRD5A2	3-oxo-5-alpha-steroid 4-dehydrogenase 2 isoform X2 [Capra hircus]	Metabolism;Human Diseases	Lipid metabolism;Cancers	ko05215//Prostate cancer;ko00140//Steroid hormone biosynthesis	K12344	GO:0044464//cell part;GO:0005623//cell;GO:0044424//intracellular part;GO:0005622//intracellular;GO:0031224//intrinsic component of membrane;GO:0016020//membrane;GO:0044425//membrane part	GO:0016627//oxidoreductase activity, acting on the CH-CH group of donors;GO:0016229//steroid dehydrogenase activity;GO:0003824//catalytic activity;GO:0016491//oxidoreductase activity;GO:0033765//steroid dehydrogenase activity, acting on the CH-CH group of donors	GO:0044711//single-organism biosynthetic process;GO:0048731//system development;GO:0045137//development of primary sexual characteristics;GO:1901576//organic substance biosynthetic process;GO:0061458//reproductive system development;GO:1901362//organic cyclic compound biosynthetic process;GO:0008406//gonad development;GO:0044707//single-multicellular organism process;GO:0048608//reproductive stru…
chi-miR-202-3p	47.3721	15.3105	-1.62951	0.0233778	down	XM_013967518	0.001	3.59333	11.8111	6.79073e-07	0.000599282	mrna	up	chi_circ_004260	0.0284618	0.126085	2.1473	0.0438912	up	SRD5A2	3-oxo-5-alpha-steroid 4-dehydrogenase 2 isoform X2 [Capra hircus]	Metabolism;Human Diseases	Lipid metabolism;Cancers	ko05215//Prostate cancer;ko00140//Steroid hormone biosynthesis	K12344	GO:0044464//cell part;GO:0005623//cell;GO:0044424//intracellular part;GO:0005622//intracellular;GO:0031224//intrinsic component of membrane;GO:0016020//membrane;GO:0044425//membrane part	GO:0016627//oxidoreductase activity, acting on the CH-CH group of donors;GO:0016229//steroid dehydrogenase activity;GO:0003824//catalytic activity;GO:0016491//oxidoreductase activity;GO:0033765//steroid dehydrogenase activity, acting on the CH-CH group of donors	GO:0044711//single-organism biosynthetic process;GO:0048731//system development;GO:0045137//development of primary sexual characteristics;GO:1901576//organic substance biosynthetic process;GO:0061458//reproductive system development;GO:1901362//organic cyclic compound biosynthetic process;GO:0008406//gonad development;GO:0044707//single-multicellular organism process;GO:0048608//reproductive stru…
chi-miR-202-3p	47.3721	15.3105	-1.62951	0.0233778	down	XM_013967518	0.001	3.59333	11.8111	6.79073e-07	0.000599282	mrna	up	chi_circ_004412	0.001	0.444589	8.79633	0.0346334	up	SRD5A2	3-oxo-5-alpha-steroid 4-dehydrogenase 2 isoform X2 [Capra hircus]	Metabolism;Human Diseases	Lipid metabolism;Cancers	ko05215//Prostate cancer;ko00140//Steroid hormone biosynthesis	K12344	GO:0044464//cell part;GO:0005623//cell;GO:0044424//intracellular part;GO:0005622//intracellular;GO:0031224//intrinsic component of membrane;GO:0016020//membrane;GO:0044425//membrane part	GO:0016627//oxidoreductase activity, acting on the CH-CH group of donors;GO:0016229//steroid dehydrogenase activity;GO:0003824//catalytic activity;GO:0016491//oxidoreductase activity;GO:0033765//steroid dehydrogenase activity, acting on the CH-CH group of donors	GO:0044711//single-organism biosynthetic process;GO:0048731//system development;GO:0045137//development of primary sexual characteristics;GO:1901576//organic substance biosynthetic process;GO:0061458//reproductive system development;GO:1901362//organic cyclic compound biosynthetic process;GO:0008406//gonad development;GO:0044707//single-multicellular organism process;GO:0048608//reproductive stru…
chi-miR-202-3p	47.3721	15.3105	-1.62951	0.0233778	down	XM_013967518	0.001	3.59333	11.8111	6.79073e-07	0.000599282	mrna	up	chi_circ_004760	0.665431	0.0969536	-2.77892	0.0261589	down	SRD5A2	3-oxo-5-alpha-steroid 4-dehydrogenase 2 isoform X2 [Capra hircus]	Metabolism;Human Diseases	Lipid metabolism;Cancers	ko05215//Prostate cancer;ko00140//Steroid hormone biosynthesis	K12344	GO:0044464//cell part;GO:0005623//cell;GO:0044424//intracellular part;GO:0005622//intracellular;GO:0031224//intrinsic component of membrane;GO:0016020//membrane;GO:0044425//membrane part	GO:0016627//oxidoreductase activity, acting on the CH-CH group of donors;GO:0016229//steroid dehydrogenase activity;GO:0003824//catalytic activity;GO:0016491//oxidoreductase activity;GO:0033765//steroid dehydrogenase activity, acting on the CH-CH group of donors	GO:0044711//single-organism biosynthetic process;GO:0048731//system development;GO:0045137//development of primary sexual characteristics;GO:1901576//organic substance biosynthetic process;GO:0061458//reproductive system development;GO:1901362//organic cyclic compound biosynthetic process;GO:0008406//gonad development;GO:0044707//single-multicellular organism process;GO:0048608//reproductive stru…
chi-miR-202-3p	47.3721	15.3105	-1.62951	0.0233778	down	XM_013967518	0.001	3.59333	11.8111	6.79073e-07	0.000599282	mrna	up	chi_circ_004783	0.0248293	0.475804	4.26025	0.0438729	up	SRD5A2	3-oxo-5-alpha-steroid 4-dehydrogenase 2 isoform X2 [Capra hircus]	Metabolism;Human Diseases	Lipid metabolism;Cancers	ko05215//Prostate cancer;ko00140//Steroid hormone biosynthesis	K12344	GO:0044464//cell part;GO:0005623//cell;GO:0044424//intracellular part;GO:0005622//intracellular;GO:0031224//intrinsic component of membrane;GO:0016020//membrane;GO:0044425//membrane part	GO:0016627//oxidoreductase activity, acting on the CH-CH group of donors;GO:0016229//steroid dehydrogenase activity;GO:0003824//catalytic activity;GO:0016491//oxidoreductase activity;GO:0033765//steroid dehydrogenase activity, acting on the CH-CH group of donors	GO:0044711//single-organism biosynthetic process;GO:0048731//system development;GO:0045137//development of primary sexual characteristics;GO:1901576//organic substance biosynthetic process;GO:0061458//reproductive system development;GO:1901362//organic cyclic compound biosynthetic process;GO:0008406//gonad development;GO:0044707//single-multicellular organism process;GO:0048608//reproductive stru…
chi-miR-202-3p	47.3721	15.3105	-1.62951	0.0233778	down	XM_013967518	0.001	3.59333	11.8111	6.79073e-07	0.000599282	mrna	up	chi_circ_005047	3.83359	1.49619	-1.35741	0.00969473	down	SRD5A2	3-oxo-5-alpha-steroid 4-dehydrogenase 2 isoform X2 [Capra hircus]	Metabolism;Human Diseases	Lipid metabolism;Cancers	ko05215//Prostate cancer;ko00140//Steroid hormone biosynthesis	K12344	GO:0044464//cell part;GO:0005623//cell;GO:0044424//intracellular part;GO:0005622//intracellular;GO:0031224//intrinsic component of membrane;GO:0016020//membrane;GO:0044425//membrane part	GO:0016627//oxidoreductase activity, acting on the CH-CH group of donors;GO:0016229//steroid dehydrogenase activity;GO:0003824//catalytic activity;GO:0016491//oxidoreductase activity;GO:0033765//steroid dehydrogenase activity, acting on the CH-CH group of donors	GO:0044711//single-organism biosynthetic process;GO:0048731//system development;GO:0045137//development of primary sexual characteristics;GO:1901576//organic substance biosynthetic process;GO:0061458//reproductive system development;GO:1901362//organic cyclic compound biosynthetic process;GO:0008406//gonad development;GO:0044707//single-multicellular organism process;GO:0048608//reproductive stru…
chi-miR-202-3p	47.3721	15.3105	-1.62951	0.0233778	down	XM_013967518	0.001	3.59333	11.8111	6.79073e-07	0.000599282	mrna	up	chi_circ_005062	0.001	0.169931	7.40881	0.0237427	up	SRD5A2	3-oxo-5-alpha-steroid 4-dehydrogenase 2 isoform X2 [Capra hircus]	Metabolism;Human Diseases	Lipid metabolism;Cancers	ko05215//Prostate cancer;ko00140//Steroid hormone biosynthesis	K12344	GO:0044464//cell part;GO:0005623//cell;GO:0044424//intracellular part;GO:0005622//intracellular;GO:0031224//intrinsic component of membrane;GO:0016020//membrane;GO:0044425//membrane part	GO:0016627//oxidoreductase activity, acting on the CH-CH group of donors;GO:0016229//steroid dehydrogenase activity;GO:0003824//catalytic activity;GO:0016491//oxidoreductase activity;GO:0033765//steroid dehydrogenase activity, acting on the CH-CH group of donors	GO:0044711//single-organism biosynthetic process;GO:0048731//system development;GO:0045137//development of primary sexual characteristics;GO:1901576//organic substance biosynthetic process;GO:0061458//reproductive system development;GO:1901362//organic cyclic compound biosynthetic process;GO:0008406//gonad development;GO:0044707//single-multicellular organism process;GO:0048608//reproductive stru…
chi-miR-202-3p	47.3721	15.3105	-1.62951	0.0233778	down	XM_013967518	0.001	3.59333	11.8111	6.79073e-07	0.000599282	mrna	up	chi_circ_005245	2.11471	6.22108	1.5567	0.0421988	up	SRD5A2	3-oxo-5-alpha-steroid 4-dehydrogenase 2 isoform X2 [Capra hircus]	Metabolism;Human Diseases	Lipid metabolism;Cancers	ko05215//Prostate cancer;ko00140//Steroid hormone biosynthesis	K12344	GO:0044464//cell part;GO:0005623//cell;GO:0044424//intracellular part;GO:0005622//intracellular;GO:0031224//intrinsic component of membrane;GO:0016020//membrane;GO:0044425//membrane part	GO:0016627//oxidoreductase activity, acting on the CH-CH group of donors;GO:0016229//steroid dehydrogenase activity;GO:0003824//catalytic activity;GO:0016491//oxidoreductase activity;GO:0033765//steroid dehydrogenase activity, acting on the CH-CH group of donors	GO:0044711//single-organism biosynthetic process;GO:0048731//system development;GO:0045137//development of primary sexual characteristics;GO:1901576//organic substance biosynthetic process;GO:0061458//reproductive system development;GO:1901362//organic cyclic compound biosynthetic process;GO:0008406//gonad development;GO:0044707//single-multicellular organism process;GO:0048608//reproductive stru…
chi-miR-202-3p	47.3721	15.3105	-1.62951	0.0233778	down	XM_013967518	0.001	3.59333	11.8111	6.79073e-07	0.000599282	mrna	up	chi_circ_005316	0.001	0.0592678	5.88918	0.027041	up	SRD5A2	3-oxo-5-alpha-steroid 4-dehydrogenase 2 isoform X2 [Capra hircus]	Metabolism;Human Diseases	Lipid metabolism;Cancers	ko05215//Prostate cancer;ko00140//Steroid hormone biosynthesis	K12344	GO:0044464//cell part;GO:0005623//cell;GO:0044424//intracellular part;GO:0005622//intracellular;GO:0031224//intrinsic component of membrane;GO:0016020//membrane;GO:0044425//membrane part	GO:0016627//oxidoreductase activity, acting on the CH-CH group of donors;GO:0016229//steroid dehydrogenase activity;GO:0003824//catalytic activity;GO:0016491//oxidoreductase activity;GO:0033765//steroid dehydrogenase activity, acting on the CH-CH group of donors	GO:0044711//single-organism biosynthetic process;GO:0048731//system development;GO:0045137//development of primary sexual characteristics;GO:1901576//organic substance biosynthetic process;GO:0061458//reproductive system development;GO:1901362//organic cyclic compound biosynthetic process;GO:0008406//gonad development;GO:0044707//single-multicellular organism process;GO:0048608//reproductive stru…
chi-miR-202-3p	47.3721	15.3105	-1.62951	0.0233778	down	XM_013967518	0.001	3.59333	11.8111	6.79073e-07	0.000599282	mrna	up	chi_circ_005346	4.22041	1.43048	-1.56089	0.00945584	down	SRD5A2	3-oxo-5-alpha-steroid 4-dehydrogenase 2 isoform X2 [Capra hircus]	Metabolism;Human Diseases	Lipid metabolism;Cancers	ko05215//Prostate cancer;ko00140//Steroid hormone biosynthesis	K12344	GO:0044464//cell part;GO:0005623//cell;GO:0044424//intracellular part;GO:0005622//intracellular;GO:0031224//intrinsic component of membrane;GO:0016020//membrane;GO:0044425//membrane part	GO:0016627//oxidoreductase activity, acting on the CH-CH group of donors;GO:0016229//steroid dehydrogenase activity;GO:0003824//catalytic activity;GO:0016491//oxidoreductase activity;GO:0033765//steroid dehydrogenase activity, acting on the CH-CH group of donors	GO:0044711//single-organism biosynthetic process;GO:0048731//system development;GO:0045137//development of primary sexual characteristics;GO:1901576//organic substance biosynthetic process;GO:0061458//reproductive system development;GO:1901362//organic cyclic compound biosynthetic process;GO:0008406//gonad development;GO:0044707//single-multicellular organism process;GO:0048608//reproductive stru…
chi-miR-202-3p	47.3721	15.3105	-1.62951	0.0233778	down	XM_013967518	0.001	3.59333	11.8111	6.79073e-07	0.000599282	mrna	up	chi_circ_005368	1.93168	0.699825	-1.46479	0.043483	down	SRD5A2	3-oxo-5-alpha-steroid 4-dehydrogenase 2 isoform X2 [Capra hircus]	Metabolism;Human Diseases	Lipid metabolism;Cancers	ko05215//Prostate cancer;ko00140//Steroid hormone biosynthesis	K12344	GO:0044464//cell part;GO:0005623//cell;GO:0044424//intracellular part;GO:0005622//intracellular;GO:0031224//intrinsic component of membrane;GO:0016020//membrane;GO:0044425//membrane part	GO:0016627//oxidoreductase activity, acting on the CH-CH group of donors;GO:0016229//steroid dehydrogenase activity;GO:0003824//catalytic activity;GO:0016491//oxidoreductase activity;GO:0033765//steroid dehydrogenase activity, acting on the CH-CH group of donors	GO:0044711//single-organism biosynthetic process;GO:0048731//system development;GO:0045137//development of primary sexual characteristics;GO:1901576//organic substance biosynthetic process;GO:0061458//reproductive system development;GO:1901362//organic cyclic compound biosynthetic process;GO:0008406//gonad development;GO:0044707//single-multicellular organism process;GO:0048608//reproductive stru…
chi-miR-202-3p	47.3721	15.3105	-1.62951	0.0233778	down	XM_013967518	0.001	3.59333	11.8111	6.79073e-07	0.000599282	mrna	up	chi_circ_005637	0.29375	0.001	-8.19845	0.0418368	down	SRD5A2	3-oxo-5-alpha-steroid 4-dehydrogenase 2 isoform X2 [Capra hircus]	Metabolism;Human Diseases	Lipid metabolism;Cancers	ko05215//Prostate cancer;ko00140//Steroid hormone biosynthesis	K12344	GO:0044464//cell part;GO:0005623//cell;GO:0044424//intracellular part;GO:0005622//intracellular;GO:0031224//intrinsic component of membrane;GO:0016020//membrane;GO:0044425//membrane part	GO:0016627//oxidoreductase activity, acting on the CH-CH group of donors;GO:0016229//steroid dehydrogenase activity;GO:0003824//catalytic activity;GO:0016491//oxidoreductase activity;GO:0033765//steroid dehydrogenase activity, acting on the CH-CH group of donors	GO:0044711//single-organism biosynthetic process;GO:0048731//system development;GO:0045137//development of primary sexual characteristics;GO:1901576//organic substance biosynthetic process;GO:0061458//reproductive system development;GO:1901362//organic cyclic compound biosynthetic process;GO:0008406//gonad development;GO:0044707//single-multicellular organism process;GO:0048608//reproductive stru…
chi-miR-202-3p	47.3721	15.3105	-1.62951	0.0233778	down	XM_013967518	0.001	3.59333	11.8111	6.79073e-07	0.000599282	mrna	up	chi_circ_005828	0.001	0.225587	7.81754	0.0431881	up	SRD5A2	3-oxo-5-alpha-steroid 4-dehydrogenase 2 isoform X2 [Capra hircus]	Metabolism;Human Diseases	Lipid metabolism;Cancers	ko05215//Prostate cancer;ko00140//Steroid hormone biosynthesis	K12344	GO:0044464//cell part;GO:0005623//cell;GO:0044424//intracellular part;GO:0005622//intracellular;GO:0031224//intrinsic component of membrane;GO:0016020//membrane;GO:0044425//membrane part	GO:0016627//oxidoreductase activity, acting on the CH-CH group of donors;GO:0016229//steroid dehydrogenase activity;GO:0003824//catalytic activity;GO:0016491//oxidoreductase activity;GO:0033765//steroid dehydrogenase activity, acting on the CH-CH group of donors	GO:0044711//single-organism biosynthetic process;GO:0048731//system development;GO:0045137//development of primary sexual characteristics;GO:1901576//organic substance biosynthetic process;GO:0061458//reproductive system development;GO:1901362//organic cyclic compound biosynthetic process;GO:0008406//gonad development;GO:0044707//single-multicellular organism process;GO:0048608//reproductive stru…
chi-miR-202-3p	47.3721	15.3105	-1.62951	0.0233778	down	XM_013967518	0.001	3.59333	11.8111	6.79073e-07	0.000599282	mrna	up	chi_circ_005986	1.0122	0.461163	-1.13414	0.0052929	down	SRD5A2	3-oxo-5-alpha-steroid 4-dehydrogenase 2 isoform X2 [Capra hircus]	Metabolism;Human Diseases	Lipid metabolism;Cancers	ko05215//Prostate cancer;ko00140//Steroid hormone biosynthesis	K12344	GO:0044464//cell part;GO:0005623//cell;GO:0044424//intracellular part;GO:0005622//intracellular;GO:0031224//intrinsic component of membrane;GO:0016020//membrane;GO:0044425//membrane part	GO:0016627//oxidoreductase activity, acting on the CH-CH group of donors;GO:0016229//steroid dehydrogenase activity;GO:0003824//catalytic activity;GO:0016491//oxidoreductase activity;GO:0033765//steroid dehydrogenase activity, acting on the CH-CH group of donors	GO:0044711//single-organism biosynthetic process;GO:0048731//system development;GO:0045137//development of primary sexual characteristics;GO:1901576//organic substance biosynthetic process;GO:0061458//reproductive system development;GO:1901362//organic cyclic compound biosynthetic process;GO:0008406//gonad development;GO:0044707//single-multicellular organism process;GO:0048608//reproductive stru…
chi-miR-202-3p	47.3721	15.3105	-1.62951	0.0233778	down	XM_013967518	0.001	3.59333	11.8111	6.79073e-07	0.000599282	mrna	up	chi_circ_005991	0.001	1.42124	10.4729	0.0163868	up	SRD5A2	3-oxo-5-alpha-steroid 4-dehydrogenase 2 isoform X2 [Capra hircus]	Metabolism;Human Diseases	Lipid metabolism;Cancers	ko05215//Prostate cancer;ko00140//Steroid hormone biosynthesis	K12344	GO:0044464//cell part;GO:0005623//cell;GO:0044424//intracellular part;GO:0005622//intracellular;GO:0031224//intrinsic component of membrane;GO:0016020//membrane;GO:0044425//membrane part	GO:0016627//oxidoreductase activity, acting on the CH-CH group of donors;GO:0016229//steroid dehydrogenase activity;GO:0003824//catalytic activity;GO:0016491//oxidoreductase activity;GO:0033765//steroid dehydrogenase activity, acting on the CH-CH group of donors	GO:0044711//single-organism biosynthetic process;GO:0048731//system development;GO:0045137//development of primary sexual characteristics;GO:1901576//organic substance biosynthetic process;GO:0061458//reproductive system development;GO:1901362//organic cyclic compound biosynthetic process;GO:0008406//gonad development;GO:0044707//single-multicellular organism process;GO:0048608//reproductive stru…
chi-miR-202-3p	47.3721	15.3105	-1.62951	0.0233778	down	XM_013967518	0.001	3.59333	11.8111	6.79073e-07	0.000599282	mrna	up	chi_circ_006042	0.001	0.374401	8.54844	0.0168292	up	SRD5A2	3-oxo-5-alpha-steroid 4-dehydrogenase 2 isoform X2 [Capra hircus]	Metabolism;Human Diseases	Lipid metabolism;Cancers	ko05215//Prostate cancer;ko00140//Steroid hormone biosynthesis	K12344	GO:0044464//cell part;GO:0005623//cell;GO:0044424//intracellular part;GO:0005622//intracellular;GO:0031224//intrinsic component of membrane;GO:0016020//membrane;GO:0044425//membrane part	GO:0016627//oxidoreductase activity, acting on the CH-CH group of donors;GO:0016229//steroid dehydrogenase activity;GO:0003824//catalytic activity;GO:0016491//oxidoreductase activity;GO:0033765//steroid dehydrogenase activity, acting on the CH-CH group of donors	GO:0044711//single-organism biosynthetic process;GO:0048731//system development;GO:0045137//development of primary sexual characteristics;GO:1901576//organic substance biosynthetic process;GO:0061458//reproductive system development;GO:1901362//organic cyclic compound biosynthetic process;GO:0008406//gonad development;GO:0044707//single-multicellular organism process;GO:0048608//reproductive stru…
chi-miR-202-3p	47.3721	15.3105	-1.62951	0.0233778	down	XM_013967518	0.001	3.59333	11.8111	6.79073e-07	0.000599282	mrna	up	chi_circ_006317	1.29829	0.258174	-2.33019	0.0454172	down	SRD5A2	3-oxo-5-alpha-steroid 4-dehydrogenase 2 isoform X2 [Capra hircus]	Metabolism;Human Diseases	Lipid metabolism;Cancers	ko05215//Prostate cancer;ko00140//Steroid hormone biosynthesis	K12344	GO:0044464//cell part;GO:0005623//cell;GO:0044424//intracellular part;GO:0005622//intracellular;GO:0031224//intrinsic component of membrane;GO:0016020//membrane;GO:0044425//membrane part	GO:0016627//oxidoreductase activity, acting on the CH-CH group of donors;GO:0016229//steroid dehydrogenase activity;GO:0003824//catalytic activity;GO:0016491//oxidoreductase activity;GO:0033765//steroid dehydrogenase activity, acting on the CH-CH group of donors	GO:0044711//single-organism biosynthetic process;GO:0048731//system development;GO:0045137//development of primary sexual characteristics;GO:1901576//organic substance biosynthetic process;GO:0061458//reproductive system development;GO:1901362//organic cyclic compound biosynthetic process;GO:0008406//gonad development;GO:0044707//single-multicellular organism process;GO:0048608//reproductive stru…
chi-miR-202-3p	47.3721	15.3105	-1.62951	0.0233778	down	XM_013967518	0.001	3.59333	11.8111	6.79073e-07	0.000599282	mrna	up	chi_circ_006392	1.46877	0.186753	-2.97541	0.0426511	down	SRD5A2	3-oxo-5-alpha-steroid 4-dehydrogenase 2 isoform X2 [Capra hircus]	Metabolism;Human Diseases	Lipid metabolism;Cancers	ko05215//Prostate cancer;ko00140//Steroid hormone biosynthesis	K12344	GO:0044464//cell part;GO:0005623//cell;GO:0044424//intracellular part;GO:0005622//intracellular;GO:0031224//intrinsic component of membrane;GO:0016020//membrane;GO:0044425//membrane part	GO:0016627//oxidoreductase activity, acting on the CH-CH group of donors;GO:0016229//steroid dehydrogenase activity;GO:0003824//catalytic activity;GO:0016491//oxidoreductase activity;GO:0033765//steroid dehydrogenase activity, acting on the CH-CH group of donors	GO:0044711//single-organism biosynthetic process;GO:0048731//system development;GO:0045137//development of primary sexual characteristics;GO:1901576//organic substance biosynthetic process;GO:0061458//reproductive system development;GO:1901362//organic cyclic compound biosynthetic process;GO:0008406//gonad development;GO:0044707//single-multicellular organism process;GO:0048608//reproductive stru…
chi-miR-202-3p	47.3721	15.3105	-1.62951	0.0233778	down	XM_013967518	0.001	3.59333	11.8111	6.79073e-07	0.000599282	mrna	up	chi_circ_006438	0.241044	0.001	-7.91315	0.0153673	down	SRD5A2	3-oxo-5-alpha-steroid 4-dehydrogenase 2 isoform X2 [Capra hircus]	Metabolism;Human Diseases	Lipid metabolism;Cancers	ko05215//Prostate cancer;ko00140//Steroid hormone biosynthesis	K12344	GO:0044464//cell part;GO:0005623//cell;GO:0044424//intracellular part;GO:0005622//intracellular;GO:0031224//intrinsic component of membrane;GO:0016020//membrane;GO:0044425//membrane part	GO:0016627//oxidoreductase activity, acting on the CH-CH group of donors;GO:0016229//steroid dehydrogenase activity;GO:0003824//catalytic activity;GO:0016491//oxidoreductase activity;GO:0033765//steroid dehydrogenase activity, acting on the CH-CH group of donors	GO:0044711//single-organism biosynthetic process;GO:0048731//system development;GO:0045137//development of primary sexual characteristics;GO:1901576//organic substance biosynthetic process;GO:0061458//reproductive system development;GO:1901362//organic cyclic compound biosynthetic process;GO:0008406//gonad development;GO:0044707//single-multicellular organism process;GO:0048608//reproductive stru…
chi-miR-202-3p	47.3721	15.3105	-1.62951	0.0233778	down	XM_013967518	0.001	3.59333	11.8111	6.79073e-07	0.000599282	mrna	up	chi_circ_006442	5.2351	1.48499	-1.81776	0.0387914	down	SRD5A2	3-oxo-5-alpha-steroid 4-dehydrogenase 2 isoform X2 [Capra hircus]	Metabolism;Human Diseases	Lipid metabolism;Cancers	ko05215//Prostate cancer;ko00140//Steroid hormone biosynthesis	K12344	GO:0044464//cell part;GO:0005623//cell;GO:0044424//intracellular part;GO:0005622//intracellular;GO:0031224//intrinsic component of membrane;GO:0016020//membrane;GO:0044425//membrane part	GO:0016627//oxidoreductase activity, acting on the CH-CH group of donors;GO:0016229//steroid dehydrogenase activity;GO:0003824//catalytic activity;GO:0016491//oxidoreductase activity;GO:0033765//steroid dehydrogenase activity, acting on the CH-CH group of donors	GO:0044711//single-organism biosynthetic process;GO:0048731//system development;GO:0045137//development of primary sexual characteristics;GO:1901576//organic substance biosynthetic process;GO:0061458//reproductive system development;GO:1901362//organic cyclic compound biosynthetic process;GO:0008406//gonad development;GO:0044707//single-multicellular organism process;GO:0048608//reproductive stru…
chi-miR-202-3p	47.3721	15.3105	-1.62951	0.0233778	down	XM_013967518	0.001	3.59333	11.8111	6.79073e-07	0.000599282	mrna	up	chi_circ_006457	0.001	0.593449	9.21298	0.0381599	up	SRD5A2	3-oxo-5-alpha-steroid 4-dehydrogenase 2 isoform X2 [Capra hircus]	Metabolism;Human Diseases	Lipid metabolism;Cancers	ko05215//Prostate cancer;ko00140//Steroid hormone biosynthesis	K12344	GO:0044464//cell part;GO:0005623//cell;GO:0044424//intracellular part;GO:0005622//intracellular;GO:0031224//intrinsic component of membrane;GO:0016020//membrane;GO:0044425//membrane part	GO:0016627//oxidoreductase activity, acting on the CH-CH group of donors;GO:0016229//steroid dehydrogenase activity;GO:0003824//catalytic activity;GO:0016491//oxidoreductase activity;GO:0033765//steroid dehydrogenase activity, acting on the CH-CH group of donors	GO:0044711//single-organism biosynthetic process;GO:0048731//system development;GO:0045137//development of primary sexual characteristics;GO:1901576//organic substance biosynthetic process;GO:0061458//reproductive system development;GO:1901362//organic cyclic compound biosynthetic process;GO:0008406//gonad development;GO:0044707//single-multicellular organism process;GO:0048608//reproductive stru…
chi-miR-202-3p	47.3721	15.3105	-1.62951	0.0233778	down	XM_013967518	0.001	3.59333	11.8111	6.79073e-07	0.000599282	mrna	up	chi_circ_006907	0.001	0.200935	7.65058	0.0384845	up	SRD5A2	3-oxo-5-alpha-steroid 4-dehydrogenase 2 isoform X2 [Capra hircus]	Metabolism;Human Diseases	Lipid metabolism;Cancers	ko05215//Prostate cancer;ko00140//Steroid hormone biosynthesis	K12344	GO:0044464//cell part;GO:0005623//cell;GO:0044424//intracellular part;GO:0005622//intracellular;GO:0031224//intrinsic component of membrane;GO:0016020//membrane;GO:0044425//membrane part	GO:0016627//oxidoreductase activity, acting on the CH-CH group of donors;GO:0016229//steroid dehydrogenase activity;GO:0003824//catalytic activity;GO:0016491//oxidoreductase activity;GO:0033765//steroid dehydrogenase activity, acting on the CH-CH group of donors	GO:0044711//single-organism biosynthetic process;GO:0048731//system development;GO:0045137//development of primary sexual characteristics;GO:1901576//organic substance biosynthetic process;GO:0061458//reproductive system development;GO:1901362//organic cyclic compound biosynthetic process;GO:0008406//gonad development;GO:0044707//single-multicellular organism process;GO:0048608//reproductive stru…
chi-miR-202-3p	47.3721	15.3105	-1.62951	0.0233778	down	XM_013967518	0.001	3.59333	11.8111	6.79073e-07	0.000599282	mrna	up	chi_circ_006955	0.61526	0.26949	-1.19097	0.036634	down	SRD5A2	3-oxo-5-alpha-steroid 4-dehydrogenase 2 isoform X2 [Capra hircus]	Metabolism;Human Diseases	Lipid metabolism;Cancers	ko05215//Prostate cancer;ko00140//Steroid hormone biosynthesis	K12344	GO:0044464//cell part;GO:0005623//cell;GO:0044424//intracellular part;GO:0005622//intracellular;GO:0031224//intrinsic component of membrane;GO:0016020//membrane;GO:0044425//membrane part	GO:0016627//oxidoreductase activity, acting on the CH-CH group of donors;GO:0016229//steroid dehydrogenase activity;GO:0003824//catalytic activity;GO:0016491//oxidoreductase activity;GO:0033765//steroid dehydrogenase activity, acting on the CH-CH group of donors	GO:0044711//single-organism biosynthetic process;GO:0048731//system development;GO:0045137//development of primary sexual characteristics;GO:1901576//organic substance biosynthetic process;GO:0061458//reproductive system development;GO:1901362//organic cyclic compound biosynthetic process;GO:0008406//gonad development;GO:0044707//single-multicellular organism process;GO:0048608//reproductive stru…
chi-miR-202-3p	47.3721	15.3105	-1.62951	0.0233778	down	XM_013967518	0.001	3.59333	11.8111	6.79073e-07	0.000599282	mrna	up	chi_circ_007015	0.072567	0.792875	3.44971	0.0203226	up	SRD5A2	3-oxo-5-alpha-steroid 4-dehydrogenase 2 isoform X2 [Capra hircus]	Metabolism;Human Diseases	Lipid metabolism;Cancers	ko05215//Prostate cancer;ko00140//Steroid hormone biosynthesis	K12344	GO:0044464//cell part;GO:0005623//cell;GO:0044424//intracellular part;GO:0005622//intracellular;GO:0031224//intrinsic component of membrane;GO:0016020//membrane;GO:0044425//membrane part	GO:0016627//oxidoreductase activity, acting on the CH-CH group of donors;GO:0016229//steroid dehydrogenase activity;GO:0003824//catalytic activity;GO:0016491//oxidoreductase activity;GO:0033765//steroid dehydrogenase activity, acting on the CH-CH group of donors	GO:0044711//single-organism biosynthetic process;GO:0048731//system development;GO:0045137//development of primary sexual characteristics;GO:1901576//organic substance biosynthetic process;GO:0061458//reproductive system development;GO:1901362//organic cyclic compound biosynthetic process;GO:0008406//gonad development;GO:0044707//single-multicellular organism process;GO:0048608//reproductive stru…
chi-miR-202-3p	47.3721	15.3105	-1.62951	0.0233778	down	XM_013967518	0.001	3.59333	11.8111	6.79073e-07	0.000599282	mrna	up	chi_circ_007105	0.796422	0.172651	-2.20567	0.0319292	down	SRD5A2	3-oxo-5-alpha-steroid 4-dehydrogenase 2 isoform X2 [Capra hircus]	Metabolism;Human Diseases	Lipid metabolism;Cancers	ko05215//Prostate cancer;ko00140//Steroid hormone biosynthesis	K12344	GO:0044464//cell part;GO:0005623//cell;GO:0044424//intracellular part;GO:0005622//intracellular;GO:0031224//intrinsic component of membrane;GO:0016020//membrane;GO:0044425//membrane part	GO:0016627//oxidoreductase activity, acting on the CH-CH group of donors;GO:0016229//steroid dehydrogenase activity;GO:0003824//catalytic activity;GO:0016491//oxidoreductase activity;GO:0033765//steroid dehydrogenase activity, acting on the CH-CH group of donors	GO:0044711//single-organism biosynthetic process;GO:0048731//system development;GO:0045137//development of primary sexual characteristics;GO:1901576//organic substance biosynthetic process;GO:0061458//reproductive system development;GO:1901362//organic cyclic compound biosynthetic process;GO:0008406//gonad development;GO:0044707//single-multicellular organism process;GO:0048608//reproductive stru…
chi-miR-202-3p	47.3721	15.3105	-1.62951	0.0233778	down	XM_013967518	0.001	3.59333	11.8111	6.79073e-07	0.000599282	mrna	up	chi_circ_007488	0.757382	0.0804492	-3.23487	0.00893865	down	SRD5A2	3-oxo-5-alpha-steroid 4-dehydrogenase 2 isoform X2 [Capra hircus]	Metabolism;Human Diseases	Lipid metabolism;Cancers	ko05215//Prostate cancer;ko00140//Steroid hormone biosynthesis	K12344	GO:0044464//cell part;GO:0005623//cell;GO:0044424//intracellular part;GO:0005622//intracellular;GO:0031224//intrinsic component of membrane;GO:0016020//membrane;GO:0044425//membrane part	GO:0016627//oxidoreductase activity, acting on the CH-CH group of donors;GO:0016229//steroid dehydrogenase activity;GO:0003824//catalytic activity;GO:0016491//oxidoreductase activity;GO:0033765//steroid dehydrogenase activity, acting on the CH-CH group of donors	GO:0044711//single-organism biosynthetic process;GO:0048731//system development;GO:0045137//development of primary sexual characteristics;GO:1901576//organic substance biosynthetic process;GO:0061458//reproductive system development;GO:1901362//organic cyclic compound biosynthetic process;GO:0008406//gonad development;GO:0044707//single-multicellular organism process;GO:0048608//reproductive stru…
chi-miR-202-3p	47.3721	15.3105	-1.62951	0.0233778	down	XM_013967518	0.001	3.59333	11.8111	6.79073e-07	0.000599282	mrna	up	chi_circ_007552	1.28596	4.47104	1.79776	0.0209846	up	SRD5A2	3-oxo-5-alpha-steroid 4-dehydrogenase 2 isoform X2 [Capra hircus]	Metabolism;Human Diseases	Lipid metabolism;Cancers	ko05215//Prostate cancer;ko00140//Steroid hormone biosynthesis	K12344	GO:0044464//cell part;GO:0005623//cell;GO:0044424//intracellular part;GO:0005622//intracellular;GO:0031224//intrinsic component of membrane;GO:0016020//membrane;GO:0044425//membrane part	GO:0016627//oxidoreductase activity, acting on the CH-CH group of donors;GO:0016229//steroid dehydrogenase activity;GO:0003824//catalytic activity;GO:0016491//oxidoreductase activity;GO:0033765//steroid dehydrogenase activity, acting on the CH-CH group of donors	GO:0044711//single-organism biosynthetic process;GO:0048731//system development;GO:0045137//development of primary sexual characteristics;GO:1901576//organic substance biosynthetic process;GO:0061458//reproductive system development;GO:1901362//organic cyclic compound biosynthetic process;GO:0008406//gonad development;GO:0044707//single-multicellular organism process;GO:0048608//reproductive stru…
chi-miR-202-3p	47.3721	15.3105	-1.62951	0.0233778	down	XM_013967518	0.001	3.59333	11.8111	6.79073e-07	0.000599282	mrna	up	chi_circ_007693	0.0243858	0.814453	5.06172	0.00765323	up	SRD5A2	3-oxo-5-alpha-steroid 4-dehydrogenase 2 isoform X2 [Capra hircus]	Metabolism;Human Diseases	Lipid metabolism;Cancers	ko05215//Prostate cancer;ko00140//Steroid hormone biosynthesis	K12344	GO:0044464//cell part;GO:0005623//cell;GO:0044424//intracellular part;GO:0005622//intracellular;GO:0031224//intrinsic component of membrane;GO:0016020//membrane;GO:0044425//membrane part	GO:0016627//oxidoreductase activity, acting on the CH-CH group of donors;GO:0016229//steroid dehydrogenase activity;GO:0003824//catalytic activity;GO:0016491//oxidoreductase activity;GO:0033765//steroid dehydrogenase activity, acting on the CH-CH group of donors	GO:0044711//single-organism biosynthetic process;GO:0048731//system development;GO:0045137//development of primary sexual characteristics;GO:1901576//organic substance biosynthetic process;GO:0061458//reproductive system development;GO:1901362//organic cyclic compound biosynthetic process;GO:0008406//gonad development;GO:0044707//single-multicellular organism process;GO:0048608//reproductive stru…
chi-miR-202-3p	47.3721	15.3105	-1.62951	0.0233778	down	XM_013967518	0.001	3.59333	11.8111	6.79073e-07	0.000599282	mrna	up	chi_circ_007738	0.269165	0.0131916	-4.3508	0.00979513	down	SRD5A2	3-oxo-5-alpha-steroid 4-dehydrogenase 2 isoform X2 [Capra hircus]	Metabolism;Human Diseases	Lipid metabolism;Cancers	ko05215//Prostate cancer;ko00140//Steroid hormone biosynthesis	K12344	GO:0044464//cell part;GO:0005623//cell;GO:0044424//intracellular part;GO:0005622//intracellular;GO:0031224//intrinsic component of membrane;GO:0016020//membrane;GO:0044425//membrane part	GO:0016627//oxidoreductase activity, acting on the CH-CH group of donors;GO:0016229//steroid dehydrogenase activity;GO:0003824//catalytic activity;GO:0016491//oxidoreductase activity;GO:0033765//steroid dehydrogenase activity, acting on the CH-CH group of donors	GO:0044711//single-organism biosynthetic process;GO:0048731//system development;GO:0045137//development of primary sexual characteristics;GO:1901576//organic substance biosynthetic process;GO:0061458//reproductive system development;GO:1901362//organic cyclic compound biosynthetic process;GO:0008406//gonad development;GO:0044707//single-multicellular organism process;GO:0048608//reproductive stru…
chi-miR-202-3p	47.3721	15.3105	-1.62951	0.0233778	down	XM_013967518	0.001	3.59333	11.8111	6.79073e-07	0.000599282	mrna	up	chi_circ_007739	0.000354002	0.00997408	4.81635	0.037818	up	SRD5A2	3-oxo-5-alpha-steroid 4-dehydrogenase 2 isoform X2 [Capra hircus]	Metabolism;Human Diseases	Lipid metabolism;Cancers	ko05215//Prostate cancer;ko00140//Steroid hormone biosynthesis	K12344	GO:0044464//cell part;GO:0005623//cell;GO:0044424//intracellular part;GO:0005622//intracellular;GO:0031224//intrinsic component of membrane;GO:0016020//membrane;GO:0044425//membrane part	GO:0016627//oxidoreductase activity, acting on the CH-CH group of donors;GO:0016229//steroid dehydrogenase activity;GO:0003824//catalytic activity;GO:0016491//oxidoreductase activity;GO:0033765//steroid dehydrogenase activity, acting on the CH-CH group of donors	GO:0044711//single-organism biosynthetic process;GO:0048731//system development;GO:0045137//development of primary sexual characteristics;GO:1901576//organic substance biosynthetic process;GO:0061458//reproductive system development;GO:1901362//organic cyclic compound biosynthetic process;GO:0008406//gonad development;GO:0044707//single-multicellular organism process;GO:0048608//reproductive stru…
chi-miR-202-3p	47.3721	15.3105	-1.62951	0.0233778	down	XM_013967518	0.001	3.59333	11.8111	6.79073e-07	0.000599282	mrna	up	chi_circ_007791	0.0283165	0.001	-4.82357	0.0464662	down	SRD5A2	3-oxo-5-alpha-steroid 4-dehydrogenase 2 isoform X2 [Capra hircus]	Metabolism;Human Diseases	Lipid metabolism;Cancers	ko05215//Prostate cancer;ko00140//Steroid hormone biosynthesis	K12344	GO:0044464//cell part;GO:0005623//cell;GO:0044424//intracellular part;GO:0005622//intracellular;GO:0031224//intrinsic component of membrane;GO:0016020//membrane;GO:0044425//membrane part	GO:0016627//oxidoreductase activity, acting on the CH-CH group of donors;GO:0016229//steroid dehydrogenase activity;GO:0003824//catalytic activity;GO:0016491//oxidoreductase activity;GO:0033765//steroid dehydrogenase activity, acting on the CH-CH group of donors	GO:0044711//single-organism biosynthetic process;GO:0048731//system development;GO:0045137//development of primary sexual characteristics;GO:1901576//organic substance biosynthetic process;GO:0061458//reproductive system development;GO:1901362//organic cyclic compound biosynthetic process;GO:0008406//gonad development;GO:0044707//single-multicellular organism process;GO:0048608//reproductive stru…
chi-miR-202-3p	47.3721	15.3105	-1.62951	0.0233778	down	XM_013967518	0.001	3.59333	11.8111	6.79073e-07	0.000599282	mrna	up	chi_circ_007947	0.371416	0.001	-8.53689	0.0321504	down	SRD5A2	3-oxo-5-alpha-steroid 4-dehydrogenase 2 isoform X2 [Capra hircus]	Metabolism;Human Diseases	Lipid metabolism;Cancers	ko05215//Prostate cancer;ko00140//Steroid hormone biosynthesis	K12344	GO:0044464//cell part;GO:0005623//cell;GO:0044424//intracellular part;GO:0005622//intracellular;GO:0031224//intrinsic component of membrane;GO:0016020//membrane;GO:0044425//membrane part	GO:0016627//oxidoreductase activity, acting on the CH-CH group of donors;GO:0016229//steroid dehydrogenase activity;GO:0003824//catalytic activity;GO:0016491//oxidoreductase activity;GO:0033765//steroid dehydrogenase activity, acting on the CH-CH group of donors	GO:0044711//single-organism biosynthetic process;GO:0048731//system development;GO:0045137//development of primary sexual characteristics;GO:1901576//organic substance biosynthetic process;GO:0061458//reproductive system development;GO:1901362//organic cyclic compound biosynthetic process;GO:0008406//gonad development;GO:0044707//single-multicellular organism process;GO:0048608//reproductive stru…
chi-miR-202-3p	47.3721	15.3105	-1.62951	0.0233778	down	XM_013967518	0.001	3.59333	11.8111	6.79073e-07	0.000599282	mrna	up	chi_circ_008077	0.367531	0.001	-8.52172	0.0387639	down	SRD5A2	3-oxo-5-alpha-steroid 4-dehydrogenase 2 isoform X2 [Capra hircus]	Metabolism;Human Diseases	Lipid metabolism;Cancers	ko05215//Prostate cancer;ko00140//Steroid hormone biosynthesis	K12344	GO:0044464//cell part;GO:0005623//cell;GO:0044424//intracellular part;GO:0005622//intracellular;GO:0031224//intrinsic component of membrane;GO:0016020//membrane;GO:0044425//membrane part	GO:0016627//oxidoreductase activity, acting on the CH-CH group of donors;GO:0016229//steroid dehydrogenase activity;GO:0003824//catalytic activity;GO:0016491//oxidoreductase activity;GO:0033765//steroid dehydrogenase activity, acting on the CH-CH group of donors	GO:0044711//single-organism biosynthetic process;GO:0048731//system development;GO:0045137//development of primary sexual characteristics;GO:1901576//organic substance biosynthetic process;GO:0061458//reproductive system development;GO:1901362//organic cyclic compound biosynthetic process;GO:0008406//gonad development;GO:0044707//single-multicellular organism process;GO:0048608//reproductive stru…
chi-miR-202-3p	47.3721	15.3105	-1.62951	0.0233778	down	XM_013967518	0.001	3.59333	11.8111	6.79073e-07	0.000599282	mrna	up	chi_circ_008086	0.0188543	0.00383649	-2.29703	0.048449	down	SRD5A2	3-oxo-5-alpha-steroid 4-dehydrogenase 2 isoform X2 [Capra hircus]	Metabolism;Human Diseases	Lipid metabolism;Cancers	ko05215//Prostate cancer;ko00140//Steroid hormone biosynthesis	K12344	GO:0044464//cell part;GO:0005623//cell;GO:0044424//intracellular part;GO:0005622//intracellular;GO:0031224//intrinsic component of membrane;GO:0016020//membrane;GO:0044425//membrane part	GO:0016627//oxidoreductase activity, acting on the CH-CH group of donors;GO:0016229//steroid dehydrogenase activity;GO:0003824//catalytic activity;GO:0016491//oxidoreductase activity;GO:0033765//steroid dehydrogenase activity, acting on the CH-CH group of donors	GO:0044711//single-organism biosynthetic process;GO:0048731//system development;GO:0045137//development of primary sexual characteristics;GO:1901576//organic substance biosynthetic process;GO:0061458//reproductive system development;GO:1901362//organic cyclic compound biosynthetic process;GO:0008406//gonad development;GO:0044707//single-multicellular organism process;GO:0048608//reproductive stru…
chi-miR-202-3p	47.3721	15.3105	-1.62951	0.0233778	down	XM_013967518	0.001	3.59333	11.8111	6.79073e-07	0.000599282	mrna	up	chi_circ_008203	0.593538	0.001	-9.2132	0.0249394	down	SRD5A2	3-oxo-5-alpha-steroid 4-dehydrogenase 2 isoform X2 [Capra hircus]	Metabolism;Human Diseases	Lipid metabolism;Cancers	ko05215//Prostate cancer;ko00140//Steroid hormone biosynthesis	K12344	GO:0044464//cell part;GO:0005623//cell;GO:0044424//intracellular part;GO:0005622//intracellular;GO:0031224//intrinsic component of membrane;GO:0016020//membrane;GO:0044425//membrane part	GO:0016627//oxidoreductase activity, acting on the CH-CH group of donors;GO:0016229//steroid dehydrogenase activity;GO:0003824//catalytic activity;GO:0016491//oxidoreductase activity;GO:0033765//steroid dehydrogenase activity, acting on the CH-CH group of donors	GO:0044711//single-organism biosynthetic process;GO:0048731//system development;GO:0045137//development of primary sexual characteristics;GO:1901576//organic substance biosynthetic process;GO:0061458//reproductive system development;GO:1901362//organic cyclic compound biosynthetic process;GO:0008406//gonad development;GO:0044707//single-multicellular organism process;GO:0048608//reproductive stru…
chi-miR-202-3p	47.3721	15.3105	-1.62951	0.0233778	down	XM_013967518	0.001	3.59333	11.8111	6.79073e-07	0.000599282	mrna	up	chi_circ_008307	0.615269	2.61295	2.08639	0.042548	up	SRD5A2	3-oxo-5-alpha-steroid 4-dehydrogenase 2 isoform X2 [Capra hircus]	Metabolism;Human Diseases	Lipid metabolism;Cancers	ko05215//Prostate cancer;ko00140//Steroid hormone biosynthesis	K12344	GO:0044464//cell part;GO:0005623//cell;GO:0044424//intracellular part;GO:0005622//intracellular;GO:0031224//intrinsic component of membrane;GO:0016020//membrane;GO:0044425//membrane part	GO:0016627//oxidoreductase activity, acting on the CH-CH group of donors;GO:0016229//steroid dehydrogenase activity;GO:0003824//catalytic activity;GO:0016491//oxidoreductase activity;GO:0033765//steroid dehydrogenase activity, acting on the CH-CH group of donors	GO:0044711//single-organism biosynthetic process;GO:0048731//system development;GO:0045137//development of primary sexual characteristics;GO:1901576//organic substance biosynthetic process;GO:0061458//reproductive system development;GO:1901362//organic cyclic compound biosynthetic process;GO:0008406//gonad development;GO:0044707//single-multicellular organism process;GO:0048608//reproductive stru…
chi-miR-202-3p	47.3721	15.3105	-1.62951	0.0233778	down	XM_013967518	0.001	3.59333	11.8111	6.79073e-07	0.000599282	mrna	up	chi_circ_008337	2.07236	0.535425	-1.95252	0.00889672	down	SRD5A2	3-oxo-5-alpha-steroid 4-dehydrogenase 2 isoform X2 [Capra hircus]	Metabolism;Human Diseases	Lipid metabolism;Cancers	ko05215//Prostate cancer;ko00140//Steroid hormone biosynthesis	K12344	GO:0044464//cell part;GO:0005623//cell;GO:0044424//intracellular part;GO:0005622//intracellular;GO:0031224//intrinsic component of membrane;GO:0016020//membrane;GO:0044425//membrane part	GO:0016627//oxidoreductase activity, acting on the CH-CH group of donors;GO:0016229//steroid dehydrogenase activity;GO:0003824//catalytic activity;GO:0016491//oxidoreductase activity;GO:0033765//steroid dehydrogenase activity, acting on the CH-CH group of donors	GO:0044711//single-organism biosynthetic process;GO:0048731//system development;GO:0045137//development of primary sexual characteristics;GO:1901576//organic substance biosynthetic process;GO:0061458//reproductive system development;GO:1901362//organic cyclic compound biosynthetic process;GO:0008406//gonad development;GO:0044707//single-multicellular organism process;GO:0048608//reproductive stru…
chi-miR-202-3p	47.3721	15.3105	-1.62951	0.0233778	down	XM_013967518	0.001	3.59333	11.8111	6.79073e-07	0.000599282	mrna	up	chi_circ_008533	1.24612	0.145515	-3.0982	0.0301953	down	SRD5A2	3-oxo-5-alpha-steroid 4-dehydrogenase 2 isoform X2 [Capra hircus]	Metabolism;Human Diseases	Lipid metabolism;Cancers	ko05215//Prostate cancer;ko00140//Steroid hormone biosynthesis	K12344	GO:0044464//cell part;GO:0005623//cell;GO:0044424//intracellular part;GO:0005622//intracellular;GO:0031224//intrinsic component of membrane;GO:0016020//membrane;GO:0044425//membrane part	GO:0016627//oxidoreductase activity, acting on the CH-CH group of donors;GO:0016229//steroid dehydrogenase activity;GO:0003824//catalytic activity;GO:0016491//oxidoreductase activity;GO:0033765//steroid dehydrogenase activity, acting on the CH-CH group of donors	GO:0044711//single-organism biosynthetic process;GO:0048731//system development;GO:0045137//development of primary sexual characteristics;GO:1901576//organic substance biosynthetic process;GO:0061458//reproductive system development;GO:1901362//organic cyclic compound biosynthetic process;GO:0008406//gonad development;GO:0044707//single-multicellular organism process;GO:0048608//reproductive stru…
chi-miR-202-3p	47.3721	15.3105	-1.62951	0.0233778	down	XM_013967518	0.001	3.59333	11.8111	6.79073e-07	0.000599282	mrna	up	chi_circ_008566	0.207859	2.16183	3.37857	0.0226694	up	SRD5A2	3-oxo-5-alpha-steroid 4-dehydrogenase 2 isoform X2 [Capra hircus]	Metabolism;Human Diseases	Lipid metabolism;Cancers	ko05215//Prostate cancer;ko00140//Steroid hormone biosynthesis	K12344	GO:0044464//cell part;GO:0005623//cell;GO:0044424//intracellular part;GO:0005622//intracellular;GO:0031224//intrinsic component of membrane;GO:0016020//membrane;GO:0044425//membrane part	GO:0016627//oxidoreductase activity, acting on the CH-CH group of donors;GO:0016229//steroid dehydrogenase activity;GO:0003824//catalytic activity;GO:0016491//oxidoreductase activity;GO:0033765//steroid dehydrogenase activity, acting on the CH-CH group of donors	GO:0044711//single-organism biosynthetic process;GO:0048731//system development;GO:0045137//development of primary sexual characteristics;GO:1901576//organic substance biosynthetic process;GO:0061458//reproductive system development;GO:1901362//organic cyclic compound biosynthetic process;GO:0008406//gonad development;GO:0044707//single-multicellular organism process;GO:0048608//reproductive stru…
chi-miR-202-3p	47.3721	15.3105	-1.62951	0.0233778	down	XM_013967518	0.001	3.59333	11.8111	6.79073e-07	0.000599282	mrna	up	chi_circ_008569	0.207978	1.49915	2.84964	0.0296527	up	SRD5A2	3-oxo-5-alpha-steroid 4-dehydrogenase 2 isoform X2 [Capra hircus]	Metabolism;Human Diseases	Lipid metabolism;Cancers	ko05215//Prostate cancer;ko00140//Steroid hormone biosynthesis	K12344	GO:0044464//cell part;GO:0005623//cell;GO:0044424//intracellular part;GO:0005622//intracellular;GO:0031224//intrinsic component of membrane;GO:0016020//membrane;GO:0044425//membrane part	GO:0016627//oxidoreductase activity, acting on the CH-CH group of donors;GO:0016229//steroid dehydrogenase activity;GO:0003824//catalytic activity;GO:0016491//oxidoreductase activity;GO:0033765//steroid dehydrogenase activity, acting on the CH-CH group of donors	GO:0044711//single-organism biosynthetic process;GO:0048731//system development;GO:0045137//development of primary sexual characteristics;GO:1901576//organic substance biosynthetic process;GO:0061458//reproductive system development;GO:1901362//organic cyclic compound biosynthetic process;GO:0008406//gonad development;GO:0044707//single-multicellular organism process;GO:0048608//reproductive stru…
chi-miR-202-3p	47.3721	15.3105	-1.62951	0.0233778	down	XM_013967518	0.001	3.59333	11.8111	6.79073e-07	0.000599282	mrna	up	chi_circ_008658	0.522385	0.175627	-1.5726	0.0116393	down	SRD5A2	3-oxo-5-alpha-steroid 4-dehydrogenase 2 isoform X2 [Capra hircus]	Metabolism;Human Diseases	Lipid metabolism;Cancers	ko05215//Prostate cancer;ko00140//Steroid hormone biosynthesis	K12344	GO:0044464//cell part;GO:0005623//cell;GO:0044424//intracellular part;GO:0005622//intracellular;GO:0031224//intrinsic component of membrane;GO:0016020//membrane;GO:0044425//membrane part	GO:0016627//oxidoreductase activity, acting on the CH-CH group of donors;GO:0016229//steroid dehydrogenase activity;GO:0003824//catalytic activity;GO:0016491//oxidoreductase activity;GO:0033765//steroid dehydrogenase activity, acting on the CH-CH group of donors	GO:0044711//single-organism biosynthetic process;GO:0048731//system development;GO:0045137//development of primary sexual characteristics;GO:1901576//organic substance biosynthetic process;GO:0061458//reproductive system development;GO:1901362//organic cyclic compound biosynthetic process;GO:0008406//gonad development;GO:0044707//single-multicellular organism process;GO:0048608//reproductive stru…
chi-miR-202-3p	47.3721	15.3105	-1.62951	0.0233778	down	XM_013967518	0.001	3.59333	11.8111	6.79073e-07	0.000599282	mrna	up	chi_circ_008814	0.508023	3.193	2.65195	0.0104611	up	SRD5A2	3-oxo-5-alpha-steroid 4-dehydrogenase 2 isoform X2 [Capra hircus]	Metabolism;Human Diseases	Lipid metabolism;Cancers	ko05215//Prostate cancer;ko00140//Steroid hormone biosynthesis	K12344	GO:0044464//cell part;GO:0005623//cell;GO:0044424//intracellular part;GO:0005622//intracellular;GO:0031224//intrinsic component of membrane;GO:0016020//membrane;GO:0044425//membrane part	GO:0016627//oxidoreductase activity, acting on the CH-CH group of donors;GO:0016229//steroid dehydrogenase activity;GO:0003824//catalytic activity;GO:0016491//oxidoreductase activity;GO:0033765//steroid dehydrogenase activity, acting on the CH-CH group of donors	GO:0044711//single-organism biosynthetic process;GO:0048731//system development;GO:0045137//development of primary sexual characteristics;GO:1901576//organic substance biosynthetic process;GO:0061458//reproductive system development;GO:1901362//organic cyclic compound biosynthetic process;GO:0008406//gonad development;GO:0044707//single-multicellular organism process;GO:0048608//reproductive stru…
chi-miR-202-3p	47.3721	15.3105	-1.62951	0.0233778	down	XM_013967518	0.001	3.59333	11.8111	6.79073e-07	0.000599282	mrna	up	chi_circ_008822	0.0783681	1.37058	4.12838	0.0175144	up	SRD5A2	3-oxo-5-alpha-steroid 4-dehydrogenase 2 isoform X2 [Capra hircus]	Metabolism;Human Diseases	Lipid metabolism;Cancers	ko05215//Prostate cancer;ko00140//Steroid hormone biosynthesis	K12344	GO:0044464//cell part;GO:0005623//cell;GO:0044424//intracellular part;GO:0005622//intracellular;GO:0031224//intrinsic component of membrane;GO:0016020//membrane;GO:0044425//membrane part	GO:0016627//oxidoreductase activity, acting on the CH-CH group of donors;GO:0016229//steroid dehydrogenase activity;GO:0003824//catalytic activity;GO:0016491//oxidoreductase activity;GO:0033765//steroid dehydrogenase activity, acting on the CH-CH group of donors	GO:0044711//single-organism biosynthetic process;GO:0048731//system development;GO:0045137//development of primary sexual characteristics;GO:1901576//organic substance biosynthetic process;GO:0061458//reproductive system development;GO:1901362//organic cyclic compound biosynthetic process;GO:0008406//gonad development;GO:0044707//single-multicellular organism process;GO:0048608//reproductive stru…
chi-miR-202-3p	47.3721	15.3105	-1.62951	0.0233778	down	XM_013967518	0.001	3.59333	11.8111	6.79073e-07	0.000599282	mrna	up	chi_circ_009044	0.0986704	0.86921	3.13902	0.04961	up	SRD5A2	3-oxo-5-alpha-steroid 4-dehydrogenase 2 isoform X2 [Capra hircus]	Metabolism;Human Diseases	Lipid metabolism;Cancers	ko05215//Prostate cancer;ko00140//Steroid hormone biosynthesis	K12344	GO:0044464//cell part;GO:0005623//cell;GO:0044424//intracellular part;GO:0005622//intracellular;GO:0031224//intrinsic component of membrane;GO:0016020//membrane;GO:0044425//membrane part	GO:0016627//oxidoreductase activity, acting on the CH-CH group of donors;GO:0016229//steroid dehydrogenase activity;GO:0003824//catalytic activity;GO:0016491//oxidoreductase activity;GO:0033765//steroid dehydrogenase activity, acting on the CH-CH group of donors	GO:0044711//single-organism biosynthetic process;GO:0048731//system development;GO:0045137//development of primary sexual characteristics;GO:1901576//organic substance biosynthetic process;GO:0061458//reproductive system development;GO:1901362//organic cyclic compound biosynthetic process;GO:0008406//gonad development;GO:0044707//single-multicellular organism process;GO:0048608//reproductive stru…
chi-miR-202-3p	47.3721	15.3105	-1.62951	0.0233778	down	XM_013967518	0.001	3.59333	11.8111	6.79073e-07	0.000599282	mrna	up	chi_circ_009090	2.06392	6.25097	1.59869	0.048322	up	SRD5A2	3-oxo-5-alpha-steroid 4-dehydrogenase 2 isoform X2 [Capra hircus]	Metabolism;Human Diseases	Lipid metabolism;Cancers	ko05215//Prostate cancer;ko00140//Steroid hormone biosynthesis	K12344	GO:0044464//cell part;GO:0005623//cell;GO:0044424//intracellular part;GO:0005622//intracellular;GO:0031224//intrinsic component of membrane;GO:0016020//membrane;GO:0044425//membrane part	GO:0016627//oxidoreductase activity, acting on the CH-CH group of donors;GO:0016229//steroid dehydrogenase activity;GO:0003824//catalytic activity;GO:0016491//oxidoreductase activity;GO:0033765//steroid dehydrogenase activity, acting on the CH-CH group of donors	GO:0044711//single-organism biosynthetic process;GO:0048731//system development;GO:0045137//development of primary sexual characteristics;GO:1901576//organic substance biosynthetic process;GO:0061458//reproductive system development;GO:1901362//organic cyclic compound biosynthetic process;GO:0008406//gonad development;GO:0044707//single-multicellular organism process;GO:0048608//reproductive stru…
chi-miR-202-3p	47.3721	15.3105	-1.62951	0.0233778	down	XM_013967518	0.001	3.59333	11.8111	6.79073e-07	0.000599282	mrna	up	chi_circ_009228	0.626118	0.138541	-2.17612	0.00584871	down	SRD5A2	3-oxo-5-alpha-steroid 4-dehydrogenase 2 isoform X2 [Capra hircus]	Metabolism;Human Diseases	Lipid metabolism;Cancers	ko05215//Prostate cancer;ko00140//Steroid hormone biosynthesis	K12344	GO:0044464//cell part;GO:0005623//cell;GO:0044424//intracellular part;GO:0005622//intracellular;GO:0031224//intrinsic component of membrane;GO:0016020//membrane;GO:0044425//membrane part	GO:0016627//oxidoreductase activity, acting on the CH-CH group of donors;GO:0016229//steroid dehydrogenase activity;GO:0003824//catalytic activity;GO:0016491//oxidoreductase activity;GO:0033765//steroid dehydrogenase activity, acting on the CH-CH group of donors	GO:0044711//single-organism biosynthetic process;GO:0048731//system development;GO:0045137//development of primary sexual characteristics;GO:1901576//organic substance biosynthetic process;GO:0061458//reproductive system development;GO:1901362//organic cyclic compound biosynthetic process;GO:0008406//gonad development;GO:0044707//single-multicellular organism process;GO:0048608//reproductive stru…
chi-miR-202-3p	47.3721	15.3105	-1.62951	0.0233778	down	XM_013967518	0.001	3.59333	11.8111	6.79073e-07	0.000599282	mrna	up	chi_circ_009250	1.38795	7.00546	2.33553	0.0153047	up	SRD5A2	3-oxo-5-alpha-steroid 4-dehydrogenase 2 isoform X2 [Capra hircus]	Metabolism;Human Diseases	Lipid metabolism;Cancers	ko05215//Prostate cancer;ko00140//Steroid hormone biosynthesis	K12344	GO:0044464//cell part;GO:0005623//cell;GO:0044424//intracellular part;GO:0005622//intracellular;GO:0031224//intrinsic component of membrane;GO:0016020//membrane;GO:0044425//membrane part	GO:0016627//oxidoreductase activity, acting on the CH-CH group of donors;GO:0016229//steroid dehydrogenase activity;GO:0003824//catalytic activity;GO:0016491//oxidoreductase activity;GO:0033765//steroid dehydrogenase activity, acting on the CH-CH group of donors	GO:0044711//single-organism biosynthetic process;GO:0048731//system development;GO:0045137//development of primary sexual characteristics;GO:1901576//organic substance biosynthetic process;GO:0061458//reproductive system development;GO:1901362//organic cyclic compound biosynthetic process;GO:0008406//gonad development;GO:0044707//single-multicellular organism process;GO:0048608//reproductive stru…
chi-miR-202-3p	47.3721	15.3105	-1.62951	0.0233778	down	XM_013967518	0.001	3.59333	11.8111	6.79073e-07	0.000599282	mrna	up	chi_circ_009251	0.001	0.310313	8.27758	0.0394469	up	SRD5A2	3-oxo-5-alpha-steroid 4-dehydrogenase 2 isoform X2 [Capra hircus]	Metabolism;Human Diseases	Lipid metabolism;Cancers	ko05215//Prostate cancer;ko00140//Steroid hormone biosynthesis	K12344	GO:0044464//cell part;GO:0005623//cell;GO:0044424//intracellular part;GO:0005622//intracellular;GO:0031224//intrinsic component of membrane;GO:0016020//membrane;GO:0044425//membrane part	GO:0016627//oxidoreductase activity, acting on the CH-CH group of donors;GO:0016229//steroid dehydrogenase activity;GO:0003824//catalytic activity;GO:0016491//oxidoreductase activity;GO:0033765//steroid dehydrogenase activity, acting on the CH-CH group of donors	GO:0044711//single-organism biosynthetic process;GO:0048731//system development;GO:0045137//development of primary sexual characteristics;GO:1901576//organic substance biosynthetic process;GO:0061458//reproductive system development;GO:1901362//organic cyclic compound biosynthetic process;GO:0008406//gonad development;GO:0044707//single-multicellular organism process;GO:0048608//reproductive stru…
chi-miR-202-3p	47.3721	15.3105	-1.62951	0.0233778	down	XM_013967518	0.001	3.59333	11.8111	6.79073e-07	0.000599282	mrna	up	chi_circ_009309	0.0231252	0.344869	3.89851	0.0123534	up	SRD5A2	3-oxo-5-alpha-steroid 4-dehydrogenase 2 isoform X2 [Capra hircus]	Metabolism;Human Diseases	Lipid metabolism;Cancers	ko05215//Prostate cancer;ko00140//Steroid hormone biosynthesis	K12344	GO:0044464//cell part;GO:0005623//cell;GO:0044424//intracellular part;GO:0005622//intracellular;GO:0031224//intrinsic component of membrane;GO:0016020//membrane;GO:0044425//membrane part	GO:0016627//oxidoreductase activity, acting on the CH-CH group of donors;GO:0016229//steroid dehydrogenase activity;GO:0003824//catalytic activity;GO:0016491//oxidoreductase activity;GO:0033765//steroid dehydrogenase activity, acting on the CH-CH group of donors	GO:0044711//single-organism biosynthetic process;GO:0048731//system development;GO:0045137//development of primary sexual characteristics;GO:1901576//organic substance biosynthetic process;GO:0061458//reproductive system development;GO:1901362//organic cyclic compound biosynthetic process;GO:0008406//gonad development;GO:0044707//single-multicellular organism process;GO:0048608//reproductive stru…
chi-miR-202-3p	47.3721	15.3105	-1.62951	0.0233778	down	XM_013967518	0.001	3.59333	11.8111	6.79073e-07	0.000599282	mrna	up	chi_circ_009596	0.163836	1.29226	2.97958	0.0293556	up	SRD5A2	3-oxo-5-alpha-steroid 4-dehydrogenase 2 isoform X2 [Capra hircus]	Metabolism;Human Diseases	Lipid metabolism;Cancers	ko05215//Prostate cancer;ko00140//Steroid hormone biosynthesis	K12344	GO:0044464//cell part;GO:0005623//cell;GO:0044424//intracellular part;GO:0005622//intracellular;GO:0031224//intrinsic component of membrane;GO:0016020//membrane;GO:0044425//membrane part	GO:0016627//oxidoreductase activity, acting on the CH-CH group of donors;GO:0016229//steroid dehydrogenase activity;GO:0003824//catalytic activity;GO:0016491//oxidoreductase activity;GO:0033765//steroid dehydrogenase activity, acting on the CH-CH group of donors	GO:0044711//single-organism biosynthetic process;GO:0048731//system development;GO:0045137//development of primary sexual characteristics;GO:1901576//organic substance biosynthetic process;GO:0061458//reproductive system development;GO:1901362//organic cyclic compound biosynthetic process;GO:0008406//gonad development;GO:0044707//single-multicellular organism process;GO:0048608//reproductive stru…
chi-miR-202-3p	47.3721	15.3105	-1.62951	0.0233778	down	XM_013967518	0.001	3.59333	11.8111	6.79073e-07	0.000599282	mrna	up	chi_circ_009706	0.489337	0.0591406	-3.04861	0.00791904	down	SRD5A2	3-oxo-5-alpha-steroid 4-dehydrogenase 2 isoform X2 [Capra hircus]	Metabolism;Human Diseases	Lipid metabolism;Cancers	ko05215//Prostate cancer;ko00140//Steroid hormone biosynthesis	K12344	GO:0044464//cell part;GO:0005623//cell;GO:0044424//intracellular part;GO:0005622//intracellular;GO:0031224//intrinsic component of membrane;GO:0016020//membrane;GO:0044425//membrane part	GO:0016627//oxidoreductase activity, acting on the CH-CH group of donors;GO:0016229//steroid dehydrogenase activity;GO:0003824//catalytic activity;GO:0016491//oxidoreductase activity;GO:0033765//steroid dehydrogenase activity, acting on the CH-CH group of donors	GO:0044711//single-organism biosynthetic process;GO:0048731//system development;GO:0045137//development of primary sexual characteristics;GO:1901576//organic substance biosynthetic process;GO:0061458//reproductive system development;GO:1901362//organic cyclic compound biosynthetic process;GO:0008406//gonad development;GO:0044707//single-multicellular organism process;GO:0048608//reproductive stru…
chi-miR-202-3p	47.3721	15.3105	-1.62951	0.0233778	down	XM_013967518	0.001	3.59333	11.8111	6.79073e-07	0.000599282	mrna	up	chi_circ_009729	0.001	0.359598	8.49024	0.0299561	up	SRD5A2	3-oxo-5-alpha-steroid 4-dehydrogenase 2 isoform X2 [Capra hircus]	Metabolism;Human Diseases	Lipid metabolism;Cancers	ko05215//Prostate cancer;ko00140//Steroid hormone biosynthesis	K12344	GO:0044464//cell part;GO:0005623//cell;GO:0044424//intracellular part;GO:0005622//intracellular;GO:0031224//intrinsic component of membrane;GO:0016020//membrane;GO:0044425//membrane part	GO:0016627//oxidoreductase activity, acting on the CH-CH group of donors;GO:0016229//steroid dehydrogenase activity;GO:0003824//catalytic activity;GO:0016491//oxidoreductase activity;GO:0033765//steroid dehydrogenase activity, acting on the CH-CH group of donors	GO:0044711//single-organism biosynthetic process;GO:0048731//system development;GO:0045137//development of primary sexual characteristics;GO:1901576//organic substance biosynthetic process;GO:0061458//reproductive system development;GO:1901362//organic cyclic compound biosynthetic process;GO:0008406//gonad development;GO:0044707//single-multicellular organism process;GO:0048608//reproductive stru…
chi-miR-202-3p	47.3721	15.3105	-1.62951	0.0233778	down	XM_013967518	0.001	3.59333	11.8111	6.79073e-07	0.000599282	mrna	up	chi_circ_009770	0.736539	0.0997593	-2.88424	0.0485238	down	SRD5A2	3-oxo-5-alpha-steroid 4-dehydrogenase 2 isoform X2 [Capra hircus]	Metabolism;Human Diseases	Lipid metabolism;Cancers	ko05215//Prostate cancer;ko00140//Steroid hormone biosynthesis	K12344	GO:0044464//cell part;GO:0005623//cell;GO:0044424//intracellular part;GO:0005622//intracellular;GO:0031224//intrinsic component of membrane;GO:0016020//membrane;GO:0044425//membrane part	GO:0016627//oxidoreductase activity, acting on the CH-CH group of donors;GO:0016229//steroid dehydrogenase activity;GO:0003824//catalytic activity;GO:0016491//oxidoreductase activity;GO:0033765//steroid dehydrogenase activity, acting on the CH-CH group of donors	GO:0044711//single-organism biosynthetic process;GO:0048731//system development;GO:0045137//development of primary sexual characteristics;GO:1901576//organic substance biosynthetic process;GO:0061458//reproductive system development;GO:1901362//organic cyclic compound biosynthetic process;GO:0008406//gonad development;GO:0044707//single-multicellular organism process;GO:0048608//reproductive stru…
chi-miR-202-3p	47.3721	15.3105	-1.62951	0.0233778	down	XM_013967518	0.001	3.59333	11.8111	6.79073e-07	0.000599282	mrna	up	chi_circ_009790	0.001	0.159483	7.31726	0.0490985	up	SRD5A2	3-oxo-5-alpha-steroid 4-dehydrogenase 2 isoform X2 [Capra hircus]	Metabolism;Human Diseases	Lipid metabolism;Cancers	ko05215//Prostate cancer;ko00140//Steroid hormone biosynthesis	K12344	GO:0044464//cell part;GO:0005623//cell;GO:0044424//intracellular part;GO:0005622//intracellular;GO:0031224//intrinsic component of membrane;GO:0016020//membrane;GO:0044425//membrane part	GO:0016627//oxidoreductase activity, acting on the CH-CH group of donors;GO:0016229//steroid dehydrogenase activity;GO:0003824//catalytic activity;GO:0016491//oxidoreductase activity;GO:0033765//steroid dehydrogenase activity, acting on the CH-CH group of donors	GO:0044711//single-organism biosynthetic process;GO:0048731//system development;GO:0045137//development of primary sexual characteristics;GO:1901576//organic substance biosynthetic process;GO:0061458//reproductive system development;GO:1901362//organic cyclic compound biosynthetic process;GO:0008406//gonad development;GO:0044707//single-multicellular organism process;GO:0048608//reproductive stru…
chi-miR-202-3p	47.3721	15.3105	-1.62951	0.0233778	down	XM_013967518	0.001	3.59333	11.8111	6.79073e-07	0.000599282	mrna	up	chi_circ_009797	0.001	0.545589	9.09167	0.000361069	up	SRD5A2	3-oxo-5-alpha-steroid 4-dehydrogenase 2 isoform X2 [Capra hircus]	Metabolism;Human Diseases	Lipid metabolism;Cancers	ko05215//Prostate cancer;ko00140//Steroid hormone biosynthesis	K12344	GO:0044464//cell part;GO:0005623//cell;GO:0044424//intracellular part;GO:0005622//intracellular;GO:0031224//intrinsic component of membrane;GO:0016020//membrane;GO:0044425//membrane part	GO:0016627//oxidoreductase activity, acting on the CH-CH group of donors;GO:0016229//steroid dehydrogenase activity;GO:0003824//catalytic activity;GO:0016491//oxidoreductase activity;GO:0033765//steroid dehydrogenase activity, acting on the CH-CH group of donors	GO:0044711//single-organism biosynthetic process;GO:0048731//system development;GO:0045137//development of primary sexual characteristics;GO:1901576//organic substance biosynthetic process;GO:0061458//reproductive system development;GO:1901362//organic cyclic compound biosynthetic process;GO:0008406//gonad development;GO:0044707//single-multicellular organism process;GO:0048608//reproductive stru…
chi-miR-202-3p	47.3721	15.3105	-1.62951	0.0233778	down	XM_013967518	0.001	3.59333	11.8111	6.79073e-07	0.000599282	mrna	up	chi_circ_009875	0.171704	1.0401	2.59872	0.0458195	up	SRD5A2	3-oxo-5-alpha-steroid 4-dehydrogenase 2 isoform X2 [Capra hircus]	Metabolism;Human Diseases	Lipid metabolism;Cancers	ko05215//Prostate cancer;ko00140//Steroid hormone biosynthesis	K12344	GO:0044464//cell part;GO:0005623//cell;GO:0044424//intracellular part;GO:0005622//intracellular;GO:0031224//intrinsic component of membrane;GO:0016020//membrane;GO:0044425//membrane part	GO:0016627//oxidoreductase activity, acting on the CH-CH group of donors;GO:0016229//steroid dehydrogenase activity;GO:0003824//catalytic activity;GO:0016491//oxidoreductase activity;GO:0033765//steroid dehydrogenase activity, acting on the CH-CH group of donors	GO:0044711//single-organism biosynthetic process;GO:0048731//system development;GO:0045137//development of primary sexual characteristics;GO:1901576//organic substance biosynthetic process;GO:0061458//reproductive system development;GO:1901362//organic cyclic compound biosynthetic process;GO:0008406//gonad development;GO:0044707//single-multicellular organism process;GO:0048608//reproductive stru…
chi-miR-202-3p	47.3721	15.3105	-1.62951	0.0233778	down	XM_013967518	0.001	3.59333	11.8111	6.79073e-07	0.000599282	mrna	up	chi_circ_010069	0.001	0.506524	8.98449	0.0165875	up	SRD5A2	3-oxo-5-alpha-steroid 4-dehydrogenase 2 isoform X2 [Capra hircus]	Metabolism;Human Diseases	Lipid metabolism;Cancers	ko05215//Prostate cancer;ko00140//Steroid hormone biosynthesis	K12344	GO:0044464//cell part;GO:0005623//cell;GO:0044424//intracellular part;GO:0005622//intracellular;GO:0031224//intrinsic component of membrane;GO:0016020//membrane;GO:0044425//membrane part	GO:0016627//oxidoreductase activity, acting on the CH-CH group of donors;GO:0016229//steroid dehydrogenase activity;GO:0003824//catalytic activity;GO:0016491//oxidoreductase activity;GO:0033765//steroid dehydrogenase activity, acting on the CH-CH group of donors	GO:0044711//single-organism biosynthetic process;GO:0048731//system development;GO:0045137//development of primary sexual characteristics;GO:1901576//organic substance biosynthetic process;GO:0061458//reproductive system development;GO:1901362//organic cyclic compound biosynthetic process;GO:0008406//gonad development;GO:0044707//single-multicellular organism process;GO:0048608//reproductive stru…
chi-miR-202-3p	47.3721	15.3105	-1.62951	0.0233778	down	XM_013967518	0.001	3.59333	11.8111	6.79073e-07	0.000599282	mrna	up	chi_circ_010070	0.001	0.270617	8.08011	0.0411705	up	SRD5A2	3-oxo-5-alpha-steroid 4-dehydrogenase 2 isoform X2 [Capra hircus]	Metabolism;Human Diseases	Lipid metabolism;Cancers	ko05215//Prostate cancer;ko00140//Steroid hormone biosynthesis	K12344	GO:0044464//cell part;GO:0005623//cell;GO:0044424//intracellular part;GO:0005622//intracellular;GO:0031224//intrinsic component of membrane;GO:0016020//membrane;GO:0044425//membrane part	GO:0016627//oxidoreductase activity, acting on the CH-CH group of donors;GO:0016229//steroid dehydrogenase activity;GO:0003824//catalytic activity;GO:0016491//oxidoreductase activity;GO:0033765//steroid dehydrogenase activity, acting on the CH-CH group of donors	GO:0044711//single-organism biosynthetic process;GO:0048731//system development;GO:0045137//development of primary sexual characteristics;GO:1901576//organic substance biosynthetic process;GO:0061458//reproductive system development;GO:1901362//organic cyclic compound biosynthetic process;GO:0008406//gonad development;GO:0044707//single-multicellular organism process;GO:0048608//reproductive stru…
chi-miR-202-3p	47.3721	15.3105	-1.62951	0.0233778	down	XM_013967518	0.001	3.59333	11.8111	6.79073e-07	0.000599282	mrna	up	chi_circ_010086	0.59113	2.85849	2.2737	0.0379774	up	SRD5A2	3-oxo-5-alpha-steroid 4-dehydrogenase 2 isoform X2 [Capra hircus]	Metabolism;Human Diseases	Lipid metabolism;Cancers	ko05215//Prostate cancer;ko00140//Steroid hormone biosynthesis	K12344	GO:0044464//cell part;GO:0005623//cell;GO:0044424//intracellular part;GO:0005622//intracellular;GO:0031224//intrinsic component of membrane;GO:0016020//membrane;GO:0044425//membrane part	GO:0016627//oxidoreductase activity, acting on the CH-CH group of donors;GO:0016229//steroid dehydrogenase activity;GO:0003824//catalytic activity;GO:0016491//oxidoreductase activity;GO:0033765//steroid dehydrogenase activity, acting on the CH-CH group of donors	GO:0044711//single-organism biosynthetic process;GO:0048731//system development;GO:0045137//development of primary sexual characteristics;GO:1901576//organic substance biosynthetic process;GO:0061458//reproductive system development;GO:1901362//organic cyclic compound biosynthetic process;GO:0008406//gonad development;GO:0044707//single-multicellular organism process;GO:0048608//reproductive stru…
chi-miR-202-3p	47.3721	15.3105	-1.62951	0.0233778	down	XM_013967518	0.001	3.59333	11.8111	6.79073e-07	0.000599282	mrna	up	chi_circ_010102	0.0852563	0.791547	3.2148	0.0459487	up	SRD5A2	3-oxo-5-alpha-steroid 4-dehydrogenase 2 isoform X2 [Capra hircus]	Metabolism;Human Diseases	Lipid metabolism;Cancers	ko05215//Prostate cancer;ko00140//Steroid hormone biosynthesis	K12344	GO:0044464//cell part;GO:0005623//cell;GO:0044424//intracellular part;GO:0005622//intracellular;GO:0031224//intrinsic component of membrane;GO:0016020//membrane;GO:0044425//membrane part	GO:0016627//oxidoreductase activity, acting on the CH-CH group of donors;GO:0016229//steroid dehydrogenase activity;GO:0003824//catalytic activity;GO:0016491//oxidoreductase activity;GO:0033765//steroid dehydrogenase activity, acting on the CH-CH group of donors	GO:0044711//single-organism biosynthetic process;GO:0048731//system development;GO:0045137//development of primary sexual characteristics;GO:1901576//organic substance biosynthetic process;GO:0061458//reproductive system development;GO:1901362//organic cyclic compound biosynthetic process;GO:0008406//gonad development;GO:0044707//single-multicellular organism process;GO:0048608//reproductive stru…
chi-miR-202-3p	47.3721	15.3105	-1.62951	0.0233778	down	XM_013967518	0.001	3.59333	11.8111	6.79073e-07	0.000599282	mrna	up	chi_circ_010256	0.908295	0.13607	-2.73881	0.00803624	down	SRD5A2	3-oxo-5-alpha-steroid 4-dehydrogenase 2 isoform X2 [Capra hircus]	Metabolism;Human Diseases	Lipid metabolism;Cancers	ko05215//Prostate cancer;ko00140//Steroid hormone biosynthesis	K12344	GO:0044464//cell part;GO:0005623//cell;GO:0044424//intracellular part;GO:0005622//intracellular;GO:0031224//intrinsic component of membrane;GO:0016020//membrane;GO:0044425//membrane part	GO:0016627//oxidoreductase activity, acting on the CH-CH group of donors;GO:0016229//steroid dehydrogenase activity;GO:0003824//catalytic activity;GO:0016491//oxidoreductase activity;GO:0033765//steroid dehydrogenase activity, acting on the CH-CH group of donors	GO:0044711//single-organism biosynthetic process;GO:0048731//system development;GO:0045137//development of primary sexual characteristics;GO:1901576//organic substance biosynthetic process;GO:0061458//reproductive system development;GO:1901362//organic cyclic compound biosynthetic process;GO:0008406//gonad development;GO:0044707//single-multicellular organism process;GO:0048608//reproductive stru…
chi-miR-202-3p	47.3721	15.3105	-1.62951	0.0233778	down	XM_013967518	0.001	3.59333	11.8111	6.79073e-07	0.000599282	mrna	up	chi_circ_010316	4.37095	2.11062	-1.05028	0.0056333	down	SRD5A2	3-oxo-5-alpha-steroid 4-dehydrogenase 2 isoform X2 [Capra hircus]	Metabolism;Human Diseases	Lipid metabolism;Cancers	ko05215//Prostate cancer;ko00140//Steroid hormone biosynthesis	K12344	GO:0044464//cell part;GO:0005623//cell;GO:0044424//intracellular part;GO:0005622//intracellular;GO:0031224//intrinsic component of membrane;GO:0016020//membrane;GO:0044425//membrane part	GO:0016627//oxidoreductase activity, acting on the CH-CH group of donors;GO:0016229//steroid dehydrogenase activity;GO:0003824//catalytic activity;GO:0016491//oxidoreductase activity;GO:0033765//steroid dehydrogenase activity, acting on the CH-CH group of donors	GO:0044711//single-organism biosynthetic process;GO:0048731//system development;GO:0045137//development of primary sexual characteristics;GO:1901576//organic substance biosynthetic process;GO:0061458//reproductive system development;GO:1901362//organic cyclic compound biosynthetic process;GO:0008406//gonad development;GO:0044707//single-multicellular organism process;GO:0048608//reproductive stru…
chi-miR-202-3p	47.3721	15.3105	-1.62951	0.0233778	down	XM_013967518	0.001	3.59333	11.8111	6.79073e-07	0.000599282	mrna	up	chi_circ_010439	0.101033	0.757641	2.90669	0.0378495	up	SRD5A2	3-oxo-5-alpha-steroid 4-dehydrogenase 2 isoform X2 [Capra hircus]	Metabolism;Human Diseases	Lipid metabolism;Cancers	ko05215//Prostate cancer;ko00140//Steroid hormone biosynthesis	K12344	GO:0044464//cell part;GO:0005623//cell;GO:0044424//intracellular part;GO:0005622//intracellular;GO:0031224//intrinsic component of membrane;GO:0016020//membrane;GO:0044425//membrane part	GO:0016627//oxidoreductase activity, acting on the CH-CH group of donors;GO:0016229//steroid dehydrogenase activity;GO:0003824//catalytic activity;GO:0016491//oxidoreductase activity;GO:0033765//steroid dehydrogenase activity, acting on the CH-CH group of donors	GO:0044711//single-organism biosynthetic process;GO:0048731//system development;GO:0045137//development of primary sexual characteristics;GO:1901576//organic substance biosynthetic process;GO:0061458//reproductive system development;GO:1901362//organic cyclic compound biosynthetic process;GO:0008406//gonad development;GO:0044707//single-multicellular organism process;GO:0048608//reproductive stru…
chi-miR-202-3p	47.3721	15.3105	-1.62951	0.0233778	down	XM_013967518	0.001	3.59333	11.8111	6.79073e-07	0.000599282	mrna	up	chi_circ_010881	0.0253091	0.00380114	-2.73515	0.0298606	down	SRD5A2	3-oxo-5-alpha-steroid 4-dehydrogenase 2 isoform X2 [Capra hircus]	Metabolism;Human Diseases	Lipid metabolism;Cancers	ko05215//Prostate cancer;ko00140//Steroid hormone biosynthesis	K12344	GO:0044464//cell part;GO:0005623//cell;GO:0044424//intracellular part;GO:0005622//intracellular;GO:0031224//intrinsic component of membrane;GO:0016020//membrane;GO:0044425//membrane part	GO:0016627//oxidoreductase activity, acting on the CH-CH group of donors;GO:0016229//steroid dehydrogenase activity;GO:0003824//catalytic activity;GO:0016491//oxidoreductase activity;GO:0033765//steroid dehydrogenase activity, acting on the CH-CH group of donors	GO:0044711//single-organism biosynthetic process;GO:0048731//system development;GO:0045137//development of primary sexual characteristics;GO:1901576//organic substance biosynthetic process;GO:0061458//reproductive system development;GO:1901362//organic cyclic compound biosynthetic process;GO:0008406//gonad development;GO:0044707//single-multicellular organism process;GO:0048608//reproductive stru…
chi-miR-202-3p	47.3721	15.3105	-1.62951	0.0233778	down	XM_013967518	0.001	3.59333	11.8111	6.79073e-07	0.000599282	mrna	up	chi_circ_010888	1.46375	0.626792	-1.22361	0.0326133	down	SRD5A2	3-oxo-5-alpha-steroid 4-dehydrogenase 2 isoform X2 [Capra hircus]	Metabolism;Human Diseases	Lipid metabolism;Cancers	ko05215//Prostate cancer;ko00140//Steroid hormone biosynthesis	K12344	GO:0044464//cell part;GO:0005623//cell;GO:0044424//intracellular part;GO:0005622//intracellular;GO:0031224//intrinsic component of membrane;GO:0016020//membrane;GO:0044425//membrane part	GO:0016627//oxidoreductase activity, acting on the CH-CH group of donors;GO:0016229//steroid dehydrogenase activity;GO:0003824//catalytic activity;GO:0016491//oxidoreductase activity;GO:0033765//steroid dehydrogenase activity, acting on the CH-CH group of donors	GO:0044711//single-organism biosynthetic process;GO:0048731//system development;GO:0045137//development of primary sexual characteristics;GO:1901576//organic substance biosynthetic process;GO:0061458//reproductive system development;GO:1901362//organic cyclic compound biosynthetic process;GO:0008406//gonad development;GO:0044707//single-multicellular organism process;GO:0048608//reproductive stru…
chi-miR-202-3p	47.3721	15.3105	-1.62951	0.0233778	down	XM_013967518	0.001	3.59333	11.8111	6.79073e-07	0.000599282	mrna	up	chi_circ_011138	0.0194276	0.306228	3.97842	0.018821	up	SRD5A2	3-oxo-5-alpha-steroid 4-dehydrogenase 2 isoform X2 [Capra hircus]	Metabolism;Human Diseases	Lipid metabolism;Cancers	ko05215//Prostate cancer;ko00140//Steroid hormone biosynthesis	K12344	GO:0044464//cell part;GO:0005623//cell;GO:0044424//intracellular part;GO:0005622//intracellular;GO:0031224//intrinsic component of membrane;GO:0016020//membrane;GO:0044425//membrane part	GO:0016627//oxidoreductase activity, acting on the CH-CH group of donors;GO:0016229//steroid dehydrogenase activity;GO:0003824//catalytic activity;GO:0016491//oxidoreductase activity;GO:0033765//steroid dehydrogenase activity, acting on the CH-CH group of donors	GO:0044711//single-organism biosynthetic process;GO:0048731//system development;GO:0045137//development of primary sexual characteristics;GO:1901576//organic substance biosynthetic process;GO:0061458//reproductive system development;GO:1901362//organic cyclic compound biosynthetic process;GO:0008406//gonad development;GO:0044707//single-multicellular organism process;GO:0048608//reproductive stru…
chi-miR-202-3p	47.3721	15.3105	-1.62951	0.0233778	down	XM_013967518	0.001	3.59333	11.8111	6.79073e-07	0.000599282	mrna	up	chi_circ_011291	0.001	0.432907	8.75791	4.80901e-05	up	SRD5A2	3-oxo-5-alpha-steroid 4-dehydrogenase 2 isoform X2 [Capra hircus]	Metabolism;Human Diseases	Lipid metabolism;Cancers	ko05215//Prostate cancer;ko00140//Steroid hormone biosynthesis	K12344	GO:0044464//cell part;GO:0005623//cell;GO:0044424//intracellular part;GO:0005622//intracellular;GO:0031224//intrinsic component of membrane;GO:0016020//membrane;GO:0044425//membrane part	GO:0016627//oxidoreductase activity, acting on the CH-CH group of donors;GO:0016229//steroid dehydrogenase activity;GO:0003824//catalytic activity;GO:0016491//oxidoreductase activity;GO:0033765//steroid dehydrogenase activity, acting on the CH-CH group of donors	GO:0044711//single-organism biosynthetic process;GO:0048731//system development;GO:0045137//development of primary sexual characteristics;GO:1901576//organic substance biosynthetic process;GO:0061458//reproductive system development;GO:1901362//organic cyclic compound biosynthetic process;GO:0008406//gonad development;GO:0044707//single-multicellular organism process;GO:0048608//reproductive stru…
chi-miR-202-3p	47.3721	15.3105	-1.62951	0.0233778	down	XM_013967518	0.001	3.59333	11.8111	6.79073e-07	0.000599282	mrna	up	chi_circ_011362	0.337644	0.001	-8.39936	0.04385	down	SRD5A2	3-oxo-5-alpha-steroid 4-dehydrogenase 2 isoform X2 [Capra hircus]	Metabolism;Human Diseases	Lipid metabolism;Cancers	ko05215//Prostate cancer;ko00140//Steroid hormone biosynthesis	K12344	GO:0044464//cell part;GO:0005623//cell;GO:0044424//intracellular part;GO:0005622//intracellular;GO:0031224//intrinsic component of membrane;GO:0016020//membrane;GO:0044425//membrane part	GO:0016627//oxidoreductase activity, acting on the CH-CH group of donors;GO:0016229//steroid dehydrogenase activity;GO:0003824//catalytic activity;GO:0016491//oxidoreductase activity;GO:0033765//steroid dehydrogenase activity, acting on the CH-CH group of donors	GO:0044711//single-organism biosynthetic process;GO:0048731//system development;GO:0045137//development of primary sexual characteristics;GO:1901576//organic substance biosynthetic process;GO:0061458//reproductive system development;GO:1901362//organic cyclic compound biosynthetic process;GO:0008406//gonad development;GO:0044707//single-multicellular organism process;GO:0048608//reproductive stru…
chi-miR-202-3p	47.3721	15.3105	-1.62951	0.0233778	down	XM_013967518	0.001	3.59333	11.8111	6.79073e-07	0.000599282	mrna	up	chi_circ_011443	1.30995	0.470584	-1.47698	0.0211711	down	SRD5A2	3-oxo-5-alpha-steroid 4-dehydrogenase 2 isoform X2 [Capra hircus]	Metabolism;Human Diseases	Lipid metabolism;Cancers	ko05215//Prostate cancer;ko00140//Steroid hormone biosynthesis	K12344	GO:0044464//cell part;GO:0005623//cell;GO:0044424//intracellular part;GO:0005622//intracellular;GO:0031224//intrinsic component of membrane;GO:0016020//membrane;GO:0044425//membrane part	GO:0016627//oxidoreductase activity, acting on the CH-CH group of donors;GO:0016229//steroid dehydrogenase activity;GO:0003824//catalytic activity;GO:0016491//oxidoreductase activity;GO:0033765//steroid dehydrogenase activity, acting on the CH-CH group of donors	GO:0044711//single-organism biosynthetic process;GO:0048731//system development;GO:0045137//development of primary sexual characteristics;GO:1901576//organic substance biosynthetic process;GO:0061458//reproductive system development;GO:1901362//organic cyclic compound biosynthetic process;GO:0008406//gonad development;GO:0044707//single-multicellular organism process;GO:0048608//reproductive stru…
chi-miR-202-3p	47.3721	15.3105	-1.62951	0.0233778	down	XM_013967518	0.001	3.59333	11.8111	6.79073e-07	0.000599282	mrna	up	chi_circ_011445	1.58701	0.356125	-2.15586	0.024083	down	SRD5A2	3-oxo-5-alpha-steroid 4-dehydrogenase 2 isoform X2 [Capra hircus]	Metabolism;Human Diseases	Lipid metabolism;Cancers	ko05215//Prostate cancer;ko00140//Steroid hormone biosynthesis	K12344	GO:0044464//cell part;GO:0005623//cell;GO:0044424//intracellular part;GO:0005622//intracellular;GO:0031224//intrinsic component of membrane;GO:0016020//membrane;GO:0044425//membrane part	GO:0016627//oxidoreductase activity, acting on the CH-CH group of donors;GO:0016229//steroid dehydrogenase activity;GO:0003824//catalytic activity;GO:0016491//oxidoreductase activity;GO:0033765//steroid dehydrogenase activity, acting on the CH-CH group of donors	GO:0044711//single-organism biosynthetic process;GO:0048731//system development;GO:0045137//development of primary sexual characteristics;GO:1901576//organic substance biosynthetic process;GO:0061458//reproductive system development;GO:1901362//organic cyclic compound biosynthetic process;GO:0008406//gonad development;GO:0044707//single-multicellular organism process;GO:0048608//reproductive stru…
chi-miR-202-3p	47.3721	15.3105	-1.62951	0.0233778	down	XM_013967518	0.001	3.59333	11.8111	6.79073e-07	0.000599282	mrna	up	chi_circ_011446	0.89659	0.0442904	-4.33938	0.00721531	down	SRD5A2	3-oxo-5-alpha-steroid 4-dehydrogenase 2 isoform X2 [Capra hircus]	Metabolism;Human Diseases	Lipid metabolism;Cancers	ko05215//Prostate cancer;ko00140//Steroid hormone biosynthesis	K12344	GO:0044464//cell part;GO:0005623//cell;GO:0044424//intracellular part;GO:0005622//intracellular;GO:0031224//intrinsic component of membrane;GO:0016020//membrane;GO:0044425//membrane part	GO:0016627//oxidoreductase activity, acting on the CH-CH group of donors;GO:0016229//steroid dehydrogenase activity;GO:0003824//catalytic activity;GO:0016491//oxidoreductase activity;GO:0033765//steroid dehydrogenase activity, acting on the CH-CH group of donors	GO:0044711//single-organism biosynthetic process;GO:0048731//system development;GO:0045137//development of primary sexual characteristics;GO:1901576//organic substance biosynthetic process;GO:0061458//reproductive system development;GO:1901362//organic cyclic compound biosynthetic process;GO:0008406//gonad development;GO:0044707//single-multicellular organism process;GO:0048608//reproductive stru…
chi-miR-202-3p	47.3721	15.3105	-1.62951	0.0233778	down	XM_013967518	0.001	3.59333	11.8111	6.79073e-07	0.000599282	mrna	up	chi_circ_011671	0.001	0.026424	4.72377	0.0225886	up	SRD5A2	3-oxo-5-alpha-steroid 4-dehydrogenase 2 isoform X2 [Capra hircus]	Metabolism;Human Diseases	Lipid metabolism;Cancers	ko05215//Prostate cancer;ko00140//Steroid hormone biosynthesis	K12344	GO:0044464//cell part;GO:0005623//cell;GO:0044424//intracellular part;GO:0005622//intracellular;GO:0031224//intrinsic component of membrane;GO:0016020//membrane;GO:0044425//membrane part	GO:0016627//oxidoreductase activity, acting on the CH-CH group of donors;GO:0016229//steroid dehydrogenase activity;GO:0003824//catalytic activity;GO:0016491//oxidoreductase activity;GO:0033765//steroid dehydrogenase activity, acting on the CH-CH group of donors	GO:0044711//single-organism biosynthetic process;GO:0048731//system development;GO:0045137//development of primary sexual characteristics;GO:1901576//organic substance biosynthetic process;GO:0061458//reproductive system development;GO:1901362//organic cyclic compound biosynthetic process;GO:0008406//gonad development;GO:0044707//single-multicellular organism process;GO:0048608//reproductive stru…
chi-miR-202-3p	47.3721	15.3105	-1.62951	0.0233778	down	XM_013967518	0.001	3.59333	11.8111	6.79073e-07	0.000599282	mrna	up	chi_circ_011693	0.0778585	0.288999	1.89214	0.0430918	up	SRD5A2	3-oxo-5-alpha-steroid 4-dehydrogenase 2 isoform X2 [Capra hircus]	Metabolism;Human Diseases	Lipid metabolism;Cancers	ko05215//Prostate cancer;ko00140//Steroid hormone biosynthesis	K12344	GO:0044464//cell part;GO:0005623//cell;GO:0044424//intracellular part;GO:0005622//intracellular;GO:0031224//intrinsic component of membrane;GO:0016020//membrane;GO:0044425//membrane part	GO:0016627//oxidoreductase activity, acting on the CH-CH group of donors;GO:0016229//steroid dehydrogenase activity;GO:0003824//catalytic activity;GO:0016491//oxidoreductase activity;GO:0033765//steroid dehydrogenase activity, acting on the CH-CH group of donors	GO:0044711//single-organism biosynthetic process;GO:0048731//system development;GO:0045137//development of primary sexual characteristics;GO:1901576//organic substance biosynthetic process;GO:0061458//reproductive system development;GO:1901362//organic cyclic compound biosynthetic process;GO:0008406//gonad development;GO:0044707//single-multicellular organism process;GO:0048608//reproductive stru…
chi-miR-202-3p	47.3721	15.3105	-1.62951	0.0233778	down	XM_013967518	0.001	3.59333	11.8111	6.79073e-07	0.000599282	mrna	up	chi_circ_011866	0.001	0.185198	7.53293	0.0292611	up	SRD5A2	3-oxo-5-alpha-steroid 4-dehydrogenase 2 isoform X2 [Capra hircus]	Metabolism;Human Diseases	Lipid metabolism;Cancers	ko05215//Prostate cancer;ko00140//Steroid hormone biosynthesis	K12344	GO:0044464//cell part;GO:0005623//cell;GO:0044424//intracellular part;GO:0005622//intracellular;GO:0031224//intrinsic component of membrane;GO:0016020//membrane;GO:0044425//membrane part	GO:0016627//oxidoreductase activity, acting on the CH-CH group of donors;GO:0016229//steroid dehydrogenase activity;GO:0003824//catalytic activity;GO:0016491//oxidoreductase activity;GO:0033765//steroid dehydrogenase activity, acting on the CH-CH group of donors	GO:0044711//single-organism biosynthetic process;GO:0048731//system development;GO:0045137//development of primary sexual characteristics;GO:1901576//organic substance biosynthetic process;GO:0061458//reproductive system development;GO:1901362//organic cyclic compound biosynthetic process;GO:0008406//gonad development;GO:0044707//single-multicellular organism process;GO:0048608//reproductive stru…
chi-miR-202-3p	47.3721	15.3105	-1.62951	0.0233778	down	XM_013967518	0.001	3.59333	11.8111	6.79073e-07	0.000599282	mrna	up	chi_circ_011919	0.603234	0.001	-9.23657	0.00653325	down	SRD5A2	3-oxo-5-alpha-steroid 4-dehydrogenase 2 isoform X2 [Capra hircus]	Metabolism;Human Diseases	Lipid metabolism;Cancers	ko05215//Prostate cancer;ko00140//Steroid hormone biosynthesis	K12344	GO:0044464//cell part;GO:0005623//cell;GO:0044424//intracellular part;GO:0005622//intracellular;GO:0031224//intrinsic component of membrane;GO:0016020//membrane;GO:0044425//membrane part	GO:0016627//oxidoreductase activity, acting on the CH-CH group of donors;GO:0016229//steroid dehydrogenase activity;GO:0003824//catalytic activity;GO:0016491//oxidoreductase activity;GO:0033765//steroid dehydrogenase activity, acting on the CH-CH group of donors	GO:0044711//single-organism biosynthetic process;GO:0048731//system development;GO:0045137//development of primary sexual characteristics;GO:1901576//organic substance biosynthetic process;GO:0061458//reproductive system development;GO:1901362//organic cyclic compound biosynthetic process;GO:0008406//gonad development;GO:0044707//single-multicellular organism process;GO:0048608//reproductive stru…
chi-miR-202-3p	47.3721	15.3105	-1.62951	0.0233778	down	XM_013967518	0.001	3.59333	11.8111	6.79073e-07	0.000599282	mrna	up	chi_circ_011937	1.29578	0.222408	-2.54254	0.0242059	down	SRD5A2	3-oxo-5-alpha-steroid 4-dehydrogenase 2 isoform X2 [Capra hircus]	Metabolism;Human Diseases	Lipid metabolism;Cancers	ko05215//Prostate cancer;ko00140//Steroid hormone biosynthesis	K12344	GO:0044464//cell part;GO:0005623//cell;GO:0044424//intracellular part;GO:0005622//intracellular;GO:0031224//intrinsic component of membrane;GO:0016020//membrane;GO:0044425//membrane part	GO:0016627//oxidoreductase activity, acting on the CH-CH group of donors;GO:0016229//steroid dehydrogenase activity;GO:0003824//catalytic activity;GO:0016491//oxidoreductase activity;GO:0033765//steroid dehydrogenase activity, acting on the CH-CH group of donors	GO:0044711//single-organism biosynthetic process;GO:0048731//system development;GO:0045137//development of primary sexual characteristics;GO:1901576//organic substance biosynthetic process;GO:0061458//reproductive system development;GO:1901362//organic cyclic compound biosynthetic process;GO:0008406//gonad development;GO:0044707//single-multicellular organism process;GO:0048608//reproductive stru…
chi-miR-202-3p	47.3721	15.3105	-1.62951	0.0233778	down	XM_013967518	0.001	3.59333	11.8111	6.79073e-07	0.000599282	mrna	up	chi_circ_012069	0.360995	0.116383	-1.6331	0.0329972	down	SRD5A2	3-oxo-5-alpha-steroid 4-dehydrogenase 2 isoform X2 [Capra hircus]	Metabolism;Human Diseases	Lipid metabolism;Cancers	ko05215//Prostate cancer;ko00140//Steroid hormone biosynthesis	K12344	GO:0044464//cell part;GO:0005623//cell;GO:0044424//intracellular part;GO:0005622//intracellular;GO:0031224//intrinsic component of membrane;GO:0016020//membrane;GO:0044425//membrane part	GO:0016627//oxidoreductase activity, acting on the CH-CH group of donors;GO:0016229//steroid dehydrogenase activity;GO:0003824//catalytic activity;GO:0016491//oxidoreductase activity;GO:0033765//steroid dehydrogenase activity, acting on the CH-CH group of donors	GO:0044711//single-organism biosynthetic process;GO:0048731//system development;GO:0045137//development of primary sexual characteristics;GO:1901576//organic substance biosynthetic process;GO:0061458//reproductive system development;GO:1901362//organic cyclic compound biosynthetic process;GO:0008406//gonad development;GO:0044707//single-multicellular organism process;GO:0048608//reproductive stru…
chi-miR-202-3p	47.3721	15.3105	-1.62951	0.0233778	down	XM_013967518	0.001	3.59333	11.8111	6.79073e-07	0.000599282	mrna	up	chi_circ_012144	0.0684219	0.00817675	-3.06486	0.00328866	down	SRD5A2	3-oxo-5-alpha-steroid 4-dehydrogenase 2 isoform X2 [Capra hircus]	Metabolism;Human Diseases	Lipid metabolism;Cancers	ko05215//Prostate cancer;ko00140//Steroid hormone biosynthesis	K12344	GO:0044464//cell part;GO:0005623//cell;GO:0044424//intracellular part;GO:0005622//intracellular;GO:0031224//intrinsic component of membrane;GO:0016020//membrane;GO:0044425//membrane part	GO:0016627//oxidoreductase activity, acting on the CH-CH group of donors;GO:0016229//steroid dehydrogenase activity;GO:0003824//catalytic activity;GO:0016491//oxidoreductase activity;GO:0033765//steroid dehydrogenase activity, acting on the CH-CH group of donors	GO:0044711//single-organism biosynthetic process;GO:0048731//system development;GO:0045137//development of primary sexual characteristics;GO:1901576//organic substance biosynthetic process;GO:0061458//reproductive system development;GO:1901362//organic cyclic compound biosynthetic process;GO:0008406//gonad development;GO:0044707//single-multicellular organism process;GO:0048608//reproductive stru…
chi-miR-202-3p	47.3721	15.3105	-1.62951	0.0233778	down	XM_013967518	0.001	3.59333	11.8111	6.79073e-07	0.000599282	mrna	up	chi_circ_012145	0.0708575	0.00563191	-3.65323	0.00127256	down	SRD5A2	3-oxo-5-alpha-steroid 4-dehydrogenase 2 isoform X2 [Capra hircus]	Metabolism;Human Diseases	Lipid metabolism;Cancers	ko05215//Prostate cancer;ko00140//Steroid hormone biosynthesis	K12344	GO:0044464//cell part;GO:0005623//cell;GO:0044424//intracellular part;GO:0005622//intracellular;GO:0031224//intrinsic component of membrane;GO:0016020//membrane;GO:0044425//membrane part	GO:0016627//oxidoreductase activity, acting on the CH-CH group of donors;GO:0016229//steroid dehydrogenase activity;GO:0003824//catalytic activity;GO:0016491//oxidoreductase activity;GO:0033765//steroid dehydrogenase activity, acting on the CH-CH group of donors	GO:0044711//single-organism biosynthetic process;GO:0048731//system development;GO:0045137//development of primary sexual characteristics;GO:1901576//organic substance biosynthetic process;GO:0061458//reproductive system development;GO:1901362//organic cyclic compound biosynthetic process;GO:0008406//gonad development;GO:0044707//single-multicellular organism process;GO:0048608//reproductive stru…
chi-miR-202-3p	47.3721	15.3105	-1.62951	0.0233778	down	XM_013967518	0.001	3.59333	11.8111	6.79073e-07	0.000599282	mrna	up	chi_circ_012179	0.371507	0.001	-8.53725	0.0472167	down	SRD5A2	3-oxo-5-alpha-steroid 4-dehydrogenase 2 isoform X2 [Capra hircus]	Metabolism;Human Diseases	Lipid metabolism;Cancers	ko05215//Prostate cancer;ko00140//Steroid hormone biosynthesis	K12344	GO:0044464//cell part;GO:0005623//cell;GO:0044424//intracellular part;GO:0005622//intracellular;GO:0031224//intrinsic component of membrane;GO:0016020//membrane;GO:0044425//membrane part	GO:0016627//oxidoreductase activity, acting on the CH-CH group of donors;GO:0016229//steroid dehydrogenase activity;GO:0003824//catalytic activity;GO:0016491//oxidoreductase activity;GO:0033765//steroid dehydrogenase activity, acting on the CH-CH group of donors	GO:0044711//single-organism biosynthetic process;GO:0048731//system development;GO:0045137//development of primary sexual characteristics;GO:1901576//organic substance biosynthetic process;GO:0061458//reproductive system development;GO:1901362//organic cyclic compound biosynthetic process;GO:0008406//gonad development;GO:0044707//single-multicellular organism process;GO:0048608//reproductive stru…
chi-miR-202-3p	47.3721	15.3105	-1.62951	0.0233778	down	XM_013967518	0.001	3.59333	11.8111	6.79073e-07	0.000599282	mrna	up	chi_circ_012310	0.668297	0.272936	-1.29193	0.0318796	down	SRD5A2	3-oxo-5-alpha-steroid 4-dehydrogenase 2 isoform X2 [Capra hircus]	Metabolism;Human Diseases	Lipid metabolism;Cancers	ko05215//Prostate cancer;ko00140//Steroid hormone biosynthesis	K12344	GO:0044464//cell part;GO:0005623//cell;GO:0044424//intracellular part;GO:0005622//intracellular;GO:0031224//intrinsic component of membrane;GO:0016020//membrane;GO:0044425//membrane part	GO:0016627//oxidoreductase activity, acting on the CH-CH group of donors;GO:0016229//steroid dehydrogenase activity;GO:0003824//catalytic activity;GO:0016491//oxidoreductase activity;GO:0033765//steroid dehydrogenase activity, acting on the CH-CH group of donors	GO:0044711//single-organism biosynthetic process;GO:0048731//system development;GO:0045137//development of primary sexual characteristics;GO:1901576//organic substance biosynthetic process;GO:0061458//reproductive system development;GO:1901362//organic cyclic compound biosynthetic process;GO:0008406//gonad development;GO:0044707//single-multicellular organism process;GO:0048608//reproductive stru…
chi-miR-202-3p	47.3721	15.3105	-1.62951	0.0233778	down	XM_013967518	0.001	3.59333	11.8111	6.79073e-07	0.000599282	mrna	up	chi_circ_012367	0.0377144	0.577578	3.93683	0.0338978	up	SRD5A2	3-oxo-5-alpha-steroid 4-dehydrogenase 2 isoform X2 [Capra hircus]	Metabolism;Human Diseases	Lipid metabolism;Cancers	ko05215//Prostate cancer;ko00140//Steroid hormone biosynthesis	K12344	GO:0044464//cell part;GO:0005623//cell;GO:0044424//intracellular part;GO:0005622//intracellular;GO:0031224//intrinsic component of membrane;GO:0016020//membrane;GO:0044425//membrane part	GO:0016627//oxidoreductase activity, acting on the CH-CH group of donors;GO:0016229//steroid dehydrogenase activity;GO:0003824//catalytic activity;GO:0016491//oxidoreductase activity;GO:0033765//steroid dehydrogenase activity, acting on the CH-CH group of donors	GO:0044711//single-organism biosynthetic process;GO:0048731//system development;GO:0045137//development of primary sexual characteristics;GO:1901576//organic substance biosynthetic process;GO:0061458//reproductive system development;GO:1901362//organic cyclic compound biosynthetic process;GO:0008406//gonad development;GO:0044707//single-multicellular organism process;GO:0048608//reproductive stru…
chi-miR-202-3p	47.3721	15.3105	-1.62951	0.0233778	down	XM_013967518	0.001	3.59333	11.8111	6.79073e-07	0.000599282	mrna	up	chi_circ_012481	0.0362979	0.0108586	-1.74104	0.0357704	down	SRD5A2	3-oxo-5-alpha-steroid 4-dehydrogenase 2 isoform X2 [Capra hircus]	Metabolism;Human Diseases	Lipid metabolism;Cancers	ko05215//Prostate cancer;ko00140//Steroid hormone biosynthesis	K12344	GO:0044464//cell part;GO:0005623//cell;GO:0044424//intracellular part;GO:0005622//intracellular;GO:0031224//intrinsic component of membrane;GO:0016020//membrane;GO:0044425//membrane part	GO:0016627//oxidoreductase activity, acting on the CH-CH group of donors;GO:0016229//steroid dehydrogenase activity;GO:0003824//catalytic activity;GO:0016491//oxidoreductase activity;GO:0033765//steroid dehydrogenase activity, acting on the CH-CH group of donors	GO:0044711//single-organism biosynthetic process;GO:0048731//system development;GO:0045137//development of primary sexual characteristics;GO:1901576//organic substance biosynthetic process;GO:0061458//reproductive system development;GO:1901362//organic cyclic compound biosynthetic process;GO:0008406//gonad development;GO:0044707//single-multicellular organism process;GO:0048608//reproductive stru…
chi-miR-202-3p	47.3721	15.3105	-1.62951	0.0233778	down	XM_013967518	0.001	3.59333	11.8111	6.79073e-07	0.000599282	mrna	up	chi_circ_012529	0.0136266	0.44818	5.03959	0.0105871	up	SRD5A2	3-oxo-5-alpha-steroid 4-dehydrogenase 2 isoform X2 [Capra hircus]	Metabolism;Human Diseases	Lipid metabolism;Cancers	ko05215//Prostate cancer;ko00140//Steroid hormone biosynthesis	K12344	GO:0044464//cell part;GO:0005623//cell;GO:0044424//intracellular part;GO:0005622//intracellular;GO:0031224//intrinsic component of membrane;GO:0016020//membrane;GO:0044425//membrane part	GO:0016627//oxidoreductase activity, acting on the CH-CH group of donors;GO:0016229//steroid dehydrogenase activity;GO:0003824//catalytic activity;GO:0016491//oxidoreductase activity;GO:0033765//steroid dehydrogenase activity, acting on the CH-CH group of donors	GO:0044711//single-organism biosynthetic process;GO:0048731//system development;GO:0045137//development of primary sexual characteristics;GO:1901576//organic substance biosynthetic process;GO:0061458//reproductive system development;GO:1901362//organic cyclic compound biosynthetic process;GO:0008406//gonad development;GO:0044707//single-multicellular organism process;GO:0048608//reproductive stru…
chi-miR-202-3p	47.3721	15.3105	-1.62951	0.0233778	down	XM_013967518	0.001	3.59333	11.8111	6.79073e-07	0.000599282	mrna	up	chi_circ_012686	0.0604892	1.09879	4.18309	0.0119036	up	SRD5A2	3-oxo-5-alpha-steroid 4-dehydrogenase 2 isoform X2 [Capra hircus]	Metabolism;Human Diseases	Lipid metabolism;Cancers	ko05215//Prostate cancer;ko00140//Steroid hormone biosynthesis	K12344	GO:0044464//cell part;GO:0005623//cell;GO:0044424//intracellular part;GO:0005622//intracellular;GO:0031224//intrinsic component of membrane;GO:0016020//membrane;GO:0044425//membrane part	GO:0016627//oxidoreductase activity, acting on the CH-CH group of donors;GO:0016229//steroid dehydrogenase activity;GO:0003824//catalytic activity;GO:0016491//oxidoreductase activity;GO:0033765//steroid dehydrogenase activity, acting on the CH-CH group of donors	GO:0044711//single-organism biosynthetic process;GO:0048731//system development;GO:0045137//development of primary sexual characteristics;GO:1901576//organic substance biosynthetic process;GO:0061458//reproductive system development;GO:1901362//organic cyclic compound biosynthetic process;GO:0008406//gonad development;GO:0044707//single-multicellular organism process;GO:0048608//reproductive stru…
chi-miR-202-3p	47.3721	15.3105	-1.62951	0.0233778	down	XM_013967518	0.001	3.59333	11.8111	6.79073e-07	0.000599282	mrna	up	chi_circ_012750	0.0120599	0.001	-3.59214	0.000109444	down	SRD5A2	3-oxo-5-alpha-steroid 4-dehydrogenase 2 isoform X2 [Capra hircus]	Metabolism;Human Diseases	Lipid metabolism;Cancers	ko05215//Prostate cancer;ko00140//Steroid hormone biosynthesis	K12344	GO:0044464//cell part;GO:0005623//cell;GO:0044424//intracellular part;GO:0005622//intracellular;GO:0031224//intrinsic component of membrane;GO:0016020//membrane;GO:0044425//membrane part	GO:0016627//oxidoreductase activity, acting on the CH-CH group of donors;GO:0016229//steroid dehydrogenase activity;GO:0003824//catalytic activity;GO:0016491//oxidoreductase activity;GO:0033765//steroid dehydrogenase activity, acting on the CH-CH group of donors	GO:0044711//single-organism biosynthetic process;GO:0048731//system development;GO:0045137//development of primary sexual characteristics;GO:1901576//organic substance biosynthetic process;GO:0061458//reproductive system development;GO:1901362//organic cyclic compound biosynthetic process;GO:0008406//gonad development;GO:0044707//single-multicellular organism process;GO:0048608//reproductive stru…
chi-miR-202-3p	47.3721	15.3105	-1.62951	0.0233778	down	XM_013967518	0.001	3.59333	11.8111	6.79073e-07	0.000599282	mrna	up	chi_circ_012751	0.0316884	0.00305575	-3.37436	0.0217244	down	SRD5A2	3-oxo-5-alpha-steroid 4-dehydrogenase 2 isoform X2 [Capra hircus]	Metabolism;Human Diseases	Lipid metabolism;Cancers	ko05215//Prostate cancer;ko00140//Steroid hormone biosynthesis	K12344	GO:0044464//cell part;GO:0005623//cell;GO:0044424//intracellular part;GO:0005622//intracellular;GO:0031224//intrinsic component of membrane;GO:0016020//membrane;GO:0044425//membrane part	GO:0016627//oxidoreductase activity, acting on the CH-CH group of donors;GO:0016229//steroid dehydrogenase activity;GO:0003824//catalytic activity;GO:0016491//oxidoreductase activity;GO:0033765//steroid dehydrogenase activity, acting on the CH-CH group of donors	GO:0044711//single-organism biosynthetic process;GO:0048731//system development;GO:0045137//development of primary sexual characteristics;GO:1901576//organic substance biosynthetic process;GO:0061458//reproductive system development;GO:1901362//organic cyclic compound biosynthetic process;GO:0008406//gonad development;GO:0044707//single-multicellular organism process;GO:0048608//reproductive stru…
chi-miR-202-3p	47.3721	15.3105	-1.62951	0.0233778	down	XM_013967518	0.001	3.59333	11.8111	6.79073e-07	0.000599282	mrna	up	chi_circ_012843	0.0944112	1.70667	4.17608	0.0427185	up	SRD5A2	3-oxo-5-alpha-steroid 4-dehydrogenase 2 isoform X2 [Capra hircus]	Metabolism;Human Diseases	Lipid metabolism;Cancers	ko05215//Prostate cancer;ko00140//Steroid hormone biosynthesis	K12344	GO:0044464//cell part;GO:0005623//cell;GO:0044424//intracellular part;GO:0005622//intracellular;GO:0031224//intrinsic component of membrane;GO:0016020//membrane;GO:0044425//membrane part	GO:0016627//oxidoreductase activity, acting on the CH-CH group of donors;GO:0016229//steroid dehydrogenase activity;GO:0003824//catalytic activity;GO:0016491//oxidoreductase activity;GO:0033765//steroid dehydrogenase activity, acting on the CH-CH group of donors	GO:0044711//single-organism biosynthetic process;GO:0048731//system development;GO:0045137//development of primary sexual characteristics;GO:1901576//organic substance biosynthetic process;GO:0061458//reproductive system development;GO:1901362//organic cyclic compound biosynthetic process;GO:0008406//gonad development;GO:0044707//single-multicellular organism process;GO:0048608//reproductive stru…
chi-miR-202-3p	47.3721	15.3105	-1.62951	0.0233778	down	XM_013967518	0.001	3.59333	11.8111	6.79073e-07	0.000599282	mrna	up	chi_circ_013283	0.765418	0.018863	-5.34262	0.0124304	down	SRD5A2	3-oxo-5-alpha-steroid 4-dehydrogenase 2 isoform X2 [Capra hircus]	Metabolism;Human Diseases	Lipid metabolism;Cancers	ko05215//Prostate cancer;ko00140//Steroid hormone biosynthesis	K12344	GO:0044464//cell part;GO:0005623//cell;GO:0044424//intracellular part;GO:0005622//intracellular;GO:0031224//intrinsic component of membrane;GO:0016020//membrane;GO:0044425//membrane part	GO:0016627//oxidoreductase activity, acting on the CH-CH group of donors;GO:0016229//steroid dehydrogenase activity;GO:0003824//catalytic activity;GO:0016491//oxidoreductase activity;GO:0033765//steroid dehydrogenase activity, acting on the CH-CH group of donors	GO:0044711//single-organism biosynthetic process;GO:0048731//system development;GO:0045137//development of primary sexual characteristics;GO:1901576//organic substance biosynthetic process;GO:0061458//reproductive system development;GO:1901362//organic cyclic compound biosynthetic process;GO:0008406//gonad development;GO:0044707//single-multicellular organism process;GO:0048608//reproductive stru…
chi-miR-202-3p	47.3721	15.3105	-1.62951	0.0233778	down	XM_013967518	0.001	3.59333	11.8111	6.79073e-07	0.000599282	mrna	up	chi_circ_013344	1.28821	0.048904	-4.71927	0.00337464	down	SRD5A2	3-oxo-5-alpha-steroid 4-dehydrogenase 2 isoform X2 [Capra hircus]	Metabolism;Human Diseases	Lipid metabolism;Cancers	ko05215//Prostate cancer;ko00140//Steroid hormone biosynthesis	K12344	GO:0044464//cell part;GO:0005623//cell;GO:0044424//intracellular part;GO:0005622//intracellular;GO:0031224//intrinsic component of membrane;GO:0016020//membrane;GO:0044425//membrane part	GO:0016627//oxidoreductase activity, acting on the CH-CH group of donors;GO:0016229//steroid dehydrogenase activity;GO:0003824//catalytic activity;GO:0016491//oxidoreductase activity;GO:0033765//steroid dehydrogenase activity, acting on the CH-CH group of donors	GO:0044711//single-organism biosynthetic process;GO:0048731//system development;GO:0045137//development of primary sexual characteristics;GO:1901576//organic substance biosynthetic process;GO:0061458//reproductive system development;GO:1901362//organic cyclic compound biosynthetic process;GO:0008406//gonad development;GO:0044707//single-multicellular organism process;GO:0048608//reproductive stru…
chi-miR-202-3p	47.3721	15.3105	-1.62951	0.0233778	down	XM_013967518	0.001	3.59333	11.8111	6.79073e-07	0.000599282	mrna	up	chi_circ_013623	0.307229	3.02227	3.29824	0.0267861	up	SRD5A2	3-oxo-5-alpha-steroid 4-dehydrogenase 2 isoform X2 [Capra hircus]	Metabolism;Human Diseases	Lipid metabolism;Cancers	ko05215//Prostate cancer;ko00140//Steroid hormone biosynthesis	K12344	GO:0044464//cell part;GO:0005623//cell;GO:0044424//intracellular part;GO:0005622//intracellular;GO:0031224//intrinsic component of membrane;GO:0016020//membrane;GO:0044425//membrane part	GO:0016627//oxidoreductase activity, acting on the CH-CH group of donors;GO:0016229//steroid dehydrogenase activity;GO:0003824//catalytic activity;GO:0016491//oxidoreductase activity;GO:0033765//steroid dehydrogenase activity, acting on the CH-CH group of donors	GO:0044711//single-organism biosynthetic process;GO:0048731//system development;GO:0045137//development of primary sexual characteristics;GO:1901576//organic substance biosynthetic process;GO:0061458//reproductive system development;GO:1901362//organic cyclic compound biosynthetic process;GO:0008406//gonad development;GO:0044707//single-multicellular organism process;GO:0048608//reproductive stru…
chi-miR-202-3p	47.3721	15.3105	-1.62951	0.0233778	down	XM_013967518	0.001	3.59333	11.8111	6.79073e-07	0.000599282	mrna	up	chi_circ_013646	2.05167	6.10501	1.57319	0.0399355	up	SRD5A2	3-oxo-5-alpha-steroid 4-dehydrogenase 2 isoform X2 [Capra hircus]	Metabolism;Human Diseases	Lipid metabolism;Cancers	ko05215//Prostate cancer;ko00140//Steroid hormone biosynthesis	K12344	GO:0044464//cell part;GO:0005623//cell;GO:0044424//intracellular part;GO:0005622//intracellular;GO:0031224//intrinsic component of membrane;GO:0016020//membrane;GO:0044425//membrane part	GO:0016627//oxidoreductase activity, acting on the CH-CH group of donors;GO:0016229//steroid dehydrogenase activity;GO:0003824//catalytic activity;GO:0016491//oxidoreductase activity;GO:0033765//steroid dehydrogenase activity, acting on the CH-CH group of donors	GO:0044711//single-organism biosynthetic process;GO:0048731//system development;GO:0045137//development of primary sexual characteristics;GO:1901576//organic substance biosynthetic process;GO:0061458//reproductive system development;GO:1901362//organic cyclic compound biosynthetic process;GO:0008406//gonad development;GO:0044707//single-multicellular organism process;GO:0048608//reproductive stru…
chi-miR-202-3p	47.3721	15.3105	-1.62951	0.0233778	down	XM_013967518	0.001	3.59333	11.8111	6.79073e-07	0.000599282	mrna	up	chi_circ_013846	0.496089	0.234832	-1.07897	0.0153487	down	SRD5A2	3-oxo-5-alpha-steroid 4-dehydrogenase 2 isoform X2 [Capra hircus]	Metabolism;Human Diseases	Lipid metabolism;Cancers	ko05215//Prostate cancer;ko00140//Steroid hormone biosynthesis	K12344	GO:0044464//cell part;GO:0005623//cell;GO:0044424//intracellular part;GO:0005622//intracellular;GO:0031224//intrinsic component of membrane;GO:0016020//membrane;GO:0044425//membrane part	GO:0016627//oxidoreductase activity, acting on the CH-CH group of donors;GO:0016229//steroid dehydrogenase activity;GO:0003824//catalytic activity;GO:0016491//oxidoreductase activity;GO:0033765//steroid dehydrogenase activity, acting on the CH-CH group of donors	GO:0044711//single-organism biosynthetic process;GO:0048731//system development;GO:0045137//development of primary sexual characteristics;GO:1901576//organic substance biosynthetic process;GO:0061458//reproductive system development;GO:1901362//organic cyclic compound biosynthetic process;GO:0008406//gonad development;GO:0044707//single-multicellular organism process;GO:0048608//reproductive stru…
chi-miR-202-3p	47.3721	15.3105	-1.62951	0.0233778	down	XM_013967518	0.001	3.59333	11.8111	6.79073e-07	0.000599282	mrna	up	chi_circ_013870	0.485353	0.0604287	-3.00573	0.0378838	down	SRD5A2	3-oxo-5-alpha-steroid 4-dehydrogenase 2 isoform X2 [Capra hircus]	Metabolism;Human Diseases	Lipid metabolism;Cancers	ko05215//Prostate cancer;ko00140//Steroid hormone biosynthesis	K12344	GO:0044464//cell part;GO:0005623//cell;GO:0044424//intracellular part;GO:0005622//intracellular;GO:0031224//intrinsic component of membrane;GO:0016020//membrane;GO:0044425//membrane part	GO:0016627//oxidoreductase activity, acting on the CH-CH group of donors;GO:0016229//steroid dehydrogenase activity;GO:0003824//catalytic activity;GO:0016491//oxidoreductase activity;GO:0033765//steroid dehydrogenase activity, acting on the CH-CH group of donors	GO:0044711//single-organism biosynthetic process;GO:0048731//system development;GO:0045137//development of primary sexual characteristics;GO:1901576//organic substance biosynthetic process;GO:0061458//reproductive system development;GO:1901362//organic cyclic compound biosynthetic process;GO:0008406//gonad development;GO:0044707//single-multicellular organism process;GO:0048608//reproductive stru…
chi-miR-202-3p	47.3721	15.3105	-1.62951	0.0233778	down	XM_013967518	0.001	3.59333	11.8111	6.79073e-07	0.000599282	mrna	up	chi_circ_013923	0.182828	0.0366553	-2.31839	0.0494703	down	SRD5A2	3-oxo-5-alpha-steroid 4-dehydrogenase 2 isoform X2 [Capra hircus]	Metabolism;Human Diseases	Lipid metabolism;Cancers	ko05215//Prostate cancer;ko00140//Steroid hormone biosynthesis	K12344	GO:0044464//cell part;GO:0005623//cell;GO:0044424//intracellular part;GO:0005622//intracellular;GO:0031224//intrinsic component of membrane;GO:0016020//membrane;GO:0044425//membrane part	GO:0016627//oxidoreductase activity, acting on the CH-CH group of donors;GO:0016229//steroid dehydrogenase activity;GO:0003824//catalytic activity;GO:0016491//oxidoreductase activity;GO:0033765//steroid dehydrogenase activity, acting on the CH-CH group of donors	GO:0044711//single-organism biosynthetic process;GO:0048731//system development;GO:0045137//development of primary sexual characteristics;GO:1901576//organic substance biosynthetic process;GO:0061458//reproductive system development;GO:1901362//organic cyclic compound biosynthetic process;GO:0008406//gonad development;GO:0044707//single-multicellular organism process;GO:0048608//reproductive stru…
chi-miR-202-3p	47.3721	15.3105	-1.62951	0.0233778	down	XM_013967518	0.001	3.59333	11.8111	6.79073e-07	0.000599282	mrna	up	chi_circ_013980	1.37501	0.44171	-1.63827	0.0208303	down	SRD5A2	3-oxo-5-alpha-steroid 4-dehydrogenase 2 isoform X2 [Capra hircus]	Metabolism;Human Diseases	Lipid metabolism;Cancers	ko05215//Prostate cancer;ko00140//Steroid hormone biosynthesis	K12344	GO:0044464//cell part;GO:0005623//cell;GO:0044424//intracellular part;GO:0005622//intracellular;GO:0031224//intrinsic component of membrane;GO:0016020//membrane;GO:0044425//membrane part	GO:0016627//oxidoreductase activity, acting on the CH-CH group of donors;GO:0016229//steroid dehydrogenase activity;GO:0003824//catalytic activity;GO:0016491//oxidoreductase activity;GO:0033765//steroid dehydrogenase activity, acting on the CH-CH group of donors	GO:0044711//single-organism biosynthetic process;GO:0048731//system development;GO:0045137//development of primary sexual characteristics;GO:1901576//organic substance biosynthetic process;GO:0061458//reproductive system development;GO:1901362//organic cyclic compound biosynthetic process;GO:0008406//gonad development;GO:0044707//single-multicellular organism process;GO:0048608//reproductive stru…
chi-miR-202-3p	47.3721	15.3105	-1.62951	0.0233778	down	XM_013967518	0.001	3.59333	11.8111	6.79073e-07	0.000599282	mrna	up	chi_circ_014060	0.638534	0.001	-9.31862	0.0342307	down	SRD5A2	3-oxo-5-alpha-steroid 4-dehydrogenase 2 isoform X2 [Capra hircus]	Metabolism;Human Diseases	Lipid metabolism;Cancers	ko05215//Prostate cancer;ko00140//Steroid hormone biosynthesis	K12344	GO:0044464//cell part;GO:0005623//cell;GO:0044424//intracellular part;GO:0005622//intracellular;GO:0031224//intrinsic component of membrane;GO:0016020//membrane;GO:0044425//membrane part	GO:0016627//oxidoreductase activity, acting on the CH-CH group of donors;GO:0016229//steroid dehydrogenase activity;GO:0003824//catalytic activity;GO:0016491//oxidoreductase activity;GO:0033765//steroid dehydrogenase activity, acting on the CH-CH group of donors	GO:0044711//single-organism biosynthetic process;GO:0048731//system development;GO:0045137//development of primary sexual characteristics;GO:1901576//organic substance biosynthetic process;GO:0061458//reproductive system development;GO:1901362//organic cyclic compound biosynthetic process;GO:0008406//gonad development;GO:0044707//single-multicellular organism process;GO:0048608//reproductive stru…
chi-miR-202-3p	47.3721	15.3105	-1.62951	0.0233778	down	XM_013967518	0.001	3.59333	11.8111	6.79073e-07	0.000599282	mrna	up	chi_circ_014164	0.173831	1.21505	2.80525	0.0105438	up	SRD5A2	3-oxo-5-alpha-steroid 4-dehydrogenase 2 isoform X2 [Capra hircus]	Metabolism;Human Diseases	Lipid metabolism;Cancers	ko05215//Prostate cancer;ko00140//Steroid hormone biosynthesis	K12344	GO:0044464//cell part;GO:0005623//cell;GO:0044424//intracellular part;GO:0005622//intracellular;GO:0031224//intrinsic component of membrane;GO:0016020//membrane;GO:0044425//membrane part	GO:0016627//oxidoreductase activity, acting on the CH-CH group of donors;GO:0016229//steroid dehydrogenase activity;GO:0003824//catalytic activity;GO:0016491//oxidoreductase activity;GO:0033765//steroid dehydrogenase activity, acting on the CH-CH group of donors	GO:0044711//single-organism biosynthetic process;GO:0048731//system development;GO:0045137//development of primary sexual characteristics;GO:1901576//organic substance biosynthetic process;GO:0061458//reproductive system development;GO:1901362//organic cyclic compound biosynthetic process;GO:0008406//gonad development;GO:0044707//single-multicellular organism process;GO:0048608//reproductive stru…
chi-miR-202-3p	47.3721	15.3105	-1.62951	0.0233778	down	XM_013967518	0.001	3.59333	11.8111	6.79073e-07	0.000599282	mrna	up	chi_circ_014228	1.34844	4.2387	1.65233	0.0405613	up	SRD5A2	3-oxo-5-alpha-steroid 4-dehydrogenase 2 isoform X2 [Capra hircus]	Metabolism;Human Diseases	Lipid metabolism;Cancers	ko05215//Prostate cancer;ko00140//Steroid hormone biosynthesis	K12344	GO:0044464//cell part;GO:0005623//cell;GO:0044424//intracellular part;GO:0005622//intracellular;GO:0031224//intrinsic component of membrane;GO:0016020//membrane;GO:0044425//membrane part	GO:0016627//oxidoreductase activity, acting on the CH-CH group of donors;GO:0016229//steroid dehydrogenase activity;GO:0003824//catalytic activity;GO:0016491//oxidoreductase activity;GO:0033765//steroid dehydrogenase activity, acting on the CH-CH group of donors	GO:0044711//single-organism biosynthetic process;GO:0048731//system development;GO:0045137//development of primary sexual characteristics;GO:1901576//organic substance biosynthetic process;GO:0061458//reproductive system development;GO:1901362//organic cyclic compound biosynthetic process;GO:0008406//gonad development;GO:0044707//single-multicellular organism process;GO:0048608//reproductive stru…
chi-miR-202-3p	47.3721	15.3105	-1.62951	0.0233778	down	XM_013967518	0.001	3.59333	11.8111	6.79073e-07	0.000599282	mrna	up	chi_circ_014280	0.001	0.581377	9.18333	0.0373358	up	SRD5A2	3-oxo-5-alpha-steroid 4-dehydrogenase 2 isoform X2 [Capra hircus]	Metabolism;Human Diseases	Lipid metabolism;Cancers	ko05215//Prostate cancer;ko00140//Steroid hormone biosynthesis	K12344	GO:0044464//cell part;GO:0005623//cell;GO:0044424//intracellular part;GO:0005622//intracellular;GO:0031224//intrinsic component of membrane;GO:0016020//membrane;GO:0044425//membrane part	GO:0016627//oxidoreductase activity, acting on the CH-CH group of donors;GO:0016229//steroid dehydrogenase activity;GO:0003824//catalytic activity;GO:0016491//oxidoreductase activity;GO:0033765//steroid dehydrogenase activity, acting on the CH-CH group of donors	GO:0044711//single-organism biosynthetic process;GO:0048731//system development;GO:0045137//development of primary sexual characteristics;GO:1901576//organic substance biosynthetic process;GO:0061458//reproductive system development;GO:1901362//organic cyclic compound biosynthetic process;GO:0008406//gonad development;GO:0044707//single-multicellular organism process;GO:0048608//reproductive stru…
chi-miR-202-3p	47.3721	15.3105	-1.62951	0.0233778	down	XM_013967518	0.001	3.59333	11.8111	6.79073e-07	0.000599282	mrna	up	chi_circ_014294	0.45073	0.001	-8.81612	0.0235775	down	SRD5A2	3-oxo-5-alpha-steroid 4-dehydrogenase 2 isoform X2 [Capra hircus]	Metabolism;Human Diseases	Lipid metabolism;Cancers	ko05215//Prostate cancer;ko00140//Steroid hormone biosynthesis	K12344	GO:0044464//cell part;GO:0005623//cell;GO:0044424//intracellular part;GO:0005622//intracellular;GO:0031224//intrinsic component of membrane;GO:0016020//membrane;GO:0044425//membrane part	GO:0016627//oxidoreductase activity, acting on the CH-CH group of donors;GO:0016229//steroid dehydrogenase activity;GO:0003824//catalytic activity;GO:0016491//oxidoreductase activity;GO:0033765//steroid dehydrogenase activity, acting on the CH-CH group of donors	GO:0044711//single-organism biosynthetic process;GO:0048731//system development;GO:0045137//development of primary sexual characteristics;GO:1901576//organic substance biosynthetic process;GO:0061458//reproductive system development;GO:1901362//organic cyclic compound biosynthetic process;GO:0008406//gonad development;GO:0044707//single-multicellular organism process;GO:0048608//reproductive stru…
chi-miR-202-3p	47.3721	15.3105	-1.62951	0.0233778	down	XM_013967518	0.001	3.59333	11.8111	6.79073e-07	0.000599282	mrna	up	chi_circ_014333	5.83155	1.00853	-2.53163	0.000721893	down	SRD5A2	3-oxo-5-alpha-steroid 4-dehydrogenase 2 isoform X2 [Capra hircus]	Metabolism;Human Diseases	Lipid metabolism;Cancers	ko05215//Prostate cancer;ko00140//Steroid hormone biosynthesis	K12344	GO:0044464//cell part;GO:0005623//cell;GO:0044424//intracellular part;GO:0005622//intracellular;GO:0031224//intrinsic component of membrane;GO:0016020//membrane;GO:0044425//membrane part	GO:0016627//oxidoreductase activity, acting on the CH-CH group of donors;GO:0016229//steroid dehydrogenase activity;GO:0003824//catalytic activity;GO:0016491//oxidoreductase activity;GO:0033765//steroid dehydrogenase activity, acting on the CH-CH group of donors	GO:0044711//single-organism biosynthetic process;GO:0048731//system development;GO:0045137//development of primary sexual characteristics;GO:1901576//organic substance biosynthetic process;GO:0061458//reproductive system development;GO:1901362//organic cyclic compound biosynthetic process;GO:0008406//gonad development;GO:0044707//single-multicellular organism process;GO:0048608//reproductive stru…
chi-miR-202-3p	47.3721	15.3105	-1.62951	0.0233778	down	XM_013967518	0.001	3.59333	11.8111	6.79073e-07	0.000599282	mrna	up	chi_circ_014392	0.198149	1.64653	3.05478	0.0364391	up	SRD5A2	3-oxo-5-alpha-steroid 4-dehydrogenase 2 isoform X2 [Capra hircus]	Metabolism;Human Diseases	Lipid metabolism;Cancers	ko05215//Prostate cancer;ko00140//Steroid hormone biosynthesis	K12344	GO:0044464//cell part;GO:0005623//cell;GO:0044424//intracellular part;GO:0005622//intracellular;GO:0031224//intrinsic component of membrane;GO:0016020//membrane;GO:0044425//membrane part	GO:0016627//oxidoreductase activity, acting on the CH-CH group of donors;GO:0016229//steroid dehydrogenase activity;GO:0003824//catalytic activity;GO:0016491//oxidoreductase activity;GO:0033765//steroid dehydrogenase activity, acting on the CH-CH group of donors	GO:0044711//single-organism biosynthetic process;GO:0048731//system development;GO:0045137//development of primary sexual characteristics;GO:1901576//organic substance biosynthetic process;GO:0061458//reproductive system development;GO:1901362//organic cyclic compound biosynthetic process;GO:0008406//gonad development;GO:0044707//single-multicellular organism process;GO:0048608//reproductive stru…
chi-miR-202-3p	47.3721	15.3105	-1.62951	0.0233778	down	XM_013967518	0.001	3.59333	11.8111	6.79073e-07	0.000599282	mrna	up	chi_circ_014397	0.0278793	0.00675427	-2.04532	0.00959776	down	SRD5A2	3-oxo-5-alpha-steroid 4-dehydrogenase 2 isoform X2 [Capra hircus]	Metabolism;Human Diseases	Lipid metabolism;Cancers	ko05215//Prostate cancer;ko00140//Steroid hormone biosynthesis	K12344	GO:0044464//cell part;GO:0005623//cell;GO:0044424//intracellular part;GO:0005622//intracellular;GO:0031224//intrinsic component of membrane;GO:0016020//membrane;GO:0044425//membrane part	GO:0016627//oxidoreductase activity, acting on the CH-CH group of donors;GO:0016229//steroid dehydrogenase activity;GO:0003824//catalytic activity;GO:0016491//oxidoreductase activity;GO:0033765//steroid dehydrogenase activity, acting on the CH-CH group of donors	GO:0044711//single-organism biosynthetic process;GO:0048731//system development;GO:0045137//development of primary sexual characteristics;GO:1901576//organic substance biosynthetic process;GO:0061458//reproductive system development;GO:1901362//organic cyclic compound biosynthetic process;GO:0008406//gonad development;GO:0044707//single-multicellular organism process;GO:0048608//reproductive stru…
chi-miR-202-3p	47.3721	15.3105	-1.62951	0.0233778	down	XM_013967518	0.001	3.59333	11.8111	6.79073e-07	0.000599282	mrna	up	chi_circ_014503	0.238869	0.001	-7.90008	0.0446884	down	SRD5A2	3-oxo-5-alpha-steroid 4-dehydrogenase 2 isoform X2 [Capra hircus]	Metabolism;Human Diseases	Lipid metabolism;Cancers	ko05215//Prostate cancer;ko00140//Steroid hormone biosynthesis	K12344	GO:0044464//cell part;GO:0005623//cell;GO:0044424//intracellular part;GO:0005622//intracellular;GO:0031224//intrinsic component of membrane;GO:0016020//membrane;GO:0044425//membrane part	GO:0016627//oxidoreductase activity, acting on the CH-CH group of donors;GO:0016229//steroid dehydrogenase activity;GO:0003824//catalytic activity;GO:0016491//oxidoreductase activity;GO:0033765//steroid dehydrogenase activity, acting on the CH-CH group of donors	GO:0044711//single-organism biosynthetic process;GO:0048731//system development;GO:0045137//development of primary sexual characteristics;GO:1901576//organic substance biosynthetic process;GO:0061458//reproductive system development;GO:1901362//organic cyclic compound biosynthetic process;GO:0008406//gonad development;GO:0044707//single-multicellular organism process;GO:0048608//reproductive stru…
chi-miR-202-3p	47.3721	15.3105	-1.62951	0.0233778	down	XM_013967518	0.001	3.59333	11.8111	6.79073e-07	0.000599282	mrna	up	chi_circ_014512	0.0639265	0.001	-5.99834	0.0170152	down	SRD5A2	3-oxo-5-alpha-steroid 4-dehydrogenase 2 isoform X2 [Capra hircus]	Metabolism;Human Diseases	Lipid metabolism;Cancers	ko05215//Prostate cancer;ko00140//Steroid hormone biosynthesis	K12344	GO:0044464//cell part;GO:0005623//cell;GO:0044424//intracellular part;GO:0005622//intracellular;GO:0031224//intrinsic component of membrane;GO:0016020//membrane;GO:0044425//membrane part	GO:0016627//oxidoreductase activity, acting on the CH-CH group of donors;GO:0016229//steroid dehydrogenase activity;GO:0003824//catalytic activity;GO:0016491//oxidoreductase activity;GO:0033765//steroid dehydrogenase activity, acting on the CH-CH group of donors	GO:0044711//single-organism biosynthetic process;GO:0048731//system development;GO:0045137//development of primary sexual characteristics;GO:1901576//organic substance biosynthetic process;GO:0061458//reproductive system development;GO:1901362//organic cyclic compound biosynthetic process;GO:0008406//gonad development;GO:0044707//single-multicellular organism process;GO:0048608//reproductive stru…
chi-miR-202-3p	47.3721	15.3105	-1.62951	0.0233778	down	XM_013967518	0.001	3.59333	11.8111	6.79073e-07	0.000599282	mrna	up	chi_circ_014596	0.058456	0.96912	4.05125	0.0459002	up	SRD5A2	3-oxo-5-alpha-steroid 4-dehydrogenase 2 isoform X2 [Capra hircus]	Metabolism;Human Diseases	Lipid metabolism;Cancers	ko05215//Prostate cancer;ko00140//Steroid hormone biosynthesis	K12344	GO:0044464//cell part;GO:0005623//cell;GO:0044424//intracellular part;GO:0005622//intracellular;GO:0031224//intrinsic component of membrane;GO:0016020//membrane;GO:0044425//membrane part	GO:0016627//oxidoreductase activity, acting on the CH-CH group of donors;GO:0016229//steroid dehydrogenase activity;GO:0003824//catalytic activity;GO:0016491//oxidoreductase activity;GO:0033765//steroid dehydrogenase activity, acting on the CH-CH group of donors	GO:0044711//single-organism biosynthetic process;GO:0048731//system development;GO:0045137//development of primary sexual characteristics;GO:1901576//organic substance biosynthetic process;GO:0061458//reproductive system development;GO:1901362//organic cyclic compound biosynthetic process;GO:0008406//gonad development;GO:0044707//single-multicellular organism process;GO:0048608//reproductive stru…
chi-miR-202-3p	47.3721	15.3105	-1.62951	0.0233778	down	XM_013967518	0.001	3.59333	11.8111	6.79073e-07	0.000599282	mrna	up	chi_circ_014665	0.383135	0.001	-8.58171	0.0398374	down	SRD5A2	3-oxo-5-alpha-steroid 4-dehydrogenase 2 isoform X2 [Capra hircus]	Metabolism;Human Diseases	Lipid metabolism;Cancers	ko05215//Prostate cancer;ko00140//Steroid hormone biosynthesis	K12344	GO:0044464//cell part;GO:0005623//cell;GO:0044424//intracellular part;GO:0005622//intracellular;GO:0031224//intrinsic component of membrane;GO:0016020//membrane;GO:0044425//membrane part	GO:0016627//oxidoreductase activity, acting on the CH-CH group of donors;GO:0016229//steroid dehydrogenase activity;GO:0003824//catalytic activity;GO:0016491//oxidoreductase activity;GO:0033765//steroid dehydrogenase activity, acting on the CH-CH group of donors	GO:0044711//single-organism biosynthetic process;GO:0048731//system development;GO:0045137//development of primary sexual characteristics;GO:1901576//organic substance biosynthetic process;GO:0061458//reproductive system development;GO:1901362//organic cyclic compound biosynthetic process;GO:0008406//gonad development;GO:0044707//single-multicellular organism process;GO:0048608//reproductive stru…
chi-miR-202-3p	47.3721	15.3105	-1.62951	0.0233778	down	XM_013967518	0.001	3.59333	11.8111	6.79073e-07	0.000599282	mrna	up	chi_circ_015314	0.167375	1.80397	3.43002	0.0474386	up	SRD5A2	3-oxo-5-alpha-steroid 4-dehydrogenase 2 isoform X2 [Capra hircus]	Metabolism;Human Diseases	Lipid metabolism;Cancers	ko05215//Prostate cancer;ko00140//Steroid hormone biosynthesis	K12344	GO:0044464//cell part;GO:0005623//cell;GO:0044424//intracellular part;GO:0005622//intracellular;GO:0031224//intrinsic component of membrane;GO:0016020//membrane;GO:0044425//membrane part	GO:0016627//oxidoreductase activity, acting on the CH-CH group of donors;GO:0016229//steroid dehydrogenase activity;GO:0003824//catalytic activity;GO:0016491//oxidoreductase activity;GO:0033765//steroid dehydrogenase activity, acting on the CH-CH group of donors	GO:0044711//single-organism biosynthetic process;GO:0048731//system development;GO:0045137//development of primary sexual characteristics;GO:1901576//organic substance biosynthetic process;GO:0061458//reproductive system development;GO:1901362//organic cyclic compound biosynthetic process;GO:0008406//gonad development;GO:0044707//single-multicellular organism process;GO:0048608//reproductive stru…
chi-miR-202-3p	47.3721	15.3105	-1.62951	0.0233778	down	XM_013967518	0.001	3.59333	11.8111	6.79073e-07	0.000599282	mrna	up	chi_circ_015384	0.238854	1.57108	2.71755	0.0343213	up	SRD5A2	3-oxo-5-alpha-steroid 4-dehydrogenase 2 isoform X2 [Capra hircus]	Metabolism;Human Diseases	Lipid metabolism;Cancers	ko05215//Prostate cancer;ko00140//Steroid hormone biosynthesis	K12344	GO:0044464//cell part;GO:0005623//cell;GO:0044424//intracellular part;GO:0005622//intracellular;GO:0031224//intrinsic component of membrane;GO:0016020//membrane;GO:0044425//membrane part	GO:0016627//oxidoreductase activity, acting on the CH-CH group of donors;GO:0016229//steroid dehydrogenase activity;GO:0003824//catalytic activity;GO:0016491//oxidoreductase activity;GO:0033765//steroid dehydrogenase activity, acting on the CH-CH group of donors	GO:0044711//single-organism biosynthetic process;GO:0048731//system development;GO:0045137//development of primary sexual characteristics;GO:1901576//organic substance biosynthetic process;GO:0061458//reproductive system development;GO:1901362//organic cyclic compound biosynthetic process;GO:0008406//gonad development;GO:0044707//single-multicellular organism process;GO:0048608//reproductive stru…
chi-miR-202-3p	47.3721	15.3105	-1.62951	0.0233778	down	XM_013967518	0.001	3.59333	11.8111	6.79073e-07	0.000599282	mrna	up	chi_circ_015412	0.001	0.197464	7.62545	0.0408275	up	SRD5A2	3-oxo-5-alpha-steroid 4-dehydrogenase 2 isoform X2 [Capra hircus]	Metabolism;Human Diseases	Lipid metabolism;Cancers	ko05215//Prostate cancer;ko00140//Steroid hormone biosynthesis	K12344	GO:0044464//cell part;GO:0005623//cell;GO:0044424//intracellular part;GO:0005622//intracellular;GO:0031224//intrinsic component of membrane;GO:0016020//membrane;GO:0044425//membrane part	GO:0016627//oxidoreductase activity, acting on the CH-CH group of donors;GO:0016229//steroid dehydrogenase activity;GO:0003824//catalytic activity;GO:0016491//oxidoreductase activity;GO:0033765//steroid dehydrogenase activity, acting on the CH-CH group of donors	GO:0044711//single-organism biosynthetic process;GO:0048731//system development;GO:0045137//development of primary sexual characteristics;GO:1901576//organic substance biosynthetic process;GO:0061458//reproductive system development;GO:1901362//organic cyclic compound biosynthetic process;GO:0008406//gonad development;GO:0044707//single-multicellular organism process;GO:0048608//reproductive stru…
chi-miR-202-3p	47.3721	15.3105	-1.62951	0.0233778	down	XM_013967518	0.001	3.59333	11.8111	6.79073e-07	0.000599282	mrna	up	chi_circ_015552	0.0224438	0.594861	4.72817	0.0212236	up	SRD5A2	3-oxo-5-alpha-steroid 4-dehydrogenase 2 isoform X2 [Capra hircus]	Metabolism;Human Diseases	Lipid metabolism;Cancers	ko05215//Prostate cancer;ko00140//Steroid hormone biosynthesis	K12344	GO:0044464//cell part;GO:0005623//cell;GO:0044424//intracellular part;GO:0005622//intracellular;GO:0031224//intrinsic component of membrane;GO:0016020//membrane;GO:0044425//membrane part	GO:0016627//oxidoreductase activity, acting on the CH-CH group of donors;GO:0016229//steroid dehydrogenase activity;GO:0003824//catalytic activity;GO:0016491//oxidoreductase activity;GO:0033765//steroid dehydrogenase activity, acting on the CH-CH group of donors	GO:0044711//single-organism biosynthetic process;GO:0048731//system development;GO:0045137//development of primary sexual characteristics;GO:1901576//organic substance biosynthetic process;GO:0061458//reproductive system development;GO:1901362//organic cyclic compound biosynthetic process;GO:0008406//gonad development;GO:0044707//single-multicellular organism process;GO:0048608//reproductive stru…
chi-miR-202-3p	47.3721	15.3105	-1.62951	0.0233778	down	XM_013967518	0.001	3.59333	11.8111	6.79073e-07	0.000599282	mrna	up	chi_circ_015647	0.00465313	0.001	-2.2182	0.0349745	down	SRD5A2	3-oxo-5-alpha-steroid 4-dehydrogenase 2 isoform X2 [Capra hircus]	Metabolism;Human Diseases	Lipid metabolism;Cancers	ko05215//Prostate cancer;ko00140//Steroid hormone biosynthesis	K12344	GO:0044464//cell part;GO:0005623//cell;GO:0044424//intracellular part;GO:0005622//intracellular;GO:0031224//intrinsic component of membrane;GO:0016020//membrane;GO:0044425//membrane part	GO:0016627//oxidoreductase activity, acting on the CH-CH group of donors;GO:0016229//steroid dehydrogenase activity;GO:0003824//catalytic activity;GO:0016491//oxidoreductase activity;GO:0033765//steroid dehydrogenase activity, acting on the CH-CH group of donors	GO:0044711//single-organism biosynthetic process;GO:0048731//system development;GO:0045137//development of primary sexual characteristics;GO:1901576//organic substance biosynthetic process;GO:0061458//reproductive system development;GO:1901362//organic cyclic compound biosynthetic process;GO:0008406//gonad development;GO:0044707//single-multicellular organism process;GO:0048608//reproductive stru…
chi-miR-202-3p	47.3721	15.3105	-1.62951	0.0233778	down	XM_013967518	0.001	3.59333	11.8111	6.79073e-07	0.000599282	mrna	up	chi_circ_016061	0.001	0.274841	8.10245	0.0405126	up	SRD5A2	3-oxo-5-alpha-steroid 4-dehydrogenase 2 isoform X2 [Capra hircus]	Metabolism;Human Diseases	Lipid metabolism;Cancers	ko05215//Prostate cancer;ko00140//Steroid hormone biosynthesis	K12344	GO:0044464//cell part;GO:0005623//cell;GO:0044424//intracellular part;GO:0005622//intracellular;GO:0031224//intrinsic component of membrane;GO:0016020//membrane;GO:0044425//membrane part	GO:0016627//oxidoreductase activity, acting on the CH-CH group of donors;GO:0016229//steroid dehydrogenase activity;GO:0003824//catalytic activity;GO:0016491//oxidoreductase activity;GO:0033765//steroid dehydrogenase activity, acting on the CH-CH group of donors	GO:0044711//single-organism biosynthetic process;GO:0048731//system development;GO:0045137//development of primary sexual characteristics;GO:1901576//organic substance biosynthetic process;GO:0061458//reproductive system development;GO:1901362//organic cyclic compound biosynthetic process;GO:0008406//gonad development;GO:0044707//single-multicellular organism process;GO:0048608//reproductive stru…
chi-miR-202-3p	47.3721	15.3105	-1.62951	0.0233778	down	XM_013967518	0.001	3.59333	11.8111	6.79073e-07	0.000599282	mrna	up	chi_circ_016092	1.71257	7.49227	2.12924	0.00333961	up	SRD5A2	3-oxo-5-alpha-steroid 4-dehydrogenase 2 isoform X2 [Capra hircus]	Metabolism;Human Diseases	Lipid metabolism;Cancers	ko05215//Prostate cancer;ko00140//Steroid hormone biosynthesis	K12344	GO:0044464//cell part;GO:0005623//cell;GO:0044424//intracellular part;GO:0005622//intracellular;GO:0031224//intrinsic component of membrane;GO:0016020//membrane;GO:0044425//membrane part	GO:0016627//oxidoreductase activity, acting on the CH-CH group of donors;GO:0016229//steroid dehydrogenase activity;GO:0003824//catalytic activity;GO:0016491//oxidoreductase activity;GO:0033765//steroid dehydrogenase activity, acting on the CH-CH group of donors	GO:0044711//single-organism biosynthetic process;GO:0048731//system development;GO:0045137//development of primary sexual characteristics;GO:1901576//organic substance biosynthetic process;GO:0061458//reproductive system development;GO:1901362//organic cyclic compound biosynthetic process;GO:0008406//gonad development;GO:0044707//single-multicellular organism process;GO:0048608//reproductive stru…
chi-miR-202-3p	47.3721	15.3105	-1.62951	0.0233778	down	XM_013967518	0.001	3.59333	11.8111	6.79073e-07	0.000599282	mrna	up	chi_circ_016123	0.001	0.00709345	2.82649	0.0497053	up	SRD5A2	3-oxo-5-alpha-steroid 4-dehydrogenase 2 isoform X2 [Capra hircus]	Metabolism;Human Diseases	Lipid metabolism;Cancers	ko05215//Prostate cancer;ko00140//Steroid hormone biosynthesis	K12344	GO:0044464//cell part;GO:0005623//cell;GO:0044424//intracellular part;GO:0005622//intracellular;GO:0031224//intrinsic component of membrane;GO:0016020//membrane;GO:0044425//membrane part	GO:0016627//oxidoreductase activity, acting on the CH-CH group of donors;GO:0016229//steroid dehydrogenase activity;GO:0003824//catalytic activity;GO:0016491//oxidoreductase activity;GO:0033765//steroid dehydrogenase activity, acting on the CH-CH group of donors	GO:0044711//single-organism biosynthetic process;GO:0048731//system development;GO:0045137//development of primary sexual characteristics;GO:1901576//organic substance biosynthetic process;GO:0061458//reproductive system development;GO:1901362//organic cyclic compound biosynthetic process;GO:0008406//gonad development;GO:0044707//single-multicellular organism process;GO:0048608//reproductive stru…
chi-miR-202-3p	47.3721	15.3105	-1.62951	0.0233778	down	XM_013967518	0.001	3.59333	11.8111	6.79073e-07	0.000599282	mrna	up	chi_circ_016162	0.0973084	0.974298	3.32373	0.0079951	up	SRD5A2	3-oxo-5-alpha-steroid 4-dehydrogenase 2 isoform X2 [Capra hircus]	Metabolism;Human Diseases	Lipid metabolism;Cancers	ko05215//Prostate cancer;ko00140//Steroid hormone biosynthesis	K12344	GO:0044464//cell part;GO:0005623//cell;GO:0044424//intracellular part;GO:0005622//intracellular;GO:0031224//intrinsic component of membrane;GO:0016020//membrane;GO:0044425//membrane part	GO:0016627//oxidoreductase activity, acting on the CH-CH group of donors;GO:0016229//steroid dehydrogenase activity;GO:0003824//catalytic activity;GO:0016491//oxidoreductase activity;GO:0033765//steroid dehydrogenase activity, acting on the CH-CH group of donors	GO:0044711//single-organism biosynthetic process;GO:0048731//system development;GO:0045137//development of primary sexual characteristics;GO:1901576//organic substance biosynthetic process;GO:0061458//reproductive system development;GO:1901362//organic cyclic compound biosynthetic process;GO:0008406//gonad development;GO:0044707//single-multicellular organism process;GO:0048608//reproductive stru…
chi-miR-202-3p	47.3721	15.3105	-1.62951	0.0233778	down	XM_013967518	0.001	3.59333	11.8111	6.79073e-07	0.000599282	mrna	up	chi_circ_016169	0.00732487	0.00147824	-2.30892	0.0183411	down	SRD5A2	3-oxo-5-alpha-steroid 4-dehydrogenase 2 isoform X2 [Capra hircus]	Metabolism;Human Diseases	Lipid metabolism;Cancers	ko05215//Prostate cancer;ko00140//Steroid hormone biosynthesis	K12344	GO:0044464//cell part;GO:0005623//cell;GO:0044424//intracellular part;GO:0005622//intracellular;GO:0031224//intrinsic component of membrane;GO:0016020//membrane;GO:0044425//membrane part	GO:0016627//oxidoreductase activity, acting on the CH-CH group of donors;GO:0016229//steroid dehydrogenase activity;GO:0003824//catalytic activity;GO:0016491//oxidoreductase activity;GO:0033765//steroid dehydrogenase activity, acting on the CH-CH group of donors	GO:0044711//single-organism biosynthetic process;GO:0048731//system development;GO:0045137//development of primary sexual characteristics;GO:1901576//organic substance biosynthetic process;GO:0061458//reproductive system development;GO:1901362//organic cyclic compound biosynthetic process;GO:0008406//gonad development;GO:0044707//single-multicellular organism process;GO:0048608//reproductive stru…
chi-miR-202-3p	47.3721	15.3105	-1.62951	0.0233778	down	XM_013967518	0.001	3.59333	11.8111	6.79073e-07	0.000599282	mrna	up	chi_circ_016262	0.0768473	0.00340188	-4.49759	0.0289276	down	SRD5A2	3-oxo-5-alpha-steroid 4-dehydrogenase 2 isoform X2 [Capra hircus]	Metabolism;Human Diseases	Lipid metabolism;Cancers	ko05215//Prostate cancer;ko00140//Steroid hormone biosynthesis	K12344	GO:0044464//cell part;GO:0005623//cell;GO:0044424//intracellular part;GO:0005622//intracellular;GO:0031224//intrinsic component of membrane;GO:0016020//membrane;GO:0044425//membrane part	GO:0016627//oxidoreductase activity, acting on the CH-CH group of donors;GO:0016229//steroid dehydrogenase activity;GO:0003824//catalytic activity;GO:0016491//oxidoreductase activity;GO:0033765//steroid dehydrogenase activity, acting on the CH-CH group of donors	GO:0044711//single-organism biosynthetic process;GO:0048731//system development;GO:0045137//development of primary sexual characteristics;GO:1901576//organic substance biosynthetic process;GO:0061458//reproductive system development;GO:1901362//organic cyclic compound biosynthetic process;GO:0008406//gonad development;GO:0044707//single-multicellular organism process;GO:0048608//reproductive stru…
chi-miR-202-3p	47.3721	15.3105	-1.62951	0.0233778	down	XM_013967518	0.001	3.59333	11.8111	6.79073e-07	0.000599282	mrna	up	chi_circ_016289	0.001	1.38168	10.4322	6.00516e-05	up	SRD5A2	3-oxo-5-alpha-steroid 4-dehydrogenase 2 isoform X2 [Capra hircus]	Metabolism;Human Diseases	Lipid metabolism;Cancers	ko05215//Prostate cancer;ko00140//Steroid hormone biosynthesis	K12344	GO:0044464//cell part;GO:0005623//cell;GO:0044424//intracellular part;GO:0005622//intracellular;GO:0031224//intrinsic component of membrane;GO:0016020//membrane;GO:0044425//membrane part	GO:0016627//oxidoreductase activity, acting on the CH-CH group of donors;GO:0016229//steroid dehydrogenase activity;GO:0003824//catalytic activity;GO:0016491//oxidoreductase activity;GO:0033765//steroid dehydrogenase activity, acting on the CH-CH group of donors	GO:0044711//single-organism biosynthetic process;GO:0048731//system development;GO:0045137//development of primary sexual characteristics;GO:1901576//organic substance biosynthetic process;GO:0061458//reproductive system development;GO:1901362//organic cyclic compound biosynthetic process;GO:0008406//gonad development;GO:0044707//single-multicellular organism process;GO:0048608//reproductive stru…
chi-miR-202-3p	47.3721	15.3105	-1.62951	0.0233778	down	XM_013967518	0.001	3.59333	11.8111	6.79073e-07	0.000599282	mrna	up	chi_circ_016416	0.266894	0.0366081	-2.86603	0.0386796	down	SRD5A2	3-oxo-5-alpha-steroid 4-dehydrogenase 2 isoform X2 [Capra hircus]	Metabolism;Human Diseases	Lipid metabolism;Cancers	ko05215//Prostate cancer;ko00140//Steroid hormone biosynthesis	K12344	GO:0044464//cell part;GO:0005623//cell;GO:0044424//intracellular part;GO:0005622//intracellular;GO:0031224//intrinsic component of membrane;GO:0016020//membrane;GO:0044425//membrane part	GO:0016627//oxidoreductase activity, acting on the CH-CH group of donors;GO:0016229//steroid dehydrogenase activity;GO:0003824//catalytic activity;GO:0016491//oxidoreductase activity;GO:0033765//steroid dehydrogenase activity, acting on the CH-CH group of donors	GO:0044711//single-organism biosynthetic process;GO:0048731//system development;GO:0045137//development of primary sexual characteristics;GO:1901576//organic substance biosynthetic process;GO:0061458//reproductive system development;GO:1901362//organic cyclic compound biosynthetic process;GO:0008406//gonad development;GO:0044707//single-multicellular organism process;GO:0048608//reproductive stru…
chi-miR-202-3p	47.3721	15.3105	-1.62951	0.0233778	down	XM_013967518	0.001	3.59333	11.8111	6.79073e-07	0.000599282	mrna	up	chi_circ_016545	0.00120957	0.0321257	4.73116	0.0146786	up	SRD5A2	3-oxo-5-alpha-steroid 4-dehydrogenase 2 isoform X2 [Capra hircus]	Metabolism;Human Diseases	Lipid metabolism;Cancers	ko05215//Prostate cancer;ko00140//Steroid hormone biosynthesis	K12344	GO:0044464//cell part;GO:0005623//cell;GO:0044424//intracellular part;GO:0005622//intracellular;GO:0031224//intrinsic component of membrane;GO:0016020//membrane;GO:0044425//membrane part	GO:0016627//oxidoreductase activity, acting on the CH-CH group of donors;GO:0016229//steroid dehydrogenase activity;GO:0003824//catalytic activity;GO:0016491//oxidoreductase activity;GO:0033765//steroid dehydrogenase activity, acting on the CH-CH group of donors	GO:0044711//single-organism biosynthetic process;GO:0048731//system development;GO:0045137//development of primary sexual characteristics;GO:1901576//organic substance biosynthetic process;GO:0061458//reproductive system development;GO:1901362//organic cyclic compound biosynthetic process;GO:0008406//gonad development;GO:0044707//single-multicellular organism process;GO:0048608//reproductive stru…
chi-miR-202-3p	47.3721	15.3105	-1.62951	0.0233778	down	XM_013967518	0.001	3.59333	11.8111	6.79073e-07	0.000599282	mrna	up	chi_circ_016569	0.842119	0.001	-9.71788	0.0137892	down	SRD5A2	3-oxo-5-alpha-steroid 4-dehydrogenase 2 isoform X2 [Capra hircus]	Metabolism;Human Diseases	Lipid metabolism;Cancers	ko05215//Prostate cancer;ko00140//Steroid hormone biosynthesis	K12344	GO:0044464//cell part;GO:0005623//cell;GO:0044424//intracellular part;GO:0005622//intracellular;GO:0031224//intrinsic component of membrane;GO:0016020//membrane;GO:0044425//membrane part	GO:0016627//oxidoreductase activity, acting on the CH-CH group of donors;GO:0016229//steroid dehydrogenase activity;GO:0003824//catalytic activity;GO:0016491//oxidoreductase activity;GO:0033765//steroid dehydrogenase activity, acting on the CH-CH group of donors	GO:0044711//single-organism biosynthetic process;GO:0048731//system development;GO:0045137//development of primary sexual characteristics;GO:1901576//organic substance biosynthetic process;GO:0061458//reproductive system development;GO:1901362//organic cyclic compound biosynthetic process;GO:0008406//gonad development;GO:0044707//single-multicellular organism process;GO:0048608//reproductive stru…
chi-miR-202-3p	47.3721	15.3105	-1.62951	0.0233778	down	XM_013967518	0.001	3.59333	11.8111	6.79073e-07	0.000599282	mrna	up	chi_circ_016656	0.001	0.265866	8.05456	0.0485498	up	SRD5A2	3-oxo-5-alpha-steroid 4-dehydrogenase 2 isoform X2 [Capra hircus]	Metabolism;Human Diseases	Lipid metabolism;Cancers	ko05215//Prostate cancer;ko00140//Steroid hormone biosynthesis	K12344	GO:0044464//cell part;GO:0005623//cell;GO:0044424//intracellular part;GO:0005622//intracellular;GO:0031224//intrinsic component of membrane;GO:0016020//membrane;GO:0044425//membrane part	GO:0016627//oxidoreductase activity, acting on the CH-CH group of donors;GO:0016229//steroid dehydrogenase activity;GO:0003824//catalytic activity;GO:0016491//oxidoreductase activity;GO:0033765//steroid dehydrogenase activity, acting on the CH-CH group of donors	GO:0044711//single-organism biosynthetic process;GO:0048731//system development;GO:0045137//development of primary sexual characteristics;GO:1901576//organic substance biosynthetic process;GO:0061458//reproductive system development;GO:1901362//organic cyclic compound biosynthetic process;GO:0008406//gonad development;GO:0044707//single-multicellular organism process;GO:0048608//reproductive stru…
chi-miR-202-3p	47.3721	15.3105	-1.62951	0.0233778	down	XM_013967518	0.001	3.59333	11.8111	6.79073e-07	0.000599282	mrna	up	chi_circ_016704	0.0205199	0.53933	4.71607	0.0108348	up	SRD5A2	3-oxo-5-alpha-steroid 4-dehydrogenase 2 isoform X2 [Capra hircus]	Metabolism;Human Diseases	Lipid metabolism;Cancers	ko05215//Prostate cancer;ko00140//Steroid hormone biosynthesis	K12344	GO:0044464//cell part;GO:0005623//cell;GO:0044424//intracellular part;GO:0005622//intracellular;GO:0031224//intrinsic component of membrane;GO:0016020//membrane;GO:0044425//membrane part	GO:0016627//oxidoreductase activity, acting on the CH-CH group of donors;GO:0016229//steroid dehydrogenase activity;GO:0003824//catalytic activity;GO:0016491//oxidoreductase activity;GO:0033765//steroid dehydrogenase activity, acting on the CH-CH group of donors	GO:0044711//single-organism biosynthetic process;GO:0048731//system development;GO:0045137//development of primary sexual characteristics;GO:1901576//organic substance biosynthetic process;GO:0061458//reproductive system development;GO:1901362//organic cyclic compound biosynthetic process;GO:0008406//gonad development;GO:0044707//single-multicellular organism process;GO:0048608//reproductive stru…
chi-miR-202-3p	47.3721	15.3105	-1.62951	0.0233778	down	XM_013967518	0.001	3.59333	11.8111	6.79073e-07	0.000599282	mrna	up	chi_circ_016728	0.001	0.718148	9.48814	0.0398456	up	SRD5A2	3-oxo-5-alpha-steroid 4-dehydrogenase 2 isoform X2 [Capra hircus]	Metabolism;Human Diseases	Lipid metabolism;Cancers	ko05215//Prostate cancer;ko00140//Steroid hormone biosynthesis	K12344	GO:0044464//cell part;GO:0005623//cell;GO:0044424//intracellular part;GO:0005622//intracellular;GO:0031224//intrinsic component of membrane;GO:0016020//membrane;GO:0044425//membrane part	GO:0016627//oxidoreductase activity, acting on the CH-CH group of donors;GO:0016229//steroid dehydrogenase activity;GO:0003824//catalytic activity;GO:0016491//oxidoreductase activity;GO:0033765//steroid dehydrogenase activity, acting on the CH-CH group of donors	GO:0044711//single-organism biosynthetic process;GO:0048731//system development;GO:0045137//development of primary sexual characteristics;GO:1901576//organic substance biosynthetic process;GO:0061458//reproductive system development;GO:1901362//organic cyclic compound biosynthetic process;GO:0008406//gonad development;GO:0044707//single-multicellular organism process;GO:0048608//reproductive stru…
chi-miR-202-3p	47.3721	15.3105	-1.62951	0.0233778	down	XM_013967518	0.001	3.59333	11.8111	6.79073e-07	0.000599282	mrna	up	chi_circ_016791	3.18089	1.39322	-1.19101	0.00916828	down	SRD5A2	3-oxo-5-alpha-steroid 4-dehydrogenase 2 isoform X2 [Capra hircus]	Metabolism;Human Diseases	Lipid metabolism;Cancers	ko05215//Prostate cancer;ko00140//Steroid hormone biosynthesis	K12344	GO:0044464//cell part;GO:0005623//cell;GO:0044424//intracellular part;GO:0005622//intracellular;GO:0031224//intrinsic component of membrane;GO:0016020//membrane;GO:0044425//membrane part	GO:0016627//oxidoreductase activity, acting on the CH-CH group of donors;GO:0016229//steroid dehydrogenase activity;GO:0003824//catalytic activity;GO:0016491//oxidoreductase activity;GO:0033765//steroid dehydrogenase activity, acting on the CH-CH group of donors	GO:0044711//single-organism biosynthetic process;GO:0048731//system development;GO:0045137//development of primary sexual characteristics;GO:1901576//organic substance biosynthetic process;GO:0061458//reproductive system development;GO:1901362//organic cyclic compound biosynthetic process;GO:0008406//gonad development;GO:0044707//single-multicellular organism process;GO:0048608//reproductive stru…
chi-miR-202-3p	47.3721	15.3105	-1.62951	0.0233778	down	XM_013967518	0.001	3.59333	11.8111	6.79073e-07	0.000599282	mrna	up	chi_circ_016888	0.284725	0.001	-8.15343	0.0312775	down	SRD5A2	3-oxo-5-alpha-steroid 4-dehydrogenase 2 isoform X2 [Capra hircus]	Metabolism;Human Diseases	Lipid metabolism;Cancers	ko05215//Prostate cancer;ko00140//Steroid hormone biosynthesis	K12344	GO:0044464//cell part;GO:0005623//cell;GO:0044424//intracellular part;GO:0005622//intracellular;GO:0031224//intrinsic component of membrane;GO:0016020//membrane;GO:0044425//membrane part	GO:0016627//oxidoreductase activity, acting on the CH-CH group of donors;GO:0016229//steroid dehydrogenase activity;GO:0003824//catalytic activity;GO:0016491//oxidoreductase activity;GO:0033765//steroid dehydrogenase activity, acting on the CH-CH group of donors	GO:0044711//single-organism biosynthetic process;GO:0048731//system development;GO:0045137//development of primary sexual characteristics;GO:1901576//organic substance biosynthetic process;GO:0061458//reproductive system development;GO:1901362//organic cyclic compound biosynthetic process;GO:0008406//gonad development;GO:0044707//single-multicellular organism process;GO:0048608//reproductive stru…
chi-miR-202-3p	47.3721	15.3105	-1.62951	0.0233778	down	XM_013967518	0.001	3.59333	11.8111	6.79073e-07	0.000599282	mrna	up	chi_circ_017008	1.46783	0.124948	-3.55428	3.32535e-05	down	SRD5A2	3-oxo-5-alpha-steroid 4-dehydrogenase 2 isoform X2 [Capra hircus]	Metabolism;Human Diseases	Lipid metabolism;Cancers	ko05215//Prostate cancer;ko00140//Steroid hormone biosynthesis	K12344	GO:0044464//cell part;GO:0005623//cell;GO:0044424//intracellular part;GO:0005622//intracellular;GO:0031224//intrinsic component of membrane;GO:0016020//membrane;GO:0044425//membrane part	GO:0016627//oxidoreductase activity, acting on the CH-CH group of donors;GO:0016229//steroid dehydrogenase activity;GO:0003824//catalytic activity;GO:0016491//oxidoreductase activity;GO:0033765//steroid dehydrogenase activity, acting on the CH-CH group of donors	GO:0044711//single-organism biosynthetic process;GO:0048731//system development;GO:0045137//development of primary sexual characteristics;GO:1901576//organic substance biosynthetic process;GO:0061458//reproductive system development;GO:1901362//organic cyclic compound biosynthetic process;GO:0008406//gonad development;GO:0044707//single-multicellular organism process;GO:0048608//reproductive stru…
chi-miR-202-3p	47.3721	15.3105	-1.62951	0.0233778	down	XM_013967518	0.001	3.59333	11.8111	6.79073e-07	0.000599282	mrna	up	chi_circ_017039	0.00799872	0.001	-2.99977	0.0165815	down	SRD5A2	3-oxo-5-alpha-steroid 4-dehydrogenase 2 isoform X2 [Capra hircus]	Metabolism;Human Diseases	Lipid metabolism;Cancers	ko05215//Prostate cancer;ko00140//Steroid hormone biosynthesis	K12344	GO:0044464//cell part;GO:0005623//cell;GO:0044424//intracellular part;GO:0005622//intracellular;GO:0031224//intrinsic component of membrane;GO:0016020//membrane;GO:0044425//membrane part	GO:0016627//oxidoreductase activity, acting on the CH-CH group of donors;GO:0016229//steroid dehydrogenase activity;GO:0003824//catalytic activity;GO:0016491//oxidoreductase activity;GO:0033765//steroid dehydrogenase activity, acting on the CH-CH group of donors	GO:0044711//single-organism biosynthetic process;GO:0048731//system development;GO:0045137//development of primary sexual characteristics;GO:1901576//organic substance biosynthetic process;GO:0061458//reproductive system development;GO:1901362//organic cyclic compound biosynthetic process;GO:0008406//gonad development;GO:0044707//single-multicellular organism process;GO:0048608//reproductive stru…
chi-miR-202-3p	47.3721	15.3105	-1.62951	0.0233778	down	XM_013967518	0.001	3.59333	11.8111	6.79073e-07	0.000599282	mrna	up	chi_circ_017171	0.001	1.30411	10.3489	0.00466693	up	SRD5A2	3-oxo-5-alpha-steroid 4-dehydrogenase 2 isoform X2 [Capra hircus]	Metabolism;Human Diseases	Lipid metabolism;Cancers	ko05215//Prostate cancer;ko00140//Steroid hormone biosynthesis	K12344	GO:0044464//cell part;GO:0005623//cell;GO:0044424//intracellular part;GO:0005622//intracellular;GO:0031224//intrinsic component of membrane;GO:0016020//membrane;GO:0044425//membrane part	GO:0016627//oxidoreductase activity, acting on the CH-CH group of donors;GO:0016229//steroid dehydrogenase activity;GO:0003824//catalytic activity;GO:0016491//oxidoreductase activity;GO:0033765//steroid dehydrogenase activity, acting on the CH-CH group of donors	GO:0044711//single-organism biosynthetic process;GO:0048731//system development;GO:0045137//development of primary sexual characteristics;GO:1901576//organic substance biosynthetic process;GO:0061458//reproductive system development;GO:1901362//organic cyclic compound biosynthetic process;GO:0008406//gonad development;GO:0044707//single-multicellular organism process;GO:0048608//reproductive stru…
chi-miR-202-3p	47.3721	15.3105	-1.62951	0.0233778	down	XM_013967518	0.001	3.59333	11.8111	6.79073e-07	0.000599282	mrna	up	chi_circ_017177	0.0606833	0.456034	2.90977	0.0226083	up	SRD5A2	3-oxo-5-alpha-steroid 4-dehydrogenase 2 isoform X2 [Capra hircus]	Metabolism;Human Diseases	Lipid metabolism;Cancers	ko05215//Prostate cancer;ko00140//Steroid hormone biosynthesis	K12344	GO:0044464//cell part;GO:0005623//cell;GO:0044424//intracellular part;GO:0005622//intracellular;GO:0031224//intrinsic component of membrane;GO:0016020//membrane;GO:0044425//membrane part	GO:0016627//oxidoreductase activity, acting on the CH-CH group of donors;GO:0016229//steroid dehydrogenase activity;GO:0003824//catalytic activity;GO:0016491//oxidoreductase activity;GO:0033765//steroid dehydrogenase activity, acting on the CH-CH group of donors	GO:0044711//single-organism biosynthetic process;GO:0048731//system development;GO:0045137//development of primary sexual characteristics;GO:1901576//organic substance biosynthetic process;GO:0061458//reproductive system development;GO:1901362//organic cyclic compound biosynthetic process;GO:0008406//gonad development;GO:0044707//single-multicellular organism process;GO:0048608//reproductive stru…
chi-miR-202-3p	47.3721	15.3105	-1.62951	0.0233778	down	XM_013967518	0.001	3.59333	11.8111	6.79073e-07	0.000599282	mrna	up	chi_circ_017379	0.0153477	0.46906	4.93368	0.0190851	up	SRD5A2	3-oxo-5-alpha-steroid 4-dehydrogenase 2 isoform X2 [Capra hircus]	Metabolism;Human Diseases	Lipid metabolism;Cancers	ko05215//Prostate cancer;ko00140//Steroid hormone biosynthesis	K12344	GO:0044464//cell part;GO:0005623//cell;GO:0044424//intracellular part;GO:0005622//intracellular;GO:0031224//intrinsic component of membrane;GO:0016020//membrane;GO:0044425//membrane part	GO:0016627//oxidoreductase activity, acting on the CH-CH group of donors;GO:0016229//steroid dehydrogenase activity;GO:0003824//catalytic activity;GO:0016491//oxidoreductase activity;GO:0033765//steroid dehydrogenase activity, acting on the CH-CH group of donors	GO:0044711//single-organism biosynthetic process;GO:0048731//system development;GO:0045137//development of primary sexual characteristics;GO:1901576//organic substance biosynthetic process;GO:0061458//reproductive system development;GO:1901362//organic cyclic compound biosynthetic process;GO:0008406//gonad development;GO:0044707//single-multicellular organism process;GO:0048608//reproductive stru…
chi-miR-202-3p	47.3721	15.3105	-1.62951	0.0233778	down	XM_013967518	0.001	3.59333	11.8111	6.79073e-07	0.000599282	mrna	up	chi_circ_017438	0.001	0.30866	8.26987	0.011973	up	SRD5A2	3-oxo-5-alpha-steroid 4-dehydrogenase 2 isoform X2 [Capra hircus]	Metabolism;Human Diseases	Lipid metabolism;Cancers	ko05215//Prostate cancer;ko00140//Steroid hormone biosynthesis	K12344	GO:0044464//cell part;GO:0005623//cell;GO:0044424//intracellular part;GO:0005622//intracellular;GO:0031224//intrinsic component of membrane;GO:0016020//membrane;GO:0044425//membrane part	GO:0016627//oxidoreductase activity, acting on the CH-CH group of donors;GO:0016229//steroid dehydrogenase activity;GO:0003824//catalytic activity;GO:0016491//oxidoreductase activity;GO:0033765//steroid dehydrogenase activity, acting on the CH-CH group of donors	GO:0044711//single-organism biosynthetic process;GO:0048731//system development;GO:0045137//development of primary sexual characteristics;GO:1901576//organic substance biosynthetic process;GO:0061458//reproductive system development;GO:1901362//organic cyclic compound biosynthetic process;GO:0008406//gonad development;GO:0044707//single-multicellular organism process;GO:0048608//reproductive stru…
chi-miR-202-3p	47.3721	15.3105	-1.62951	0.0233778	down	XM_013967518	0.001	3.59333	11.8111	6.79073e-07	0.000599282	mrna	up	chi_circ_017443	0.001	0.380909	8.5733	0.040692	up	SRD5A2	3-oxo-5-alpha-steroid 4-dehydrogenase 2 isoform X2 [Capra hircus]	Metabolism;Human Diseases	Lipid metabolism;Cancers	ko05215//Prostate cancer;ko00140//Steroid hormone biosynthesis	K12344	GO:0044464//cell part;GO:0005623//cell;GO:0044424//intracellular part;GO:0005622//intracellular;GO:0031224//intrinsic component of membrane;GO:0016020//membrane;GO:0044425//membrane part	GO:0016627//oxidoreductase activity, acting on the CH-CH group of donors;GO:0016229//steroid dehydrogenase activity;GO:0003824//catalytic activity;GO:0016491//oxidoreductase activity;GO:0033765//steroid dehydrogenase activity, acting on the CH-CH group of donors	GO:0044711//single-organism biosynthetic process;GO:0048731//system development;GO:0045137//development of primary sexual characteristics;GO:1901576//organic substance biosynthetic process;GO:0061458//reproductive system development;GO:1901362//organic cyclic compound biosynthetic process;GO:0008406//gonad development;GO:0044707//single-multicellular organism process;GO:0048608//reproductive stru…
chi-miR-202-3p	47.3721	15.3105	-1.62951	0.0233778	down	XM_013967518	0.001	3.59333	11.8111	6.79073e-07	0.000599282	mrna	up	chi_circ_017448	0.886496	3.84006	2.11494	0.011262	up	SRD5A2	3-oxo-5-alpha-steroid 4-dehydrogenase 2 isoform X2 [Capra hircus]	Metabolism;Human Diseases	Lipid metabolism;Cancers	ko05215//Prostate cancer;ko00140//Steroid hormone biosynthesis	K12344	GO:0044464//cell part;GO:0005623//cell;GO:0044424//intracellular part;GO:0005622//intracellular;GO:0031224//intrinsic component of membrane;GO:0016020//membrane;GO:0044425//membrane part	GO:0016627//oxidoreductase activity, acting on the CH-CH group of donors;GO:0016229//steroid dehydrogenase activity;GO:0003824//catalytic activity;GO:0016491//oxidoreductase activity;GO:0033765//steroid dehydrogenase activity, acting on the CH-CH group of donors	GO:0044711//single-organism biosynthetic process;GO:0048731//system development;GO:0045137//development of primary sexual characteristics;GO:1901576//organic substance biosynthetic process;GO:0061458//reproductive system development;GO:1901362//organic cyclic compound biosynthetic process;GO:0008406//gonad development;GO:0044707//single-multicellular organism process;GO:0048608//reproductive stru…
chi-miR-202-3p	47.3721	15.3105	-1.62951	0.0233778	down	XM_013967518	0.001	3.59333	11.8111	6.79073e-07	0.000599282	mrna	up	chi_circ_017497	0.0537863	0.0198257	-1.43987	0.0216403	down	SRD5A2	3-oxo-5-alpha-steroid 4-dehydrogenase 2 isoform X2 [Capra hircus]	Metabolism;Human Diseases	Lipid metabolism;Cancers	ko05215//Prostate cancer;ko00140//Steroid hormone biosynthesis	K12344	GO:0044464//cell part;GO:0005623//cell;GO:0044424//intracellular part;GO:0005622//intracellular;GO:0031224//intrinsic component of membrane;GO:0016020//membrane;GO:0044425//membrane part	GO:0016627//oxidoreductase activity, acting on the CH-CH group of donors;GO:0016229//steroid dehydrogenase activity;GO:0003824//catalytic activity;GO:0016491//oxidoreductase activity;GO:0033765//steroid dehydrogenase activity, acting on the CH-CH group of donors	GO:0044711//single-organism biosynthetic process;GO:0048731//system development;GO:0045137//development of primary sexual characteristics;GO:1901576//organic substance biosynthetic process;GO:0061458//reproductive system development;GO:1901362//organic cyclic compound biosynthetic process;GO:0008406//gonad development;GO:0044707//single-multicellular organism process;GO:0048608//reproductive stru…
chi-miR-202-3p	47.3721	15.3105	-1.62951	0.0233778	down	XM_013967518	0.001	3.59333	11.8111	6.79073e-07	0.000599282	mrna	up	chi_circ_017606	0.001	0.201856	7.65719	0.0252432	up	SRD5A2	3-oxo-5-alpha-steroid 4-dehydrogenase 2 isoform X2 [Capra hircus]	Metabolism;Human Diseases	Lipid metabolism;Cancers	ko05215//Prostate cancer;ko00140//Steroid hormone biosynthesis	K12344	GO:0044464//cell part;GO:0005623//cell;GO:0044424//intracellular part;GO:0005622//intracellular;GO:0031224//intrinsic component of membrane;GO:0016020//membrane;GO:0044425//membrane part	GO:0016627//oxidoreductase activity, acting on the CH-CH group of donors;GO:0016229//steroid dehydrogenase activity;GO:0003824//catalytic activity;GO:0016491//oxidoreductase activity;GO:0033765//steroid dehydrogenase activity, acting on the CH-CH group of donors	GO:0044711//single-organism biosynthetic process;GO:0048731//system development;GO:0045137//development of primary sexual characteristics;GO:1901576//organic substance biosynthetic process;GO:0061458//reproductive system development;GO:1901362//organic cyclic compound biosynthetic process;GO:0008406//gonad development;GO:0044707//single-multicellular organism process;GO:0048608//reproductive stru…
chi-miR-202-3p	47.3721	15.3105	-1.62951	0.0233778	down	XM_013967518	0.001	3.59333	11.8111	6.79073e-07	0.000599282	mrna	up	chi_circ_017629	0.001	0.439623	8.78012	0.0295729	up	SRD5A2	3-oxo-5-alpha-steroid 4-dehydrogenase 2 isoform X2 [Capra hircus]	Metabolism;Human Diseases	Lipid metabolism;Cancers	ko05215//Prostate cancer;ko00140//Steroid hormone biosynthesis	K12344	GO:0044464//cell part;GO:0005623//cell;GO:0044424//intracellular part;GO:0005622//intracellular;GO:0031224//intrinsic component of membrane;GO:0016020//membrane;GO:0044425//membrane part	GO:0016627//oxidoreductase activity, acting on the CH-CH group of donors;GO:0016229//steroid dehydrogenase activity;GO:0003824//catalytic activity;GO:0016491//oxidoreductase activity;GO:0033765//steroid dehydrogenase activity, acting on the CH-CH group of donors	GO:0044711//single-organism biosynthetic process;GO:0048731//system development;GO:0045137//development of primary sexual characteristics;GO:1901576//organic substance biosynthetic process;GO:0061458//reproductive system development;GO:1901362//organic cyclic compound biosynthetic process;GO:0008406//gonad development;GO:0044707//single-multicellular organism process;GO:0048608//reproductive stru…
chi-miR-202-3p	47.3721	15.3105	-1.62951	0.0233778	down	XM_013967518	0.001	3.59333	11.8111	6.79073e-07	0.000599282	mrna	up	chi_circ_017639	0.58525	2.11475	1.85336	0.0367833	up	SRD5A2	3-oxo-5-alpha-steroid 4-dehydrogenase 2 isoform X2 [Capra hircus]	Metabolism;Human Diseases	Lipid metabolism;Cancers	ko05215//Prostate cancer;ko00140//Steroid hormone biosynthesis	K12344	GO:0044464//cell part;GO:0005623//cell;GO:0044424//intracellular part;GO:0005622//intracellular;GO:0031224//intrinsic component of membrane;GO:0016020//membrane;GO:0044425//membrane part	GO:0016627//oxidoreductase activity, acting on the CH-CH group of donors;GO:0016229//steroid dehydrogenase activity;GO:0003824//catalytic activity;GO:0016491//oxidoreductase activity;GO:0033765//steroid dehydrogenase activity, acting on the CH-CH group of donors	GO:0044711//single-organism biosynthetic process;GO:0048731//system development;GO:0045137//development of primary sexual characteristics;GO:1901576//organic substance biosynthetic process;GO:0061458//reproductive system development;GO:1901362//organic cyclic compound biosynthetic process;GO:0008406//gonad development;GO:0044707//single-multicellular organism process;GO:0048608//reproductive stru…
chi-miR-202-3p	47.3721	15.3105	-1.62951	0.0233778	down	XM_013967518	0.001	3.59333	11.8111	6.79073e-07	0.000599282	mrna	up	chi_circ_017707	0.218536	1.06133	2.27993	0.0198039	up	SRD5A2	3-oxo-5-alpha-steroid 4-dehydrogenase 2 isoform X2 [Capra hircus]	Metabolism;Human Diseases	Lipid metabolism;Cancers	ko05215//Prostate cancer;ko00140//Steroid hormone biosynthesis	K12344	GO:0044464//cell part;GO:0005623//cell;GO:0044424//intracellular part;GO:0005622//intracellular;GO:0031224//intrinsic component of membrane;GO:0016020//membrane;GO:0044425//membrane part	GO:0016627//oxidoreductase activity, acting on the CH-CH group of donors;GO:0016229//steroid dehydrogenase activity;GO:0003824//catalytic activity;GO:0016491//oxidoreductase activity;GO:0033765//steroid dehydrogenase activity, acting on the CH-CH group of donors	GO:0044711//single-organism biosynthetic process;GO:0048731//system development;GO:0045137//development of primary sexual characteristics;GO:1901576//organic substance biosynthetic process;GO:0061458//reproductive system development;GO:1901362//organic cyclic compound biosynthetic process;GO:0008406//gonad development;GO:0044707//single-multicellular organism process;GO:0048608//reproductive stru…
chi-miR-202-3p	47.3721	15.3105	-1.62951	0.0233778	down	XM_013967518	0.001	3.59333	11.8111	6.79073e-07	0.000599282	mrna	up	chi_circ_018068	0.530717	0.0664356	-2.99791	0.0315987	down	SRD5A2	3-oxo-5-alpha-steroid 4-dehydrogenase 2 isoform X2 [Capra hircus]	Metabolism;Human Diseases	Lipid metabolism;Cancers	ko05215//Prostate cancer;ko00140//Steroid hormone biosynthesis	K12344	GO:0044464//cell part;GO:0005623//cell;GO:0044424//intracellular part;GO:0005622//intracellular;GO:0031224//intrinsic component of membrane;GO:0016020//membrane;GO:0044425//membrane part	GO:0016627//oxidoreductase activity, acting on the CH-CH group of donors;GO:0016229//steroid dehydrogenase activity;GO:0003824//catalytic activity;GO:0016491//oxidoreductase activity;GO:0033765//steroid dehydrogenase activity, acting on the CH-CH group of donors	GO:0044711//single-organism biosynthetic process;GO:0048731//system development;GO:0045137//development of primary sexual characteristics;GO:1901576//organic substance biosynthetic process;GO:0061458//reproductive system development;GO:1901362//organic cyclic compound biosynthetic process;GO:0008406//gonad development;GO:0044707//single-multicellular organism process;GO:0048608//reproductive stru…
chi-miR-202-3p	47.3721	15.3105	-1.62951	0.0233778	down	XM_013967518	0.001	3.59333	11.8111	6.79073e-07	0.000599282	mrna	up	chi_circ_018150	0.001	0.249439	7.96254	0.0369734	up	SRD5A2	3-oxo-5-alpha-steroid 4-dehydrogenase 2 isoform X2 [Capra hircus]	Metabolism;Human Diseases	Lipid metabolism;Cancers	ko05215//Prostate cancer;ko00140//Steroid hormone biosynthesis	K12344	GO:0044464//cell part;GO:0005623//cell;GO:0044424//intracellular part;GO:0005622//intracellular;GO:0031224//intrinsic component of membrane;GO:0016020//membrane;GO:0044425//membrane part	GO:0016627//oxidoreductase activity, acting on the CH-CH group of donors;GO:0016229//steroid dehydrogenase activity;GO:0003824//catalytic activity;GO:0016491//oxidoreductase activity;GO:0033765//steroid dehydrogenase activity, acting on the CH-CH group of donors	GO:0044711//single-organism biosynthetic process;GO:0048731//system development;GO:0045137//development of primary sexual characteristics;GO:1901576//organic substance biosynthetic process;GO:0061458//reproductive system development;GO:1901362//organic cyclic compound biosynthetic process;GO:0008406//gonad development;GO:0044707//single-multicellular organism process;GO:0048608//reproductive stru…
chi-miR-202-3p	47.3721	15.3105	-1.62951	0.0233778	down	XM_013967518	0.001	3.59333	11.8111	6.79073e-07	0.000599282	mrna	up	chi_circ_018204	0.285506	0.001	-8.15738	0.0123687	down	SRD5A2	3-oxo-5-alpha-steroid 4-dehydrogenase 2 isoform X2 [Capra hircus]	Metabolism;Human Diseases	Lipid metabolism;Cancers	ko05215//Prostate cancer;ko00140//Steroid hormone biosynthesis	K12344	GO:0044464//cell part;GO:0005623//cell;GO:0044424//intracellular part;GO:0005622//intracellular;GO:0031224//intrinsic component of membrane;GO:0016020//membrane;GO:0044425//membrane part	GO:0016627//oxidoreductase activity, acting on the CH-CH group of donors;GO:0016229//steroid dehydrogenase activity;GO:0003824//catalytic activity;GO:0016491//oxidoreductase activity;GO:0033765//steroid dehydrogenase activity, acting on the CH-CH group of donors	GO:0044711//single-organism biosynthetic process;GO:0048731//system development;GO:0045137//development of primary sexual characteristics;GO:1901576//organic substance biosynthetic process;GO:0061458//reproductive system development;GO:1901362//organic cyclic compound biosynthetic process;GO:0008406//gonad development;GO:0044707//single-multicellular organism process;GO:0048608//reproductive stru…
chi-miR-202-3p	47.3721	15.3105	-1.62951	0.0233778	down	XM_013967518	0.001	3.59333	11.8111	6.79073e-07	0.000599282	mrna	up	chi_circ_018256	0.265633	0.0133712	-4.31223	0.043126	down	SRD5A2	3-oxo-5-alpha-steroid 4-dehydrogenase 2 isoform X2 [Capra hircus]	Metabolism;Human Diseases	Lipid metabolism;Cancers	ko05215//Prostate cancer;ko00140//Steroid hormone biosynthesis	K12344	GO:0044464//cell part;GO:0005623//cell;GO:0044424//intracellular part;GO:0005622//intracellular;GO:0031224//intrinsic component of membrane;GO:0016020//membrane;GO:0044425//membrane part	GO:0016627//oxidoreductase activity, acting on the CH-CH group of donors;GO:0016229//steroid dehydrogenase activity;GO:0003824//catalytic activity;GO:0016491//oxidoreductase activity;GO:0033765//steroid dehydrogenase activity, acting on the CH-CH group of donors	GO:0044711//single-organism biosynthetic process;GO:0048731//system development;GO:0045137//development of primary sexual characteristics;GO:1901576//organic substance biosynthetic process;GO:0061458//reproductive system development;GO:1901362//organic cyclic compound biosynthetic process;GO:0008406//gonad development;GO:0044707//single-multicellular organism process;GO:0048608//reproductive stru…
chi-miR-202-3p	47.3721	15.3105	-1.62951	0.0233778	down	XM_013967518	0.001	3.59333	11.8111	6.79073e-07	0.000599282	mrna	up	chi_circ_018700	0.227248	0.0175178	-3.69737	0.0199673	down	SRD5A2	3-oxo-5-alpha-steroid 4-dehydrogenase 2 isoform X2 [Capra hircus]	Metabolism;Human Diseases	Lipid metabolism;Cancers	ko05215//Prostate cancer;ko00140//Steroid hormone biosynthesis	K12344	GO:0044464//cell part;GO:0005623//cell;GO:0044424//intracellular part;GO:0005622//intracellular;GO:0031224//intrinsic component of membrane;GO:0016020//membrane;GO:0044425//membrane part	GO:0016627//oxidoreductase activity, acting on the CH-CH group of donors;GO:0016229//steroid dehydrogenase activity;GO:0003824//catalytic activity;GO:0016491//oxidoreductase activity;GO:0033765//steroid dehydrogenase activity, acting on the CH-CH group of donors	GO:0044711//single-organism biosynthetic process;GO:0048731//system development;GO:0045137//development of primary sexual characteristics;GO:1901576//organic substance biosynthetic process;GO:0061458//reproductive system development;GO:1901362//organic cyclic compound biosynthetic process;GO:0008406//gonad development;GO:0044707//single-multicellular organism process;GO:0048608//reproductive stru…
chi-miR-202-3p	47.3721	15.3105	-1.62951	0.0233778	down	XM_013967518	0.001	3.59333	11.8111	6.79073e-07	0.000599282	mrna	up	chi_circ_018784	1.668	0.436926	-1.93266	0.00469811	down	SRD5A2	3-oxo-5-alpha-steroid 4-dehydrogenase 2 isoform X2 [Capra hircus]	Metabolism;Human Diseases	Lipid metabolism;Cancers	ko05215//Prostate cancer;ko00140//Steroid hormone biosynthesis	K12344	GO:0044464//cell part;GO:0005623//cell;GO:0044424//intracellular part;GO:0005622//intracellular;GO:0031224//intrinsic component of membrane;GO:0016020//membrane;GO:0044425//membrane part	GO:0016627//oxidoreductase activity, acting on the CH-CH group of donors;GO:0016229//steroid dehydrogenase activity;GO:0003824//catalytic activity;GO:0016491//oxidoreductase activity;GO:0033765//steroid dehydrogenase activity, acting on the CH-CH group of donors	GO:0044711//single-organism biosynthetic process;GO:0048731//system development;GO:0045137//development of primary sexual characteristics;GO:1901576//organic substance biosynthetic process;GO:0061458//reproductive system development;GO:1901362//organic cyclic compound biosynthetic process;GO:0008406//gonad development;GO:0044707//single-multicellular organism process;GO:0048608//reproductive stru…
chi-miR-202-3p	47.3721	15.3105	-1.62951	0.0233778	down	XM_013967518	0.001	3.59333	11.8111	6.79073e-07	0.000599282	mrna	up	chi_circ_018953	1.75319	0.572399	-1.61489	0.0242174	down	SRD5A2	3-oxo-5-alpha-steroid 4-dehydrogenase 2 isoform X2 [Capra hircus]	Metabolism;Human Diseases	Lipid metabolism;Cancers	ko05215//Prostate cancer;ko00140//Steroid hormone biosynthesis	K12344	GO:0044464//cell part;GO:0005623//cell;GO:0044424//intracellular part;GO:0005622//intracellular;GO:0031224//intrinsic component of membrane;GO:0016020//membrane;GO:0044425//membrane part	GO:0016627//oxidoreductase activity, acting on the CH-CH group of donors;GO:0016229//steroid dehydrogenase activity;GO:0003824//catalytic activity;GO:0016491//oxidoreductase activity;GO:0033765//steroid dehydrogenase activity, acting on the CH-CH group of donors	GO:0044711//single-organism biosynthetic process;GO:0048731//system development;GO:0045137//development of primary sexual characteristics;GO:1901576//organic substance biosynthetic process;GO:0061458//reproductive system development;GO:1901362//organic cyclic compound biosynthetic process;GO:0008406//gonad development;GO:0044707//single-multicellular organism process;GO:0048608//reproductive stru…
chi-miR-202-3p	47.3721	15.3105	-1.62951	0.0233778	down	XM_013967518	0.001	3.59333	11.8111	6.79073e-07	0.000599282	mrna	up	chi_circ_018975	0.001	0.661812	9.37028	0.0258222	up	SRD5A2	3-oxo-5-alpha-steroid 4-dehydrogenase 2 isoform X2 [Capra hircus]	Metabolism;Human Diseases	Lipid metabolism;Cancers	ko05215//Prostate cancer;ko00140//Steroid hormone biosynthesis	K12344	GO:0044464//cell part;GO:0005623//cell;GO:0044424//intracellular part;GO:0005622//intracellular;GO:0031224//intrinsic component of membrane;GO:0016020//membrane;GO:0044425//membrane part	GO:0016627//oxidoreductase activity, acting on the CH-CH group of donors;GO:0016229//steroid dehydrogenase activity;GO:0003824//catalytic activity;GO:0016491//oxidoreductase activity;GO:0033765//steroid dehydrogenase activity, acting on the CH-CH group of donors	GO:0044711//single-organism biosynthetic process;GO:0048731//system development;GO:0045137//development of primary sexual characteristics;GO:1901576//organic substance biosynthetic process;GO:0061458//reproductive system development;GO:1901362//organic cyclic compound biosynthetic process;GO:0008406//gonad development;GO:0044707//single-multicellular organism process;GO:0048608//reproductive stru…
chi-miR-202-3p	47.3721	15.3105	-1.62951	0.0233778	down	XM_013967518	0.001	3.59333	11.8111	6.79073e-07	0.000599282	mrna	up	chi_circ_019184	0.00214907	0.000286634	-2.90643	0.0300008	down	SRD5A2	3-oxo-5-alpha-steroid 4-dehydrogenase 2 isoform X2 [Capra hircus]	Metabolism;Human Diseases	Lipid metabolism;Cancers	ko05215//Prostate cancer;ko00140//Steroid hormone biosynthesis	K12344	GO:0044464//cell part;GO:0005623//cell;GO:0044424//intracellular part;GO:0005622//intracellular;GO:0031224//intrinsic component of membrane;GO:0016020//membrane;GO:0044425//membrane part	GO:0016627//oxidoreductase activity, acting on the CH-CH group of donors;GO:0016229//steroid dehydrogenase activity;GO:0003824//catalytic activity;GO:0016491//oxidoreductase activity;GO:0033765//steroid dehydrogenase activity, acting on the CH-CH group of donors	GO:0044711//single-organism biosynthetic process;GO:0048731//system development;GO:0045137//development of primary sexual characteristics;GO:1901576//organic substance biosynthetic process;GO:0061458//reproductive system development;GO:1901362//organic cyclic compound biosynthetic process;GO:0008406//gonad development;GO:0044707//single-multicellular organism process;GO:0048608//reproductive stru…
chi-miR-202-3p	47.3721	15.3105	-1.62951	0.0233778	down	XM_013967518	0.001	3.59333	11.8111	6.79073e-07	0.000599282	mrna	up	chi_circ_019185	0.0162187	0.00329511	-2.29926	0.00173118	down	SRD5A2	3-oxo-5-alpha-steroid 4-dehydrogenase 2 isoform X2 [Capra hircus]	Metabolism;Human Diseases	Lipid metabolism;Cancers	ko05215//Prostate cancer;ko00140//Steroid hormone biosynthesis	K12344	GO:0044464//cell part;GO:0005623//cell;GO:0044424//intracellular part;GO:0005622//intracellular;GO:0031224//intrinsic component of membrane;GO:0016020//membrane;GO:0044425//membrane part	GO:0016627//oxidoreductase activity, acting on the CH-CH group of donors;GO:0016229//steroid dehydrogenase activity;GO:0003824//catalytic activity;GO:0016491//oxidoreductase activity;GO:0033765//steroid dehydrogenase activity, acting on the CH-CH group of donors	GO:0044711//single-organism biosynthetic process;GO:0048731//system development;GO:0045137//development of primary sexual characteristics;GO:1901576//organic substance biosynthetic process;GO:0061458//reproductive system development;GO:1901362//organic cyclic compound biosynthetic process;GO:0008406//gonad development;GO:0044707//single-multicellular organism process;GO:0048608//reproductive stru…
chi-miR-202-3p	47.3721	15.3105	-1.62951	0.0233778	down	XM_013967518	0.001	3.59333	11.8111	6.79073e-07	0.000599282	mrna	up	chi_circ_019281	0.129138	1.09785	3.0877	0.0245271	up	SRD5A2	3-oxo-5-alpha-steroid 4-dehydrogenase 2 isoform X2 [Capra hircus]	Metabolism;Human Diseases	Lipid metabolism;Cancers	ko05215//Prostate cancer;ko00140//Steroid hormone biosynthesis	K12344	GO:0044464//cell part;GO:0005623//cell;GO:0044424//intracellular part;GO:0005622//intracellular;GO:0031224//intrinsic component of membrane;GO:0016020//membrane;GO:0044425//membrane part	GO:0016627//oxidoreductase activity, acting on the CH-CH group of donors;GO:0016229//steroid dehydrogenase activity;GO:0003824//catalytic activity;GO:0016491//oxidoreductase activity;GO:0033765//steroid dehydrogenase activity, acting on the CH-CH group of donors	GO:0044711//single-organism biosynthetic process;GO:0048731//system development;GO:0045137//development of primary sexual characteristics;GO:1901576//organic substance biosynthetic process;GO:0061458//reproductive system development;GO:1901362//organic cyclic compound biosynthetic process;GO:0008406//gonad development;GO:0044707//single-multicellular organism process;GO:0048608//reproductive stru…
chi-miR-202-3p	47.3721	15.3105	-1.62951	0.0233778	down	XM_013967518	0.001	3.59333	11.8111	6.79073e-07	0.000599282	mrna	up	chi_circ_019297	1.97626	5.52974	1.48444	0.0384613	up	SRD5A2	3-oxo-5-alpha-steroid 4-dehydrogenase 2 isoform X2 [Capra hircus]	Metabolism;Human Diseases	Lipid metabolism;Cancers	ko05215//Prostate cancer;ko00140//Steroid hormone biosynthesis	K12344	GO:0044464//cell part;GO:0005623//cell;GO:0044424//intracellular part;GO:0005622//intracellular;GO:0031224//intrinsic component of membrane;GO:0016020//membrane;GO:0044425//membrane part	GO:0016627//oxidoreductase activity, acting on the CH-CH group of donors;GO:0016229//steroid dehydrogenase activity;GO:0003824//catalytic activity;GO:0016491//oxidoreductase activity;GO:0033765//steroid dehydrogenase activity, acting on the CH-CH group of donors	GO:0044711//single-organism biosynthetic process;GO:0048731//system development;GO:0045137//development of primary sexual characteristics;GO:1901576//organic substance biosynthetic process;GO:0061458//reproductive system development;GO:1901362//organic cyclic compound biosynthetic process;GO:0008406//gonad development;GO:0044707//single-multicellular organism process;GO:0048608//reproductive stru…
chi-miR-202-3p	47.3721	15.3105	-1.62951	0.0233778	down	XM_013967518	0.001	3.59333	11.8111	6.79073e-07	0.000599282	mrna	up	chi_circ_019505	0.448637	0.001	-8.8094	0.0361378	down	SRD5A2	3-oxo-5-alpha-steroid 4-dehydrogenase 2 isoform X2 [Capra hircus]	Metabolism;Human Diseases	Lipid metabolism;Cancers	ko05215//Prostate cancer;ko00140//Steroid hormone biosynthesis	K12344	GO:0044464//cell part;GO:0005623//cell;GO:0044424//intracellular part;GO:0005622//intracellular;GO:0031224//intrinsic component of membrane;GO:0016020//membrane;GO:0044425//membrane part	GO:0016627//oxidoreductase activity, acting on the CH-CH group of donors;GO:0016229//steroid dehydrogenase activity;GO:0003824//catalytic activity;GO:0016491//oxidoreductase activity;GO:0033765//steroid dehydrogenase activity, acting on the CH-CH group of donors	GO:0044711//single-organism biosynthetic process;GO:0048731//system development;GO:0045137//development of primary sexual characteristics;GO:1901576//organic substance biosynthetic process;GO:0061458//reproductive system development;GO:1901362//organic cyclic compound biosynthetic process;GO:0008406//gonad development;GO:0044707//single-multicellular organism process;GO:0048608//reproductive stru…
chi-miR-202-3p	47.3721	15.3105	-1.62951	0.0233778	down	XM_013967518	0.001	3.59333	11.8111	6.79073e-07	0.000599282	mrna	up	chi_circ_019534	0.407928	0.0238237	-4.09784	0.0437412	down	SRD5A2	3-oxo-5-alpha-steroid 4-dehydrogenase 2 isoform X2 [Capra hircus]	Metabolism;Human Diseases	Lipid metabolism;Cancers	ko05215//Prostate cancer;ko00140//Steroid hormone biosynthesis	K12344	GO:0044464//cell part;GO:0005623//cell;GO:0044424//intracellular part;GO:0005622//intracellular;GO:0031224//intrinsic component of membrane;GO:0016020//membrane;GO:0044425//membrane part	GO:0016627//oxidoreductase activity, acting on the CH-CH group of donors;GO:0016229//steroid dehydrogenase activity;GO:0003824//catalytic activity;GO:0016491//oxidoreductase activity;GO:0033765//steroid dehydrogenase activity, acting on the CH-CH group of donors	GO:0044711//single-organism biosynthetic process;GO:0048731//system development;GO:0045137//development of primary sexual characteristics;GO:1901576//organic substance biosynthetic process;GO:0061458//reproductive system development;GO:1901362//organic cyclic compound biosynthetic process;GO:0008406//gonad development;GO:0044707//single-multicellular organism process;GO:0048608//reproductive stru…
chi-miR-202-3p	47.3721	15.3105	-1.62951	0.0233778	down	XM_013967518	0.001	3.59333	11.8111	6.79073e-07	0.000599282	mrna	up	chi_circ_019998	0.001	0.46007	8.84571	0.0114986	up	SRD5A2	3-oxo-5-alpha-steroid 4-dehydrogenase 2 isoform X2 [Capra hircus]	Metabolism;Human Diseases	Lipid metabolism;Cancers	ko05215//Prostate cancer;ko00140//Steroid hormone biosynthesis	K12344	GO:0044464//cell part;GO:0005623//cell;GO:0044424//intracellular part;GO:0005622//intracellular;GO:0031224//intrinsic component of membrane;GO:0016020//membrane;GO:0044425//membrane part	GO:0016627//oxidoreductase activity, acting on the CH-CH group of donors;GO:0016229//steroid dehydrogenase activity;GO:0003824//catalytic activity;GO:0016491//oxidoreductase activity;GO:0033765//steroid dehydrogenase activity, acting on the CH-CH group of donors	GO:0044711//single-organism biosynthetic process;GO:0048731//system development;GO:0045137//development of primary sexual characteristics;GO:1901576//organic substance biosynthetic process;GO:0061458//reproductive system development;GO:1901362//organic cyclic compound biosynthetic process;GO:0008406//gonad development;GO:0044707//single-multicellular organism process;GO:0048608//reproductive stru…
chi-miR-202-3p	47.3721	15.3105	-1.62951	0.0233778	down	XM_013967518	0.001	3.59333	11.8111	6.79073e-07	0.000599282	mrna	up	chi_circ_020138	0.001	0.362642	8.5024	0.0434428	up	SRD5A2	3-oxo-5-alpha-steroid 4-dehydrogenase 2 isoform X2 [Capra hircus]	Metabolism;Human Diseases	Lipid metabolism;Cancers	ko05215//Prostate cancer;ko00140//Steroid hormone biosynthesis	K12344	GO:0044464//cell part;GO:0005623//cell;GO:0044424//intracellular part;GO:0005622//intracellular;GO:0031224//intrinsic component of membrane;GO:0016020//membrane;GO:0044425//membrane part	GO:0016627//oxidoreductase activity, acting on the CH-CH group of donors;GO:0016229//steroid dehydrogenase activity;GO:0003824//catalytic activity;GO:0016491//oxidoreductase activity;GO:0033765//steroid dehydrogenase activity, acting on the CH-CH group of donors	GO:0044711//single-organism biosynthetic process;GO:0048731//system development;GO:0045137//development of primary sexual characteristics;GO:1901576//organic substance biosynthetic process;GO:0061458//reproductive system development;GO:1901362//organic cyclic compound biosynthetic process;GO:0008406//gonad development;GO:0044707//single-multicellular organism process;GO:0048608//reproductive stru…
chi-miR-202-3p	47.3721	15.3105	-1.62951	0.0233778	down	XM_013967518	0.001	3.59333	11.8111	6.79073e-07	0.000599282	mrna	up	chi_circ_020177	0.0298873	0.393542	3.71891	0.0458023	up	SRD5A2	3-oxo-5-alpha-steroid 4-dehydrogenase 2 isoform X2 [Capra hircus]	Metabolism;Human Diseases	Lipid metabolism;Cancers	ko05215//Prostate cancer;ko00140//Steroid hormone biosynthesis	K12344	GO:0044464//cell part;GO:0005623//cell;GO:0044424//intracellular part;GO:0005622//intracellular;GO:0031224//intrinsic component of membrane;GO:0016020//membrane;GO:0044425//membrane part	GO:0016627//oxidoreductase activity, acting on the CH-CH group of donors;GO:0016229//steroid dehydrogenase activity;GO:0003824//catalytic activity;GO:0016491//oxidoreductase activity;GO:0033765//steroid dehydrogenase activity, acting on the CH-CH group of donors	GO:0044711//single-organism biosynthetic process;GO:0048731//system development;GO:0045137//development of primary sexual characteristics;GO:1901576//organic substance biosynthetic process;GO:0061458//reproductive system development;GO:1901362//organic cyclic compound biosynthetic process;GO:0008406//gonad development;GO:0044707//single-multicellular organism process;GO:0048608//reproductive stru…
chi-miR-202-3p	47.3721	15.3105	-1.62951	0.0233778	down	XM_013967518	0.001	3.59333	11.8111	6.79073e-07	0.000599282	mrna	up	chi_circ_020534	0.781942	0.115208	-2.76282	0.00373567	down	SRD5A2	3-oxo-5-alpha-steroid 4-dehydrogenase 2 isoform X2 [Capra hircus]	Metabolism;Human Diseases	Lipid metabolism;Cancers	ko05215//Prostate cancer;ko00140//Steroid hormone biosynthesis	K12344	GO:0044464//cell part;GO:0005623//cell;GO:0044424//intracellular part;GO:0005622//intracellular;GO:0031224//intrinsic component of membrane;GO:0016020//membrane;GO:0044425//membrane part	GO:0016627//oxidoreductase activity, acting on the CH-CH group of donors;GO:0016229//steroid dehydrogenase activity;GO:0003824//catalytic activity;GO:0016491//oxidoreductase activity;GO:0033765//steroid dehydrogenase activity, acting on the CH-CH group of donors	GO:0044711//single-organism biosynthetic process;GO:0048731//system development;GO:0045137//development of primary sexual characteristics;GO:1901576//organic substance biosynthetic process;GO:0061458//reproductive system development;GO:1901362//organic cyclic compound biosynthetic process;GO:0008406//gonad development;GO:0044707//single-multicellular organism process;GO:0048608//reproductive stru…
chi-miR-202-3p	47.3721	15.3105	-1.62951	0.0233778	down	XM_013967518	0.001	3.59333	11.8111	6.79073e-07	0.000599282	mrna	up	chi_circ_020690	0.001	0.323201	8.33629	0.0051971	up	SRD5A2	3-oxo-5-alpha-steroid 4-dehydrogenase 2 isoform X2 [Capra hircus]	Metabolism;Human Diseases	Lipid metabolism;Cancers	ko05215//Prostate cancer;ko00140//Steroid hormone biosynthesis	K12344	GO:0044464//cell part;GO:0005623//cell;GO:0044424//intracellular part;GO:0005622//intracellular;GO:0031224//intrinsic component of membrane;GO:0016020//membrane;GO:0044425//membrane part	GO:0016627//oxidoreductase activity, acting on the CH-CH group of donors;GO:0016229//steroid dehydrogenase activity;GO:0003824//catalytic activity;GO:0016491//oxidoreductase activity;GO:0033765//steroid dehydrogenase activity, acting on the CH-CH group of donors	GO:0044711//single-organism biosynthetic process;GO:0048731//system development;GO:0045137//development of primary sexual characteristics;GO:1901576//organic substance biosynthetic process;GO:0061458//reproductive system development;GO:1901362//organic cyclic compound biosynthetic process;GO:0008406//gonad development;GO:0044707//single-multicellular organism process;GO:0048608//reproductive stru…
chi-miR-202-3p	47.3721	15.3105	-1.62951	0.0233778	down	XM_013967518	0.001	3.59333	11.8111	6.79073e-07	0.000599282	mrna	up	chi_circ_020719	0.001	0.312777	8.28899	0.0440563	up	SRD5A2	3-oxo-5-alpha-steroid 4-dehydrogenase 2 isoform X2 [Capra hircus]	Metabolism;Human Diseases	Lipid metabolism;Cancers	ko05215//Prostate cancer;ko00140//Steroid hormone biosynthesis	K12344	GO:0044464//cell part;GO:0005623//cell;GO:0044424//intracellular part;GO:0005622//intracellular;GO:0031224//intrinsic component of membrane;GO:0016020//membrane;GO:0044425//membrane part	GO:0016627//oxidoreductase activity, acting on the CH-CH group of donors;GO:0016229//steroid dehydrogenase activity;GO:0003824//catalytic activity;GO:0016491//oxidoreductase activity;GO:0033765//steroid dehydrogenase activity, acting on the CH-CH group of donors	GO:0044711//single-organism biosynthetic process;GO:0048731//system development;GO:0045137//development of primary sexual characteristics;GO:1901576//organic substance biosynthetic process;GO:0061458//reproductive system development;GO:1901362//organic cyclic compound biosynthetic process;GO:0008406//gonad development;GO:0044707//single-multicellular organism process;GO:0048608//reproductive stru…
chi-miR-202-3p	47.3721	15.3105	-1.62951	0.0233778	down	XM_013967518	0.001	3.59333	11.8111	6.79073e-07	0.000599282	mrna	up	chi_circ_020744	0.00462017	0.001	-2.20794	0.0436281	down	SRD5A2	3-oxo-5-alpha-steroid 4-dehydrogenase 2 isoform X2 [Capra hircus]	Metabolism;Human Diseases	Lipid metabolism;Cancers	ko05215//Prostate cancer;ko00140//Steroid hormone biosynthesis	K12344	GO:0044464//cell part;GO:0005623//cell;GO:0044424//intracellular part;GO:0005622//intracellular;GO:0031224//intrinsic component of membrane;GO:0016020//membrane;GO:0044425//membrane part	GO:0016627//oxidoreductase activity, acting on the CH-CH group of donors;GO:0016229//steroid dehydrogenase activity;GO:0003824//catalytic activity;GO:0016491//oxidoreductase activity;GO:0033765//steroid dehydrogenase activity, acting on the CH-CH group of donors	GO:0044711//single-organism biosynthetic process;GO:0048731//system development;GO:0045137//development of primary sexual characteristics;GO:1901576//organic substance biosynthetic process;GO:0061458//reproductive system development;GO:1901362//organic cyclic compound biosynthetic process;GO:0008406//gonad development;GO:0044707//single-multicellular organism process;GO:0048608//reproductive stru…
chi-miR-202-3p	47.3721	15.3105	-1.62951	0.0233778	down	XM_013967518	0.001	3.59333	11.8111	6.79073e-07	0.000599282	mrna	up	chi_circ_020866	1.08238	0.333442	-1.6987	0.0250865	down	SRD5A2	3-oxo-5-alpha-steroid 4-dehydrogenase 2 isoform X2 [Capra hircus]	Metabolism;Human Diseases	Lipid metabolism;Cancers	ko05215//Prostate cancer;ko00140//Steroid hormone biosynthesis	K12344	GO:0044464//cell part;GO:0005623//cell;GO:0044424//intracellular part;GO:0005622//intracellular;GO:0031224//intrinsic component of membrane;GO:0016020//membrane;GO:0044425//membrane part	GO:0016627//oxidoreductase activity, acting on the CH-CH group of donors;GO:0016229//steroid dehydrogenase activity;GO:0003824//catalytic activity;GO:0016491//oxidoreductase activity;GO:0033765//steroid dehydrogenase activity, acting on the CH-CH group of donors	GO:0044711//single-organism biosynthetic process;GO:0048731//system development;GO:0045137//development of primary sexual characteristics;GO:1901576//organic substance biosynthetic process;GO:0061458//reproductive system development;GO:1901362//organic cyclic compound biosynthetic process;GO:0008406//gonad development;GO:0044707//single-multicellular organism process;GO:0048608//reproductive stru…
chi-miR-202-3p	47.3721	15.3105	-1.62951	0.0233778	down	XM_013967518	0.001	3.59333	11.8111	6.79073e-07	0.000599282	mrna	up	chi_circ_021010	0.272497	1.68175	2.62565	0.00321966	up	SRD5A2	3-oxo-5-alpha-steroid 4-dehydrogenase 2 isoform X2 [Capra hircus]	Metabolism;Human Diseases	Lipid metabolism;Cancers	ko05215//Prostate cancer;ko00140//Steroid hormone biosynthesis	K12344	GO:0044464//cell part;GO:0005623//cell;GO:0044424//intracellular part;GO:0005622//intracellular;GO:0031224//intrinsic component of membrane;GO:0016020//membrane;GO:0044425//membrane part	GO:0016627//oxidoreductase activity, acting on the CH-CH group of donors;GO:0016229//steroid dehydrogenase activity;GO:0003824//catalytic activity;GO:0016491//oxidoreductase activity;GO:0033765//steroid dehydrogenase activity, acting on the CH-CH group of donors	GO:0044711//single-organism biosynthetic process;GO:0048731//system development;GO:0045137//development of primary sexual characteristics;GO:1901576//organic substance biosynthetic process;GO:0061458//reproductive system development;GO:1901362//organic cyclic compound biosynthetic process;GO:0008406//gonad development;GO:0044707//single-multicellular organism process;GO:0048608//reproductive stru…
chi-miR-202-3p	47.3721	15.3105	-1.62951	0.0233778	down	XM_013967518	0.001	3.59333	11.8111	6.79073e-07	0.000599282	mrna	up	chi_circ_021060	0.0340413	0.596418	4.13097	0.0120721	up	SRD5A2	3-oxo-5-alpha-steroid 4-dehydrogenase 2 isoform X2 [Capra hircus]	Metabolism;Human Diseases	Lipid metabolism;Cancers	ko05215//Prostate cancer;ko00140//Steroid hormone biosynthesis	K12344	GO:0044464//cell part;GO:0005623//cell;GO:0044424//intracellular part;GO:0005622//intracellular;GO:0031224//intrinsic component of membrane;GO:0016020//membrane;GO:0044425//membrane part	GO:0016627//oxidoreductase activity, acting on the CH-CH group of donors;GO:0016229//steroid dehydrogenase activity;GO:0003824//catalytic activity;GO:0016491//oxidoreductase activity;GO:0033765//steroid dehydrogenase activity, acting on the CH-CH group of donors	GO:0044711//single-organism biosynthetic process;GO:0048731//system development;GO:0045137//development of primary sexual characteristics;GO:1901576//organic substance biosynthetic process;GO:0061458//reproductive system development;GO:1901362//organic cyclic compound biosynthetic process;GO:0008406//gonad development;GO:0044707//single-multicellular organism process;GO:0048608//reproductive stru…
chi-miR-202-3p	47.3721	15.3105	-1.62951	0.0233778	down	XM_013967518	0.001	3.59333	11.8111	6.79073e-07	0.000599282	mrna	up	chi_circ_021133	0.0402718	0.823652	4.35419	0.0190079	up	SRD5A2	3-oxo-5-alpha-steroid 4-dehydrogenase 2 isoform X2 [Capra hircus]	Metabolism;Human Diseases	Lipid metabolism;Cancers	ko05215//Prostate cancer;ko00140//Steroid hormone biosynthesis	K12344	GO:0044464//cell part;GO:0005623//cell;GO:0044424//intracellular part;GO:0005622//intracellular;GO:0031224//intrinsic component of membrane;GO:0016020//membrane;GO:0044425//membrane part	GO:0016627//oxidoreductase activity, acting on the CH-CH group of donors;GO:0016229//steroid dehydrogenase activity;GO:0003824//catalytic activity;GO:0016491//oxidoreductase activity;GO:0033765//steroid dehydrogenase activity, acting on the CH-CH group of donors	GO:0044711//single-organism biosynthetic process;GO:0048731//system development;GO:0045137//development of primary sexual characteristics;GO:1901576//organic substance biosynthetic process;GO:0061458//reproductive system development;GO:1901362//organic cyclic compound biosynthetic process;GO:0008406//gonad development;GO:0044707//single-multicellular organism process;GO:0048608//reproductive stru…
chi-miR-202-3p	47.3721	15.3105	-1.62951	0.0233778	down	XM_013967518	0.001	3.59333	11.8111	6.79073e-07	0.000599282	mrna	up	chi_circ_021307	0.848514	0.001	-9.72879	0.00457413	down	SRD5A2	3-oxo-5-alpha-steroid 4-dehydrogenase 2 isoform X2 [Capra hircus]	Metabolism;Human Diseases	Lipid metabolism;Cancers	ko05215//Prostate cancer;ko00140//Steroid hormone biosynthesis	K12344	GO:0044464//cell part;GO:0005623//cell;GO:0044424//intracellular part;GO:0005622//intracellular;GO:0031224//intrinsic component of membrane;GO:0016020//membrane;GO:0044425//membrane part	GO:0016627//oxidoreductase activity, acting on the CH-CH group of donors;GO:0016229//steroid dehydrogenase activity;GO:0003824//catalytic activity;GO:0016491//oxidoreductase activity;GO:0033765//steroid dehydrogenase activity, acting on the CH-CH group of donors	GO:0044711//single-organism biosynthetic process;GO:0048731//system development;GO:0045137//development of primary sexual characteristics;GO:1901576//organic substance biosynthetic process;GO:0061458//reproductive system development;GO:1901362//organic cyclic compound biosynthetic process;GO:0008406//gonad development;GO:0044707//single-multicellular organism process;GO:0048608//reproductive stru…
chi-miR-202-3p	47.3721	15.3105	-1.62951	0.0233778	down	XM_013967518	0.001	3.59333	11.8111	6.79073e-07	0.000599282	mrna	up	chi_circ_021385	0.0668871	1.41169	4.39955	0.032637	up	SRD5A2	3-oxo-5-alpha-steroid 4-dehydrogenase 2 isoform X2 [Capra hircus]	Metabolism;Human Diseases	Lipid metabolism;Cancers	ko05215//Prostate cancer;ko00140//Steroid hormone biosynthesis	K12344	GO:0044464//cell part;GO:0005623//cell;GO:0044424//intracellular part;GO:0005622//intracellular;GO:0031224//intrinsic component of membrane;GO:0016020//membrane;GO:0044425//membrane part	GO:0016627//oxidoreductase activity, acting on the CH-CH group of donors;GO:0016229//steroid dehydrogenase activity;GO:0003824//catalytic activity;GO:0016491//oxidoreductase activity;GO:0033765//steroid dehydrogenase activity, acting on the CH-CH group of donors	GO:0044711//single-organism biosynthetic process;GO:0048731//system development;GO:0045137//development of primary sexual characteristics;GO:1901576//organic substance biosynthetic process;GO:0061458//reproductive system development;GO:1901362//organic cyclic compound biosynthetic process;GO:0008406//gonad development;GO:0044707//single-multicellular organism process;GO:0048608//reproductive stru…
chi-miR-202-3p	47.3721	15.3105	-1.62951	0.0233778	down	XM_013967518	0.001	3.59333	11.8111	6.79073e-07	0.000599282	mrna	up	chi_circ_021405	0.0420705	0.487066	3.53324	0.0380616	up	SRD5A2	3-oxo-5-alpha-steroid 4-dehydrogenase 2 isoform X2 [Capra hircus]	Metabolism;Human Diseases	Lipid metabolism;Cancers	ko05215//Prostate cancer;ko00140//Steroid hormone biosynthesis	K12344	GO:0044464//cell part;GO:0005623//cell;GO:0044424//intracellular part;GO:0005622//intracellular;GO:0031224//intrinsic component of membrane;GO:0016020//membrane;GO:0044425//membrane part	GO:0016627//oxidoreductase activity, acting on the CH-CH group of donors;GO:0016229//steroid dehydrogenase activity;GO:0003824//catalytic activity;GO:0016491//oxidoreductase activity;GO:0033765//steroid dehydrogenase activity, acting on the CH-CH group of donors	GO:0044711//single-organism biosynthetic process;GO:0048731//system development;GO:0045137//development of primary sexual characteristics;GO:1901576//organic substance biosynthetic process;GO:0061458//reproductive system development;GO:1901362//organic cyclic compound biosynthetic process;GO:0008406//gonad development;GO:0044707//single-multicellular organism process;GO:0048608//reproductive stru…
chi-miR-202-3p	47.3721	15.3105	-1.62951	0.0233778	down	XM_013967518	0.001	3.59333	11.8111	6.79073e-07	0.000599282	mrna	up	chi_circ_021541	0.100745	1.14942	3.51213	0.00328389	up	SRD5A2	3-oxo-5-alpha-steroid 4-dehydrogenase 2 isoform X2 [Capra hircus]	Metabolism;Human Diseases	Lipid metabolism;Cancers	ko05215//Prostate cancer;ko00140//Steroid hormone biosynthesis	K12344	GO:0044464//cell part;GO:0005623//cell;GO:0044424//intracellular part;GO:0005622//intracellular;GO:0031224//intrinsic component of membrane;GO:0016020//membrane;GO:0044425//membrane part	GO:0016627//oxidoreductase activity, acting on the CH-CH group of donors;GO:0016229//steroid dehydrogenase activity;GO:0003824//catalytic activity;GO:0016491//oxidoreductase activity;GO:0033765//steroid dehydrogenase activity, acting on the CH-CH group of donors	GO:0044711//single-organism biosynthetic process;GO:0048731//system development;GO:0045137//development of primary sexual characteristics;GO:1901576//organic substance biosynthetic process;GO:0061458//reproductive system development;GO:1901362//organic cyclic compound biosynthetic process;GO:0008406//gonad development;GO:0044707//single-multicellular organism process;GO:0048608//reproductive stru…
chi-miR-202-3p	47.3721	15.3105	-1.62951	0.0233778	down	XM_013967518	0.001	3.59333	11.8111	6.79073e-07	0.000599282	mrna	up	chi_circ_021754	1.94662	0.719779	-1.43535	0.0170596	down	SRD5A2	3-oxo-5-alpha-steroid 4-dehydrogenase 2 isoform X2 [Capra hircus]	Metabolism;Human Diseases	Lipid metabolism;Cancers	ko05215//Prostate cancer;ko00140//Steroid hormone biosynthesis	K12344	GO:0044464//cell part;GO:0005623//cell;GO:0044424//intracellular part;GO:0005622//intracellular;GO:0031224//intrinsic component of membrane;GO:0016020//membrane;GO:0044425//membrane part	GO:0016627//oxidoreductase activity, acting on the CH-CH group of donors;GO:0016229//steroid dehydrogenase activity;GO:0003824//catalytic activity;GO:0016491//oxidoreductase activity;GO:0033765//steroid dehydrogenase activity, acting on the CH-CH group of donors	GO:0044711//single-organism biosynthetic process;GO:0048731//system development;GO:0045137//development of primary sexual characteristics;GO:1901576//organic substance biosynthetic process;GO:0061458//reproductive system development;GO:1901362//organic cyclic compound biosynthetic process;GO:0008406//gonad development;GO:0044707//single-multicellular organism process;GO:0048608//reproductive stru…
chi-miR-202-3p	47.3721	15.3105	-1.62951	0.0233778	down	XM_013967518	0.001	3.59333	11.8111	6.79073e-07	0.000599282	mrna	up	chi_circ_022007	0.455962	2.22037	2.28382	0.027322	up	SRD5A2	3-oxo-5-alpha-steroid 4-dehydrogenase 2 isoform X2 [Capra hircus]	Metabolism;Human Diseases	Lipid metabolism;Cancers	ko05215//Prostate cancer;ko00140//Steroid hormone biosynthesis	K12344	GO:0044464//cell part;GO:0005623//cell;GO:0044424//intracellular part;GO:0005622//intracellular;GO:0031224//intrinsic component of membrane;GO:0016020//membrane;GO:0044425//membrane part	GO:0016627//oxidoreductase activity, acting on the CH-CH group of donors;GO:0016229//steroid dehydrogenase activity;GO:0003824//catalytic activity;GO:0016491//oxidoreductase activity;GO:0033765//steroid dehydrogenase activity, acting on the CH-CH group of donors	GO:0044711//single-organism biosynthetic process;GO:0048731//system development;GO:0045137//development of primary sexual characteristics;GO:1901576//organic substance biosynthetic process;GO:0061458//reproductive system development;GO:1901362//organic cyclic compound biosynthetic process;GO:0008406//gonad development;GO:0044707//single-multicellular organism process;GO:0048608//reproductive stru…
chi-miR-202-3p	47.3721	15.3105	-1.62951	0.0233778	down	XM_013967518	0.001	3.59333	11.8111	6.79073e-07	0.000599282	mrna	up	chi_circ_022027	0.037299	0.626035	4.06903	0.039973	up	SRD5A2	3-oxo-5-alpha-steroid 4-dehydrogenase 2 isoform X2 [Capra hircus]	Metabolism;Human Diseases	Lipid metabolism;Cancers	ko05215//Prostate cancer;ko00140//Steroid hormone biosynthesis	K12344	GO:0044464//cell part;GO:0005623//cell;GO:0044424//intracellular part;GO:0005622//intracellular;GO:0031224//intrinsic component of membrane;GO:0016020//membrane;GO:0044425//membrane part	GO:0016627//oxidoreductase activity, acting on the CH-CH group of donors;GO:0016229//steroid dehydrogenase activity;GO:0003824//catalytic activity;GO:0016491//oxidoreductase activity;GO:0033765//steroid dehydrogenase activity, acting on the CH-CH group of donors	GO:0044711//single-organism biosynthetic process;GO:0048731//system development;GO:0045137//development of primary sexual characteristics;GO:1901576//organic substance biosynthetic process;GO:0061458//reproductive system development;GO:1901362//organic cyclic compound biosynthetic process;GO:0008406//gonad development;GO:0044707//single-multicellular organism process;GO:0048608//reproductive stru…
chi-miR-202-3p	47.3721	15.3105	-1.62951	0.0233778	down	XM_013967518	0.001	3.59333	11.8111	6.79073e-07	0.000599282	mrna	up	chi_circ_022109	0.0462477	0.76412	4.04634	0.0221503	up	SRD5A2	3-oxo-5-alpha-steroid 4-dehydrogenase 2 isoform X2 [Capra hircus]	Metabolism;Human Diseases	Lipid metabolism;Cancers	ko05215//Prostate cancer;ko00140//Steroid hormone biosynthesis	K12344	GO:0044464//cell part;GO:0005623//cell;GO:0044424//intracellular part;GO:0005622//intracellular;GO:0031224//intrinsic component of membrane;GO:0016020//membrane;GO:0044425//membrane part	GO:0016627//oxidoreductase activity, acting on the CH-CH group of donors;GO:0016229//steroid dehydrogenase activity;GO:0003824//catalytic activity;GO:0016491//oxidoreductase activity;GO:0033765//steroid dehydrogenase activity, acting on the CH-CH group of donors	GO:0044711//single-organism biosynthetic process;GO:0048731//system development;GO:0045137//development of primary sexual characteristics;GO:1901576//organic substance biosynthetic process;GO:0061458//reproductive system development;GO:1901362//organic cyclic compound biosynthetic process;GO:0008406//gonad development;GO:0044707//single-multicellular organism process;GO:0048608//reproductive stru…
chi-miR-202-3p	47.3721	15.3105	-1.62951	0.0233778	down	XM_013967518	0.001	3.59333	11.8111	6.79073e-07	0.000599282	mrna	up	chi_circ_022250	0.995358	0.0696303	-3.83743	0.0301443	down	SRD5A2	3-oxo-5-alpha-steroid 4-dehydrogenase 2 isoform X2 [Capra hircus]	Metabolism;Human Diseases	Lipid metabolism;Cancers	ko05215//Prostate cancer;ko00140//Steroid hormone biosynthesis	K12344	GO:0044464//cell part;GO:0005623//cell;GO:0044424//intracellular part;GO:0005622//intracellular;GO:0031224//intrinsic component of membrane;GO:0016020//membrane;GO:0044425//membrane part	GO:0016627//oxidoreductase activity, acting on the CH-CH group of donors;GO:0016229//steroid dehydrogenase activity;GO:0003824//catalytic activity;GO:0016491//oxidoreductase activity;GO:0033765//steroid dehydrogenase activity, acting on the CH-CH group of donors	GO:0044711//single-organism biosynthetic process;GO:0048731//system development;GO:0045137//development of primary sexual characteristics;GO:1901576//organic substance biosynthetic process;GO:0061458//reproductive system development;GO:1901362//organic cyclic compound biosynthetic process;GO:0008406//gonad development;GO:0044707//single-multicellular organism process;GO:0048608//reproductive stru…
chi-miR-202-3p	47.3721	15.3105	-1.62951	0.0233778	down	XM_013967519	0.0233333	7.64667	8.3563	9.28424e-08	0.000147769	mrna	up	chi_circ_000019	0.873422	0.277632	-1.65351	0.0112282	down	SRD5A2	3-oxo-5-alpha-steroid 4-dehydrogenase 2 isoform X2 [Capra hircus]	Metabolism;Human Diseases	Lipid metabolism;Cancers	ko05215//Prostate cancer;ko00140//Steroid hormone biosynthesis	K12344	GO:0005622//intracellular;GO:0044424//intracellular part;GO:0016020//membrane;GO:0044425//membrane part;GO:0044464//cell part;GO:0005623//cell;GO:0031224//intrinsic component of membrane	GO:0016627//oxidoreductase activity, acting on the CH-CH group of donors;GO:0016229//steroid dehydrogenase activity;GO:0033765//steroid dehydrogenase activity, acting on the CH-CH group of donors;GO:0016491//oxidoreductase activity;GO:0003824//catalytic activity	GO:0048856//anatomical structure development;GO:0061458//reproductive system development;GO:0045137//development of primary sexual characteristics;GO:0044699//single-organism process;GO:0003006//developmental process involved in reproduction;GO:0008202//steroid metabolic process;GO:0008406//gonad development;GO:0009058//biosynthetic process;GO:0048608//reproductive structure development;GO:004873…
chi-miR-202-3p	47.3721	15.3105	-1.62951	0.0233778	down	XM_013967519	0.0233333	7.64667	8.3563	9.28424e-08	0.000147769	mrna	up	chi_circ_000024	0.391806	0.001	-8.614	0.0158452	down	SRD5A2	3-oxo-5-alpha-steroid 4-dehydrogenase 2 isoform X2 [Capra hircus]	Metabolism;Human Diseases	Lipid metabolism;Cancers	ko05215//Prostate cancer;ko00140//Steroid hormone biosynthesis	K12344	GO:0005622//intracellular;GO:0044424//intracellular part;GO:0016020//membrane;GO:0044425//membrane part;GO:0044464//cell part;GO:0005623//cell;GO:0031224//intrinsic component of membrane	GO:0016627//oxidoreductase activity, acting on the CH-CH group of donors;GO:0016229//steroid dehydrogenase activity;GO:0033765//steroid dehydrogenase activity, acting on the CH-CH group of donors;GO:0016491//oxidoreductase activity;GO:0003824//catalytic activity	GO:0048856//anatomical structure development;GO:0061458//reproductive system development;GO:0045137//development of primary sexual characteristics;GO:0044699//single-organism process;GO:0003006//developmental process involved in reproduction;GO:0008202//steroid metabolic process;GO:0008406//gonad development;GO:0009058//biosynthetic process;GO:0048608//reproductive structure development;GO:004873…
chi-miR-202-3p	47.3721	15.3105	-1.62951	0.0233778	down	XM_013967519	0.0233333	7.64667	8.3563	9.28424e-08	0.000147769	mrna	up	chi_circ_000025	0.001	0.517421	9.01519	0.0423717	up	SRD5A2	3-oxo-5-alpha-steroid 4-dehydrogenase 2 isoform X2 [Capra hircus]	Metabolism;Human Diseases	Lipid metabolism;Cancers	ko05215//Prostate cancer;ko00140//Steroid hormone biosynthesis	K12344	GO:0005622//intracellular;GO:0044424//intracellular part;GO:0016020//membrane;GO:0044425//membrane part;GO:0044464//cell part;GO:0005623//cell;GO:0031224//intrinsic component of membrane	GO:0016627//oxidoreductase activity, acting on the CH-CH group of donors;GO:0016229//steroid dehydrogenase activity;GO:0033765//steroid dehydrogenase activity, acting on the CH-CH group of donors;GO:0016491//oxidoreductase activity;GO:0003824//catalytic activity	GO:0048856//anatomical structure development;GO:0061458//reproductive system development;GO:0045137//development of primary sexual characteristics;GO:0044699//single-organism process;GO:0003006//developmental process involved in reproduction;GO:0008202//steroid metabolic process;GO:0008406//gonad development;GO:0009058//biosynthetic process;GO:0048608//reproductive structure development;GO:004873…
chi-miR-202-3p	47.3721	15.3105	-1.62951	0.0233778	down	XM_013967519	0.0233333	7.64667	8.3563	9.28424e-08	0.000147769	mrna	up	chi_circ_000141	0.0344504	0.001	-5.10645	0.0147251	down	SRD5A2	3-oxo-5-alpha-steroid 4-dehydrogenase 2 isoform X2 [Capra hircus]	Metabolism;Human Diseases	Lipid metabolism;Cancers	ko05215//Prostate cancer;ko00140//Steroid hormone biosynthesis	K12344	GO:0005622//intracellular;GO:0044424//intracellular part;GO:0016020//membrane;GO:0044425//membrane part;GO:0044464//cell part;GO:0005623//cell;GO:0031224//intrinsic component of membrane	GO:0016627//oxidoreductase activity, acting on the CH-CH group of donors;GO:0016229//steroid dehydrogenase activity;GO:0033765//steroid dehydrogenase activity, acting on the CH-CH group of donors;GO:0016491//oxidoreductase activity;GO:0003824//catalytic activity	GO:0048856//anatomical structure development;GO:0061458//reproductive system development;GO:0045137//development of primary sexual characteristics;GO:0044699//single-organism process;GO:0003006//developmental process involved in reproduction;GO:0008202//steroid metabolic process;GO:0008406//gonad development;GO:0009058//biosynthetic process;GO:0048608//reproductive structure development;GO:004873…
chi-miR-202-3p	47.3721	15.3105	-1.62951	0.0233778	down	XM_013967519	0.0233333	7.64667	8.3563	9.28424e-08	0.000147769	mrna	up	chi_circ_000215	2.22129	6.55836	1.56194	0.0323157	up	SRD5A2	3-oxo-5-alpha-steroid 4-dehydrogenase 2 isoform X2 [Capra hircus]	Metabolism;Human Diseases	Lipid metabolism;Cancers	ko05215//Prostate cancer;ko00140//Steroid hormone biosynthesis	K12344	GO:0005622//intracellular;GO:0044424//intracellular part;GO:0016020//membrane;GO:0044425//membrane part;GO:0044464//cell part;GO:0005623//cell;GO:0031224//intrinsic component of membrane	GO:0016627//oxidoreductase activity, acting on the CH-CH group of donors;GO:0016229//steroid dehydrogenase activity;GO:0033765//steroid dehydrogenase activity, acting on the CH-CH group of donors;GO:0016491//oxidoreductase activity;GO:0003824//catalytic activity	GO:0048856//anatomical structure development;GO:0061458//reproductive system development;GO:0045137//development of primary sexual characteristics;GO:0044699//single-organism process;GO:0003006//developmental process involved in reproduction;GO:0008202//steroid metabolic process;GO:0008406//gonad development;GO:0009058//biosynthetic process;GO:0048608//reproductive structure development;GO:004873…
chi-miR-202-3p	47.3721	15.3105	-1.62951	0.0233778	down	XM_013967519	0.0233333	7.64667	8.3563	9.28424e-08	0.000147769	mrna	up	chi_circ_000270	0.001	0.0339374	5.08481	0.0424809	up	SRD5A2	3-oxo-5-alpha-steroid 4-dehydrogenase 2 isoform X2 [Capra hircus]	Metabolism;Human Diseases	Lipid metabolism;Cancers	ko05215//Prostate cancer;ko00140//Steroid hormone biosynthesis	K12344	GO:0005622//intracellular;GO:0044424//intracellular part;GO:0016020//membrane;GO:0044425//membrane part;GO:0044464//cell part;GO:0005623//cell;GO:0031224//intrinsic component of membrane	GO:0016627//oxidoreductase activity, acting on the CH-CH group of donors;GO:0016229//steroid dehydrogenase activity;GO:0033765//steroid dehydrogenase activity, acting on the CH-CH group of donors;GO:0016491//oxidoreductase activity;GO:0003824//catalytic activity	GO:0048856//anatomical structure development;GO:0061458//reproductive system development;GO:0045137//development of primary sexual characteristics;GO:0044699//single-organism process;GO:0003006//developmental process involved in reproduction;GO:0008202//steroid metabolic process;GO:0008406//gonad development;GO:0009058//biosynthetic process;GO:0048608//reproductive structure development;GO:004873…
chi-miR-202-3p	47.3721	15.3105	-1.62951	0.0233778	down	XM_013967519	0.0233333	7.64667	8.3563	9.28424e-08	0.000147769	mrna	up	chi_circ_000310	0.247541	0.0153313	-4.01311	0.030614	down	SRD5A2	3-oxo-5-alpha-steroid 4-dehydrogenase 2 isoform X2 [Capra hircus]	Metabolism;Human Diseases	Lipid metabolism;Cancers	ko05215//Prostate cancer;ko00140//Steroid hormone biosynthesis	K12344	GO:0005622//intracellular;GO:0044424//intracellular part;GO:0016020//membrane;GO:0044425//membrane part;GO:0044464//cell part;GO:0005623//cell;GO:0031224//intrinsic component of membrane	GO:0016627//oxidoreductase activity, acting on the CH-CH group of donors;GO:0016229//steroid dehydrogenase activity;GO:0033765//steroid dehydrogenase activity, acting on the CH-CH group of donors;GO:0016491//oxidoreductase activity;GO:0003824//catalytic activity	GO:0048856//anatomical structure development;GO:0061458//reproductive system development;GO:0045137//development of primary sexual characteristics;GO:0044699//single-organism process;GO:0003006//developmental process involved in reproduction;GO:0008202//steroid metabolic process;GO:0008406//gonad development;GO:0009058//biosynthetic process;GO:0048608//reproductive structure development;GO:004873…
chi-miR-202-3p	47.3721	15.3105	-1.62951	0.0233778	down	XM_013967519	0.0233333	7.64667	8.3563	9.28424e-08	0.000147769	mrna	up	chi_circ_000404	0.0168328	0.389802	4.53339	0.0381197	up	SRD5A2	3-oxo-5-alpha-steroid 4-dehydrogenase 2 isoform X2 [Capra hircus]	Metabolism;Human Diseases	Lipid metabolism;Cancers	ko05215//Prostate cancer;ko00140//Steroid hormone biosynthesis	K12344	GO:0005622//intracellular;GO:0044424//intracellular part;GO:0016020//membrane;GO:0044425//membrane part;GO:0044464//cell part;GO:0005623//cell;GO:0031224//intrinsic component of membrane	GO:0016627//oxidoreductase activity, acting on the CH-CH group of donors;GO:0016229//steroid dehydrogenase activity;GO:0033765//steroid dehydrogenase activity, acting on the CH-CH group of donors;GO:0016491//oxidoreductase activity;GO:0003824//catalytic activity	GO:0048856//anatomical structure development;GO:0061458//reproductive system development;GO:0045137//development of primary sexual characteristics;GO:0044699//single-organism process;GO:0003006//developmental process involved in reproduction;GO:0008202//steroid metabolic process;GO:0008406//gonad development;GO:0009058//biosynthetic process;GO:0048608//reproductive structure development;GO:004873…
chi-miR-202-3p	47.3721	15.3105	-1.62951	0.0233778	down	XM_013967519	0.0233333	7.64667	8.3563	9.28424e-08	0.000147769	mrna	up	chi_circ_000483	0.97833	0.482544	-1.01966	0.0226369	down	SRD5A2	3-oxo-5-alpha-steroid 4-dehydrogenase 2 isoform X2 [Capra hircus]	Metabolism;Human Diseases	Lipid metabolism;Cancers	ko05215//Prostate cancer;ko00140//Steroid hormone biosynthesis	K12344	GO:0005622//intracellular;GO:0044424//intracellular part;GO:0016020//membrane;GO:0044425//membrane part;GO:0044464//cell part;GO:0005623//cell;GO:0031224//intrinsic component of membrane	GO:0016627//oxidoreductase activity, acting on the CH-CH group of donors;GO:0016229//steroid dehydrogenase activity;GO:0033765//steroid dehydrogenase activity, acting on the CH-CH group of donors;GO:0016491//oxidoreductase activity;GO:0003824//catalytic activity	GO:0048856//anatomical structure development;GO:0061458//reproductive system development;GO:0045137//development of primary sexual characteristics;GO:0044699//single-organism process;GO:0003006//developmental process involved in reproduction;GO:0008202//steroid metabolic process;GO:0008406//gonad development;GO:0009058//biosynthetic process;GO:0048608//reproductive structure development;GO:004873…
chi-miR-202-3p	47.3721	15.3105	-1.62951	0.0233778	down	XM_013967519	0.0233333	7.64667	8.3563	9.28424e-08	0.000147769	mrna	up	chi_circ_000523	0.001	0.21223	7.72948	0.0400964	up	SRD5A2	3-oxo-5-alpha-steroid 4-dehydrogenase 2 isoform X2 [Capra hircus]	Metabolism;Human Diseases	Lipid metabolism;Cancers	ko05215//Prostate cancer;ko00140//Steroid hormone biosynthesis	K12344	GO:0005622//intracellular;GO:0044424//intracellular part;GO:0016020//membrane;GO:0044425//membrane part;GO:0044464//cell part;GO:0005623//cell;GO:0031224//intrinsic component of membrane	GO:0016627//oxidoreductase activity, acting on the CH-CH group of donors;GO:0016229//steroid dehydrogenase activity;GO:0033765//steroid dehydrogenase activity, acting on the CH-CH group of donors;GO:0016491//oxidoreductase activity;GO:0003824//catalytic activity	GO:0048856//anatomical structure development;GO:0061458//reproductive system development;GO:0045137//development of primary sexual characteristics;GO:0044699//single-organism process;GO:0003006//developmental process involved in reproduction;GO:0008202//steroid metabolic process;GO:0008406//gonad development;GO:0009058//biosynthetic process;GO:0048608//reproductive structure development;GO:004873…
chi-miR-202-3p	47.3721	15.3105	-1.62951	0.0233778	down	XM_013967519	0.0233333	7.64667	8.3563	9.28424e-08	0.000147769	mrna	up	chi_circ_000749	0.001	0.336661	8.39515	0.0351907	up	SRD5A2	3-oxo-5-alpha-steroid 4-dehydrogenase 2 isoform X2 [Capra hircus]	Metabolism;Human Diseases	Lipid metabolism;Cancers	ko05215//Prostate cancer;ko00140//Steroid hormone biosynthesis	K12344	GO:0005622//intracellular;GO:0044424//intracellular part;GO:0016020//membrane;GO:0044425//membrane part;GO:0044464//cell part;GO:0005623//cell;GO:0031224//intrinsic component of membrane	GO:0016627//oxidoreductase activity, acting on the CH-CH group of donors;GO:0016229//steroid dehydrogenase activity;GO:0033765//steroid dehydrogenase activity, acting on the CH-CH group of donors;GO:0016491//oxidoreductase activity;GO:0003824//catalytic activity	GO:0048856//anatomical structure development;GO:0061458//reproductive system development;GO:0045137//development of primary sexual characteristics;GO:0044699//single-organism process;GO:0003006//developmental process involved in reproduction;GO:0008202//steroid metabolic process;GO:0008406//gonad development;GO:0009058//biosynthetic process;GO:0048608//reproductive structure development;GO:004873…
chi-miR-202-3p	47.3721	15.3105	-1.62951	0.0233778	down	XM_013967519	0.0233333	7.64667	8.3563	9.28424e-08	0.000147769	mrna	up	chi_circ_000790	0.71029	0.0296873	-4.58049	0.0118857	down	SRD5A2	3-oxo-5-alpha-steroid 4-dehydrogenase 2 isoform X2 [Capra hircus]	Metabolism;Human Diseases	Lipid metabolism;Cancers	ko05215//Prostate cancer;ko00140//Steroid hormone biosynthesis	K12344	GO:0005622//intracellular;GO:0044424//intracellular part;GO:0016020//membrane;GO:0044425//membrane part;GO:0044464//cell part;GO:0005623//cell;GO:0031224//intrinsic component of membrane	GO:0016627//oxidoreductase activity, acting on the CH-CH group of donors;GO:0016229//steroid dehydrogenase activity;GO:0033765//steroid dehydrogenase activity, acting on the CH-CH group of donors;GO:0016491//oxidoreductase activity;GO:0003824//catalytic activity	GO:0048856//anatomical structure development;GO:0061458//reproductive system development;GO:0045137//development of primary sexual characteristics;GO:0044699//single-organism process;GO:0003006//developmental process involved in reproduction;GO:0008202//steroid metabolic process;GO:0008406//gonad development;GO:0009058//biosynthetic process;GO:0048608//reproductive structure development;GO:004873…
chi-miR-202-3p	47.3721	15.3105	-1.62951	0.0233778	down	XM_013967519	0.0233333	7.64667	8.3563	9.28424e-08	0.000147769	mrna	up	chi_circ_001028	0.001	0.515916	9.01099	0.0486251	up	SRD5A2	3-oxo-5-alpha-steroid 4-dehydrogenase 2 isoform X2 [Capra hircus]	Metabolism;Human Diseases	Lipid metabolism;Cancers	ko05215//Prostate cancer;ko00140//Steroid hormone biosynthesis	K12344	GO:0005622//intracellular;GO:0044424//intracellular part;GO:0016020//membrane;GO:0044425//membrane part;GO:0044464//cell part;GO:0005623//cell;GO:0031224//intrinsic component of membrane	GO:0016627//oxidoreductase activity, acting on the CH-CH group of donors;GO:0016229//steroid dehydrogenase activity;GO:0033765//steroid dehydrogenase activity, acting on the CH-CH group of donors;GO:0016491//oxidoreductase activity;GO:0003824//catalytic activity	GO:0048856//anatomical structure development;GO:0061458//reproductive system development;GO:0045137//development of primary sexual characteristics;GO:0044699//single-organism process;GO:0003006//developmental process involved in reproduction;GO:0008202//steroid metabolic process;GO:0008406//gonad development;GO:0009058//biosynthetic process;GO:0048608//reproductive structure development;GO:004873…
chi-miR-202-3p	47.3721	15.3105	-1.62951	0.0233778	down	XM_013967519	0.0233333	7.64667	8.3563	9.28424e-08	0.000147769	mrna	up	chi_circ_001061	0.0328256	1.15613	5.13834	0.00429104	up	SRD5A2	3-oxo-5-alpha-steroid 4-dehydrogenase 2 isoform X2 [Capra hircus]	Metabolism;Human Diseases	Lipid metabolism;Cancers	ko05215//Prostate cancer;ko00140//Steroid hormone biosynthesis	K12344	GO:0005622//intracellular;GO:0044424//intracellular part;GO:0016020//membrane;GO:0044425//membrane part;GO:0044464//cell part;GO:0005623//cell;GO:0031224//intrinsic component of membrane	GO:0016627//oxidoreductase activity, acting on the CH-CH group of donors;GO:0016229//steroid dehydrogenase activity;GO:0033765//steroid dehydrogenase activity, acting on the CH-CH group of donors;GO:0016491//oxidoreductase activity;GO:0003824//catalytic activity	GO:0048856//anatomical structure development;GO:0061458//reproductive system development;GO:0045137//development of primary sexual characteristics;GO:0044699//single-organism process;GO:0003006//developmental process involved in reproduction;GO:0008202//steroid metabolic process;GO:0008406//gonad development;GO:0009058//biosynthetic process;GO:0048608//reproductive structure development;GO:004873…
chi-miR-202-3p	47.3721	15.3105	-1.62951	0.0233778	down	XM_013967519	0.0233333	7.64667	8.3563	9.28424e-08	0.000147769	mrna	up	chi_circ_001099	0.153935	1.45581	3.24143	0.010767	up	SRD5A2	3-oxo-5-alpha-steroid 4-dehydrogenase 2 isoform X2 [Capra hircus]	Metabolism;Human Diseases	Lipid metabolism;Cancers	ko05215//Prostate cancer;ko00140//Steroid hormone biosynthesis	K12344	GO:0005622//intracellular;GO:0044424//intracellular part;GO:0016020//membrane;GO:0044425//membrane part;GO:0044464//cell part;GO:0005623//cell;GO:0031224//intrinsic component of membrane	GO:0016627//oxidoreductase activity, acting on the CH-CH group of donors;GO:0016229//steroid dehydrogenase activity;GO:0033765//steroid dehydrogenase activity, acting on the CH-CH group of donors;GO:0016491//oxidoreductase activity;GO:0003824//catalytic activity	GO:0048856//anatomical structure development;GO:0061458//reproductive system development;GO:0045137//development of primary sexual characteristics;GO:0044699//single-organism process;GO:0003006//developmental process involved in reproduction;GO:0008202//steroid metabolic process;GO:0008406//gonad development;GO:0009058//biosynthetic process;GO:0048608//reproductive structure development;GO:004873…
chi-miR-202-3p	47.3721	15.3105	-1.62951	0.0233778	down	XM_013967519	0.0233333	7.64667	8.3563	9.28424e-08	0.000147769	mrna	up	chi_circ_001134	0.702983	3.833	2.44691	0.0495678	up	SRD5A2	3-oxo-5-alpha-steroid 4-dehydrogenase 2 isoform X2 [Capra hircus]	Metabolism;Human Diseases	Lipid metabolism;Cancers	ko05215//Prostate cancer;ko00140//Steroid hormone biosynthesis	K12344	GO:0005622//intracellular;GO:0044424//intracellular part;GO:0016020//membrane;GO:0044425//membrane part;GO:0044464//cell part;GO:0005623//cell;GO:0031224//intrinsic component of membrane	GO:0016627//oxidoreductase activity, acting on the CH-CH group of donors;GO:0016229//steroid dehydrogenase activity;GO:0033765//steroid dehydrogenase activity, acting on the CH-CH group of donors;GO:0016491//oxidoreductase activity;GO:0003824//catalytic activity	GO:0048856//anatomical structure development;GO:0061458//reproductive system development;GO:0045137//development of primary sexual characteristics;GO:0044699//single-organism process;GO:0003006//developmental process involved in reproduction;GO:0008202//steroid metabolic process;GO:0008406//gonad development;GO:0009058//biosynthetic process;GO:0048608//reproductive structure development;GO:004873…
chi-miR-202-3p	47.3721	15.3105	-1.62951	0.0233778	down	XM_013967519	0.0233333	7.64667	8.3563	9.28424e-08	0.000147769	mrna	up	chi_circ_001190	0.0503376	0.436426	3.11603	0.0294946	up	SRD5A2	3-oxo-5-alpha-steroid 4-dehydrogenase 2 isoform X2 [Capra hircus]	Metabolism;Human Diseases	Lipid metabolism;Cancers	ko05215//Prostate cancer;ko00140//Steroid hormone biosynthesis	K12344	GO:0005622//intracellular;GO:0044424//intracellular part;GO:0016020//membrane;GO:0044425//membrane part;GO:0044464//cell part;GO:0005623//cell;GO:0031224//intrinsic component of membrane	GO:0016627//oxidoreductase activity, acting on the CH-CH group of donors;GO:0016229//steroid dehydrogenase activity;GO:0033765//steroid dehydrogenase activity, acting on the CH-CH group of donors;GO:0016491//oxidoreductase activity;GO:0003824//catalytic activity	GO:0048856//anatomical structure development;GO:0061458//reproductive system development;GO:0045137//development of primary sexual characteristics;GO:0044699//single-organism process;GO:0003006//developmental process involved in reproduction;GO:0008202//steroid metabolic process;GO:0008406//gonad development;GO:0009058//biosynthetic process;GO:0048608//reproductive structure development;GO:004873…
chi-miR-202-3p	47.3721	15.3105	-1.62951	0.0233778	down	XM_013967519	0.0233333	7.64667	8.3563	9.28424e-08	0.000147769	mrna	up	chi_circ_001270	0.0144028	0.355153	4.62402	0.0183757	up	SRD5A2	3-oxo-5-alpha-steroid 4-dehydrogenase 2 isoform X2 [Capra hircus]	Metabolism;Human Diseases	Lipid metabolism;Cancers	ko05215//Prostate cancer;ko00140//Steroid hormone biosynthesis	K12344	GO:0005622//intracellular;GO:0044424//intracellular part;GO:0016020//membrane;GO:0044425//membrane part;GO:0044464//cell part;GO:0005623//cell;GO:0031224//intrinsic component of membrane	GO:0016627//oxidoreductase activity, acting on the CH-CH group of donors;GO:0016229//steroid dehydrogenase activity;GO:0033765//steroid dehydrogenase activity, acting on the CH-CH group of donors;GO:0016491//oxidoreductase activity;GO:0003824//catalytic activity	GO:0048856//anatomical structure development;GO:0061458//reproductive system development;GO:0045137//development of primary sexual characteristics;GO:0044699//single-organism process;GO:0003006//developmental process involved in reproduction;GO:0008202//steroid metabolic process;GO:0008406//gonad development;GO:0009058//biosynthetic process;GO:0048608//reproductive structure development;GO:004873…
chi-miR-202-3p	47.3721	15.3105	-1.62951	0.0233778	down	XM_013967519	0.0233333	7.64667	8.3563	9.28424e-08	0.000147769	mrna	up	chi_circ_001305	0.559914	0.139823	-2.00161	0.0117192	down	SRD5A2	3-oxo-5-alpha-steroid 4-dehydrogenase 2 isoform X2 [Capra hircus]	Metabolism;Human Diseases	Lipid metabolism;Cancers	ko05215//Prostate cancer;ko00140//Steroid hormone biosynthesis	K12344	GO:0005622//intracellular;GO:0044424//intracellular part;GO:0016020//membrane;GO:0044425//membrane part;GO:0044464//cell part;GO:0005623//cell;GO:0031224//intrinsic component of membrane	GO:0016627//oxidoreductase activity, acting on the CH-CH group of donors;GO:0016229//steroid dehydrogenase activity;GO:0033765//steroid dehydrogenase activity, acting on the CH-CH group of donors;GO:0016491//oxidoreductase activity;GO:0003824//catalytic activity	GO:0048856//anatomical structure development;GO:0061458//reproductive system development;GO:0045137//development of primary sexual characteristics;GO:0044699//single-organism process;GO:0003006//developmental process involved in reproduction;GO:0008202//steroid metabolic process;GO:0008406//gonad development;GO:0009058//biosynthetic process;GO:0048608//reproductive structure development;GO:004873…
chi-miR-202-3p	47.3721	15.3105	-1.62951	0.0233778	down	XM_013967519	0.0233333	7.64667	8.3563	9.28424e-08	0.000147769	mrna	up	chi_circ_001319	0.21338	0.0486524	-2.13284	0.0214573	down	SRD5A2	3-oxo-5-alpha-steroid 4-dehydrogenase 2 isoform X2 [Capra hircus]	Metabolism;Human Diseases	Lipid metabolism;Cancers	ko05215//Prostate cancer;ko00140//Steroid hormone biosynthesis	K12344	GO:0005622//intracellular;GO:0044424//intracellular part;GO:0016020//membrane;GO:0044425//membrane part;GO:0044464//cell part;GO:0005623//cell;GO:0031224//intrinsic component of membrane	GO:0016627//oxidoreductase activity, acting on the CH-CH group of donors;GO:0016229//steroid dehydrogenase activity;GO:0033765//steroid dehydrogenase activity, acting on the CH-CH group of donors;GO:0016491//oxidoreductase activity;GO:0003824//catalytic activity	GO:0048856//anatomical structure development;GO:0061458//reproductive system development;GO:0045137//development of primary sexual characteristics;GO:0044699//single-organism process;GO:0003006//developmental process involved in reproduction;GO:0008202//steroid metabolic process;GO:0008406//gonad development;GO:0009058//biosynthetic process;GO:0048608//reproductive structure development;GO:004873…
chi-miR-202-3p	47.3721	15.3105	-1.62951	0.0233778	down	XM_013967519	0.0233333	7.64667	8.3563	9.28424e-08	0.000147769	mrna	up	chi_circ_001463	0.486512	1.88089	1.95087	0.0383146	up	SRD5A2	3-oxo-5-alpha-steroid 4-dehydrogenase 2 isoform X2 [Capra hircus]	Metabolism;Human Diseases	Lipid metabolism;Cancers	ko05215//Prostate cancer;ko00140//Steroid hormone biosynthesis	K12344	GO:0005622//intracellular;GO:0044424//intracellular part;GO:0016020//membrane;GO:0044425//membrane part;GO:0044464//cell part;GO:0005623//cell;GO:0031224//intrinsic component of membrane	GO:0016627//oxidoreductase activity, acting on the CH-CH group of donors;GO:0016229//steroid dehydrogenase activity;GO:0033765//steroid dehydrogenase activity, acting on the CH-CH group of donors;GO:0016491//oxidoreductase activity;GO:0003824//catalytic activity	GO:0048856//anatomical structure development;GO:0061458//reproductive system development;GO:0045137//development of primary sexual characteristics;GO:0044699//single-organism process;GO:0003006//developmental process involved in reproduction;GO:0008202//steroid metabolic process;GO:0008406//gonad development;GO:0009058//biosynthetic process;GO:0048608//reproductive structure development;GO:004873…
chi-miR-202-3p	47.3721	15.3105	-1.62951	0.0233778	down	XM_013967519	0.0233333	7.64667	8.3563	9.28424e-08	0.000147769	mrna	up	chi_circ_001608	1.07094	3.39612	1.66502	0.0352757	up	SRD5A2	3-oxo-5-alpha-steroid 4-dehydrogenase 2 isoform X2 [Capra hircus]	Metabolism;Human Diseases	Lipid metabolism;Cancers	ko05215//Prostate cancer;ko00140//Steroid hormone biosynthesis	K12344	GO:0005622//intracellular;GO:0044424//intracellular part;GO:0016020//membrane;GO:0044425//membrane part;GO:0044464//cell part;GO:0005623//cell;GO:0031224//intrinsic component of membrane	GO:0016627//oxidoreductase activity, acting on the CH-CH group of donors;GO:0016229//steroid dehydrogenase activity;GO:0033765//steroid dehydrogenase activity, acting on the CH-CH group of donors;GO:0016491//oxidoreductase activity;GO:0003824//catalytic activity	GO:0048856//anatomical structure development;GO:0061458//reproductive system development;GO:0045137//development of primary sexual characteristics;GO:0044699//single-organism process;GO:0003006//developmental process involved in reproduction;GO:0008202//steroid metabolic process;GO:0008406//gonad development;GO:0009058//biosynthetic process;GO:0048608//reproductive structure development;GO:004873…
chi-miR-202-3p	47.3721	15.3105	-1.62951	0.0233778	down	XM_013967519	0.0233333	7.64667	8.3563	9.28424e-08	0.000147769	mrna	up	chi_circ_001954	0.784376	0.001	-9.6154	0.00612977	down	SRD5A2	3-oxo-5-alpha-steroid 4-dehydrogenase 2 isoform X2 [Capra hircus]	Metabolism;Human Diseases	Lipid metabolism;Cancers	ko05215//Prostate cancer;ko00140//Steroid hormone biosynthesis	K12344	GO:0005622//intracellular;GO:0044424//intracellular part;GO:0016020//membrane;GO:0044425//membrane part;GO:0044464//cell part;GO:0005623//cell;GO:0031224//intrinsic component of membrane	GO:0016627//oxidoreductase activity, acting on the CH-CH group of donors;GO:0016229//steroid dehydrogenase activity;GO:0033765//steroid dehydrogenase activity, acting on the CH-CH group of donors;GO:0016491//oxidoreductase activity;GO:0003824//catalytic activity	GO:0048856//anatomical structure development;GO:0061458//reproductive system development;GO:0045137//development of primary sexual characteristics;GO:0044699//single-organism process;GO:0003006//developmental process involved in reproduction;GO:0008202//steroid metabolic process;GO:0008406//gonad development;GO:0009058//biosynthetic process;GO:0048608//reproductive structure development;GO:004873…
chi-miR-202-3p	47.3721	15.3105	-1.62951	0.0233778	down	XM_013967519	0.0233333	7.64667	8.3563	9.28424e-08	0.000147769	mrna	up	chi_circ_002103	0.698528	0.134977	-2.3716	0.0286578	down	SRD5A2	3-oxo-5-alpha-steroid 4-dehydrogenase 2 isoform X2 [Capra hircus]	Metabolism;Human Diseases	Lipid metabolism;Cancers	ko05215//Prostate cancer;ko00140//Steroid hormone biosynthesis	K12344	GO:0005622//intracellular;GO:0044424//intracellular part;GO:0016020//membrane;GO:0044425//membrane part;GO:0044464//cell part;GO:0005623//cell;GO:0031224//intrinsic component of membrane	GO:0016627//oxidoreductase activity, acting on the CH-CH group of donors;GO:0016229//steroid dehydrogenase activity;GO:0033765//steroid dehydrogenase activity, acting on the CH-CH group of donors;GO:0016491//oxidoreductase activity;GO:0003824//catalytic activity	GO:0048856//anatomical structure development;GO:0061458//reproductive system development;GO:0045137//development of primary sexual characteristics;GO:0044699//single-organism process;GO:0003006//developmental process involved in reproduction;GO:0008202//steroid metabolic process;GO:0008406//gonad development;GO:0009058//biosynthetic process;GO:0048608//reproductive structure development;GO:004873…
chi-miR-202-3p	47.3721	15.3105	-1.62951	0.0233778	down	XM_013967519	0.0233333	7.64667	8.3563	9.28424e-08	0.000147769	mrna	up	chi_circ_002209	0.814644	0.378942	-1.10419	0.0358024	down	SRD5A2	3-oxo-5-alpha-steroid 4-dehydrogenase 2 isoform X2 [Capra hircus]	Metabolism;Human Diseases	Lipid metabolism;Cancers	ko05215//Prostate cancer;ko00140//Steroid hormone biosynthesis	K12344	GO:0005622//intracellular;GO:0044424//intracellular part;GO:0016020//membrane;GO:0044425//membrane part;GO:0044464//cell part;GO:0005623//cell;GO:0031224//intrinsic component of membrane	GO:0016627//oxidoreductase activity, acting on the CH-CH group of donors;GO:0016229//steroid dehydrogenase activity;GO:0033765//steroid dehydrogenase activity, acting on the CH-CH group of donors;GO:0016491//oxidoreductase activity;GO:0003824//catalytic activity	GO:0048856//anatomical structure development;GO:0061458//reproductive system development;GO:0045137//development of primary sexual characteristics;GO:0044699//single-organism process;GO:0003006//developmental process involved in reproduction;GO:0008202//steroid metabolic process;GO:0008406//gonad development;GO:0009058//biosynthetic process;GO:0048608//reproductive structure development;GO:004873…
chi-miR-202-3p	47.3721	15.3105	-1.62951	0.0233778	down	XM_013967519	0.0233333	7.64667	8.3563	9.28424e-08	0.000147769	mrna	up	chi_circ_002431	0.212436	0.001	-7.73089	0.0220291	down	SRD5A2	3-oxo-5-alpha-steroid 4-dehydrogenase 2 isoform X2 [Capra hircus]	Metabolism;Human Diseases	Lipid metabolism;Cancers	ko05215//Prostate cancer;ko00140//Steroid hormone biosynthesis	K12344	GO:0005622//intracellular;GO:0044424//intracellular part;GO:0016020//membrane;GO:0044425//membrane part;GO:0044464//cell part;GO:0005623//cell;GO:0031224//intrinsic component of membrane	GO:0016627//oxidoreductase activity, acting on the CH-CH group of donors;GO:0016229//steroid dehydrogenase activity;GO:0033765//steroid dehydrogenase activity, acting on the CH-CH group of donors;GO:0016491//oxidoreductase activity;GO:0003824//catalytic activity	GO:0048856//anatomical structure development;GO:0061458//reproductive system development;GO:0045137//development of primary sexual characteristics;GO:0044699//single-organism process;GO:0003006//developmental process involved in reproduction;GO:0008202//steroid metabolic process;GO:0008406//gonad development;GO:0009058//biosynthetic process;GO:0048608//reproductive structure development;GO:004873…
chi-miR-202-3p	47.3721	15.3105	-1.62951	0.0233778	down	XM_013967519	0.0233333	7.64667	8.3563	9.28424e-08	0.000147769	mrna	up	chi_circ_002535	0.001	0.65005	9.34441	0.0162736	up	SRD5A2	3-oxo-5-alpha-steroid 4-dehydrogenase 2 isoform X2 [Capra hircus]	Metabolism;Human Diseases	Lipid metabolism;Cancers	ko05215//Prostate cancer;ko00140//Steroid hormone biosynthesis	K12344	GO:0005622//intracellular;GO:0044424//intracellular part;GO:0016020//membrane;GO:0044425//membrane part;GO:0044464//cell part;GO:0005623//cell;GO:0031224//intrinsic component of membrane	GO:0016627//oxidoreductase activity, acting on the CH-CH group of donors;GO:0016229//steroid dehydrogenase activity;GO:0033765//steroid dehydrogenase activity, acting on the CH-CH group of donors;GO:0016491//oxidoreductase activity;GO:0003824//catalytic activity	GO:0048856//anatomical structure development;GO:0061458//reproductive system development;GO:0045137//development of primary sexual characteristics;GO:0044699//single-organism process;GO:0003006//developmental process involved in reproduction;GO:0008202//steroid metabolic process;GO:0008406//gonad development;GO:0009058//biosynthetic process;GO:0048608//reproductive structure development;GO:004873…
chi-miR-202-3p	47.3721	15.3105	-1.62951	0.0233778	down	XM_013967519	0.0233333	7.64667	8.3563	9.28424e-08	0.000147769	mrna	up	chi_circ_002614	5.2169	0.203794	-4.67801	0.000263517	down	SRD5A2	3-oxo-5-alpha-steroid 4-dehydrogenase 2 isoform X2 [Capra hircus]	Metabolism;Human Diseases	Lipid metabolism;Cancers	ko05215//Prostate cancer;ko00140//Steroid hormone biosynthesis	K12344	GO:0005622//intracellular;GO:0044424//intracellular part;GO:0016020//membrane;GO:0044425//membrane part;GO:0044464//cell part;GO:0005623//cell;GO:0031224//intrinsic component of membrane	GO:0016627//oxidoreductase activity, acting on the CH-CH group of donors;GO:0016229//steroid dehydrogenase activity;GO:0033765//steroid dehydrogenase activity, acting on the CH-CH group of donors;GO:0016491//oxidoreductase activity;GO:0003824//catalytic activity	GO:0048856//anatomical structure development;GO:0061458//reproductive system development;GO:0045137//development of primary sexual characteristics;GO:0044699//single-organism process;GO:0003006//developmental process involved in reproduction;GO:0008202//steroid metabolic process;GO:0008406//gonad development;GO:0009058//biosynthetic process;GO:0048608//reproductive structure development;GO:004873…
chi-miR-202-3p	47.3721	15.3105	-1.62951	0.0233778	down	XM_013967519	0.0233333	7.64667	8.3563	9.28424e-08	0.000147769	mrna	up	chi_circ_002615	0.725837	0.001	-9.5035	0.0057238	down	SRD5A2	3-oxo-5-alpha-steroid 4-dehydrogenase 2 isoform X2 [Capra hircus]	Metabolism;Human Diseases	Lipid metabolism;Cancers	ko05215//Prostate cancer;ko00140//Steroid hormone biosynthesis	K12344	GO:0005622//intracellular;GO:0044424//intracellular part;GO:0016020//membrane;GO:0044425//membrane part;GO:0044464//cell part;GO:0005623//cell;GO:0031224//intrinsic component of membrane	GO:0016627//oxidoreductase activity, acting on the CH-CH group of donors;GO:0016229//steroid dehydrogenase activity;GO:0033765//steroid dehydrogenase activity, acting on the CH-CH group of donors;GO:0016491//oxidoreductase activity;GO:0003824//catalytic activity	GO:0048856//anatomical structure development;GO:0061458//reproductive system development;GO:0045137//development of primary sexual characteristics;GO:0044699//single-organism process;GO:0003006//developmental process involved in reproduction;GO:0008202//steroid metabolic process;GO:0008406//gonad development;GO:0009058//biosynthetic process;GO:0048608//reproductive structure development;GO:004873…
chi-miR-202-3p	47.3721	15.3105	-1.62951	0.0233778	down	XM_013967519	0.0233333	7.64667	8.3563	9.28424e-08	0.000147769	mrna	up	chi_circ_002752	0.267233	1.06595	1.99597	0.0275956	up	SRD5A2	3-oxo-5-alpha-steroid 4-dehydrogenase 2 isoform X2 [Capra hircus]	Metabolism;Human Diseases	Lipid metabolism;Cancers	ko05215//Prostate cancer;ko00140//Steroid hormone biosynthesis	K12344	GO:0005622//intracellular;GO:0044424//intracellular part;GO:0016020//membrane;GO:0044425//membrane part;GO:0044464//cell part;GO:0005623//cell;GO:0031224//intrinsic component of membrane	GO:0016627//oxidoreductase activity, acting on the CH-CH group of donors;GO:0016229//steroid dehydrogenase activity;GO:0033765//steroid dehydrogenase activity, acting on the CH-CH group of donors;GO:0016491//oxidoreductase activity;GO:0003824//catalytic activity	GO:0048856//anatomical structure development;GO:0061458//reproductive system development;GO:0045137//development of primary sexual characteristics;GO:0044699//single-organism process;GO:0003006//developmental process involved in reproduction;GO:0008202//steroid metabolic process;GO:0008406//gonad development;GO:0009058//biosynthetic process;GO:0048608//reproductive structure development;GO:004873…
chi-miR-202-3p	47.3721	15.3105	-1.62951	0.0233778	down	XM_013967519	0.0233333	7.64667	8.3563	9.28424e-08	0.000147769	mrna	up	chi_circ_003038	0.117911	0.001	-6.88155	0.0389611	down	SRD5A2	3-oxo-5-alpha-steroid 4-dehydrogenase 2 isoform X2 [Capra hircus]	Metabolism;Human Diseases	Lipid metabolism;Cancers	ko05215//Prostate cancer;ko00140//Steroid hormone biosynthesis	K12344	GO:0005622//intracellular;GO:0044424//intracellular part;GO:0016020//membrane;GO:0044425//membrane part;GO:0044464//cell part;GO:0005623//cell;GO:0031224//intrinsic component of membrane	GO:0016627//oxidoreductase activity, acting on the CH-CH group of donors;GO:0016229//steroid dehydrogenase activity;GO:0033765//steroid dehydrogenase activity, acting on the CH-CH group of donors;GO:0016491//oxidoreductase activity;GO:0003824//catalytic activity	GO:0048856//anatomical structure development;GO:0061458//reproductive system development;GO:0045137//development of primary sexual characteristics;GO:0044699//single-organism process;GO:0003006//developmental process involved in reproduction;GO:0008202//steroid metabolic process;GO:0008406//gonad development;GO:0009058//biosynthetic process;GO:0048608//reproductive structure development;GO:004873…
chi-miR-202-3p	47.3721	15.3105	-1.62951	0.0233778	down	XM_013967519	0.0233333	7.64667	8.3563	9.28424e-08	0.000147769	mrna	up	chi_circ_003052	0.380728	2.01737	2.40564	0.0188258	up	SRD5A2	3-oxo-5-alpha-steroid 4-dehydrogenase 2 isoform X2 [Capra hircus]	Metabolism;Human Diseases	Lipid metabolism;Cancers	ko05215//Prostate cancer;ko00140//Steroid hormone biosynthesis	K12344	GO:0005622//intracellular;GO:0044424//intracellular part;GO:0016020//membrane;GO:0044425//membrane part;GO:0044464//cell part;GO:0005623//cell;GO:0031224//intrinsic component of membrane	GO:0016627//oxidoreductase activity, acting on the CH-CH group of donors;GO:0016229//steroid dehydrogenase activity;GO:0033765//steroid dehydrogenase activity, acting on the CH-CH group of donors;GO:0016491//oxidoreductase activity;GO:0003824//catalytic activity	GO:0048856//anatomical structure development;GO:0061458//reproductive system development;GO:0045137//development of primary sexual characteristics;GO:0044699//single-organism process;GO:0003006//developmental process involved in reproduction;GO:0008202//steroid metabolic process;GO:0008406//gonad development;GO:0009058//biosynthetic process;GO:0048608//reproductive structure development;GO:004873…
chi-miR-202-3p	47.3721	15.3105	-1.62951	0.0233778	down	XM_013967519	0.0233333	7.64667	8.3563	9.28424e-08	0.000147769	mrna	up	chi_circ_003344	0.001	2.82294	11.463	0.00733761	up	SRD5A2	3-oxo-5-alpha-steroid 4-dehydrogenase 2 isoform X2 [Capra hircus]	Metabolism;Human Diseases	Lipid metabolism;Cancers	ko05215//Prostate cancer;ko00140//Steroid hormone biosynthesis	K12344	GO:0005622//intracellular;GO:0044424//intracellular part;GO:0016020//membrane;GO:0044425//membrane part;GO:0044464//cell part;GO:0005623//cell;GO:0031224//intrinsic component of membrane	GO:0016627//oxidoreductase activity, acting on the CH-CH group of donors;GO:0016229//steroid dehydrogenase activity;GO:0033765//steroid dehydrogenase activity, acting on the CH-CH group of donors;GO:0016491//oxidoreductase activity;GO:0003824//catalytic activity	GO:0048856//anatomical structure development;GO:0061458//reproductive system development;GO:0045137//development of primary sexual characteristics;GO:0044699//single-organism process;GO:0003006//developmental process involved in reproduction;GO:0008202//steroid metabolic process;GO:0008406//gonad development;GO:0009058//biosynthetic process;GO:0048608//reproductive structure development;GO:004873…
chi-miR-202-3p	47.3721	15.3105	-1.62951	0.0233778	down	XM_013967519	0.0233333	7.64667	8.3563	9.28424e-08	0.000147769	mrna	up	chi_circ_003502	0.001	0.166262	7.37731	0.0186782	up	SRD5A2	3-oxo-5-alpha-steroid 4-dehydrogenase 2 isoform X2 [Capra hircus]	Metabolism;Human Diseases	Lipid metabolism;Cancers	ko05215//Prostate cancer;ko00140//Steroid hormone biosynthesis	K12344	GO:0005622//intracellular;GO:0044424//intracellular part;GO:0016020//membrane;GO:0044425//membrane part;GO:0044464//cell part;GO:0005623//cell;GO:0031224//intrinsic component of membrane	GO:0016627//oxidoreductase activity, acting on the CH-CH group of donors;GO:0016229//steroid dehydrogenase activity;GO:0033765//steroid dehydrogenase activity, acting on the CH-CH group of donors;GO:0016491//oxidoreductase activity;GO:0003824//catalytic activity	GO:0048856//anatomical structure development;GO:0061458//reproductive system development;GO:0045137//development of primary sexual characteristics;GO:0044699//single-organism process;GO:0003006//developmental process involved in reproduction;GO:0008202//steroid metabolic process;GO:0008406//gonad development;GO:0009058//biosynthetic process;GO:0048608//reproductive structure development;GO:004873…
chi-miR-202-3p	47.3721	15.3105	-1.62951	0.0233778	down	XM_013967519	0.0233333	7.64667	8.3563	9.28424e-08	0.000147769	mrna	up	chi_circ_003848	7.56166	3.52531	-1.10096	0.00914697	down	SRD5A2	3-oxo-5-alpha-steroid 4-dehydrogenase 2 isoform X2 [Capra hircus]	Metabolism;Human Diseases	Lipid metabolism;Cancers	ko05215//Prostate cancer;ko00140//Steroid hormone biosynthesis	K12344	GO:0005622//intracellular;GO:0044424//intracellular part;GO:0016020//membrane;GO:0044425//membrane part;GO:0044464//cell part;GO:0005623//cell;GO:0031224//intrinsic component of membrane	GO:0016627//oxidoreductase activity, acting on the CH-CH group of donors;GO:0016229//steroid dehydrogenase activity;GO:0033765//steroid dehydrogenase activity, acting on the CH-CH group of donors;GO:0016491//oxidoreductase activity;GO:0003824//catalytic activity	GO:0048856//anatomical structure development;GO:0061458//reproductive system development;GO:0045137//development of primary sexual characteristics;GO:0044699//single-organism process;GO:0003006//developmental process involved in reproduction;GO:0008202//steroid metabolic process;GO:0008406//gonad development;GO:0009058//biosynthetic process;GO:0048608//reproductive structure development;GO:004873…
chi-miR-202-3p	47.3721	15.3105	-1.62951	0.0233778	down	XM_013967519	0.0233333	7.64667	8.3563	9.28424e-08	0.000147769	mrna	up	chi_circ_003850	0.0125498	0.438358	5.12638	0.0207794	up	SRD5A2	3-oxo-5-alpha-steroid 4-dehydrogenase 2 isoform X2 [Capra hircus]	Metabolism;Human Diseases	Lipid metabolism;Cancers	ko05215//Prostate cancer;ko00140//Steroid hormone biosynthesis	K12344	GO:0005622//intracellular;GO:0044424//intracellular part;GO:0016020//membrane;GO:0044425//membrane part;GO:0044464//cell part;GO:0005623//cell;GO:0031224//intrinsic component of membrane	GO:0016627//oxidoreductase activity, acting on the CH-CH group of donors;GO:0016229//steroid dehydrogenase activity;GO:0033765//steroid dehydrogenase activity, acting on the CH-CH group of donors;GO:0016491//oxidoreductase activity;GO:0003824//catalytic activity	GO:0048856//anatomical structure development;GO:0061458//reproductive system development;GO:0045137//development of primary sexual characteristics;GO:0044699//single-organism process;GO:0003006//developmental process involved in reproduction;GO:0008202//steroid metabolic process;GO:0008406//gonad development;GO:0009058//biosynthetic process;GO:0048608//reproductive structure development;GO:004873…
chi-miR-202-3p	47.3721	15.3105	-1.62951	0.0233778	down	XM_013967519	0.0233333	7.64667	8.3563	9.28424e-08	0.000147769	mrna	up	chi_circ_004127	0.0871012	1.12922	3.69649	0.00688197	up	SRD5A2	3-oxo-5-alpha-steroid 4-dehydrogenase 2 isoform X2 [Capra hircus]	Metabolism;Human Diseases	Lipid metabolism;Cancers	ko05215//Prostate cancer;ko00140//Steroid hormone biosynthesis	K12344	GO:0005622//intracellular;GO:0044424//intracellular part;GO:0016020//membrane;GO:0044425//membrane part;GO:0044464//cell part;GO:0005623//cell;GO:0031224//intrinsic component of membrane	GO:0016627//oxidoreductase activity, acting on the CH-CH group of donors;GO:0016229//steroid dehydrogenase activity;GO:0033765//steroid dehydrogenase activity, acting on the CH-CH group of donors;GO:0016491//oxidoreductase activity;GO:0003824//catalytic activity	GO:0048856//anatomical structure development;GO:0061458//reproductive system development;GO:0045137//development of primary sexual characteristics;GO:0044699//single-organism process;GO:0003006//developmental process involved in reproduction;GO:0008202//steroid metabolic process;GO:0008406//gonad development;GO:0009058//biosynthetic process;GO:0048608//reproductive structure development;GO:004873…
chi-miR-202-3p	47.3721	15.3105	-1.62951	0.0233778	down	XM_013967519	0.0233333	7.64667	8.3563	9.28424e-08	0.000147769	mrna	up	chi_circ_004260	0.0284618	0.126085	2.1473	0.0438912	up	SRD5A2	3-oxo-5-alpha-steroid 4-dehydrogenase 2 isoform X2 [Capra hircus]	Metabolism;Human Diseases	Lipid metabolism;Cancers	ko05215//Prostate cancer;ko00140//Steroid hormone biosynthesis	K12344	GO:0005622//intracellular;GO:0044424//intracellular part;GO:0016020//membrane;GO:0044425//membrane part;GO:0044464//cell part;GO:0005623//cell;GO:0031224//intrinsic component of membrane	GO:0016627//oxidoreductase activity, acting on the CH-CH group of donors;GO:0016229//steroid dehydrogenase activity;GO:0033765//steroid dehydrogenase activity, acting on the CH-CH group of donors;GO:0016491//oxidoreductase activity;GO:0003824//catalytic activity	GO:0048856//anatomical structure development;GO:0061458//reproductive system development;GO:0045137//development of primary sexual characteristics;GO:0044699//single-organism process;GO:0003006//developmental process involved in reproduction;GO:0008202//steroid metabolic process;GO:0008406//gonad development;GO:0009058//biosynthetic process;GO:0048608//reproductive structure development;GO:004873…
chi-miR-202-3p	47.3721	15.3105	-1.62951	0.0233778	down	XM_013967519	0.0233333	7.64667	8.3563	9.28424e-08	0.000147769	mrna	up	chi_circ_004412	0.001	0.444589	8.79633	0.0346334	up	SRD5A2	3-oxo-5-alpha-steroid 4-dehydrogenase 2 isoform X2 [Capra hircus]	Metabolism;Human Diseases	Lipid metabolism;Cancers	ko05215//Prostate cancer;ko00140//Steroid hormone biosynthesis	K12344	GO:0005622//intracellular;GO:0044424//intracellular part;GO:0016020//membrane;GO:0044425//membrane part;GO:0044464//cell part;GO:0005623//cell;GO:0031224//intrinsic component of membrane	GO:0016627//oxidoreductase activity, acting on the CH-CH group of donors;GO:0016229//steroid dehydrogenase activity;GO:0033765//steroid dehydrogenase activity, acting on the CH-CH group of donors;GO:0016491//oxidoreductase activity;GO:0003824//catalytic activity	GO:0048856//anatomical structure development;GO:0061458//reproductive system development;GO:0045137//development of primary sexual characteristics;GO:0044699//single-organism process;GO:0003006//developmental process involved in reproduction;GO:0008202//steroid metabolic process;GO:0008406//gonad development;GO:0009058//biosynthetic process;GO:0048608//reproductive structure development;GO:004873…
chi-miR-202-3p	47.3721	15.3105	-1.62951	0.0233778	down	XM_013967519	0.0233333	7.64667	8.3563	9.28424e-08	0.000147769	mrna	up	chi_circ_004760	0.665431	0.0969536	-2.77892	0.0261589	down	SRD5A2	3-oxo-5-alpha-steroid 4-dehydrogenase 2 isoform X2 [Capra hircus]	Metabolism;Human Diseases	Lipid metabolism;Cancers	ko05215//Prostate cancer;ko00140//Steroid hormone biosynthesis	K12344	GO:0005622//intracellular;GO:0044424//intracellular part;GO:0016020//membrane;GO:0044425//membrane part;GO:0044464//cell part;GO:0005623//cell;GO:0031224//intrinsic component of membrane	GO:0016627//oxidoreductase activity, acting on the CH-CH group of donors;GO:0016229//steroid dehydrogenase activity;GO:0033765//steroid dehydrogenase activity, acting on the CH-CH group of donors;GO:0016491//oxidoreductase activity;GO:0003824//catalytic activity	GO:0048856//anatomical structure development;GO:0061458//reproductive system development;GO:0045137//development of primary sexual characteristics;GO:0044699//single-organism process;GO:0003006//developmental process involved in reproduction;GO:0008202//steroid metabolic process;GO:0008406//gonad development;GO:0009058//biosynthetic process;GO:0048608//reproductive structure development;GO:004873…
chi-miR-202-3p	47.3721	15.3105	-1.62951	0.0233778	down	XM_013967519	0.0233333	7.64667	8.3563	9.28424e-08	0.000147769	mrna	up	chi_circ_004783	0.0248293	0.475804	4.26025	0.0438729	up	SRD5A2	3-oxo-5-alpha-steroid 4-dehydrogenase 2 isoform X2 [Capra hircus]	Metabolism;Human Diseases	Lipid metabolism;Cancers	ko05215//Prostate cancer;ko00140//Steroid hormone biosynthesis	K12344	GO:0005622//intracellular;GO:0044424//intracellular part;GO:0016020//membrane;GO:0044425//membrane part;GO:0044464//cell part;GO:0005623//cell;GO:0031224//intrinsic component of membrane	GO:0016627//oxidoreductase activity, acting on the CH-CH group of donors;GO:0016229//steroid dehydrogenase activity;GO:0033765//steroid dehydrogenase activity, acting on the CH-CH group of donors;GO:0016491//oxidoreductase activity;GO:0003824//catalytic activity	GO:0048856//anatomical structure development;GO:0061458//reproductive system development;GO:0045137//development of primary sexual characteristics;GO:0044699//single-organism process;GO:0003006//developmental process involved in reproduction;GO:0008202//steroid metabolic process;GO:0008406//gonad development;GO:0009058//biosynthetic process;GO:0048608//reproductive structure development;GO:004873…
chi-miR-202-3p	47.3721	15.3105	-1.62951	0.0233778	down	XM_013967519	0.0233333	7.64667	8.3563	9.28424e-08	0.000147769	mrna	up	chi_circ_005047	3.83359	1.49619	-1.35741	0.00969473	down	SRD5A2	3-oxo-5-alpha-steroid 4-dehydrogenase 2 isoform X2 [Capra hircus]	Metabolism;Human Diseases	Lipid metabolism;Cancers	ko05215//Prostate cancer;ko00140//Steroid hormone biosynthesis	K12344	GO:0005622//intracellular;GO:0044424//intracellular part;GO:0016020//membrane;GO:0044425//membrane part;GO:0044464//cell part;GO:0005623//cell;GO:0031224//intrinsic component of membrane	GO:0016627//oxidoreductase activity, acting on the CH-CH group of donors;GO:0016229//steroid dehydrogenase activity;GO:0033765//steroid dehydrogenase activity, acting on the CH-CH group of donors;GO:0016491//oxidoreductase activity;GO:0003824//catalytic activity	GO:0048856//anatomical structure development;GO:0061458//reproductive system development;GO:0045137//development of primary sexual characteristics;GO:0044699//single-organism process;GO:0003006//developmental process involved in reproduction;GO:0008202//steroid metabolic process;GO:0008406//gonad development;GO:0009058//biosynthetic process;GO:0048608//reproductive structure development;GO:004873…
chi-miR-202-3p	47.3721	15.3105	-1.62951	0.0233778	down	XM_013967519	0.0233333	7.64667	8.3563	9.28424e-08	0.000147769	mrna	up	chi_circ_005062	0.001	0.169931	7.40881	0.0237427	up	SRD5A2	3-oxo-5-alpha-steroid 4-dehydrogenase 2 isoform X2 [Capra hircus]	Metabolism;Human Diseases	Lipid metabolism;Cancers	ko05215//Prostate cancer;ko00140//Steroid hormone biosynthesis	K12344	GO:0005622//intracellular;GO:0044424//intracellular part;GO:0016020//membrane;GO:0044425//membrane part;GO:0044464//cell part;GO:0005623//cell;GO:0031224//intrinsic component of membrane	GO:0016627//oxidoreductase activity, acting on the CH-CH group of donors;GO:0016229//steroid dehydrogenase activity;GO:0033765//steroid dehydrogenase activity, acting on the CH-CH group of donors;GO:0016491//oxidoreductase activity;GO:0003824//catalytic activity	GO:0048856//anatomical structure development;GO:0061458//reproductive system development;GO:0045137//development of primary sexual characteristics;GO:0044699//single-organism process;GO:0003006//developmental process involved in reproduction;GO:0008202//steroid metabolic process;GO:0008406//gonad development;GO:0009058//biosynthetic process;GO:0048608//reproductive structure development;GO:004873…
chi-miR-202-3p	47.3721	15.3105	-1.62951	0.0233778	down	XM_013967519	0.0233333	7.64667	8.3563	9.28424e-08	0.000147769	mrna	up	chi_circ_005245	2.11471	6.22108	1.5567	0.0421988	up	SRD5A2	3-oxo-5-alpha-steroid 4-dehydrogenase 2 isoform X2 [Capra hircus]	Metabolism;Human Diseases	Lipid metabolism;Cancers	ko05215//Prostate cancer;ko00140//Steroid hormone biosynthesis	K12344	GO:0005622//intracellular;GO:0044424//intracellular part;GO:0016020//membrane;GO:0044425//membrane part;GO:0044464//cell part;GO:0005623//cell;GO:0031224//intrinsic component of membrane	GO:0016627//oxidoreductase activity, acting on the CH-CH group of donors;GO:0016229//steroid dehydrogenase activity;GO:0033765//steroid dehydrogenase activity, acting on the CH-CH group of donors;GO:0016491//oxidoreductase activity;GO:0003824//catalytic activity	GO:0048856//anatomical structure development;GO:0061458//reproductive system development;GO:0045137//development of primary sexual characteristics;GO:0044699//single-organism process;GO:0003006//developmental process involved in reproduction;GO:0008202//steroid metabolic process;GO:0008406//gonad development;GO:0009058//biosynthetic process;GO:0048608//reproductive structure development;GO:004873…
chi-miR-202-3p	47.3721	15.3105	-1.62951	0.0233778	down	XM_013967519	0.0233333	7.64667	8.3563	9.28424e-08	0.000147769	mrna	up	chi_circ_005316	0.001	0.0592678	5.88918	0.027041	up	SRD5A2	3-oxo-5-alpha-steroid 4-dehydrogenase 2 isoform X2 [Capra hircus]	Metabolism;Human Diseases	Lipid metabolism;Cancers	ko05215//Prostate cancer;ko00140//Steroid hormone biosynthesis	K12344	GO:0005622//intracellular;GO:0044424//intracellular part;GO:0016020//membrane;GO:0044425//membrane part;GO:0044464//cell part;GO:0005623//cell;GO:0031224//intrinsic component of membrane	GO:0016627//oxidoreductase activity, acting on the CH-CH group of donors;GO:0016229//steroid dehydrogenase activity;GO:0033765//steroid dehydrogenase activity, acting on the CH-CH group of donors;GO:0016491//oxidoreductase activity;GO:0003824//catalytic activity	GO:0048856//anatomical structure development;GO:0061458//reproductive system development;GO:0045137//development of primary sexual characteristics;GO:0044699//single-organism process;GO:0003006//developmental process involved in reproduction;GO:0008202//steroid metabolic process;GO:0008406//gonad development;GO:0009058//biosynthetic process;GO:0048608//reproductive structure development;GO:004873…
chi-miR-202-3p	47.3721	15.3105	-1.62951	0.0233778	down	XM_013967519	0.0233333	7.64667	8.3563	9.28424e-08	0.000147769	mrna	up	chi_circ_005346	4.22041	1.43048	-1.56089	0.00945584	down	SRD5A2	3-oxo-5-alpha-steroid 4-dehydrogenase 2 isoform X2 [Capra hircus]	Metabolism;Human Diseases	Lipid metabolism;Cancers	ko05215//Prostate cancer;ko00140//Steroid hormone biosynthesis	K12344	GO:0005622//intracellular;GO:0044424//intracellular part;GO:0016020//membrane;GO:0044425//membrane part;GO:0044464//cell part;GO:0005623//cell;GO:0031224//intrinsic component of membrane	GO:0016627//oxidoreductase activity, acting on the CH-CH group of donors;GO:0016229//steroid dehydrogenase activity;GO:0033765//steroid dehydrogenase activity, acting on the CH-CH group of donors;GO:0016491//oxidoreductase activity;GO:0003824//catalytic activity	GO:0048856//anatomical structure development;GO:0061458//reproductive system development;GO:0045137//development of primary sexual characteristics;GO:0044699//single-organism process;GO:0003006//developmental process involved in reproduction;GO:0008202//steroid metabolic process;GO:0008406//gonad development;GO:0009058//biosynthetic process;GO:0048608//reproductive structure development;GO:004873…
chi-miR-202-3p	47.3721	15.3105	-1.62951	0.0233778	down	XM_013967519	0.0233333	7.64667	8.3563	9.28424e-08	0.000147769	mrna	up	chi_circ_005368	1.93168	0.699825	-1.46479	0.043483	down	SRD5A2	3-oxo-5-alpha-steroid 4-dehydrogenase 2 isoform X2 [Capra hircus]	Metabolism;Human Diseases	Lipid metabolism;Cancers	ko05215//Prostate cancer;ko00140//Steroid hormone biosynthesis	K12344	GO:0005622//intracellular;GO:0044424//intracellular part;GO:0016020//membrane;GO:0044425//membrane part;GO:0044464//cell part;GO:0005623//cell;GO:0031224//intrinsic component of membrane	GO:0016627//oxidoreductase activity, acting on the CH-CH group of donors;GO:0016229//steroid dehydrogenase activity;GO:0033765//steroid dehydrogenase activity, acting on the CH-CH group of donors;GO:0016491//oxidoreductase activity;GO:0003824//catalytic activity	GO:0048856//anatomical structure development;GO:0061458//reproductive system development;GO:0045137//development of primary sexual characteristics;GO:0044699//single-organism process;GO:0003006//developmental process involved in reproduction;GO:0008202//steroid metabolic process;GO:0008406//gonad development;GO:0009058//biosynthetic process;GO:0048608//reproductive structure development;GO:004873…
chi-miR-202-3p	47.3721	15.3105	-1.62951	0.0233778	down	XM_013967519	0.0233333	7.64667	8.3563	9.28424e-08	0.000147769	mrna	up	chi_circ_005637	0.29375	0.001	-8.19845	0.0418368	down	SRD5A2	3-oxo-5-alpha-steroid 4-dehydrogenase 2 isoform X2 [Capra hircus]	Metabolism;Human Diseases	Lipid metabolism;Cancers	ko05215//Prostate cancer;ko00140//Steroid hormone biosynthesis	K12344	GO:0005622//intracellular;GO:0044424//intracellular part;GO:0016020//membrane;GO:0044425//membrane part;GO:0044464//cell part;GO:0005623//cell;GO:0031224//intrinsic component of membrane	GO:0016627//oxidoreductase activity, acting on the CH-CH group of donors;GO:0016229//steroid dehydrogenase activity;GO:0033765//steroid dehydrogenase activity, acting on the CH-CH group of donors;GO:0016491//oxidoreductase activity;GO:0003824//catalytic activity	GO:0048856//anatomical structure development;GO:0061458//reproductive system development;GO:0045137//development of primary sexual characteristics;GO:0044699//single-organism process;GO:0003006//developmental process involved in reproduction;GO:0008202//steroid metabolic process;GO:0008406//gonad development;GO:0009058//biosynthetic process;GO:0048608//reproductive structure development;GO:004873…
chi-miR-202-3p	47.3721	15.3105	-1.62951	0.0233778	down	XM_013967519	0.0233333	7.64667	8.3563	9.28424e-08	0.000147769	mrna	up	chi_circ_005828	0.001	0.225587	7.81754	0.0431881	up	SRD5A2	3-oxo-5-alpha-steroid 4-dehydrogenase 2 isoform X2 [Capra hircus]	Metabolism;Human Diseases	Lipid metabolism;Cancers	ko05215//Prostate cancer;ko00140//Steroid hormone biosynthesis	K12344	GO:0005622//intracellular;GO:0044424//intracellular part;GO:0016020//membrane;GO:0044425//membrane part;GO:0044464//cell part;GO:0005623//cell;GO:0031224//intrinsic component of membrane	GO:0016627//oxidoreductase activity, acting on the CH-CH group of donors;GO:0016229//steroid dehydrogenase activity;GO:0033765//steroid dehydrogenase activity, acting on the CH-CH group of donors;GO:0016491//oxidoreductase activity;GO:0003824//catalytic activity	GO:0048856//anatomical structure development;GO:0061458//reproductive system development;GO:0045137//development of primary sexual characteristics;GO:0044699//single-organism process;GO:0003006//developmental process involved in reproduction;GO:0008202//steroid metabolic process;GO:0008406//gonad development;GO:0009058//biosynthetic process;GO:0048608//reproductive structure development;GO:004873…
chi-miR-202-3p	47.3721	15.3105	-1.62951	0.0233778	down	XM_013967519	0.0233333	7.64667	8.3563	9.28424e-08	0.000147769	mrna	up	chi_circ_005986	1.0122	0.461163	-1.13414	0.0052929	down	SRD5A2	3-oxo-5-alpha-steroid 4-dehydrogenase 2 isoform X2 [Capra hircus]	Metabolism;Human Diseases	Lipid metabolism;Cancers	ko05215//Prostate cancer;ko00140//Steroid hormone biosynthesis	K12344	GO:0005622//intracellular;GO:0044424//intracellular part;GO:0016020//membrane;GO:0044425//membrane part;GO:0044464//cell part;GO:0005623//cell;GO:0031224//intrinsic component of membrane	GO:0016627//oxidoreductase activity, acting on the CH-CH group of donors;GO:0016229//steroid dehydrogenase activity;GO:0033765//steroid dehydrogenase activity, acting on the CH-CH group of donors;GO:0016491//oxidoreductase activity;GO:0003824//catalytic activity	GO:0048856//anatomical structure development;GO:0061458//reproductive system development;GO:0045137//development of primary sexual characteristics;GO:0044699//single-organism process;GO:0003006//developmental process involved in reproduction;GO:0008202//steroid metabolic process;GO:0008406//gonad development;GO:0009058//biosynthetic process;GO:0048608//reproductive structure development;GO:004873…
chi-miR-202-3p	47.3721	15.3105	-1.62951	0.0233778	down	XM_013967519	0.0233333	7.64667	8.3563	9.28424e-08	0.000147769	mrna	up	chi_circ_005991	0.001	1.42124	10.4729	0.0163868	up	SRD5A2	3-oxo-5-alpha-steroid 4-dehydrogenase 2 isoform X2 [Capra hircus]	Metabolism;Human Diseases	Lipid metabolism;Cancers	ko05215//Prostate cancer;ko00140//Steroid hormone biosynthesis	K12344	GO:0005622//intracellular;GO:0044424//intracellular part;GO:0016020//membrane;GO:0044425//membrane part;GO:0044464//cell part;GO:0005623//cell;GO:0031224//intrinsic component of membrane	GO:0016627//oxidoreductase activity, acting on the CH-CH group of donors;GO:0016229//steroid dehydrogenase activity;GO:0033765//steroid dehydrogenase activity, acting on the CH-CH group of donors;GO:0016491//oxidoreductase activity;GO:0003824//catalytic activity	GO:0048856//anatomical structure development;GO:0061458//reproductive system development;GO:0045137//development of primary sexual characteristics;GO:0044699//single-organism process;GO:0003006//developmental process involved in reproduction;GO:0008202//steroid metabolic process;GO:0008406//gonad development;GO:0009058//biosynthetic process;GO:0048608//reproductive structure development;GO:004873…
chi-miR-202-3p	47.3721	15.3105	-1.62951	0.0233778	down	XM_013967519	0.0233333	7.64667	8.3563	9.28424e-08	0.000147769	mrna	up	chi_circ_006042	0.001	0.374401	8.54844	0.0168292	up	SRD5A2	3-oxo-5-alpha-steroid 4-dehydrogenase 2 isoform X2 [Capra hircus]	Metabolism;Human Diseases	Lipid metabolism;Cancers	ko05215//Prostate cancer;ko00140//Steroid hormone biosynthesis	K12344	GO:0005622//intracellular;GO:0044424//intracellular part;GO:0016020//membrane;GO:0044425//membrane part;GO:0044464//cell part;GO:0005623//cell;GO:0031224//intrinsic component of membrane	GO:0016627//oxidoreductase activity, acting on the CH-CH group of donors;GO:0016229//steroid dehydrogenase activity;GO:0033765//steroid dehydrogenase activity, acting on the CH-CH group of donors;GO:0016491//oxidoreductase activity;GO:0003824//catalytic activity	GO:0048856//anatomical structure development;GO:0061458//reproductive system development;GO:0045137//development of primary sexual characteristics;GO:0044699//single-organism process;GO:0003006//developmental process involved in reproduction;GO:0008202//steroid metabolic process;GO:0008406//gonad development;GO:0009058//biosynthetic process;GO:0048608//reproductive structure development;GO:004873…
chi-miR-202-3p	47.3721	15.3105	-1.62951	0.0233778	down	XM_013967519	0.0233333	7.64667	8.3563	9.28424e-08	0.000147769	mrna	up	chi_circ_006317	1.29829	0.258174	-2.33019	0.0454172	down	SRD5A2	3-oxo-5-alpha-steroid 4-dehydrogenase 2 isoform X2 [Capra hircus]	Metabolism;Human Diseases	Lipid metabolism;Cancers	ko05215//Prostate cancer;ko00140//Steroid hormone biosynthesis	K12344	GO:0005622//intracellular;GO:0044424//intracellular part;GO:0016020//membrane;GO:0044425//membrane part;GO:0044464//cell part;GO:0005623//cell;GO:0031224//intrinsic component of membrane	GO:0016627//oxidoreductase activity, acting on the CH-CH group of donors;GO:0016229//steroid dehydrogenase activity;GO:0033765//steroid dehydrogenase activity, acting on the CH-CH group of donors;GO:0016491//oxidoreductase activity;GO:0003824//catalytic activity	GO:0048856//anatomical structure development;GO:0061458//reproductive system development;GO:0045137//development of primary sexual characteristics;GO:0044699//single-organism process;GO:0003006//developmental process involved in reproduction;GO:0008202//steroid metabolic process;GO:0008406//gonad development;GO:0009058//biosynthetic process;GO:0048608//reproductive structure development;GO:004873…
[truncated: 21,203 more rows]
