# Supplementary material for: Whole Transcriptome Analysis: Implication to Estrous Cycle Regulation
Source: Biology (Basel). 2021 May 25;10(6):464. doi: 10.3390/biology10060464 (PMC8225199; doi:10.3390/biology10060464)
Supplement: Supplementary file 1 [file biology-10-00464-s001.zip › biology-1199286-supplementary materials/Table S2.xls]

Ontology	Class	number_of_source_gene	genes_of_source_gene
Biological Process	cellular component organization or biogenesis	631	ncbi-100860777;ncbi-100860827;ncbi-100860828;ncbi-100860855;ncbi-100860856;ncbi-100860863;ncbi-100860938;ncbi-100860965;ncbi-100860966;ncbi-100860971;ncbi-100861082;ncbi-100861086;ncbi-100861101;ncbi-100861108;ncbi-100861145;ncbi-100861155;ncbi-100861185;ncbi-100861223;ncbi-100861224;ncbi-100861273;ncbi-100861324;ncbi-100861330;ncbi-100861361;ncbi-100861369;ncbi-100861373;ncbi-100861391;ncbi-1021…
Biological Process	metabolic process	1031	ncbi-100860753;ncbi-100860757;ncbi-100860777;ncbi-100860855;ncbi-100860856;ncbi-100860863;ncbi-100860938;ncbi-100860965;ncbi-100860971;ncbi-100860988;ncbi-100860989;ncbi-100861006;ncbi-100861007;ncbi-100861087;ncbi-100861089;ncbi-100861106;ncbi-100861136;ncbi-100861138;ncbi-100861142;ncbi-100861145;ncbi-100861156;ncbi-100861159;ncbi-100861224;ncbi-100861238;ncbi-100861259;ncbi-100861263;ncbi-1008…
Biological Process	biological adhesion	123	ncbi-100860829;ncbi-100860938;ncbi-100861185;ncbi-100861223;ncbi-100861236;ncbi-100861305;ncbi-102168385;ncbi-102168855;ncbi-102169348;ncbi-102169369;ncbi-102169389;ncbi-102169417;ncbi-102169556;ncbi-102169564;ncbi-102169638;ncbi-102170256;ncbi-102170451;ncbi-102170463;ncbi-102170884;ncbi-102171011;ncbi-102171074;ncbi-102171204;ncbi-102171529;ncbi-102171617;ncbi-102171628;ncbi-102171716;ncbi-1021…
Biological Process	locomotion	142	ncbi-100860823;ncbi-100860837;ncbi-100860926;ncbi-100860938;ncbi-100861185;ncbi-100861273;ncbi-100861361;ncbi-102168215;ncbi-102168261;ncbi-102168387;ncbi-102168396;ncbi-102168913;ncbi-102168932;ncbi-102169417;ncbi-102169556;ncbi-102169718;ncbi-102170011;ncbi-102170174;ncbi-102170256;ncbi-102170451;ncbi-102170463;ncbi-102170521;ncbi-102170625;ncbi-102170884;ncbi-102171011;ncbi-102171018;ncbi-1021…
Biological Process	developmental process	567	ncbi-100860772;ncbi-100860806;ncbi-100860823;ncbi-100860827;ncbi-100860828;ncbi-100860856;ncbi-100860918;ncbi-100860926;ncbi-100860938;ncbi-100860971;ncbi-100861087;ncbi-100861101;ncbi-100861155;ncbi-100861156;ncbi-100861185;ncbi-100861223;ncbi-100861236;ncbi-100861238;ncbi-100861241;ncbi-100861273;ncbi-100861300;ncbi-100861305;ncbi-100861328;ncbi-100861361;ncbi-100861373;ncbi-100861391;ncbi-1021…
Biological Process	localization	529	ncbi-100860777;ncbi-100860823;ncbi-100860828;ncbi-100860837;ncbi-100860926;ncbi-100860938;ncbi-100860971;ncbi-100861006;ncbi-100861082;ncbi-100861086;ncbi-100861087;ncbi-100861101;ncbi-100861106;ncbi-100861145;ncbi-100861156;ncbi-100861185;ncbi-100861264;ncbi-100861273;ncbi-100861329;ncbi-100861361;ncbi-100861369;ncbi-100861391;ncbi-102168223;ncbi-102168387;ncbi-102168388;ncbi-102168396;ncbi-1021…
Biological Process	behavior	64	ncbi-100860856;ncbi-100860971;ncbi-100861391;ncbi-102168215;ncbi-102168494;ncbi-102169556;ncbi-102169564;ncbi-102169806;ncbi-102169831;ncbi-102170011;ncbi-102171554;ncbi-102171609;ncbi-102172237;ncbi-102172771;ncbi-102172812;ncbi-102173005;ncbi-102173255;ncbi-102173700;ncbi-102173992;ncbi-102173999;ncbi-102176266;ncbi-102177011;ncbi-102177646;ncbi-102178296;ncbi-102178371;ncbi-102179316;ncbi-1021…
Biological Process	cellular process	1556	ncbi-100860753;ncbi-100860772;ncbi-100860777;ncbi-100860806;ncbi-100860823;ncbi-100860827;ncbi-100860828;ncbi-100860837;ncbi-100860855;ncbi-100860856;ncbi-100860863;ncbi-100860866;ncbi-100860918;ncbi-100860926;ncbi-100860938;ncbi-100860965;ncbi-100860966;ncbi-100860971;ncbi-100860989;ncbi-100861006;ncbi-100861007;ncbi-100861082;ncbi-100861083;ncbi-100861086;ncbi-100861087;ncbi-100861089;ncbi-1008…
Biological Process	biological phase	13	ncbi-100861361;ncbi-102170496;ncbi-102170846;ncbi-102173623;ncbi-102175136;ncbi-102180674;ncbi-102181532;ncbi-102181764;ncbi-102185298;ncbi-102185511;ncbi-102186449;ncbi-102187430;ncbi-102190237
Biological Process	growth	48	ncbi-100860806;ncbi-100861241;ncbi-100861300;ncbi-100861373;ncbi-102169417;ncbi-102169806;ncbi-102169831;ncbi-102170185;ncbi-102170209;ncbi-102170625;ncbi-102170884;ncbi-102170905;ncbi-102170916;ncbi-102171878;ncbi-102171952;ncbi-102172114;ncbi-102173122;ncbi-102173512;ncbi-102174161;ncbi-102175521;ncbi-102176367;ncbi-102176370;ncbi-102176803;ncbi-102177280;ncbi-102177396;ncbi-102178100;ncbi-1021…
Biological Process	reproduction	77	ncbi-100860827;ncbi-100860918;ncbi-100861361;ncbi-102168451;ncbi-102168780;ncbi-102169233;ncbi-102169343;ncbi-102169871;ncbi-102170054;ncbi-102170625;ncbi-102170627;ncbi-102170734;ncbi-102170905;ncbi-102171364;ncbi-102171716;ncbi-102171825;ncbi-102171878;ncbi-102171984;ncbi-102172237;ncbi-102172386;ncbi-102172717;ncbi-102172979;ncbi-102174572;ncbi-102175552;ncbi-102175617;ncbi-102176044;ncbi-1021…
Biological Process	reproductive process	108	ncbi-100860772;ncbi-100860823;ncbi-100860827;ncbi-100860918;ncbi-100860926;ncbi-100861006;ncbi-100861241;ncbi-100861391;ncbi-102168451;ncbi-102168780;ncbi-102169055;ncbi-102169233;ncbi-102169343;ncbi-102169556;ncbi-102169871;ncbi-102170054;ncbi-102170625;ncbi-102170627;ncbi-102170734;ncbi-102170790;ncbi-102170905;ncbi-102170988;ncbi-102171364;ncbi-102171716;ncbi-102171718;ncbi-102171825;ncbi-1021…
Biological Process	biological regulation	1283	ncbi-100860753;ncbi-100860772;ncbi-100860806;ncbi-100860823;ncbi-100860827;ncbi-100860828;ncbi-100860829;ncbi-100860837;ncbi-100860855;ncbi-100860856;ncbi-100860866;ncbi-100860918;ncbi-100860926;ncbi-100860938;ncbi-100860965;ncbi-100860966;ncbi-100860971;ncbi-100860989;ncbi-100860990;ncbi-100861006;ncbi-100861007;ncbi-100861081;ncbi-100861082;ncbi-100861086;ncbi-100861087;ncbi-100861089;ncbi-1008…
Biological Process	rhythmic process	16	ncbi-100861259;ncbi-102172386;ncbi-102176363;ncbi-102177068;ncbi-102177165;ncbi-102178209;ncbi-102180144;ncbi-102180263;ncbi-102180451;ncbi-102180824;ncbi-102185603;ncbi-102186065;ncbi-102186276;ncbi-102188080;ncbi-102189651;ncbi-106502595
Biological Process	immune system process	160	ncbi-100860837;ncbi-100860856;ncbi-100861137;ncbi-100861185;ncbi-100861223;ncbi-100861236;ncbi-100861238;ncbi-100861241;ncbi-100861300;ncbi-100861305;ncbi-100861361;ncbi-100861373;ncbi-100861391;ncbi-102168389;ncbi-102168542;ncbi-102169027;ncbi-102169033;ncbi-102169193;ncbi-102169293;ncbi-102169369;ncbi-102169389;ncbi-102169417;ncbi-102169556;ncbi-102169718;ncbi-102169927;ncbi-102170054;ncbi-1021…
Biological Process	hormone secretion	1	ncbi-102176468
Biological Process	response to stimulus	684	ncbi-100860753;ncbi-100860772;ncbi-100860806;ncbi-100860823;ncbi-100860827;ncbi-100860828;ncbi-100860837;ncbi-100860855;ncbi-100860856;ncbi-100860866;ncbi-100860918;ncbi-100860926;ncbi-100860938;ncbi-100860965;ncbi-100860971;ncbi-100860990;ncbi-100861006;ncbi-100861007;ncbi-100861086;ncbi-100861087;ncbi-100861107;ncbi-100861136;ncbi-100861145;ncbi-100861155;ncbi-100861156;ncbi-100861159;ncbi-1008…
Biological Process	multi-organism process	138	ncbi-100860777;ncbi-100860827;ncbi-100860918;ncbi-100860965;ncbi-100861087;ncbi-102168451;ncbi-102168780;ncbi-102169024;ncbi-102169233;ncbi-102169293;ncbi-102169343;ncbi-102169417;ncbi-102169556;ncbi-102169789;ncbi-102169871;ncbi-102170054;ncbi-102170071;ncbi-102170625;ncbi-102170734;ncbi-102170905;ncbi-102171046;ncbi-102171100;ncbi-102171364;ncbi-102171521;ncbi-102171716;ncbi-102171825;ncbi-1021…
Biological Process	single-organism process	1422	ncbi-100860753;ncbi-100860757;ncbi-100860772;ncbi-100860777;ncbi-100860806;ncbi-100860823;ncbi-100860827;ncbi-100860828;ncbi-100860829;ncbi-100860837;ncbi-100860855;ncbi-100860856;ncbi-100860863;ncbi-100860866;ncbi-100860918;ncbi-100860926;ncbi-100860938;ncbi-100860966;ncbi-100860971;ncbi-100861006;ncbi-100861007;ncbi-100861082;ncbi-100861083;ncbi-100861087;ncbi-100861101;ncbi-100861106;ncbi-1008…
Biological Process	multicellular organismal process	582	ncbi-100860806;ncbi-100860823;ncbi-100860827;ncbi-100860828;ncbi-100860829;ncbi-100860855;ncbi-100860856;ncbi-100860918;ncbi-100860926;ncbi-100860938;ncbi-100860966;ncbi-100860971;ncbi-100861087;ncbi-100861101;ncbi-100861137;ncbi-100861155;ncbi-100861185;ncbi-100861223;ncbi-100861236;ncbi-100861238;ncbi-100861241;ncbi-100861273;ncbi-100861300;ncbi-100861305;ncbi-100861328;ncbi-100861361;ncbi-1008…
Biological Process	signaling	391	ncbi-100860772;ncbi-100860806;ncbi-100860823;ncbi-100860827;ncbi-100860837;ncbi-100860856;ncbi-100860866;ncbi-100860926;ncbi-100860938;ncbi-100861007;ncbi-100861087;ncbi-100861107;ncbi-100861145;ncbi-100861156;ncbi-100861185;ncbi-100861223;ncbi-100861236;ncbi-100861238;ncbi-100861241;ncbi-100861300;ncbi-100861305;ncbi-100861336;ncbi-100861360;ncbi-100861361;ncbi-100861373;ncbi-102168261;ncbi-1021…
Molecular Function	binding	1672	ncbi-100860744;ncbi-100860772;ncbi-100860777;ncbi-100860806;ncbi-100860823;ncbi-100860827;ncbi-100860828;ncbi-100860837;ncbi-100860855;ncbi-100860856;ncbi-100860863;ncbi-100860866;ncbi-100860918;ncbi-100860926;ncbi-100860935;ncbi-100860938;ncbi-100860965;ncbi-100860966;ncbi-100860971;ncbi-100860989;ncbi-100860990;ncbi-100861006;ncbi-100861007;ncbi-100861081;ncbi-100861082;ncbi-100861087;ncbi-1008…
Molecular Function	catalytic activity	884	ncbi-100860753;ncbi-100860806;ncbi-100860837;ncbi-100860855;ncbi-100860856;ncbi-100860863;ncbi-100860918;ncbi-100860926;ncbi-100860965;ncbi-100860988;ncbi-100860989;ncbi-100861087;ncbi-100861089;ncbi-100861136;ncbi-100861145;ncbi-100861224;ncbi-100861241;ncbi-100861263;ncbi-100861266;ncbi-100861282;ncbi-100861300;ncbi-100861324;ncbi-100861328;ncbi-100861336;ncbi-100861360;ncbi-100861361;ncbi-1008…
Molecular Function	guanyl-nucleotide exchange factor activity	39	ncbi-102168351;ncbi-102170463;ncbi-102170536;ncbi-102170763;ncbi-102171529;ncbi-102171549;ncbi-102171637;ncbi-102171916;ncbi-102172302;ncbi-102172607;ncbi-102172771;ncbi-102173015;ncbi-102173333;ncbi-102174914;ncbi-102176138;ncbi-102176334;ncbi-102176930;ncbi-102177564;ncbi-102178660;ncbi-102178749;ncbi-102179302;ncbi-102179366;ncbi-102179615;ncbi-102184154;ncbi-102184378;ncbi-102184383;ncbi-1021…
Molecular Function	molecular function regulator	134	ncbi-100860990;ncbi-100861006;ncbi-100861087;ncbi-102168351;ncbi-102168545;ncbi-102168614;ncbi-102169013;ncbi-102169032;ncbi-102169526;ncbi-102169615;ncbi-102169718;ncbi-102169925;ncbi-102170463;ncbi-102170471;ncbi-102170536;ncbi-102170622;ncbi-102170763;ncbi-102171348;ncbi-102171529;ncbi-102171549;ncbi-102171637;ncbi-102171912;ncbi-102171916;ncbi-102172026;ncbi-102172114;ncbi-102172156;ncbi-1021…
Molecular Function	enzyme regulator activity	88	ncbi-100860990;ncbi-100861006;ncbi-100861087;ncbi-102168351;ncbi-102168545;ncbi-102168614;ncbi-102169013;ncbi-102169032;ncbi-102169526;ncbi-102169615;ncbi-102169925;ncbi-102170622;ncbi-102171348;ncbi-102171912;ncbi-102171916;ncbi-102172156;ncbi-102172319;ncbi-102172481;ncbi-102172767;ncbi-102172771;ncbi-102173301;ncbi-102173323;ncbi-102173521;ncbi-102173992;ncbi-102174105;ncbi-102175021;ncbi-1021…
Molecular Function	protein binding transcription factor activity	64	ncbi-100861328;ncbi-100861391;ncbi-102168854;ncbi-102168922;ncbi-102170255;ncbi-102170916;ncbi-102171047;ncbi-102171372;ncbi-102172031;ncbi-102172067;ncbi-102172114;ncbi-102172326;ncbi-102172459;ncbi-102172576;ncbi-102172728;ncbi-102172777;ncbi-102173700;ncbi-102174313;ncbi-102175131;ncbi-102175189;ncbi-102175270;ncbi-102175418;ncbi-102176044;ncbi-102176616;ncbi-102177274;ncbi-102177646;ncbi-1021…
Molecular Function	translation regulator activity	3	ncbi-102173255;ncbi-102184251;ncbi-102184441
Molecular Function	receptor regulator activity	3	ncbi-102172026;ncbi-102172326;ncbi-102191016
Molecular Function	channel regulator activity	12	ncbi-102169718;ncbi-102170471;ncbi-102172114;ncbi-102174754;ncbi-102177369;ncbi-102181125;ncbi-102182753;ncbi-102183011;ncbi-102185745;ncbi-102187752;ncbi-102188027;ncbi-102188092
Molecular Function	nucleic acid binding transcription factor activity	92	ncbi-100860823;ncbi-100860827;ncbi-100861241;ncbi-100861259;ncbi-100861305;ncbi-100861391;ncbi-102168854;ncbi-102168855;ncbi-102169055;ncbi-102169293;ncbi-102169369;ncbi-102169535;ncbi-102170255;ncbi-102170445;ncbi-102170836;ncbi-102171277;ncbi-102171287;ncbi-102171952;ncbi-102172067;ncbi-102172237;ncbi-102172452;ncbi-102172555;ncbi-102172834;ncbi-102172867;ncbi-102173116;ncbi-102173190;ncbi-1021…
Molecular Function	antioxidant activity	5	ncbi-100860855;ncbi-100860856;ncbi-102175786;ncbi-102177646;ncbi-102182697
Molecular Function	transporter activity	113	ncbi-100861006;ncbi-100861156;ncbi-100861264;ncbi-102168542;ncbi-102168568;ncbi-102168918;ncbi-102169025;ncbi-102169457;ncbi-102170209;ncbi-102170492;ncbi-102170612;ncbi-102170669;ncbi-102171336;ncbi-102171350;ncbi-102171644;ncbi-102172093;ncbi-102172154;ncbi-102172525;ncbi-102173035;ncbi-102173418;ncbi-102173747;ncbi-102174352;ncbi-102174468;ncbi-102175065;ncbi-102175139;ncbi-102175158;ncbi-1021…
Molecular Function	electron carrier activity	1	ncbi-102176914
Molecular Function	structural molecule activity	26	ncbi-100860777;ncbi-100860828;ncbi-100860938;ncbi-102169192;ncbi-102169510;ncbi-102170840;ncbi-102171943;ncbi-102172504;ncbi-102173643;ncbi-102175346;ncbi-102175583;ncbi-102176276;ncbi-102176834;ncbi-102177493;ncbi-102180397;ncbi-102180968;ncbi-102182697;ncbi-102182841;ncbi-102183732;ncbi-102189650;ncbi-102189964;ncbi-102190083;ncbi-102190364;ncbi-102190789;ncbi-102191442;ncbi-106503529
Molecular Function	molecular transducer activity	138	ncbi-100860806;ncbi-100860823;ncbi-100860827;ncbi-100860837;ncbi-100860918;ncbi-100860926;ncbi-100861087;ncbi-100861156;ncbi-100861185;ncbi-100861236;ncbi-100861241;ncbi-100861300;ncbi-100861305;ncbi-100861391;ncbi-102168261;ncbi-102168351;ncbi-102168436;ncbi-102168670;ncbi-102168854;ncbi-102168932;ncbi-102169293;ncbi-102169343;ncbi-102169349;ncbi-102169389;ncbi-102169417;ncbi-102169977;ncbi-1021…
Cellular Component	cell	1846	ncbi-100860744;ncbi-100860753;ncbi-100860777;ncbi-100860799;ncbi-100860823;ncbi-100860827;ncbi-100860828;ncbi-100860829;ncbi-100860830;ncbi-100860855;ncbi-100860856;ncbi-100860863;ncbi-100860918;ncbi-100860926;ncbi-100860935;ncbi-100860938;ncbi-100860965;ncbi-100860966;ncbi-100860971;ncbi-100860988;ncbi-100860989;ncbi-100860990;ncbi-100861002;ncbi-100861006;ncbi-100861007;ncbi-100861062;ncbi-1008…
Cellular Component	cell part	1846	ncbi-100860744;ncbi-100860753;ncbi-100860777;ncbi-100860799;ncbi-100860823;ncbi-100860827;ncbi-100860828;ncbi-100860829;ncbi-100860830;ncbi-100860855;ncbi-100860856;ncbi-100860863;ncbi-100860918;ncbi-100860926;ncbi-100860935;ncbi-100860938;ncbi-100860965;ncbi-100860966;ncbi-100860971;ncbi-100860988;ncbi-100860989;ncbi-100860990;ncbi-100861002;ncbi-100861006;ncbi-100861007;ncbi-100861062;ncbi-1008…
Cellular Component	organelle	1641	ncbi-100860744;ncbi-100860753;ncbi-100860777;ncbi-100860799;ncbi-100860806;ncbi-100860823;ncbi-100860827;ncbi-100860829;ncbi-100860830;ncbi-100860855;ncbi-100860856;ncbi-100860863;ncbi-100860935;ncbi-100860938;ncbi-100860965;ncbi-100860966;ncbi-100860971;ncbi-100860988;ncbi-100860989;ncbi-100860990;ncbi-100861002;ncbi-100861006;ncbi-100861007;ncbi-100861062;ncbi-100861082;ncbi-100861083;ncbi-1008…
Cellular Component	organelle part	758	ncbi-100860777;ncbi-100860827;ncbi-100860829;ncbi-100860855;ncbi-100860856;ncbi-100860938;ncbi-100860965;ncbi-100860966;ncbi-100860971;ncbi-100860989;ncbi-100860990;ncbi-100861002;ncbi-100861007;ncbi-100861082;ncbi-100861086;ncbi-100861101;ncbi-100861137;ncbi-100861155;ncbi-100861238;ncbi-100861263;ncbi-100861282;ncbi-100861305;ncbi-100861324;ncbi-100861336;ncbi-100861357;ncbi-100861358;ncbi-1008…
Cellular Component	macromolecular complex	603	ncbi-100860753;ncbi-100860777;ncbi-100860827;ncbi-100860828;ncbi-100860829;ncbi-100860837;ncbi-100860918;ncbi-100860926;ncbi-100860938;ncbi-100860966;ncbi-100860971;ncbi-100861002;ncbi-100861006;ncbi-100861007;ncbi-100861081;ncbi-100861082;ncbi-100861086;ncbi-100861089;ncbi-100861101;ncbi-100861145;ncbi-100861156;ncbi-100861159;ncbi-100861185;ncbi-100861223;ncbi-100861238;ncbi-100861259;ncbi-1008…
Cellular Component	membrane-enclosed lumen	228	ncbi-100860965;ncbi-100860971;ncbi-100860989;ncbi-100861007;ncbi-100861082;ncbi-100861086;ncbi-100861155;ncbi-100861305;ncbi-100861358;ncbi-100861361;ncbi-100861391;ncbi-102168223;ncbi-102168397;ncbi-102168482;ncbi-102168614;ncbi-102169024;ncbi-102169033;ncbi-102169132;ncbi-102169289;ncbi-102169293;ncbi-102169420;ncbi-102169529;ncbi-102169677;ncbi-102169890;ncbi-102169928;ncbi-102170189;ncbi-1021…
Cellular Component	cell junction	137	ncbi-100860806;ncbi-100860837;ncbi-100860855;ncbi-100861273;ncbi-100861373;ncbi-102168332;ncbi-102168557;ncbi-102168578;ncbi-102168579;ncbi-102168645;ncbi-102168855;ncbi-102169417;ncbi-102169433;ncbi-102169434;ncbi-102170451;ncbi-102170463;ncbi-102170667;ncbi-102171011;ncbi-102171047;ncbi-102171074;ncbi-102171609;ncbi-102171628;ncbi-102171718;ncbi-102172031;ncbi-102172115;ncbi-102172198;ncbi-1021…
Cellular Component	extracellular matrix	46	ncbi-100860828;ncbi-100860938;ncbi-102168258;ncbi-102169024;ncbi-102169718;ncbi-102170256;ncbi-102170840;ncbi-102171047;ncbi-102171079;ncbi-102171406;ncbi-102171617;ncbi-102171801;ncbi-102171825;ncbi-102172097;ncbi-102172386;ncbi-102172391;ncbi-102175882;ncbi-102176609;ncbi-102177374;ncbi-102177440;ncbi-102177826;ncbi-102178363;ncbi-102178881;ncbi-102179389;ncbi-102179423;ncbi-102179551;ncbi-1021…
Cellular Component	extracellular matrix component	24	ncbi-100860828;ncbi-100860938;ncbi-102170256;ncbi-102171047;ncbi-102171617;ncbi-102171801;ncbi-102172386;ncbi-102175882;ncbi-102176609;ncbi-102177440;ncbi-102178363;ncbi-102178881;ncbi-102179389;ncbi-102180397;ncbi-102182645;ncbi-102183732;ncbi-102186530;ncbi-102187050;ncbi-102189182;ncbi-102189992;ncbi-102190083;ncbi-102190364;ncbi-102191175;ncbi-102191245
Cellular Component	nucleoid	7	ncbi-102169457;ncbi-102176842;ncbi-102177342;ncbi-102179391;ncbi-102183330;ncbi-102185810;ncbi-102189461
Cellular Component	collagen trimer	5	ncbi-100860828;ncbi-100860938;ncbi-102183732;ncbi-102190083;ncbi-102190364
Cellular Component	synapse	35	ncbi-102168388;ncbi-102169162;ncbi-102169564;ncbi-102171047;ncbi-102171204;ncbi-102172301;ncbi-102172577;ncbi-102172771;ncbi-102172903;ncbi-102173039;ncbi-102173902;ncbi-102174052;ncbi-102174468;ncbi-102176276;ncbi-102177371;ncbi-102177821;ncbi-102178085;ncbi-102178284;ncbi-102178296;ncbi-102180505;ncbi-102182157;ncbi-102182820;ncbi-102183243;ncbi-102183968;ncbi-102185291;ncbi-102185660;ncbi-1021…
Cellular Component	synapse part	27	ncbi-102168388;ncbi-102169162;ncbi-102169564;ncbi-102171047;ncbi-102172301;ncbi-102172577;ncbi-102172771;ncbi-102172903;ncbi-102173039;ncbi-102173902;ncbi-102174052;ncbi-102174468;ncbi-102177821;ncbi-102178085;ncbi-102178284;ncbi-102178296;ncbi-102180505;ncbi-102182820;ncbi-102183968;ncbi-102185660;ncbi-102185891;ncbi-102186068;ncbi-102186188;ncbi-102186231;ncbi-102186276;ncbi-102188092;ncbi-1021…
Cellular Component	virion part	5	ncbi-102171935;ncbi-102175687;ncbi-102176447;ncbi-102176696;ncbi-102181957
Cellular Component	virion	5	ncbi-102171935;ncbi-102175687;ncbi-102176447;ncbi-102176696;ncbi-102181957
Cellular Component	extracellular region	99	ncbi-100860772;ncbi-100860828;ncbi-100860935;ncbi-100860938;ncbi-100860971;ncbi-100861223;ncbi-100861238;ncbi-102168258;ncbi-102168557;ncbi-102169024;ncbi-102169556;ncbi-102169564;ncbi-102169718;ncbi-102169925;ncbi-102170054;ncbi-102170256;ncbi-102170615;ncbi-102170740;ncbi-102171015;ncbi-102171518;ncbi-102171801;ncbi-102171825;ncbi-102172197;ncbi-102172487;ncbi-102173240;ncbi-102173809;ncbi-1021…
Cellular Component	extracellular region part	97	ncbi-100860828;ncbi-100860935;ncbi-100860938;ncbi-100860971;ncbi-100861223;ncbi-100861238;ncbi-102168258;ncbi-102168557;ncbi-102169024;ncbi-102169556;ncbi-102169564;ncbi-102169718;ncbi-102169925;ncbi-102170054;ncbi-102170256;ncbi-102170615;ncbi-102170740;ncbi-102171015;ncbi-102171518;ncbi-102171801;ncbi-102171825;ncbi-102172197;ncbi-102172487;ncbi-102173240;ncbi-102173809;ncbi-102175037;ncbi-1021…
Cellular Component	membrane	809	ncbi-100860799;ncbi-100860806;ncbi-100860827;ncbi-100860837;ncbi-100860856;ncbi-100860866;ncbi-100860918;ncbi-100860926;ncbi-100860971;ncbi-100861002;ncbi-100861006;ncbi-100861082;ncbi-100861106;ncbi-100861108;ncbi-100861136;ncbi-100861137;ncbi-100861145;ncbi-100861156;ncbi-100861185;ncbi-100861223;ncbi-100861238;ncbi-100861241;ncbi-100861263;ncbi-100861273;ncbi-100861282;ncbi-100861300;ncbi-1008…
Cellular Component	membrane part	568	ncbi-100860799;ncbi-100860806;ncbi-100860837;ncbi-100860918;ncbi-100860926;ncbi-100860971;ncbi-100861006;ncbi-100861082;ncbi-100861106;ncbi-100861108;ncbi-100861136;ncbi-100861156;ncbi-100861185;ncbi-100861223;ncbi-100861238;ncbi-100861241;ncbi-100861263;ncbi-100861273;ncbi-100861282;ncbi-100861300;ncbi-100861329;ncbi-102168223;ncbi-102168261;ncbi-102168385;ncbi-102168388;ncbi-102168389;ncbi-1021…
			�ܺ�
		Biological Process	9566
		Molecular Function	3274
		Cellular Component	8786
