# Supplementary material for: Whole Transcriptome Analysis: Implication to Estrous Cycle Regulation
Source: Biology (Basel). 2021 May 25;10(6):464. doi: 10.3390/biology10060464 (PMC8225199; doi:10.3390/biology10060464)
Supplement: Supplementary file 1 [file biology-10-00464-s001.zip › biology-1199286-supplementary materials/Table S3.xls]

KEGG_A_class	KEGG_B_class	Pathway	source_gene (2089)	All (7281)	Pvalue	Qvalue	Pathway ID	Genes	KOs
Cellular Processes	Cellular commiunity	Adherens junction	50	75	8.185234e-12	2.349162e-09	ko04520	ncbi-102188638;ncbi-102188466;ncbi-102190939;ncbi-100860901;ncbi-102168996;ncbi-102189579;ncbi-102187767;ncbi-102183793;ncbi-102170451;ncbi-102181989;ncbi-102172399;ncbi-102188455;ncbi-100861019;ncbi-102172326;ncbi-102188740;ncbi-102173039;ncbi-102190193;ncbi-102180719;ncbi-102190014;ncbi-102181186;ncbi-102187383;ncbi-102179673;ncbi-102172719;ncbi-106502495;ncbi-102169293;ncbi-102176966;ncbi-1021…	K04393+K05747+K05694+K04492+K04527+K05691+K04674+K05753+K05689+K05083+K05705+K04500+K04501+K05699+K05700+K06592+K06085+K05695+K06082+K05099+K04498+K05703+K04427+K05702+K04500+K05699+K04490+K05691+K06083+K04237+K03097+K05704+K05696+K05704+K06081+K05698+K05690+K04371+K05699+K04468+K05087+K16848+K05701+K04361+K04388+K05693+K04498+K06086+K04491+K04362
Genetic Information Processing	Folding, sorting and degradation	Ubiquitin mediated proteolysis	75	136	6.474329e-11	9.290662e-09	ko04120	ncbi-100860797;ncbi-102189716;ncbi-102186637;ncbi-102188094;ncbi-102173985;ncbi-102189276;ncbi-102173163;ncbi-102172799;ncbi-102183223;ncbi-102184236;ncbi-102186684;ncbi-102171866;ncbi-102172812;ncbi-102170324;ncbi-102190968;ncbi-102191813;ncbi-102182239;ncbi-102171442;ncbi-102190245;ncbi-102185385;ncbi-102171806;ncbi-102188433;ncbi-102175608;ncbi-102189893;ncbi-102177832;ncbi-102187429;ncbi-1021…	K04649+K04555+K10595+K03869+K10582+K03347+K06643+K10614+K03351+K10699+K03355+K06689+K04556+K03348+K10606+K05632+K10688+K05633+K10612+K04707+K10597+K10260+K03354+K10685+K10684+K10608+K10585+K10575+K04678+K10570+K04416+K10587+K10582+K10054+K06689+K10615+K10610+K10447+K10609+K04725+K10592+K16064+K10589+K02207+K07868+K03359+K10578+K04706+K10594+K10586+K10609+K03353+K06689+K03870+K10593+K16060+K10596+…
Cellular Processes	Transport and catabolism	Endocytosis	121	263	9.705108e-10	7.368287e-08	ko04144	ncbi-100861386;ncbi-102168869;ncbi-102187985;ncbi-102172197;ncbi-102174434;ncbi-102179047;ncbi-102178775;ncbi-102188638;ncbi-102174079;ncbi-102169441;ncbi-102187642;ncbi-102168683;ncbi-102176016;ncbi-102188466;ncbi-102180285;ncbi-102173163;ncbi-102178432;ncbi-102174007;ncbi-100860836;ncbi-102175568;ncbi-102186579;ncbi-102191692;ncbi-102184425;ncbi-102186592;ncbi-102187767;ncbi-102189586;ncbi-1021…	K05091+K07897+K12192+K06503+K01115+K06069+K04705+K04393+K00889+K12479+K04679+K12472+K10364+K05747+K07938+K06643+K18441+K04363+K05098+K12482+K12473+K17917+K12490+K00889+K04674+K12198+K12199+K07904+K12477+K11839+K13377+K12193+K07903+K12186+K10396+K05632+K18442+K18464+K18442+K05633+K12194+K04707+K13376+K00910+K18468+K12480+K07889+K12471+K04678+K12475+K10054+K12200+K04500+K07891+K05757+K19368+K18443+…
Cellular Processes	Cellular commiunity	Focal adhesion	102	212	1.026939e-09	7.368287e-08	ko04510	ncbi-102174543;ncbi-102176363;ncbi-102168391;ncbi-102185042;ncbi-102191085;ncbi-102178401;ncbi-102183732;ncbi-100860938;ncbi-102187813;ncbi-102182645;ncbi-102188638;ncbi-102185415;ncbi-102189645;ncbi-102170840;ncbi-102179343;ncbi-100860940;ncbi-102183288;ncbi-102176661;ncbi-102172966;ncbi-102183294;ncbi-102174007;ncbi-100860836;ncbi-102170408;ncbi-102187050;ncbi-102190520;ncbi-100860971;ncbi-1021…	K07836+K03083+K00922+K00922+K06238+K06238+K06236+K06236+K06487+K05717+K04393+K06586+K05730+K06236+K02649+K06236+K05460+K05636+K06249+K06270+K04363+K05098+K04440+K05637+K04368+K16857+K03099+K06271+K17388+K12755+K05725+K05450+K04456+K05450+K05732+K05083+K06493+K02649+K06481+K06480+K04437+K04514+K12757+K01110+K05699+K05700+K04440+K04725+K04353+K06236+K06588+K06238+K06591+K05099+K00907+K04365+K04410+…
Environmental Information Processing	Signal transduction	Phosphatidylinositol signaling system	54	99	5.154659e-08	2.958774e-06	ko04070	ncbi-102176266;ncbi-102168391;ncbi-102185042;ncbi-102172398;ncbi-102174079;ncbi-102179343;ncbi-102176295;ncbi-102175275;ncbi-102170858;ncbi-102186592;ncbi-102185007;ncbi-102174853;ncbi-102169193;ncbi-102175872;ncbi-102180779;ncbi-102186784;ncbi-102187423;ncbi-102189152;ncbi-102183908;ncbi-102188710;ncbi-102178224;ncbi-102171561;ncbi-102177585;ncbi-102185891;ncbi-100861268;ncbi-102191778;ncbi-1021…	K01099+K00922+K00922+K00888+K00889+K02649+K00901+K00901+K04959+K00889+K02183+K00901+K00920+K01092+K18081+K00923+K18082+K00911+K00901+K02649+K07756+K00914+K00915+K01110+K13711+K01108+K18081+K00901+K01099+K13711+K00901+K13024+K10572+K01099+K01099+K01109+K18083+K05858+K05858+K00981+K13084+K01109+K05859+K00921+K00920+K02677+K05857+K00913+K18086+K04958+K04960+K02677+K05860+K01106
Organismal Systems	Endocrine system	Thyroid hormone signaling pathway	59	115	2.2657e-07	1.083760e-05	ko04919	ncbi-100860943;ncbi-100861308;ncbi-100861391;ncbi-100860902;ncbi-102176363;ncbi-102168391;ncbi-102185042;ncbi-102187813;ncbi-102186539;ncbi-102178591;ncbi-102179343;ncbi-102173163;ncbi-102184617;ncbi-102177165;ncbi-102181685;ncbi-102190520;ncbi-102169302;ncbi-102176616;ncbi-102187330;ncbi-102183081;ncbi-102174051;ncbi-102174681;ncbi-102186038;ncbi-102169417;ncbi-102188710;ncbi-102190077;ncbi-1021…	K07207+K07208+K08268+K07203+K03083+K00922+K00922+K06487+K01539+K01562+K02649+K06643+K15159+K06067+K08187+K04368+K09101+K15170+K11256+K15143+K04456+K04399+K15164+K06493+K02649+K11644+K17903+K08362+K02599+K04498+K02599+K04345+K15162+K09183+K08550+K06062+K02599+K17902+K05858+K05858+K05704+K05704+K11255+K11220+K04371+K05859+K15164+K04650+K05547+K02677+K05857+K05742+K06276+K04498+K02677+K05860+K15133+…
Genetic Information Processing	Folding, sorting and degradation	Protein processing in endoplasmic reticulum	78	170	1.108563e-06	4.545108e-05	ko04141	ncbi-100860882;ncbi-102189716;ncbi-102172300;ncbi-100861159;ncbi-102190564;ncbi-102178963;ncbi-102189276;ncbi-102179454;ncbi-102170126;ncbi-102170408;ncbi-102190218;ncbi-102171866;ncbi-102170514;ncbi-102189310;ncbi-102186397;ncbi-102183790;ncbi-102190039;ncbi-102172355;ncbi-102172156;ncbi-102172812;ncbi-102175025;ncbi-102171521;ncbi-102188328;ncbi-102188605;ncbi-102191348;ncbi-102169311;ncbi-1021…	K08056+K04555+K11718+K09508+K12670+K01230+K03347+K09487+K14007+K04440+K14001+K06689+K14018+K09555+K04523+K10839+K09540+K01230+K04426+K04556+K16196+K16195+K09523+K11718+K14006+K11519+K14010+K10597+K09485+K08653+K09503+K10636+K14019+K09580+K10575+K14006+K04079+K16194+K06689+K12669+K07953+K04440+K07151+K05546+K07765+K13999+K14007+K14005+K08054+K08288+K10082+K14007+K10578+K10950+K14026+K08860+K01230+…
Organismal Systems	Development	Axon guidance	60	124	2.309011e-06	7.700580e-05	ko04360	ncbi-102183726;ncbi-102190819;ncbi-102176363;ncbi-102183467;ncbi-102181923;ncbi-102182192;ncbi-102183759;ncbi-102185804;ncbi-102182949;ncbi-102187927;ncbi-102182393;ncbi-102183325;ncbi-102173388;ncbi-102168261;ncbi-102182602;ncbi-102181692;ncbi-102177814;ncbi-102179302;ncbi-102171364;ncbi-102171022;ncbi-102177215;ncbi-102190191;ncbi-102170660;ncbi-102181186;ncbi-102173041;ncbi-102173812;ncbi-1021…	K06753+K05104+K03083+K05105+K06840+K06840+K06840+K04630+K07526+K07521+K05106+K07528+K07524+K05108+K06268+K17388+K05725+K07532+K05744+K04514+K07521+K07522+K07525+K05099+K06841+K06820+K04410+K06572+K06845+K04348+K06839+K07520+K06842+K04352+K05462+K04348+K05110+K06521+K05703+K06754+K06619+K16359+K05463+K06724+K17332+K07526+K06820+K04371+K17333+K06843+K06850+K06841+K06529+K07526+K06840+K05113+K05103+…
Environmental Information Processing	Signaling molecules and interaction	ECM-receptor interaction	48	93	2.414816e-06	7.700580e-05	ko04512	ncbi-102191085;ncbi-102178401;ncbi-102183732;ncbi-100860938;ncbi-102187813;ncbi-102182645;ncbi-102185415;ncbi-102170840;ncbi-100860940;ncbi-102176661;ncbi-102172966;ncbi-102187050;ncbi-100860971;ncbi-102169417;ncbi-102172198;ncbi-102172761;ncbi-102171100;ncbi-102185420;ncbi-102173608;ncbi-102169643;ncbi-102191301;ncbi-100860958;ncbi-100860959;ncbi-102191119;ncbi-102177440;ncbi-102171074;ncbi-1021…	K06238+K06238+K06236+K06236+K06487+K05717+K06586+K06236+K06236+K05636+K06249+K05637+K16857+K06493+K06481+K06480+K06266+K06236+K06588+K06238+K06591+K06259+K06259+K03900+K06241+K06587+K06247+K06485+K06236+K06237+K06483+K06584+K06240+K16338+K06256+K05635+K06255+K06236+K06525+K06258+K06237+K06237+K06585+K06265+K06252+K06240+K06240+K05637
Cellular Processes	Cell growth and death	Oocyte meiosis	53	108	5.268242e-06	1.394089e-04	ko04114	ncbi-102191283;ncbi-102189276;ncbi-102170858;ncbi-102175934;ncbi-102183223;ncbi-102186684;ncbi-102174572;ncbi-102190520;ncbi-102182878;ncbi-102185007;ncbi-102170324;ncbi-102182602;ncbi-102170057;ncbi-102169019;ncbi-102175223;ncbi-102175599;ncbi-102170070;ncbi-102185489;ncbi-102175608;ncbi-102177369;ncbi-102168388;ncbi-102171922;ncbi-102173255;ncbi-102187370;ncbi-100861361;ncbi-102184919;ncbi-1021…	K04373+K03347+K04959+K04515+K03351+K03355+K10292+K04368+K11584+K02183+K03348+K06268+K08694+K08043+K16197+K08556+K03456+K11584+K03354+K06630+K02602+K08042+K02602+K08836+K02087+K08048+K08045+K04348+K02602+K04345+K04382+K04348+K03359+K04373+K06269+K03353+K16197+K04371+K03350+K03362+K05087+K02602+K11584+K04958+K04960+K08049+K03362+K06669+K04348+K04373+K08557+K06636+K04373
Human Diseases	Cancers	Pathways in cancer	151	388	5.343197e-06	1.394089e-04	ko05200	ncbi-100861386;ncbi-100861391;ncbi-100860902;ncbi-102181812;ncbi-102176363;ncbi-102191178;ncbi-102168391;ncbi-102182261;ncbi-102185042;ncbi-102187813;ncbi-100861145;ncbi-102182645;ncbi-102179435;ncbi-102186820;ncbi-102175543;ncbi-102179343;ncbi-102183288;ncbi-102185804;ncbi-102176661;ncbi-102173163;ncbi-102179454;ncbi-100860901;ncbi-102175660;ncbi-102174007;ncbi-102170408;ncbi-102189579;ncbi-1021…	K05091+K08268+K07203+K09292+K03083+K04538+K00922+K04462+K00922+K06487+K07835+K05717+K09290+K04294+K04347+K02649+K05460+K04630+K05636+K06643+K09487+K04492+K02580+K04363+K04440+K05691+K04634+K04674+K06225+K04289+K06067+K05637+K04368+K04482+K03099+K08803+K13377+K12362+K08735+K08043+K17388+K06618+K04358+K05725+K07532+K04707+K13376+K04456+K04536+K04399+K09291+K04197+K06231+K01398+K05689+K05083+K04692+…
Cellular Processes	Cell motility	Regulation of actin cytoskeleton	94	222	7.028874e-06	1.681072e-04	ko04810	ncbi-100861185;ncbi-102168391;ncbi-102185042;ncbi-102185873;ncbi-102187813;ncbi-102182076;ncbi-102177011;ncbi-102182645;ncbi-102188638;ncbi-102174079;ncbi-102185415;ncbi-102189645;ncbi-102175543;ncbi-102179343;ncbi-102188466;ncbi-102169456;ncbi-102183294;ncbi-102174007;ncbi-102177334;ncbi-102186592;ncbi-102183793;ncbi-102171711;ncbi-102190520;ncbi-102184154;ncbi-102181692;ncbi-102179782;ncbi-1021…	K06464+K00922+K00922+K07831+K06487+K05750+K05751+K05717+K04393+K00889+K06586+K05730+K04347+K02649+K05747+K04130+K06270+K04363+K05749+K00889+K05753+K05767+K04368+K03099+K17388+K04358+K00920+K12755+K05725+K05450+K05762+K07532+K05450+K05744+K05732+K06493+K02649+K06481+K06480+K04514+K12757+K06461+K05757+K05699+K04131+K05700+K05741+K05729+K05720+K06588+K05768+K06591+K00907+K04365+K04410+K05750+K05731+…
Organismal Systems	Endocrine system	Oxytocin signaling pathway	67	151	2.461062e-05	5.179328e-04	ko04921	ncbi-100861577;ncbi-102168391;ncbi-102185042;ncbi-102176650;ncbi-102171295;ncbi-102179343;ncbi-102183035;ncbi-102185804;ncbi-102183294;ncbi-102170858;ncbi-102175934;ncbi-102172881;ncbi-102175290;ncbi-102189950;ncbi-102190520;ncbi-102170427;ncbi-102191052;ncbi-102182602;ncbi-102169019;ncbi-102181692;ncbi-102182803;ncbi-102178087;ncbi-102184168;ncbi-102178930;ncbi-102186145;ncbi-102188710;ncbi-1021…	K12324+K00922+K00922+K04997+K07198+K02649+K04858+K04630+K06270+K04959+K04515+K01242+K04454+K04634+K04368+K04463+K04963+K06268+K08043+K17388+K04863+K12755+K12318+K16342+K04534+K02649+K07198+K08042+K04851+K04514+K08048+K07199+K08045+K00907+K07200+K04850+K04348+K04345+K05869+K04348+K06269+K05858+K05858+K08794+K04632+K05704+K05704+K17332+K08794+K07359+K12318+K12319+K04371+K17333+K04961+K07359+K02677+…
Metabolism	Carbohydrate metabolism	Inositol phosphate metabolism	37	71	2.577686e-05	5.179328e-04	ko00562	ncbi-102176266;ncbi-102168391;ncbi-102185042;ncbi-102172398;ncbi-102174079;ncbi-102186592;ncbi-102169193;ncbi-102175872;ncbi-102180779;ncbi-102186784;ncbi-102187423;ncbi-102189152;ncbi-102171561;ncbi-102177585;ncbi-102185891;ncbi-100861268;ncbi-102191778;ncbi-102168613;ncbi-102173254;ncbi-102170306;ncbi-102184199;ncbi-102189953;ncbi-102169184;ncbi-106502498;ncbi-102181043;ncbi-102191808;ncbi-1021…	K01099+K00922+K00922+K00888+K00889+K00889+K00920+K01092+K18081+K00923+K18082+K00911+K00914+K00915+K01110+K13711+K01108+K18081+K01099+K13711+K19006+K10572+K01099+K01099+K01109+K18083+K05858+K05858+K01109+K05859+K00921+K00920+K05857+K00913+K18086+K05860+K01106
Environmental Information Processing	Signal transduction	AMPK signaling pathway	53	113	2.706966e-05	5.179328e-04	ko04152	ncbi-100860943;ncbi-100861308;ncbi-100861392;ncbi-100860902;ncbi-102168391;ncbi-102185042;ncbi-102191740;ncbi-102186065;ncbi-102175725;ncbi-102171295;ncbi-102179343;ncbi-102190378;ncbi-102170199;ncbi-102189380;ncbi-102168996;ncbi-102188214;ncbi-102182788;ncbi-102189316;ncbi-102186131;ncbi-102170070;ncbi-102174051;ncbi-102185489;ncbi-102188970;ncbi-102173497;ncbi-100861224;ncbi-102173968;ncbi-1021…	K07207+K07208+K07297+K07203+K00922+K00922+K11583+K05870+K08272+K07198+K02649+K09047+K09048+K18341+K04527+K07298+K04135+K07903+K08272+K03456+K04456+K11584+K00693+K19524+K11262+K08271+K07204+K02649+K07198+K19030+K11411+K07199+K05062+K06259+K06259+K05031+K07200+K00507+K04382+K04354+K04354+K09408+K04427+K00021+K07206+K07359+K00665+K07359+K05087+K11584+K06276+K08292+K08765
Genetic Information Processing	Folding, sorting and degradation	RNA degradation	37	72	3.852321e-05	6.746990e-04	ko03018	ncbi-102176267;ncbi-102178771;ncbi-100861238;ncbi-102189827;ncbi-102191498;ncbi-102187847;ncbi-102191783;ncbi-102169374;ncbi-102188849;ncbi-102173086;ncbi-102181388;ncbi-102187134;ncbi-102183421;ncbi-102189039;ncbi-102190136;ncbi-102181605;ncbi-102174040;ncbi-102188509;ncbi-102179210;ncbi-102175779;ncbi-102170071;ncbi-102177827;ncbi-102178391;ncbi-102190356;ncbi-102172200;ncbi-102171279;ncbi-1021…	K14443+K12618+K04077+K10643+K12605+K03678+K12603+K12603+K04043+K12581+K12600+K12597+K12613+K18681+K00962+K12592+K12586+K12572+K12585+K13126+K12614+K03514+K14443+K12598+K03514+K12615+K12607+K01148+K07573+K12581+K12611+K14442+K12619+K12617+K12604+K12616+K12606
Organismal Systems	Endocrine system	Progesterone-mediated oocyte maturation	42	85	3.996475e-05	6.746990e-04	ko04914	ncbi-102168391;ncbi-102185042;ncbi-102191283;ncbi-102179343;ncbi-102185804;ncbi-102183223;ncbi-102170408;ncbi-102186684;ncbi-102190520;ncbi-102170324;ncbi-102170057;ncbi-102169019;ncbi-102175599;ncbi-102190893;ncbi-102174051;ncbi-102175608;ncbi-102168388;ncbi-102188710;ncbi-102171922;ncbi-102181731;ncbi-100861006;ncbi-102189174;ncbi-102173255;ncbi-100861361;ncbi-100861087;ncbi-102184919;ncbi-1021…	K00922+K00922+K04373+K02649+K04630+K03351+K04440+K03355+K04368+K03348+K08694+K08043+K08556+K13296+K04456+K03354+K02602+K02649+K08042+K06645+K04079+K04441+K02602+K02087+K04440+K08048+K08045+K04365+K02602+K04345+K03359+K04373+K03353+K04371+K03350+K05087+K02602+K08049+K06638+K04373+K05868+K04373
Environmental Information Processing	Signal transduction	MAPK signaling pathway	98	243	4.965703e-05	7.917538e-04	ko04010	ncbi-102174543;ncbi-102178859;ncbi-102182261;ncbi-102185873;ncbi-102175623;ncbi-102180634;ncbi-102183919;ncbi-102191283;ncbi-102188638;ncbi-102175543;ncbi-102183035;ncbi-102190299;ncbi-102175660;ncbi-102174007;ncbi-102170408;ncbi-102175290;ncbi-102187767;ncbi-102180223;ncbi-102172156;ncbi-102190520;ncbi-102170427;ncbi-102184154;ncbi-102189962;ncbi-102190608;ncbi-102189871;ncbi-102182602;ncbi-1021…	K07836+K04422+K04462+K07831+K04420+K04450+K04424+K04373+K04393+K04347+K04858+K04458+K02580+K04363+K04440+K04454+K04674+K04360+K04426+K04368+K04463+K03099+K13377+K12362+K04461+K06268+K04358+K04863+K13376+K04459+K04456+K16342+K04442+K04429+K04433+K04416+K04437+K04851+K04378+K04441+K04467+K04440+K04353+K04365+K04410+K04459+K03158+K04850+K04856+K04357+K04348+K04345+K08053+K12326+K04352+K04348+K04427+…
Organismal Systems	Immune system	Platelet activation	56	124	6.175079e-05	9.327619e-04	ko04611	ncbi-102168391;ncbi-102179047;ncbi-102185042;ncbi-102183732;ncbi-100860938;ncbi-102170840;ncbi-102179343;ncbi-100860940;ncbi-102185804;ncbi-102183294;ncbi-102170858;ncbi-102189950;ncbi-102191619;ncbi-102175583;ncbi-102169019;ncbi-102181692;ncbi-102184168;ncbi-102179302;ncbi-102174051;ncbi-102178930;ncbi-102171809;ncbi-102177274;ncbi-102169417;ncbi-102188710;ncbi-102172198;ncbi-102171922;ncbi-1021…	K00922+K06069+K00922+K06236+K06236+K06236+K02649+K06236+K04630+K06270+K04959+K04634+K08508+K06271+K08043+K17388+K12318+K07532+K04456+K16342+K16056+K05732+K06493+K02649+K06481+K08042+K04441+K04514+K12757+K07376+K07370+K08048+K06236+K08045+K00907+K03900+K04345+K06271+K05703+K06269+K06236+K05858+K05858+K04632+K05704+K05704+K05854+K12318+K12319+K04371+K05859+K06236+K04958+K04960+K00907+K08049
Environmental Information Processing	Signal transduction	Rap1 signaling pathway	84	205	8.827336e-05	1.157554e-03	ko04015	ncbi-100861185;ncbi-100861386;ncbi-102168391;ncbi-102179047;ncbi-102185042;ncbi-102185873;ncbi-100861145;ncbi-102186820;ncbi-102179343;ncbi-102177682;ncbi-102169728;ncbi-102183288;ncbi-102185804;ncbi-102186655;ncbi-102174007;ncbi-100860836;ncbi-102168996;ncbi-102184425;ncbi-102169100;ncbi-102189950;ncbi-102189399;ncbi-102190520;ncbi-100860971;ncbi-102175583;ncbi-102190608;ncbi-102174216;ncbi-1021…	K06464+K05091+K00922+K06069+K00922+K07831+K07835+K04294+K02649+K17705+K08019+K05460+K04630+K17697+K04363+K05098+K04527+K12490+K05121+K04634+K04289+K04368+K16857+K06271+K12362+K06070+K08043+K04358+K05450+K04456+K05450+K04534+K05689+K06493+K04433+K02649+K17698+K08042+K05631+K04441+K06461+K08048+K06112+K06082+K05629+K05099+K08045+K04365+K05731+K04357+K08020+K05462+K06271+K05702+K17701+K06277+K05096+…
Human Diseases	Cancers	Pancreatic cancer	33	64	9.173694e-05	1.157554e-03	ko05212	ncbi-102168391;ncbi-102185042;ncbi-100861145;ncbi-102179343;ncbi-102175660;ncbi-102170408;ncbi-102187767;ncbi-102190520;ncbi-102177525;ncbi-102189962;ncbi-102183886;ncbi-100861228;ncbi-102174051;ncbi-102174681;ncbi-102181989;ncbi-102186154;ncbi-102188710;ncbi-102188455;ncbi-100861019;ncbi-102181262;ncbi-100861087;ncbi-102172607;ncbi-102182846;ncbi-102174360;ncbi-106502173;ncbi-102169293;ncbi-1021…	K00922+K00922+K07835+K02649+K02580+K04440+K04674+K04368+K04482+K13377+K06618+K13376+K04456+K04399+K05083+K04692+K02649+K04500+K04501+K04467+K04440+K05729+K11217+K04365+K04357+K04500+K11220+K04371+K13375+K04361+K04388+K06620+K08773
Environmental Information Processing	Signal transduction	cGMP - PKG signaling pathway	69	162	9.190046e-05	1.157554e-03	ko04022	ncbi-100861577;ncbi-102168391;ncbi-102185042;ncbi-102180634;ncbi-102186065;ncbi-102186539;ncbi-102179343;ncbi-102185804;ncbi-102190378;ncbi-102170199;ncbi-102183294;ncbi-102170858;ncbi-102168704;ncbi-102191780;ncbi-102168996;ncbi-102175290;ncbi-102189950;ncbi-102182788;ncbi-102190520;ncbi-102169016;ncbi-102182602;ncbi-102169019;ncbi-102181692;ncbi-102178087;ncbi-102184168;ncbi-102190893;ncbi-1021…	K12324+K00922+K00922+K04450+K05870+K01539+K02649+K04630+K09047+K09048+K06270+K04959+K19021+K13762+K04527+K04454+K04634+K04135+K04368+K18050+K06268+K08043+K17388+K12755+K12318+K13296+K12337+K04456+K04197+K05853+K02649+K08042+K04851+K04378+K04514+K07376+K15040+K08048+K08045+K00907+K05850+K04850+K04348+K05862+K09183+K04348+K05849+K06269+K05858+K05858+K17332+K04969+K05850+K12318+K12319+K04371+K17333+…
Environmental Information Processing	Signal transduction	mTOR signaling pathway	31	59	9.409171e-05	1.157554e-03	ko04150	ncbi-100860943;ncbi-100861308;ncbi-100861391;ncbi-100860902;ncbi-102168391;ncbi-102185042;ncbi-102175725;ncbi-102180441;ncbi-102191283;ncbi-102171295;ncbi-102179343;ncbi-102184413;ncbi-102188214;ncbi-102186131;ncbi-102174051;ncbi-102173968;ncbi-102173122;ncbi-102188710;ncbi-102181338;ncbi-102185891;ncbi-102174360;ncbi-102174475;ncbi-102178739;ncbi-102186040;ncbi-102179415;ncbi-102180890;ncbi-1021…	K07207+K07208+K08268+K07203+K00922+K00922+K08272+K03259+K04373+K07198+K02649+K03259+K07298+K08272+K04456+K08271+K07204+K02649+K07198+K01110+K04365+K04373+K07206+K04371+K08269+K02677+K08267+K06276+K02677+K04373+K04373
Human Diseases	Cancers	Choline metabolism in cancer	47	101	9.679897e-05	1.157554e-03	ko05231	ncbi-100860943;ncbi-100861308;ncbi-100861391;ncbi-100860902;ncbi-102172666;ncbi-102168391;ncbi-102174434;ncbi-102185042;ncbi-102174079;ncbi-102171567;ncbi-102179343;ncbi-102176295;ncbi-102188466;ncbi-102175275;ncbi-102174007;ncbi-102170408;ncbi-102186592;ncbi-102180315;ncbi-102183793;ncbi-102190520;ncbi-102184154;ncbi-102174853;ncbi-102172822;ncbi-102168651;ncbi-102174051;ncbi-102178930;ncbi-1021…	K07207+K07208+K08268+K07203+K00968+K00922+K01115+K00922+K00889+K01080+K02649+K00901+K05747+K00901+K04363+K04440+K00889+K06515+K05753+K04368+K03099+K00901+K18695+K05450+K04456+K16342+K05450+K00901+K02649+K04440+K15377+K00901+K00994+K04357+K00901+K15377+K08200+K03099+K07206+K06083+K04371+K02677+K01080+K04361+K06276+K02677+K14156
Cellular Processes	Cell growth and death	Cell cycle	56	126	0.0001058128	1.214731e-03	ko04110	ncbi-102176363;ncbi-102178489;ncbi-102190736;ncbi-102189526;ncbi-102191564;ncbi-102176004;ncbi-102187097;ncbi-102175548;ncbi-102191760;ncbi-102189276;ncbi-102173163;ncbi-102183223;ncbi-102186684;ncbi-102173842;ncbi-102177165;ncbi-102178277;ncbi-102176047;ncbi-102189962;ncbi-102170324;ncbi-102183886;ncbi-102183806;ncbi-102175223;ncbi-100861228;ncbi-102175608;ncbi-102184180;ncbi-102173029;ncbi-1021…	K03083+K06640+K06671+K02606+K02604+K06639+K02603+K06629+K02607+K03347+K06643+K03351+K03355+K06634+K06067+K02605+K06637+K13377+K03348+K06618+K06670+K16197+K13376+K03354+K06641+K02608+K06630+K02213+K06645+K04500+K04501+K02180+K02087+K06671+K04498+K09392+K06639+K03359+K04500+K06619+K04683+K03353+K16197+K04681+K06642+K04728+K16332+K13375+K03350+K02202+K06620+K04498+K06638+K06669+K05868+K06636
Human Diseases	Cancers	Prostate cancer	41	86	0.0001371343	1.513752e-03	ko05215	ncbi-100860902;ncbi-102176363;ncbi-102168391;ncbi-102185042;ncbi-102186065;ncbi-102179343;ncbi-102190378;ncbi-102170199;ncbi-102173163;ncbi-102179454;ncbi-100860901;ncbi-102175660;ncbi-102174007;ncbi-102190520;ncbi-102184154;ncbi-102183886;ncbi-102168651;ncbi-102174051;ncbi-102174681;ncbi-102168934;ncbi-102181989;ncbi-102188710;ncbi-100861006;ncbi-102185891;ncbi-102181262;ncbi-102174360;ncbi-1021…	K07203+K03083+K00922+K00922+K05870+K02649+K09047+K09048+K06643+K09487+K04492+K02580+K04363+K04368+K03099+K06618+K05450+K04456+K04399+K05450+K05083+K02649+K04079+K01110+K04467+K04365+K04498+K04357+K12344+K03099+K04490+K04371+K05087+K04361+K06620+K06276+K04498+K04491+K05093+K04362+K08557
Environmental Information Processing	Signal transduction	FoxO signaling pathway	57	130	0.0001445872	1.536908e-03	ko04068	ncbi-102168391;ncbi-102185042;ncbi-102170639;ncbi-102171295;ncbi-102179343;ncbi-102173163;ncbi-102170408;ncbi-102191227;ncbi-102168996;ncbi-102188214;ncbi-102187767;ncbi-102176420;ncbi-102190520;ncbi-102184154;ncbi-102189962;ncbi-102171716;ncbi-102191537;ncbi-102172279;ncbi-100860855;ncbi-100861228;ncbi-102174051;ncbi-102182439;ncbi-102186154;ncbi-102188710;ncbi-102181338;ncbi-102175248;ncbi-1021…	K00922+K00922+K10305+K07198+K02649+K06643+K04440+K15010+K04527+K07298+K04674+K15010+K04368+K03099+K13377+K16341+K10305+K13304+K03781+K13376+K04456+K08341+K04692+K02649+K07198+K05072+K04441+K04500+K04501+K11838+K01110+K04467+K11411+K04440+K07199+K04365+K07200+K04498+K04357+K09408+K04564+K04500+K03099+K04411+K04728+K11431+K04371+K16332+K13375+K04468+K05087+K15010+K04361+K04388+K06276+K04498+K05868
Human Diseases	Cardiovascular diseases	Arrhythmogenic right ventricular cardiomyopathy (ARVC)	34	68	0.0001586116	1.588768e-03	ko05412	ncbi-102187813;ncbi-102185415;ncbi-102183035;ncbi-100860901;ncbi-102169269;ncbi-102189579;ncbi-102182803;ncbi-102169417;ncbi-102172198;ncbi-102172761;ncbi-102174706;ncbi-102172326;ncbi-102168618;ncbi-102173608;ncbi-102191301;ncbi-100861292;ncbi-102174655;ncbi-102171074;ncbi-102176966;ncbi-102187776;ncbi-102189765;ncbi-102186530;ncbi-102183190;ncbi-102181695;ncbi-102179802;ncbi-102191175;ncbi-1021…	K06487+K06586+K04858+K04492+K12566+K05691+K04863+K06493+K06481+K06480+K04851+K05699+K10366+K06588+K06591+K04850+K12563+K06587+K05699+K04490+K05691+K06485+K06483+K06584+K05699+K06525+K06585+K06265+K10381+K07601+K06736+K04491+K04962+K12641
Metabolism	Metabolism of cofactors and vitamins	Pantothenate and CoA biosynthesis	13	18	0.0001605375	1.588768e-03	ko00770	ncbi-102181553;ncbi-102178502;ncbi-102173569;ncbi-102187332;ncbi-102182632;ncbi-102170661;ncbi-102174196;ncbi-102190787;ncbi-102177992;ncbi-102190336;ncbi-102185020;ncbi-102190916;ncbi-102176564	K00207+K01922+K08069+K01464+K09680+K09680+K00826+K01513+K09680+K06133+K09680+K01598+K18966
Human Diseases	Infectious diseases	Epstein-Barr virus infection	75	182	0.0001677103	1.604429e-03	ko05169	ncbi-102174776;ncbi-102176363;ncbi-102178947;ncbi-102168391;ncbi-102185042;ncbi-102180634;ncbi-102185511;ncbi-102173623;ncbi-102183029;ncbi-102179343;ncbi-102172121;ncbi-102173163;ncbi-102186665;ncbi-102175660;ncbi-102181376;ncbi-102172881;ncbi-102170408;ncbi-102178067;ncbi-102173387;ncbi-102177165;ncbi-102176044;ncbi-102180674;ncbi-102175025;ncbi-102172728;ncbi-102171521;ncbi-102171795;ncbi-1021…	K05135+K03083+K03136+K00922+K00922+K04450+K03030+K03029+K03124+K02649+K15979+K06643+K03021+K02580+K03010+K01242+K04440+K03024+K03026+K06067+K03120+K03064+K16196+K06063+K16195+K14290+K06618+K16197+K04456+K04692+K04433+K02649+K04441+K11838+K16194+K04467+K02087+K03018+K04440+K06492+K11217+K11406+K11406+K04498+K06053+K04345+K11219+K06751+K03172+K04427+K04404+K03062+K08860+K14317+K03173+K03097+K16197+…
Human Diseases	Cancers	Endometrial cancer	28	53	0.0001800396	1.644062e-03	ko05213	ncbi-102176363;ncbi-102168391;ncbi-102185042;ncbi-102179343;ncbi-100860901;ncbi-102189579;ncbi-102190520;ncbi-102184154;ncbi-102174051;ncbi-102174681;ncbi-102170451;ncbi-102181989;ncbi-102188710;ncbi-102181726;ncbi-102185891;ncbi-102174360;ncbi-106502173;ncbi-102188676;ncbi-102184724;ncbi-102185660;ncbi-102187776;ncbi-102189765;ncbi-102186040;ncbi-102180348;ncbi-102172767;ncbi-102170375;ncbi-1021…	K03083+K00922+K00922+K02649+K04492+K05691+K04368+K03099+K04456+K04399+K05689+K05083+K02649+K08734+K01110+K04365+K04357+K09408+K02085+K03099+K04490+K05691+K04371+K04385+K04361+K02157+K06276+K04491
Environmental Information Processing	Signal transduction	PI3K-Akt signaling pathway	131	350	0.00018331	1.644062e-03	ko04151	ncbi-100860943;ncbi-100861308;ncbi-100861386;ncbi-100860902;ncbi-102175057;ncbi-102176363;ncbi-102191178;ncbi-102168391;ncbi-102185042;ncbi-102191740;ncbi-102191085;ncbi-102178401;ncbi-102183732;ncbi-100860938;ncbi-102187813;ncbi-102180634;ncbi-102186065;ncbi-102182645;ncbi-102180441;ncbi-102190188;ncbi-102185415;ncbi-102170840;ncbi-102183285;ncbi-102186820;ncbi-102175543;ncbi-102171295;ncbi-1021…	K07207+K07208+K05091+K07203+K05131+K03083+K04538+K00922+K00922+K11583+K06238+K06238+K06236+K06236+K06487+K04450+K05870+K05717+K03259+K16339+K06586+K06236+K06071+K04294+K04347+K07198+K02649+K06236+K05460+K05636+K06249+K09047+K04130+K09048+K06643+K09487+K02580+K03259+K04363+K05098+K09554+K04527+K07298+K05121+K04289+K05637+K04368+K16857+K03099+K16341+K04358+K05725+K13304+K16197+K05450+K03456+K04456+…
Organismal Systems	Development	Dorso-ventral axis formation	16	25	0.0002519102	2.190855e-03	ko04320	ncbi-100860919;ncbi-102177477;ncbi-102178336;ncbi-102173845;ncbi-102190520;ncbi-102184154;ncbi-102168388;ncbi-102173255;ncbi-102177020;ncbi-102169571;ncbi-102189202;ncbi-102185660;ncbi-102172636;ncbi-102186040;ncbi-102176273;ncbi-102172767	K02678+K02678+K03211+K02156+K04368+K03099+K02602+K02602+K02599+K02602+K02599+K03099+K02599+K04371+K02602+K04361
Human Diseases	Cancers	Proteoglycans in cancer	78	193	0.0002630848	2.220745e-03	ko05205	ncbi-100861391;ncbi-100860902;ncbi-102168391;ncbi-102185042;ncbi-102185873;ncbi-102187813;ncbi-102182645;ncbi-102179343;ncbi-102183288;ncbi-102183294;ncbi-102170949;ncbi-102173163;ncbi-102170858;ncbi-102175934;ncbi-100860836;ncbi-102187048;ncbi-102190520;ncbi-100860971;ncbi-102184154;ncbi-102181692;ncbi-102177814;ncbi-102168557;ncbi-102179302;ncbi-102185385;ncbi-100861228;ncbi-102174051;ncbi-1021…	K08268+K07203+K00922+K00922+K07831+K06487+K05717+K02649+K05460+K06270+K12461+K06643+K04959+K04515+K05098+K06225+K04368+K16857+K03099+K17388+K05725+K05762+K07532+K04707+K13376+K04456+K01398+K05083+K04692+K06493+K02649+K06481+K04437+K04441+K04514+K16865+K06106+K06588+K05099+K06226+K04365+K05731+K10380+K04345+K08550+K08007+K03099+K06269+K02375+K05704+K16338+K05704+K07830+K06256+K09593+K18497+K07293+…
Human Diseases	Infectious diseases	Amoebiasis	49	111	0.0003403354	2.790750e-03	ko05146	ncbi-100861185;ncbi-102168869;ncbi-102168391;ncbi-102185042;ncbi-102183732;ncbi-100860938;ncbi-102182645;ncbi-102170840;ncbi-102179343;ncbi-100860940;ncbi-102176661;ncbi-102175660;ncbi-102189950;ncbi-102187050;ncbi-102171613;ncbi-102189962;ncbi-102177814;ncbi-102173110;ncbi-100861228;ncbi-102185034;ncbi-102188710;ncbi-102180100;ncbi-102172326;ncbi-102188740;ncbi-102185420;ncbi-102173379;ncbi-1021…	K06464+K07897+K00922+K00922+K06236+K06236+K05717+K06236+K02649+K06236+K05636+K02580+K04634+K05637+K01476+K13377+K05725+K07898+K13376+K07889+K02649+K06461+K05699+K05700+K06236+K04345+K04637+K06241+K05699+K04386+K06247+K06236+K06237+K05858+K05858+K06240+K04632+K05635+K13375+K05699+K13241+K06236+K02677+K06237+K06237+K06240+K06240+K05637+K02677
Organismal Systems	Nervous system	Long-term potentiation	29	58	0.0004740396	3.693006e-03	ko04720	ncbi-102191283;ncbi-102170858;ncbi-102175934;ncbi-102189950;ncbi-102190520;ncbi-102182602;ncbi-102184919;ncbi-102174360;ncbi-100861292;ncbi-102187383;ncbi-102176770;ncbi-102173379;ncbi-102187484;ncbi-102179767;ncbi-102174475;ncbi-102170985;ncbi-102188148;ncbi-102180505;ncbi-102168378;ncbi-102186040;ncbi-102180890;ncbi-102188092;ncbi-102184768;ncbi-102187824;ncbi-102172114;ncbi-102184033;ncbi-1021…	K04373+K04959+K04515+K04634+K04368+K06268+K08048+K04365+K04850+K04498+K04348+K04345+K05869+K04348+K04373+K06269+K05858+K05858+K05198+K04371+K02677+K04958+K04960+K04498+K02677+K04348+K04604+K04373+K04373
Cellular Processes	Cellular commiunity	Tight junction	57	135	0.0004761018	3.693006e-03	ko04530	ncbi-102189619;ncbi-102179047;ncbi-102185873;ncbi-102183919;ncbi-102188638;ncbi-102185413;ncbi-102185804;ncbi-102189579;ncbi-102168546;ncbi-102169016;ncbi-102178087;ncbi-102170070;ncbi-102174051;ncbi-102185782;ncbi-102178670;ncbi-102172399;ncbi-102175348;ncbi-102175349;ncbi-102185891;ncbi-102172326;ncbi-102168332;ncbi-102178031;ncbi-102181179;ncbi-102188460;ncbi-106502021;ncbi-102186272;ncbi-1021…	K06735+K06069+K07831+K04424+K04393+K06101+K04630+K05691+K06091+K18050+K12755+K03456+K04456+K06088+K05631+K05705+K12757+K06096+K01110+K05699+K06106+K06102+K06112+K06092+K05629+K06111+K10352+K06099+K04354+K04382+K04354+K06095+K04354+K06107+K05702+K18051+K05699+K05691+K04237+K18052+K03097+K05704+K06107+K05704+K06104+K06104+K07830+K05699+K10352+K02677+K05701+K06107+K06107+K10352+K02677+K18625+K06103
Environmental Information Processing	Signal transduction	ErbB signaling pathway	39	85	0.0005274469	3.955076e-03	ko04012	ncbi-100860902;ncbi-102176363;ncbi-102168391;ncbi-102185042;ncbi-102189995;ncbi-102179343;ncbi-102175934;ncbi-102170408;ncbi-102190520;ncbi-102184154;ncbi-102177814;ncbi-102185385;ncbi-102174051;ncbi-102186140;ncbi-102181989;ncbi-102188710;ncbi-102176389;ncbi-100861087;ncbi-102174360;ncbi-102176919;ncbi-106502173;ncbi-102183226;ncbi-102185177;ncbi-102185660;ncbi-102180601;ncbi-102184349;ncbi-1065…	K07203+K03083+K00922+K00922+K07365+K02649+K04515+K04440+K04368+K03099+K05725+K04707+K04456+K08887+K05083+K02649+K05455+K04440+K04365+K04410+K04357+K09784+K05456+K03099+K07365+K06619+K05704+K05704+K09593+K04371+K05859+K04430+K11224+K02677+K05458+K04361+K02677+K04409+K04707
Human Diseases	Endocrine and metabolic diseases	Insulin resistance	48	110	0.0005374493	3.955076e-03	ko04931	ncbi-100860902;ncbi-102176363;ncbi-102168391;ncbi-102185042;ncbi-102186065;ncbi-102191283;ncbi-102171295;ncbi-102179343;ncbi-102190378;ncbi-102170199;ncbi-100861393;ncbi-102175660;ncbi-102170134;ncbi-102170408;ncbi-102168996;ncbi-102184423;ncbi-102169016;ncbi-102170705;ncbi-102174051;ncbi-102188970;ncbi-102186154;ncbi-102188710;ncbi-102181338;ncbi-102185891;ncbi-100861087;ncbi-102169928;ncbi-1021…	K07203+K03083+K00922+K00922+K05870+K04373+K07198+K02649+K09047+K09048+K07294+K02580+K00820+K04440+K04527+K08749+K18050+K17605+K04456+K00693+K04692+K02649+K07198+K01110+K04440+K07199+K05695+K06259+K06259+K07200+K03158+K17962+K04373+K00688+K00820+K06269+K17902+K18052+K05696+K07293+K01946+K02677+K06276+K02677+K15719+K08765+K04373+K04373
Organismal Systems	Development	Osteoclast differentiation	50	116	0.0005877923	4.208343e-03	ko04380	ncbi-102175057;ncbi-102168391;ncbi-102185042;ncbi-102186065;ncbi-102183473;ncbi-102179343;ncbi-102175660;ncbi-102188484;ncbi-102170408;ncbi-102172251;ncbi-102187767;ncbi-102182698;ncbi-102190520;ncbi-102182602;ncbi-100860896;ncbi-100861228;ncbi-102174051;ncbi-102179035;ncbi-102169417;ncbi-102169516;ncbi-102188710;ncbi-102173423;ncbi-102189174;ncbi-102181262;ncbi-100861087;ncbi-102176204;ncbi-1021…	K05131+K00922+K00922+K05870+K01371+K02649+K02580+K07364+K04440+K14381+K04674+K05132+K04368+K06268+K05148+K13376+K04456+K08601+K06493+K04433+K02649+K09455+K04441+K04467+K04440+K07370+K08008+K11217+K05133+K05130+K03158+K04348+K11219+K05869+K04348+K05703+K04427+K04404+K04386+K09030+K03173+K06551+K17332+K11220+K04371+K05859+K13375+K04388+K04348+K08091
Organismal Systems	Endocrine system	Aldosterone synthesis and secretion	37	80	0.0006011919	4.208343e-03	ko04925	ncbi-102173131;ncbi-102180634;ncbi-102186065;ncbi-102190378;ncbi-102170199;ncbi-102170858;ncbi-102175934;ncbi-102186579;ncbi-102189950;ncbi-102174216;ncbi-102169016;ncbi-102169019;ncbi-102178475;ncbi-102171809;ncbi-102171922;ncbi-102174706;ncbi-102184919;ncbi-102189798;ncbi-102168976;ncbi-100861292;ncbi-102185724;ncbi-102173379;ncbi-102187484;ncbi-102188148;ncbi-102180505;ncbi-102174671;ncbi-1021…	K00498+K04450+K05870+K09047+K09048+K04959+K04515+K12473+K04634+K06070+K18050+K08043+K13885+K16056+K08042+K04851+K08048+K08045+K09053+K04850+K04856+K04345+K05869+K05858+K05858+K08794+K04632+K08794+K02677+K06070+K06070+K04958+K04960+K04855+K13806+K02677+K08049
Cellular Processes	Cellular commiunity	Gap junction	39	86	0.0007019031	4.796338e-03	ko04540	ncbi-102175623;ncbi-102185804;ncbi-102170858;ncbi-102174007;ncbi-102189950;ncbi-102189399;ncbi-102190520;ncbi-102170427;ncbi-102184154;ncbi-102169019;ncbi-102168651;ncbi-102184168;ncbi-102168934;ncbi-102187802;ncbi-102171922;ncbi-102182753;ncbi-100861361;ncbi-102184919;ncbi-102189798;ncbi-106502173;ncbi-102173379;ncbi-102185660;ncbi-102188148;ncbi-102180505;ncbi-102189140;ncbi-106502780;ncbi-1021…	K04420+K04630+K04959+K04363+K04634+K04289+K04368+K04463+K03099+K08043+K05450+K12318+K05450+K08959+K08042+K07376+K02087+K08048+K08045+K04357+K04345+K03099+K05858+K05858+K04632+K05704+K05704+K12318+K12319+K04371+K02677+K05701+K04361+K04958+K04960+K07375+K02677+K08049+K04604
Environmental Information Processing	Signal transduction	Sphingolipid signaling pathway	49	115	0.0009071233	6.054521e-03	ko04071	ncbi-102168391;ncbi-102174434;ncbi-102185042;ncbi-102191740;ncbi-102176466;ncbi-102179343;ncbi-102185804;ncbi-102187660;ncbi-102175660;ncbi-102170408;ncbi-102183323;ncbi-102189950;ncbi-102173567;ncbi-102172156;ncbi-102190520;ncbi-102169016;ncbi-102181692;ncbi-102184072;ncbi-102170070;ncbi-102174051;ncbi-102185489;ncbi-102188710;ncbi-102189174;ncbi-102171022;ncbi-102184583;ncbi-102185891;ncbi-1021…	K00922+K01115+K00922+K11583+K04710+K02649+K04630+K04714+K02580+K04440+K01441+K04634+K00654+K04426+K04368+K18050+K17388+K00654+K03456+K04456+K11584+K02649+K04441+K04514+K04714+K01110+K12348+K04440+K04710+K03158+K04382+K04354+K04354+K05703+K00654+K03173+K05858+K05858+K18953+K04712+K04371+K02677+K11584+K06276+K02677+K05665+K04346+K08091+K01379
Genetic Information Processing	Translation	Aminoacyl-tRNA biosynthesis	24	47	0.00097814	6.380140e-03	ko00970	ncbi-102170188;ncbi-100861378;ncbi-102175915;ncbi-102174910;ncbi-102169284;ncbi-102187861;ncbi-102191612;ncbi-102178730;ncbi-102191336;ncbi-102178192;ncbi-102177266;ncbi-102170720;ncbi-102180155;ncbi-102182177;ncbi-102172678;ncbi-102169829;ncbi-102170038;ncbi-102169856;ncbi-102177077;ncbi-102171179;ncbi-102183828;ncbi-102169537;ncbi-102183845;ncbi-102181366	K01876+K01890+K01867+K01874+K01869+K01887+K01870+K01887+K00604+K01870+K01876+K01872+K01868+K01869+K01893+K01880+K03341+K01889+K14163+K02434+K01868+K01889+K01885+K01893
Organismal Systems	Environmental adaptation	Circadian entrainment	41	93	0.001040392	6.554237e-03	ko04713	ncbi-102191178;ncbi-102176650;ncbi-102186065;ncbi-102181452;ncbi-102175543;ncbi-102185804;ncbi-102175934;ncbi-102189950;ncbi-102191052;ncbi-102169019;ncbi-102184168;ncbi-102178645;ncbi-102187070;ncbi-102186145;ncbi-102171922;ncbi-102174706;ncbi-102188365;ncbi-102182753;ncbi-102184919;ncbi-102189798;ncbi-100861292;ncbi-102185724;ncbi-102173379;ncbi-102174574;ncbi-102191054;ncbi-102188148;ncbi-1021…	K04538+K04997+K05870+K16513+K04347+K04630+K04515+K04634+K04963+K08043+K12318+K02633+K04536+K04534+K08042+K04851+K11265+K07376+K08048+K08045+K04850+K04856+K04345+K04539+K04445+K05858+K05858+K04632+K05198+K12318+K12319+K13240+K04371+K04961+K02677+K04958+K04960+K04855+K02677+K08049+K04962
Metabolism	Amino acid metabolism	Lysine degradation	27	55	0.00105594	6.554237e-03	ko00310	ncbi-102176366;ncbi-102185413;ncbi-102183291;ncbi-102187125;ncbi-102184804;ncbi-102191693;ncbi-102191622;ncbi-102189046;ncbi-102172372;ncbi-102173322;ncbi-102170543;ncbi-102183458;ncbi-102188284;ncbi-102185720;ncbi-102188121;ncbi-102169548;ncbi-102185894;ncbi-102181925;ncbi-102171856;ncbi-102186471;ncbi-102180119;ncbi-102189411;ncbi-102186776;ncbi-102169033;ncbi-102191824;ncbi-102183113;ncbi-1021…	K13645+K06101+K00164+K14085+K15588+K18202+K18826+K07515+K00626+K11703+K00128+K18201+K11425+K11429+K00474+K09189+K14157+K09188+K00022+K11424+K11427+K11420+K18494+K09186+K11431+K11423+K00149
Human Diseases	Cancers	Colorectal cancer	30	63	0.001073342	6.554237e-03	ko05210	ncbi-102176363;ncbi-102168391;ncbi-102185042;ncbi-102179343;ncbi-100860901;ncbi-102170408;ncbi-102187767;ncbi-102190520;ncbi-102189962;ncbi-102172730;ncbi-100861228;ncbi-102174051;ncbi-102174681;ncbi-102188710;ncbi-102181726;ncbi-102188455;ncbi-100861019;ncbi-100861087;ncbi-102174360;ncbi-102171330;ncbi-102184724;ncbi-102169293;ncbi-102187776;ncbi-102186040;ncbi-102191364;ncbi-102180348;ncbi-1008…	K03083+K00922+K00922+K02649+K04492+K04440+K04674+K04368+K13377+K08735+K13376+K04456+K04399+K02649+K08734+K04500+K04501+K04440+K04365+K08736+K02085+K04500+K04490+K04371+K13375+K04385+K04388+K08733+K02157+K04491
Organismal Systems	Nervous system	Glutamatergic synapse	46	108	0.001296735	7.702345e-03	ko04724	ncbi-102191178;ncbi-102174434;ncbi-102177932;ncbi-102176650;ncbi-102188907;ncbi-102175543;ncbi-102185804;ncbi-102170113;ncbi-102170858;ncbi-102191227;ncbi-102186203;ncbi-102189950;ncbi-102176420;ncbi-102182602;ncbi-102169019;ncbi-102187070;ncbi-102178930;ncbi-102185296;ncbi-102186145;ncbi-102171922;ncbi-102190560;ncbi-102174706;ncbi-102184919;ncbi-102189798;ncbi-102191403;ncbi-100861292;ncbi-1021…	K04538+K01115+K04964+K04997+K01425+K04347+K04630+K04608+K04959+K15010+K05617+K04634+K15010+K06268+K08043+K04536+K16342+K00910+K04534+K08042+K04608+K04851+K08048+K08045+K14990+K04850+K04348+K04345+K04348+K04539+K05858+K05858+K04632+K05204+K05198+K04371+K05205+K02677+K15010+K04958+K04960+K15008+K02677+K08049+K04348+K04604
Metabolism	Amino acid metabolism	Valine, leucine and isoleucine degradation	26	53	0.001316874	7.702345e-03	ko00280	ncbi-102191181;ncbi-102177103;ncbi-102187632;ncbi-102176842;ncbi-102171487;ncbi-102187125;ncbi-102168827;ncbi-102188776;ncbi-102189046;ncbi-102172372;ncbi-102177457;ncbi-102170543;ncbi-102184659;ncbi-102176561;ncbi-102189256;ncbi-102177588;ncbi-102190925;ncbi-102174196;ncbi-102184662;ncbi-102171856;ncbi-102171071;ncbi-102191627;ncbi-102188355;ncbi-102178959;ncbi-102183474;ncbi-102174989	K01966+K05605+K00157+K09699+K00020+K14085+K05607+K07509+K07515+K00626+K01907+K00128+K01969+K01641+K01847+K09478+K00249+K00826+K01968+K00022+K00167+K01965+K01027+K01640+K07508+K00149
Human Diseases	Infectious diseases	Toxoplasmosis	47	111	0.001341872	7.702345e-03	ko05145	ncbi-102174776;ncbi-102168391;ncbi-102185042;ncbi-102179343;ncbi-102185804;ncbi-102176661;ncbi-102171575;ncbi-102175660;ncbi-102170408;ncbi-102186579;ncbi-102187050;ncbi-102182698;ncbi-102189962;ncbi-102182808;ncbi-100861228;ncbi-102174051;ncbi-102174681;ncbi-102186145;ncbi-102186154;ncbi-102169516;ncbi-102188710;ncbi-102189174;ncbi-102181262;ncbi-100861087;ncbi-102170035;ncbi-102182846;ncbi-1021…	K05135+K00922+K00922+K02649+K04630+K05636+K04733+K02580+K04440+K12473+K05637+K05132+K13377+K05400+K13376+K04456+K04399+K04534+K04692+K04433+K02649+K04441+K04467+K04440+K04725+K11217+K05133+K03158+K11219+K04447+K06241+K04427+K04404+K06247+K06485+K06240+K16060+K05134+K05635+K11220+K04371+K13375+K13241+K06240+K06240+K05637+K06276
Cellular Processes	Cell growth and death	Apoptosis	35	78	0.001624236	9.068676e-03	ko04210	ncbi-102188711;ncbi-102168391;ncbi-102185042;ncbi-102179343;ncbi-102171575;ncbi-102178333;ncbi-102188830;ncbi-102175660;ncbi-102175959;ncbi-102182602;ncbi-102174051;ncbi-102188158;ncbi-102174681;ncbi-102188710;ncbi-102181262;ncbi-100861343;ncbi-102170035;ncbi-102176309;ncbi-102174359;ncbi-102190310;ncbi-102176770;ncbi-102173379;ncbi-102179767;ncbi-102187231;ncbi-102184255;ncbi-102173485;ncbi-1021…	K04723+K00922+K00922+K02649+K04733+K04732+K02084+K02580+K04722+K06268+K04456+K02310+K04399+K02649+K04467+K04397+K04725+K04727+K04739+K03158+K04348+K04345+K04348+K04386+K03173+K16060+K04728+K03853+K04724+K04739+K02861+K04739+K04390+K04348+K03176
Metabolism	Global and Overview	Fatty acid metabolism	25	51	0.001643105	9.068676e-03	ko01212	ncbi-100861282;ncbi-102185694;ncbi-102174887;ncbi-102188105;ncbi-102188776;ncbi-102189046;ncbi-102172372;ncbi-102186887;ncbi-102173497;ncbi-100861224;ncbi-102177304;ncbi-102177588;ncbi-102190925;ncbi-102180988;ncbi-102171856;ncbi-102175106;ncbi-102183078;ncbi-102176568;ncbi-102188439;ncbi-102170734;ncbi-102174889;ncbi-102183474;ncbi-102171133;ncbi-102187923;ncbi-102181277	K10244+K01897+K07512+K01074+K07509+K07515+K00626+K10251+K19524+K11262+K01897+K09478+K00249+K08766+K00022+K00507+K10703+K00255+K00665+K00232+K07753+K07508+K10226+K08765+K01897
Human Diseases	Cardiovascular diseases	Dilated cardiomyopathy (DCM)	36	81	0.001726712	9.350308e-03	ko05414	ncbi-102187813;ncbi-102179435;ncbi-102185415;ncbi-102183035;ncbi-102169269;ncbi-102180482;ncbi-102178827;ncbi-102189962;ncbi-102169019;ncbi-102182803;ncbi-100861228;ncbi-102169417;ncbi-102172198;ncbi-102172761;ncbi-102171922;ncbi-102174706;ncbi-102168618;ncbi-102184919;ncbi-102173608;ncbi-102191301;ncbi-102189798;ncbi-100861292;ncbi-102173379;ncbi-102174655;ncbi-102171074;ncbi-102186530;ncbi-1021…	K06487+K09290+K06586+K04858+K12566+K10375+K10374+K13377+K08043+K04863+K13376+K06493+K06481+K06480+K08042+K04851+K10366+K08048+K06588+K06591+K08045+K04850+K04345+K12563+K06587+K06485+K06483+K06584+K04632+K13375+K06525+K06585+K06265+K08049+K04962+K12641
Organismal Systems	Endocrine system	GnRH signaling pathway	38	87	0.00192072	1.020827e-02	ko04912	ncbi-102174434;ncbi-102175623;ncbi-102188638;ncbi-102170858;ncbi-102175934;ncbi-102170408;ncbi-102189950;ncbi-102184810;ncbi-102190520;ncbi-102184154;ncbi-102185007;ncbi-102169019;ncbi-102178930;ncbi-102184364;ncbi-102169516;ncbi-102187530;ncbi-102171922;ncbi-102174706;ncbi-102189174;ncbi-100861087;ncbi-102184919;ncbi-102189798;ncbi-100861292;ncbi-102173379;ncbi-102172543;ncbi-102185660;ncbi-1021…	K01115+K04420+K04393+K04959+K04515+K04440+K04634+K05871+K04368+K03099+K02183+K08043+K16342+K01398+K04433+K04416+K08042+K04851+K04441+K04440+K08048+K08045+K04850+K04345+K04428+K03099+K05858+K05858+K04632+K05704+K05704+K04371+K04421+K04430+K04361+K04958+K04960+K08049
Metabolism	Metabolism of other amino acids	Selenocompound metabolism	11	17	0.002156409	1.125253e-02	ko00450	ncbi-102182368;ncbi-102174910;ncbi-102182855;ncbi-102187926;ncbi-102174041;ncbi-102175921;ncbi-102170038;ncbi-102180605;ncbi-102176923;ncbi-102187555;ncbi-102172599	K00816+K01874+K00384+K13811+K01008+K01763+K03341+K00816+K00384+K13811+K00548
Human Diseases	Cancers	Small cell lung cancer	37	85	0.002354494	1.206678e-02	ko05222	ncbi-102168391;ncbi-102185042;ncbi-102187813;ncbi-102182645;ncbi-102179343;ncbi-102176661;ncbi-102188830;ncbi-102175660;ncbi-102187050;ncbi-102183886;ncbi-102177814;ncbi-102174051;ncbi-102174681;ncbi-102188710;ncbi-102172198;ncbi-102185891;ncbi-102181262;ncbi-102171952;ncbi-102170035;ncbi-102182975;ncbi-102177440;ncbi-102184914;ncbi-102186530;ncbi-102184255;ncbi-102171079;ncbi-102171801;ncbi-1021…	K00922+K00922+K06487+K05717+K02649+K05636+K02084+K02580+K05637+K06618+K05725+K04456+K04399+K02649+K06481+K01110+K04467+K08528+K04725+K03172+K06241+K06247+K06485+K03173+K06237+K06240+K16060+K05635+K13241+K06237+K06237+K03174+K06620+K06240+K06240+K16063+K05637
Human Diseases	Cancers	Renal cell carcinoma	29	63	0.002476478	1.246928e-02	ko05211	ncbi-100861391;ncbi-102168391;ncbi-102185042;ncbi-102179343;ncbi-102183288;ncbi-102190520;ncbi-102184154;ncbi-102189962;ncbi-100861228;ncbi-102174051;ncbi-102184091;ncbi-102188710;ncbi-102183027;ncbi-102181186;ncbi-102174360;ncbi-102176919;ncbi-102187383;ncbi-102185660;ncbi-102180230;ncbi-102176334;ncbi-102184164;ncbi-102188964;ncbi-102179970;ncbi-102177271;ncbi-102186040;ncbi-102191364;ncbi-1021…	K08268+K00922+K00922+K02649+K05460+K04368+K03099+K13377+K13376+K04456+K09594+K02649+K09097+K05099+K04365+K04410+K04498+K03099+K09095+K06277+K03870+K01679+K09593+K07293+K04371+K13375+K15589+K04498+K04409
Organismal Systems	Nervous system	Long-term depression	27	58	0.002826091	1.398428e-02	ko04730	ncbi-102185804;ncbi-102170858;ncbi-102189950;ncbi-102190520;ncbi-102184168;ncbi-102170070;ncbi-102178930;ncbi-102186145;ncbi-102182753;ncbi-102174360;ncbi-102175016;ncbi-102188148;ncbi-102180505;ncbi-102189140;ncbi-102184639;ncbi-102168378;ncbi-102169692;ncbi-102169406;ncbi-102185490;ncbi-102186040;ncbi-102179229;ncbi-102180890;ncbi-100861165;ncbi-102188092;ncbi-102184768;ncbi-102172114;ncbi-1021…	K04630+K04959+K04634+K04368+K12318+K03456+K16342+K04534+K07376+K04365+K04382+K05858+K05858+K04632+K05854+K05198+K12318+K12319+K13240+K04371+K04961+K02677+K05087+K04958+K04960+K02677+K04346
Environmental Information Processing	Signal transduction	Hippo signaling pathway	57	144	0.002945224	1.432677e-02	ko04390	ncbi-100861185;ncbi-102176363;ncbi-102179047;ncbi-100860901;ncbi-102189579;ncbi-102187767;ncbi-102185923;ncbi-102188050;ncbi-102168546;ncbi-102189962;ncbi-102176889;ncbi-102175223;ncbi-102170070;ncbi-102170445;ncbi-100861228;ncbi-102170451;ncbi-102187802;ncbi-102188455;ncbi-100861019;ncbi-102188460;ncbi-102178485;ncbi-100861211;ncbi-102175016;ncbi-102170971;ncbi-102170781;ncbi-102170916;ncbi-1021…	K06464+K03083+K06069+K04492+K05691+K04674+K16686+K16822+K06091+K13377+K06685+K16197+K03456+K09448+K13376+K05689+K08959+K04500+K04501+K06092+K12076+K13578+K04382+K04354+K16685+K16820+K04354+K08791+K02085+K04500+K04490+K05691+K06269+K08791+K04237+K02375+K16197+K04412+K16687+K16823+K16681+K16798+K04676+K16684+K13375+K04671+K04385+K03362+K04388+K09448+K16620+K02157+K03362+K04491+K04673+K12075+K16819
Genetic Information Processing	Translation	RNA transport	63	163	0.003562221	1.703929e-02	ko03013	ncbi-102177473;ncbi-102173784;ncbi-102168206;ncbi-102182730;ncbi-102171656;ncbi-102189169;ncbi-102180441;ncbi-102179725;ncbi-102187733;ncbi-102172964;ncbi-102191303;ncbi-102174276;ncbi-102176022;ncbi-102184413;ncbi-102188127;ncbi-102189849;ncbi-102177334;ncbi-102178080;ncbi-102178631;ncbi-102171795;ncbi-102173398;ncbi-102183981;ncbi-102188690;ncbi-102175779;ncbi-102191442;ncbi-102176447;ncbi-1021…	K12883+K03257+K15516+K03240+K07562+K14313+K03259+K14315+K03241+K14321+K14310+K14301+K14302+K03259+K14308+K14326+K05749+K03243+K13134+K14290+K14327+K14292+K03250+K13126+K14297+K09291+K03239+K03538+K14318+K14293+K13025+K14322+K14312+K13151+K13130+K13114+K03262+K14529+K03252+K14300+K05019+K14306+K15516+K03242+K13136+K14288+K12882+K14305+K12875+K05749+K12172+K14317+K03247+K14303+K13176+K14289+K12812+…
Human Diseases	Substance dependence	Morphine addiction	38	90	0.00394462	1.855911e-02	ko05032	ncbi-102191178;ncbi-102176650;ncbi-102175543;ncbi-102185804;ncbi-102180455;ncbi-102185434;ncbi-102168704;ncbi-102183947;ncbi-102185727;ncbi-102184338;ncbi-102186689;ncbi-102179199;ncbi-102169019;ncbi-102190893;ncbi-102187070;ncbi-102185296;ncbi-102186145;ncbi-102171922;ncbi-102168302;ncbi-102184919;ncbi-102180558;ncbi-102189798;ncbi-102183500;ncbi-102173379;ncbi-102183962;ncbi-102173660;ncbi-1021…	K04538+K04997+K04347+K04630+K13755+K13755+K19021+K05175+K05181+K05181+K04615+K18436+K08043+K13296+K04536+K00910+K04534+K08042+K05181+K08048+K13293+K08045+K08291+K04345+K05175+K18438+K18437+K04539+K04849+K13755+K04632+K18436+K02677+K13293+K18437+K04615+K02677+K08049
Human Diseases	Cardiovascular diseases	Hypertrophic cardiomyopathy (HCM)	33	76	0.004145084	1.901648e-02	ko05410	ncbi-102187813;ncbi-102179435;ncbi-102185415;ncbi-102171295;ncbi-102183035;ncbi-102169269;ncbi-102180482;ncbi-102178827;ncbi-102189962;ncbi-102182803;ncbi-100861228;ncbi-102169417;ncbi-102172198;ncbi-102172761;ncbi-102181338;ncbi-102174706;ncbi-102168618;ncbi-102169928;ncbi-102173608;ncbi-102191301;ncbi-102180727;ncbi-100861292;ncbi-102174655;ncbi-102171074;ncbi-102186530;ncbi-102183190;ncbi-1021…	K06487+K09290+K06586+K07198+K04858+K12566+K10375+K10374+K13377+K04863+K13376+K06493+K06481+K06480+K07198+K04851+K10366+K07199+K06588+K06591+K07200+K04850+K12563+K06587+K06485+K06483+K06584+K13375+K06525+K06585+K06265+K04962+K12641
Organismal Systems	Endocrine system	Estrogen signaling pathway	40	96	0.004174349	1.901648e-02	ko04915	ncbi-100860823;ncbi-102168391;ncbi-102185042;ncbi-102180634;ncbi-102176650;ncbi-102186065;ncbi-102179343;ncbi-102185804;ncbi-102190378;ncbi-102170199;ncbi-102179454;ncbi-102170858;ncbi-102189950;ncbi-102186689;ncbi-102190520;ncbi-102184154;ncbi-102169019;ncbi-102174051;ncbi-102184364;ncbi-102186145;ncbi-102188710;ncbi-102171922;ncbi-100861006;ncbi-102184919;ncbi-102189798;ncbi-102173379;ncbi-1021…	K08551+K00922+K00922+K04450+K04997+K05870+K02649+K04630+K09047+K09048+K09487+K04959+K04634+K04615+K04368+K03099+K08043+K04456+K01398+K04534+K02649+K08042+K04079+K08048+K08045+K04345+K08550+K03099+K05858+K05858+K04632+K05704+K05704+K04371+K04361+K04958+K04960+K09571+K04615+K08049
Genetic Information Processing	Translation	mRNA surveillance pathway	37	88	0.004799707	2.152369e-02	ko03015	ncbi-102177473;ncbi-102191740;ncbi-102174781;ncbi-102171773;ncbi-102189849;ncbi-102178359;ncbi-102182878;ncbi-102187686;ncbi-102173398;ncbi-102175779;ncbi-102170070;ncbi-102185489;ncbi-102175516;ncbi-102187538;ncbi-102190078;ncbi-102169540;ncbi-102174796;ncbi-102171953;ncbi-102176671;ncbi-102186747;ncbi-102188298;ncbi-102175016;ncbi-102170971;ncbi-102185565;ncbi-102181952;ncbi-102177341;ncbi-1021…	K12883+K11583+K15542+K14405+K14326+K14416+K11584+K14403+K14327+K13126+K03456+K11584+K13025+K13114+K14402+K03267+K08873+K14400+K14398+K14398+K04354+K04382+K04354+K12882+K04354+K13917+K14396+K12875+K06269+K14401+K14409+K14411+K11124+K14376+K11584+K12812+K11125
Organismal Systems	Endocrine system	Adipocytokine signaling pathway	30	69	0.00596909	2.635583e-02	ko04920	ncbi-100861392;ncbi-100860902;ncbi-102185694;ncbi-102171295;ncbi-100861393;ncbi-102175660;ncbi-102170408;ncbi-102188214;ncbi-102174051;ncbi-102173497;ncbi-102186154;ncbi-102181338;ncbi-102181262;ncbi-102177304;ncbi-100861087;ncbi-102169928;ncbi-102180987;ncbi-100860958;ncbi-100860959;ncbi-102180727;ncbi-102190310;ncbi-102180670;ncbi-102184255;ncbi-102170884;ncbi-102173026;ncbi-102177271;ncbi-1021…	K07297+K07203+K01897+K07198+K07294+K02580+K04440+K07298+K04456+K19524+K04692+K07198+K04467+K01897+K04440+K07199+K05062+K06259+K06259+K07200+K03158+K04447+K03173+K18052+K07359+K07293+K01946+K07359+K08765+K01897
Metabolism	Glycan biosynthesis and metabolism	N-Glycan biosynthesis	23	50	0.006756946	2.924575e-02	ko00510	ncbi-100860927;ncbi-102174983;ncbi-102190564;ncbi-102178963;ncbi-102177857;ncbi-102184686;ncbi-102182591;ncbi-102172355;ncbi-102190043;ncbi-102190970;ncbi-102185475;ncbi-102169113;ncbi-102170340;ncbi-102171951;ncbi-102184597;ncbi-102182106;ncbi-102179776;ncbi-102182604;ncbi-102181316;ncbi-102176834;ncbi-102175536;ncbi-102187731;ncbi-102184887	K07966+K00744+K12670+K01230+K07441+K03848+K01231+K01230+K00717+K03844+K00729+K00721+K03846+K12669+K07151+K05546+K00779+K01230+K12667+K07151+K12666+K03842+K07432
Organismal Systems	Nervous system	Dopaminergic synapse	46	116	0.006827404	2.924575e-02	ko04728	ncbi-102176363;ncbi-102191178;ncbi-102191740;ncbi-102180634;ncbi-102176650;ncbi-102186065;ncbi-102175543;ncbi-102185804;ncbi-102190378;ncbi-102170199;ncbi-102170858;ncbi-102175934;ncbi-102170408;ncbi-102189950;ncbi-102184256;ncbi-102170070;ncbi-102174051;ncbi-102187070;ncbi-102185489;ncbi-102186145;ncbi-102174706;ncbi-102189174;ncbi-100861087;ncbi-102189798;ncbi-100861292;ncbi-102176770;ncbi-1021…	K03083+K04538+K11583+K04450+K04997+K05870+K04347+K04630+K09047+K09048+K04959+K04515+K04440+K04634+K10396+K03456+K04456+K04536+K11584+K04534+K04851+K04441+K04440+K08045+K04850+K04348+K02223+K04345+K04382+K04354+K04348+K04354+K04539+K06269+K04849+K05858+K05858+K04632+K05198+K02677+K11584+K04958+K04960+K02677+K04348+K00274
Metabolism	Carbohydrate metabolism	Propanoate metabolism	15	29	0.007397398	3.122137e-02	ko00640	ncbi-102191181;ncbi-102177103;ncbi-102189046;ncbi-102182885;ncbi-102172372;ncbi-100861224;ncbi-102190648;ncbi-102189256;ncbi-102190925;ncbi-102173533;ncbi-102178542;ncbi-102173475;ncbi-102191627;ncbi-102185099;ncbi-102178200	K01966+K05605+K07515+K01900+K00626+K11262+K01900+K01847+K00249+K01908+K18426+K01899+K01965+K01895+K01946
Metabolism	Lipid metabolism	Glycerophospholipid metabolism	38	93	0.007554603	3.142277e-02	ko00564	ncbi-102172666;ncbi-102174434;ncbi-102176370;ncbi-102168220;ncbi-102182086;ncbi-102171567;ncbi-102176295;ncbi-102175275;ncbi-102175372;ncbi-102180745;ncbi-102185364;ncbi-102191623;ncbi-102180603;ncbi-102174853;ncbi-102172822;ncbi-102169493;ncbi-102178930;ncbi-102184933;ncbi-102187977;ncbi-102183908;ncbi-102173798;ncbi-102176386;ncbi-102188228;ncbi-102171485;ncbi-102175100;ncbi-102189384;ncbi-1021…	K00968+K01115+K00111+K01047+K13644+K01080+K00901+K00901+K00894+K13506+K13523+K13513+K15728+K00901+K18695+K08729+K16342+K13510+K16860+K00901+K15728+K00629+K00993+K00901+K00994+K00901+K13517+K14676+K00981+K13514+K00995+K01080+K00006+K13517+K19007+K14156+K16817+K08730
Human Diseases	Cancers	Viral carcinogenesis	74	202	0.008045247	3.298551e-02	ko05203	ncbi-102178947;ncbi-102168391;ncbi-102185042;ncbi-102180634;ncbi-102186065;ncbi-102183029;ncbi-102179343;ncbi-102190378;ncbi-102172121;ncbi-102170199;ncbi-102173163;ncbi-102175660;ncbi-102177165;ncbi-102176044;ncbi-102172728;ncbi-102171521;ncbi-102169300;ncbi-102183886;ncbi-102175223;ncbi-102180524;ncbi-102186154;ncbi-102188710;ncbi-102188086;ncbi-102189626;ncbi-102173700;ncbi-100861324;ncbi-1021…	K03136+K00922+K00922+K04450+K05870+K03124+K02649+K09047+K15979+K09048+K06643+K02580+K06067+K03120+K06063+K16195+K09254+K06618+K16197+K03143+K04692+K02649+K05060+K10587+K04378+K03144+K11252+K11252+K11252+K11838+K05699+K02087+K10610+K11405+K11217+K11406+K11406+K05768+K11409+K12076+K04498+K06053+K04345+K03990+K08053+K06751+K03172+K06062+K05699+K03122+K03062+K03122+K03173+K05704+K16197+K05704+K04681+…
Environmental Information Processing	Membrane transport	ABC transporters	22	48	0.008408774	3.399040e-02	ko02010	ncbi-100860857;ncbi-102187656;ncbi-102179197;ncbi-102170612;ncbi-102187702;ncbi-102181156;ncbi-102177279;ncbi-102177563;ncbi-102188929;ncbi-102183293;ncbi-102178414;ncbi-106502019;ncbi-102171298;ncbi-102179446;ncbi-102188922;ncbi-102186159;ncbi-102189489;ncbi-102178109;ncbi-102177837;ncbi-102173435;ncbi-102183842;ncbi-102177770	K05681+K05033+K05641+K05673+K05656+K05667+K05648+K05652+K05662+K05657+K05677+K05658+K05659+K05031+K05676+K05668+K05678+K05651+K05649+K05643+K05643+K05665
Genetic Information Processing	Transcription	Basal transcription factors	21	46	0.01046822	4.172749e-02	ko03022	ncbi-102178947;ncbi-102183029;ncbi-102173842;ncbi-102176044;ncbi-102178628;ncbi-102179392;ncbi-102180524;ncbi-100861324;ncbi-102183570;ncbi-102185255;ncbi-102189944;ncbi-102175131;ncbi-102174850;ncbi-102179051;ncbi-102173206;ncbi-102177544;ncbi-102177194;ncbi-102188276;ncbi-102190656;ncbi-100861358;ncbi-102187576	K03136+K03124+K06634+K03120+K10842+K03139+K03143+K03144+K03130+K03133+K03138+K03122+K03122+K10843+K03129+K03128+K02202+K03129+K03121+K03137+K03125
Human Diseases	Cancers	MicroRNAs in cancer	53	140	0.01132432	4.437838e-02	ko05206	ncbi-100860902;ncbi-102188907;ncbi-102173163;ncbi-102175660;ncbi-102174007;ncbi-102190520;ncbi-100860971;ncbi-102184154;ncbi-102171716;ncbi-102169016;ncbi-102190884;ncbi-102186319;ncbi-102168365;ncbi-102170337;ncbi-102168557;ncbi-102191635;ncbi-100861228;ncbi-102181989;ncbi-102186154;ncbi-102169417;ncbi-102173122;ncbi-102175335;ncbi-102181731;ncbi-102171022;ncbi-102185891;ncbi-100861341;ncbi-1021…	K07203+K01425+K06643+K02580+K04363+K04368+K16857+K03099+K16341+K18050+K17398+K09299+K17442+K07996+K05762+K10127+K13376+K05083+K04692+K06493+K07204+K11592+K06645+K04514+K01110+K16865+K11411+K02599+K05658+K05099+K04498+K02599+K00558+K17461+K08007+K02085+K04445+K03099+K06619+K02599+K04728+K06256+K09299+K05859+K04671+K02677+K04361+K06252+K06620+K10577+K04498+K02677+K05665
Organismal Systems	Endocrine system	Renin secretion	28	66	0.01144251	4.437838e-02	ko04924	ncbi-102186065;ncbi-102185804;ncbi-102180455;ncbi-102185434;ncbi-102170858;ncbi-102168704;ncbi-102189950;ncbi-102182602;ncbi-102184168;ncbi-102190893;ncbi-102174144;ncbi-102171809;ncbi-102174706;ncbi-102189798;ncbi-100861292;ncbi-102176770;ncbi-102173379;ncbi-102179767;ncbi-102188148;ncbi-102180505;ncbi-102190998;ncbi-102189140;ncbi-102169692;ncbi-102169406;ncbi-102188092;ncbi-102184768;ncbi-1021…	K05870+K04630+K13755+K13755+K04959+K19021+K04634+K06268+K12318+K13296+K04197+K16056+K04851+K08045+K04850+K04348+K04345+K04348+K05858+K05858+K13755+K04632+K12318+K12319+K04958+K04960+K04936+K04348
Genetic Information Processing	Replication and repair	Fanconi anemia pathway	23	52	0.01187968	4.545958e-02	ko03460	ncbi-102178489;ncbi-102186595;ncbi-102181124;ncbi-102170426;ncbi-102177525;ncbi-102185473;ncbi-102190968;ncbi-102186622;ncbi-102187160;ncbi-102171925;ncbi-102179326;ncbi-102181726;ncbi-102186061;ncbi-102176180;ncbi-102187818;ncbi-102186819;ncbi-100861267;ncbi-102185911;ncbi-102179004;ncbi-102170627;ncbi-102170905;ncbi-102171813;ncbi-102175824	K06640+K10890+K02350+K03511+K04482+K03515+K10606+K10898+K10870+K10901+K10896+K08734+K15361+K03509+K10892+K03510+K10858+K16618+K10990+K10888+K10849+K15362+K10848
Organismal Systems	Nervous system	Retrograde endocannabinoid signaling	39	99	0.01365016	5.062838e-02	ko04723	ncbi-102191178;ncbi-102176650;ncbi-102175543;ncbi-102185804;ncbi-102189544;ncbi-102170858;ncbi-102183947;ncbi-102185727;ncbi-102170408;ncbi-102184338;ncbi-102189950;ncbi-102169019;ncbi-102187070;ncbi-102186145;ncbi-102171922;ncbi-102168302;ncbi-102186912;ncbi-102174706;ncbi-102189174;ncbi-100861087;ncbi-102184919;ncbi-102189798;ncbi-100861292;ncbi-102173379;ncbi-102183962;ncbi-102174574;ncbi-1021…	K04538+K04997+K04347+K04630+K13985+K04959+K05175+K05181+K04440+K05181+K04634+K08043+K04536+K04534+K08042+K05181+K13700+K04851+K04441+K04440+K08048+K08045+K04850+K04345+K05175+K04539+K04849+K05858+K05858+K15291+K05198+K04371+K02677+K04958+K04960+K13806+K02677+K08049+K04604
Organismal Systems	Nervous system	Cholinergic synapse	42	108	0.01375963	5.062838e-02	ko04725	ncbi-102191178;ncbi-102168391;ncbi-102185042;ncbi-102176650;ncbi-102186065;ncbi-102175543;ncbi-102179343;ncbi-102185804;ncbi-102190378;ncbi-102169456;ncbi-102170199;ncbi-102170858;ncbi-102175934;ncbi-102189950;ncbi-102190520;ncbi-102169019;ncbi-102174051;ncbi-102187070;ncbi-102186145;ncbi-102188710;ncbi-102171922;ncbi-102174706;ncbi-102182099;ncbi-102184919;ncbi-102189798;ncbi-100861292;ncbi-1021…	K04538+K00922+K00922+K04997+K05870+K04347+K02649+K04630+K09047+K04130+K09048+K04959+K04515+K04634+K04368+K08043+K04456+K04536+K04534+K02649+K08042+K04851+K04131+K08048+K08045+K04850+K04345+K05869+K04447+K05703+K04539+K04849+K05858+K05858+K04371+K02677+K04809+K04958+K04960+K02677+K08049+K04926
Environmental Information Processing	Signal transduction	TNF signaling pathway	42	108	0.01375963	5.062838e-02	ko04668	ncbi-102168391;ncbi-102185042;ncbi-102180634;ncbi-102186065;ncbi-102179343;ncbi-102190378;ncbi-102170199;ncbi-102180018;ncbi-102175660;ncbi-102170408;ncbi-102172156;ncbi-102190520;ncbi-102191813;ncbi-102174051;ncbi-102170997;ncbi-102169516;ncbi-102188710;ncbi-102189174;ncbi-102181262;ncbi-100861343;ncbi-100861087;ncbi-102174895;ncbi-106502021;ncbi-102190310;ncbi-102182975;ncbi-102172719;ncbi-1021…	K00922+K00922+K04450+K05870+K02649+K09047+K09048+K17065+K02580+K04440+K04426+K04368+K05632+K04456+K06494+K04433+K02649+K04441+K04467+K04397+K04440+K06527+K05629+K03158+K03172+K04427+K04404+K04445+K05173+K03173+K04415+K16060+K15637+K04724+K04371+K08849+K04430+K03174+K02861+K04390+K09558+K12793
Organismal Systems	Environmental adaptation	Circadian rhythm	15	31	0.01566313	5.513179e-02	ko04710	ncbi-100861305;ncbi-102186065;ncbi-102171295;ncbi-102189276;ncbi-100860875;ncbi-102178645;ncbi-102187802;ncbi-102181338;ncbi-102169928;ncbi-102180727;ncbi-102175105;ncbi-106502595;ncbi-102184351;ncbi-102187079;ncbi-102184871	K08532+K05870+K07198+K03347+K08533+K02633+K08959+K07198+K07199+K07200+K02223+K09026+K10269+K03362+K03362
Organismal Systems	Endocrine system	Insulin signaling pathway	50	133	0.01570353	5.513179e-02	ko04910	ncbi-100860943;ncbi-100861308;ncbi-100860902;ncbi-102176363;ncbi-102168391;ncbi-102179047;ncbi-102185042;ncbi-102180441;ncbi-102171295;ncbi-102179343;ncbi-102184413;ncbi-102170408;ncbi-102168996;ncbi-102190520;ncbi-102184154;ncbi-102185007;ncbi-102168356;ncbi-102185385;ncbi-102190893;ncbi-102174051;ncbi-102188970;ncbi-100861224;ncbi-102173122;ncbi-102188710;ncbi-102181338;ncbi-102169434;ncbi-1021…	K07207+K07208+K07203+K03083+K00922+K06069+K00922+K03259+K07198+K02649+K03259+K04440+K04527+K04368+K03099+K02183+K00844+K04707+K13296+K04456+K00693+K11262+K07204+K02649+K07198+K07192+K00844+K04440+K07190+K07199+K05695+K04739+K04365+K07200+K04345+K00688+K03099+K06269+K06277+K07206+K05696+K01946+K04371+K07190+K00665+K04739+K06276+K04739+K06086+K04707
Environmental Information Processing	Signal transduction	TGF-beta signaling pathway	33	82	0.01574958	5.513179e-02	ko04350	ncbi-100860926;ncbi-102174882;ncbi-100860918;ncbi-102187642;ncbi-102189276;ncbi-102180667;ncbi-102187767;ncbi-100860971;ncbi-102189962;ncbi-102175489;ncbi-102170070;ncbi-100861228;ncbi-102173331;ncbi-102171022;ncbi-102188455;ncbi-100861019;ncbi-102187383;ncbi-100861211;ncbi-102175016;ncbi-102188136;ncbi-102169389;ncbi-102169293;ncbi-102190794;ncbi-102176620;ncbi-102179111;ncbi-102176988;ncbi-1021…	K04675+K13568+K04670+K04679+K03347+K16790+K04674+K16857+K13377+K16791+K03456+K13376+K04678+K04514+K04500+K04501+K04498+K13578+K04382+K04679+K04677+K04500+K19559+K04683+K04681+K04676+K04371+K13375+K04671+K04388+K16620+K04498+K04673
Metabolism	Lipid metabolism	Fatty acid degradation	19	42	0.01624337	5.513179e-02	ko00071	ncbi-102185694;ncbi-102187125;ncbi-102188776;ncbi-102189046;ncbi-102172372;ncbi-102170543;ncbi-102173497;ncbi-102177304;ncbi-102177588;ncbi-102190925;ncbi-102180988;ncbi-102171856;ncbi-102176568;ncbi-102170734;ncbi-102170570;ncbi-102183474;ncbi-102174989;ncbi-102187923;ncbi-102181277	K01897+K14085+K07509+K07515+K00626+K00128+K19524+K01897+K09478+K00249+K08766+K00022+K00255+K00232+K13239+K07508+K00149+K08765+K01897
Organismal Systems	Nervous system	Neurotrophin signaling pathway	43	112	0.01628701	5.513179e-02	ko04722	ncbi-102176363;ncbi-102168391;ncbi-102185042;ncbi-102191283;ncbi-102170013;ncbi-102179343;ncbi-102171575;ncbi-102170949;ncbi-102178333;ncbi-102189012;ncbi-102175934;ncbi-102175660;ncbi-102170408;ncbi-102180223;ncbi-102172156;ncbi-102190520;ncbi-102170427;ncbi-102184154;ncbi-102182879;ncbi-102169397;ncbi-102174051;ncbi-102188710;ncbi-102187530;ncbi-102189174;ncbi-100861087;ncbi-102174360;ncbi-1021…	K03083+K00922+K00922+K04373+K12388+K02649+K04733+K12461+K04732+K12463+K04515+K02580+K04440+K04360+K04426+K04368+K04463+K03099+K04505+K08846+K04456+K02649+K04416+K04441+K04440+K04365+K05869+K09408+K04373+K04445+K03099+K12460+K06619+K06277+K09593+K07293+K04371+K05859+K04421+K06276+K04373+K03176+K04373
Organismal Systems	Endocrine system	Glucagon signaling pathway	39	100	0.01632823	5.513179e-02	ko04922	ncbi-102180634;ncbi-102186065;ncbi-102171295;ncbi-102190378;ncbi-102170199;ncbi-102170858;ncbi-100861393;ncbi-102175934;ncbi-102189950;ncbi-102189490;ncbi-102182602;ncbi-102190893;ncbi-102174051;ncbi-102188970;ncbi-102173497;ncbi-100861224;ncbi-102181338;ncbi-102171922;ncbi-102180824;ncbi-102183305;ncbi-102169928;ncbi-102180727;ncbi-102187383;ncbi-102176770;ncbi-102173379;ncbi-102179767;ncbi-1021…	K04450+K05870+K07198+K09047+K09048+K04959+K07294+K04515+K04634+K17491+K06268+K13296+K04456+K00693+K19524+K11262+K07198+K08042+K11411+K07190+K07199+K07200+K04498+K04348+K04345+K04348+K00688+K05858+K05858+K04632+K16311+K01946+K07190+K17491+K04958+K04960+K04498+K04348+K08765
Environmental Information Processing	Signal transduction	HIF-1 signaling pathway	39	100	0.01632823	5.513179e-02	ko04066	ncbi-100861391;ncbi-100860902;ncbi-102172197;ncbi-102168391;ncbi-102185042;ncbi-102172205;ncbi-102186251;ncbi-102180441;ncbi-102179343;ncbi-102175934;ncbi-102175660;ncbi-102184413;ncbi-102168996;ncbi-102169100;ncbi-102182698;ncbi-102190520;ncbi-102168356;ncbi-102174051;ncbi-102181989;ncbi-102186154;ncbi-102188710;ncbi-102190759;ncbi-102175938;ncbi-102183027;ncbi-102191269;ncbi-102187383;ncbi-1065…	K08268+K07203+K06503+K00922+K00922+K14736+K12077+K03259+K02649+K04515+K02580+K03259+K04527+K05121+K05132+K04368+K00844+K04456+K05083+K04692+K02649+K00844+K08008+K09097+K05133+K04498+K04357+K05096+K03870+K05467+K04371+K05859+K13241+K02677+K05087+K04361+K04498+K02677+K05055
Organismal Systems	Nervous system	GABAergic synapse	33	83	0.01911657	6.379600e-02	ko04727	ncbi-102191178;ncbi-102188907;ncbi-102174784;ncbi-102171285;ncbi-102175543;ncbi-102185804;ncbi-102183947;ncbi-102185727;ncbi-102184338;ncbi-102186689;ncbi-102169019;ncbi-102187070;ncbi-102186145;ncbi-102182439;ncbi-102190729;ncbi-102171922;ncbi-102168302;ncbi-102174706;ncbi-102184919;ncbi-102189798;ncbi-102191403;ncbi-100861292;ncbi-102173379;ncbi-102183962;ncbi-102174574;ncbi-102191246;ncbi-1021…	K04538+K01425+K15375+K15374+K04347+K04630+K05175+K05181+K05181+K04615+K08043+K04536+K04534+K08341+K06027+K08042+K05181+K04851+K08048+K08045+K14990+K04850+K04345+K05175+K04539+K15376+K04849+K05704+K05704+K02677+K04615+K02677+K08049
Environmental Information Processing	Signal transduction	Calcium signaling pathway	66	184	0.019452	6.416924e-02	ko04020	ncbi-102180455;ncbi-102169456;ncbi-102185434;ncbi-102170858;ncbi-102175934;ncbi-102174007;ncbi-102172881;ncbi-102189950;ncbi-102184810;ncbi-102182788;ncbi-102191052;ncbi-102185007;ncbi-102182602;ncbi-102169019;ncbi-102174144;ncbi-102171809;ncbi-102173324;ncbi-102174145;ncbi-102174960;ncbi-102189152;ncbi-102181989;ncbi-102171922;ncbi-102174706;ncbi-102182099;ncbi-102169457;ncbi-102183305;ncbi-1021…	K13755+K04130+K13755+K04959+K04515+K04363+K01242+K04634+K05871+K04135+K04963+K02183+K06268+K08043+K04197+K16056+K05218+K05220+K05853+K00911+K05083+K08042+K04851+K04131+K15040+K07190+K08048+K00907+K05850+K04850+K04856+K04348+K04345+K04637+K05862+K05869+K04348+K05849+K04849+K05858+K05858+K13755+K04632+K05850+K04852+K13240+K05859+K07190+K04961+K05849+K13241+K02677+K05857+K04809+K04361+K04958+K04960+…
Human Diseases	Cancers	Non-small cell lung cancer	24	57	0.02035023	6.636950e-02	ko05223	ncbi-102168391;ncbi-102185042;ncbi-102179343;ncbi-102190520;ncbi-102184154;ncbi-102183886;ncbi-102174051;ncbi-102174681;ncbi-102181989;ncbi-102188710;ncbi-102171952;ncbi-102174360;ncbi-106502173;ncbi-102188676;ncbi-102185660;ncbi-102187234;ncbi-102185193;ncbi-102186040;ncbi-102180337;ncbi-102180890;ncbi-102172767;ncbi-102169535;ncbi-102184966;ncbi-102172114	K00922+K00922+K02649+K04368+K03099+K06618+K04456+K04399+K05083+K02649+K08528+K04365+K04357+K09408+K03099+K15420+K04411+K04371+K05859+K02677+K04361+K06620+K06276+K02677
Organismal Systems	Circulatory system	Vascular smooth muscle contraction	48	129	0.02152914	6.942543e-02	ko04270	ncbi-100861577;ncbi-100861156;ncbi-102168220;ncbi-102188560;ncbi-102183294;ncbi-102170858;ncbi-102189950;ncbi-102182788;ncbi-102190520;ncbi-102185007;ncbi-102178279;ncbi-102169016;ncbi-102169019;ncbi-102181692;ncbi-102178087;ncbi-102184168;ncbi-102179302;ncbi-102174494;ncbi-102178930;ncbi-102174144;ncbi-102171922;ncbi-102174706;ncbi-102171022;ncbi-102182753;ncbi-102191486;ncbi-102184919;ncbi-1021…	K12324+K04577+K01047+K12327+K06270+K04959+K04634+K04135+K04368+K02183+K12315+K18050+K08043+K17388+K12755+K12318+K07532+K12337+K16342+K04197+K08042+K04851+K04514+K07376+K12313+K08048+K08045+K00907+K04365+K04850+K04345+K18051+K06269+K05858+K05858+K18052+K04632+K12318+K12319+K04371+K02677+K04958+K04960+K00907+K02677+K08049+K04346+K04936
Cellular Processes	Transport and catabolism	Lysosome	46	123	0.02192884	6.992863e-02	ko04142	ncbi-100750233;ncbi-100750234;ncbi-102183473;ncbi-102183747;ncbi-102170013;ncbi-102188105;ncbi-102190297;ncbi-102177626;ncbi-102186119;ncbi-102173571;ncbi-102173009;ncbi-102175505;ncbi-102187702;ncbi-102185295;ncbi-102179509;ncbi-102191560;ncbi-102191183;ncbi-102178493;ncbi-102188808;ncbi-102191665;ncbi-102182749;ncbi-102190099;ncbi-102169733;ncbi-102189191;ncbi-102177702;ncbi-102190935;ncbi-1021…	K01137+K01192+K01371+K01368+K12388+K01074+K12347+K12305+K12301+K12397+K12400+K12307+K05656+K12392+K12391+K12399+K01369+K12309+K13444+K19363+K12389+K01444+K12348+K12398+K12394+K12347+K08239+K12393+K04644+K06564+K12399+K01135+K01202+K08568+K12387+K02154+K01374+K04646+K02154+K12404+K12386+K12381+K12395+K01052+K01379+K06528
Human Diseases	Infectious diseases	HTLV-I infection	88	255	0.02300727	7.256139e-02	ko05166	ncbi-100861185;ncbi-100861259;ncbi-100860919;ncbi-102176363;ncbi-102168391;ncbi-102178489;ncbi-102185042;ncbi-102185873;ncbi-102177477;ncbi-102180634;ncbi-102186065;ncbi-102179343;ncbi-102175660;ncbi-102183223;ncbi-102174007;ncbi-102186684;ncbi-102187767;ncbi-102176044;ncbi-102176047;ncbi-102175583;ncbi-102189962;ncbi-102170324;ncbi-102171795;ncbi-102182602;ncbi-102169019;ncbi-102183886;ncbi-1021…	K06464+K09052+K02678+K03083+K00922+K06640+K00922+K07831+K02678+K04450+K05870+K02649+K02580+K03351+K04363+K03355+K04674+K03120+K06637+K06271+K13377+K03348+K14290+K06268+K08043+K06618+K09421+K13376+K04456+K03354+K06641+K02649+K04416+K08042+K16334+K04378+K04500+K04501+K04467+K02180+K15040+K04725+K08048+K06527+K11217+K08045+K12076+K09053+K03158+K04498+K04348+K08054+K04345+K15304+K06751+K05862+K06271+…
Metabolism	Glycan biosynthesis and metabolism	Glycosaminoglycan biosynthesis - chondroitin sulfate / dermatan sulfate	10	19	0.02382581	7.432617e-02	ko00532	ncbi-102184407;ncbi-102179324;ncbi-102178593;ncbi-102179262;ncbi-102175464;ncbi-102174473;ncbi-102168453;ncbi-102179349;ncbi-102185714;ncbi-102172516	K01017+K13499+K00771+K08106+K01020+K01794+K03193+K00746+K00746+K10158
Organismal Systems	Immune system	Leukocyte transendothelial migration	43	115	0.02616271	8.073869e-02	ko04670	ncbi-100861185;ncbi-102189619;ncbi-102168391;ncbi-102185042;ncbi-102189645;ncbi-102179343;ncbi-102185804;ncbi-102188026;ncbi-102189579;ncbi-102176528;ncbi-102184810;ncbi-102181692;ncbi-102178087;ncbi-102177814;ncbi-102184364;ncbi-102177274;ncbi-102185782;ncbi-102188710;ncbi-102189174;ncbi-102171022;ncbi-102175348;ncbi-102180100;ncbi-102172326;ncbi-102188740;ncbi-102175938;ncbi-102174895;ncbi-1021…	K06464+K06735+K00922+K00922+K05730+K02649+K04630+K08016+K05691+K07363+K05871+K17388+K12755+K05725+K01398+K05732+K06088+K02649+K04441+K04514+K12757+K06461+K05699+K05700+K08008+K06527+K08007+K05702+K05699+K05691+K06483+K04351+K06514+K05690+K07293+K05859+K05699+K06471+K02677+K13709+K02677+K05718+K10031
Metabolism	Nucleotide metabolism	Purine metabolism	62	174	0.02645936	8.078549e-02	ko00230	ncbi-100861577;ncbi-102179145;ncbi-102182002;ncbi-102181829;ncbi-102180455;ncbi-102185434;ncbi-102186665;ncbi-102168704;ncbi-102186940;ncbi-102191780;ncbi-102187926;ncbi-102181376;ncbi-102175015;ncbi-102187471;ncbi-102178067;ncbi-102173387;ncbi-102177626;ncbi-102179199;ncbi-102189125;ncbi-102190136;ncbi-102176969;ncbi-102190609;ncbi-102169019;ncbi-102173102;ncbi-102184168;ncbi-102190893;ncbi-1021…	K12324+K13758+K00939+K00939+K13755+K13755+K03021+K19021+K01756+K13762+K13811+K03010+K00893+K13988+K03024+K03026+K12305+K18436+K01081+K00962+K03002+K02999+K08043+K10808+K12318+K13296+K10807+K01939+K00940+K08042+K00939+K00940+K02685+K11265+K00364+K01081+K06928+K00856+K03018+K08048+K13293+K01835+K08045+K15779+K01951+K01513+K18438+K18437+K00939+K13755+K01488+K18436+K03504+K12318+K12319+K13293+K18437+…
Human Diseases	Cancers	Chronic myeloid leukemia	29	73	0.0272249	8.224786e-02	ko05220	ncbi-102168391;ncbi-102182261;ncbi-102185042;ncbi-102179343;ncbi-102173163;ncbi-102175660;ncbi-102187767;ncbi-102177165;ncbi-102190520;ncbi-102184154;ncbi-102189962;ncbi-102183886;ncbi-102185385;ncbi-100861228;ncbi-102174051;ncbi-102188710;ncbi-100861019;ncbi-102181262;ncbi-102174360;ncbi-102185660;ncbi-102184349;ncbi-102177271;ncbi-102186040;ncbi-102191364;ncbi-102185603;ncbi-100861300;ncbi-1021…	K00922+K04462+K00922+K02649+K06643+K02580+K04674+K06067+K04368+K03099+K13377+K06618+K04707+K13376+K04456+K02649+K04501+K04467+K04365+K03099+K06619+K07293+K04371+K13375+K11224+K04388+K06620+K08091+K04707
Genetic Information Processing	Folding, sorting and degradation	SNARE interactions in vesicular transport	15	33	0.02964032	8.861221e-02	ko04130	ncbi-102173624;ncbi-102191127;ncbi-102174392;ncbi-102191619;ncbi-102171343;ncbi-102189972;ncbi-102173599;ncbi-102190455;ncbi-102171480;ncbi-102177181;ncbi-102184547;ncbi-102174416;ncbi-102173330;ncbi-102178975;ncbi-102186465	K08517+K08492+K08491+K08508+K08493+K08489+K08495+K08496+K04560+K08486+K08498+K08486+K08501+K08493+K08490
Human Diseases	Cancers	Acute myeloid leukemia	22	53	0.03048566	9.019984e-02	ko05221	ncbi-100861386;ncbi-100860902;ncbi-102168391;ncbi-102185042;ncbi-102179343;ncbi-100860901;ncbi-102175660;ncbi-102190520;ncbi-102184154;ncbi-102174051;ncbi-102186154;ncbi-102188710;ncbi-102173973;ncbi-102181262;ncbi-102174360;ncbi-102185660;ncbi-102187776;ncbi-102171993;ncbi-102178465;ncbi-102186040;ncbi-102185603;ncbi-102180102	K05091+K07203+K00922+K00922+K02649+K04492+K02580+K04368+K03099+K04456+K04692+K02649+K10054+K04467+K04365+K03099+K04490+K10053+K10055+K04371+K11224+K04491
Organismal Systems	Immune system	B cell receptor signaling pathway	27	68	0.03255953	9.512821e-02	ko04662	ncbi-102176363;ncbi-102168391;ncbi-102185042;ncbi-102189645;ncbi-102179343;ncbi-102175660;ncbi-102190520;ncbi-102184154;ncbi-102190608;ncbi-102182602;ncbi-102174051;ncbi-102188710;ncbi-102181262;ncbi-102176204;ncbi-102176770;ncbi-102179767;ncbi-102185660;ncbi-102174857;ncbi-102184639;ncbi-102186615;ncbi-102186040;ncbi-102180337;ncbi-102180958;ncbi-102185210;ncbi-102173520;ncbi-102172864;ncbi-1021…	K03083+K00922+K00922+K05730+K02649+K02580+K04368+K03099+K12362+K06268+K04456+K02649+K04467+K07370+K04348+K04348+K03099+K17332+K05854+K04012+K04371+K05859+K17333+K06467+K07369+K12230+K04348
Human Diseases	Infectious diseases	Bacterial invasion of epithelial cells	32	83	0.03281426	9.512821e-02	ko05100	ncbi-102168391;ncbi-102185872;ncbi-102185042;ncbi-102182645;ncbi-102179343;ncbi-102188466;ncbi-102189847;ncbi-102189579;ncbi-102183793;ncbi-102177814;ncbi-102185385;ncbi-102170451;ncbi-102188710;ncbi-102172116;ncbi-102188740;ncbi-102168332;ncbi-102175009;ncbi-102181186;ncbi-102188650;ncbi-102170400;ncbi-102186298;ncbi-102182223;ncbi-102189765;ncbi-106502780;ncbi-102182890;ncbi-102177079;ncbi-1021…	K00922+K13744+K00922+K05717+K02649+K05747+K16939+K05691+K05753+K05725+K04707+K05689+K02649+K05757+K05700+K06106+K16939+K05099+K12366+K16938+K16939+K04644+K05691+K05704+K05704+K01528+K13736+K09593+K04646+K16938+K13708+K04707
Human Diseases	Infectious diseases	Hepatitis C	46	126	0.03369345	9.670020e-02	ko05160	ncbi-102175057;ncbi-102176363;ncbi-102168391;ncbi-102185042;ncbi-102179343;ncbi-100861393;ncbi-102175660;ncbi-102170408;ncbi-102186579;ncbi-102175025;ncbi-102184154;ncbi-102171521;ncbi-102178286;ncbi-102188690;ncbi-102170070;ncbi-102174051;ncbi-102191823;ncbi-102178475;ncbi-102186154;ncbi-102185782;ncbi-102188710;ncbi-102189174;ncbi-102175262;ncbi-102181262;ncbi-102182757;ncbi-100861087;ncbi-1021…	K05131+K03083+K00922+K00922+K02649+K07294+K02580+K04440+K12473+K16196+K03099+K16195+K12648+K03250+K03456+K04456+K01165+K13885+K04692+K06088+K02649+K04441+K16194+K04467+K05401+K04440+K14216+K11217+K04365+K05130+K03158+K04357+K11219+K04382+K04354+K04354+K04706+K03099+K08860+K03173+K11220+K04371+K03174+K04361+K02861+K06276
Environmental Information Processing	Signal transduction	Ras signaling pathway	75	218	0.03620421	1.028773e-01	ko04014	ncbi-100861386;ncbi-100860919;ncbi-102191178;ncbi-102168391;ncbi-102174434;ncbi-102185042;ncbi-102185873;ncbi-102177477;ncbi-100861145;ncbi-102168220;ncbi-102175543;ncbi-102179343;ncbi-102169728;ncbi-102183288;ncbi-102175660;ncbi-102174007;ncbi-100860836;ncbi-102170408;ncbi-102168996;ncbi-102169100;ncbi-102190520;ncbi-102184154;ncbi-102190608;ncbi-102169300;ncbi-102179782;ncbi-102168651;ncbi-1021…	K05091+K02678+K04538+K00922+K01115+K00922+K07831+K02678+K07835+K01047+K04347+K02649+K08019+K05460+K02580+K04363+K05098+K04440+K04527+K05121+K04368+K03099+K12362+K09254+K04358+K05450+K04456+K04536+K08887+K17635+K16342+K05450+K07889+K02649+K17637+K04467+K04440+K05099+K04410+K05731+K04357+K04345+K08053+K12326+K04352+K05462+K05702+K04539+K03099+K06619+K05096+K05467+K04411+K07830+K17633+K09593+K18497+…
Organismal Systems	Circulatory system	Adrenergic signaling in cardiomyocytes	52	146	0.03980867	1.120107e-01	ko04261	ncbi-100861259;ncbi-102168391;ncbi-102185042;ncbi-102191740;ncbi-102180634;ncbi-102186065;ncbi-102186539;ncbi-102179435;ncbi-102179343;ncbi-102183035;ncbi-102185804;ncbi-102190378;ncbi-102170199;ncbi-102175934;ncbi-102180482;ncbi-102189950;ncbi-102178827;ncbi-102182788;ncbi-102182878;ncbi-102185007;ncbi-102169019;ncbi-102182803;ncbi-102170070;ncbi-102174051;ncbi-102185489;ncbi-102188710;ncbi-1021…	K09052+K00922+K00922+K11583+K04450+K05870+K01539+K09290+K02649+K04858+K04630+K09047+K09048+K04515+K10375+K04634+K10374+K04135+K11584+K02183+K08043+K04863+K03456+K04456+K11584+K02649+K08042+K04851+K04441+K08048+K08045+K05850+K04850+K04354+K04345+K04382+K04354+K04354+K04445+K06269+K05858+K05858+K04632+K04351+K05850+K04371+K11584+K04838+K05742+K08049+K04962+K04926
Human Diseases	Infectious diseases	Chagas disease (American trypanosomiasis)	39	106	0.04240442	1.181560e-01	ko05142	ncbi-102168391;ncbi-102185042;ncbi-102179343;ncbi-102185804;ncbi-102171575;ncbi-102175660;ncbi-102170408;ncbi-102189950;ncbi-102187767;ncbi-102182698;ncbi-102189962;ncbi-102170070;ncbi-100861228;ncbi-102174051;ncbi-102186145;ncbi-102188710;ncbi-102189174;ncbi-102188455;ncbi-102181262;ncbi-100861087;ncbi-102191269;ncbi-102190310;ncbi-102188033;ncbi-102177052;ncbi-102175016;ncbi-102170971;ncbi-1021…	K00922+K00922+K02649+K04630+K04733+K02580+K04440+K04634+K04674+K05132+K13377+K03456+K13376+K04456+K04534+K02649+K04441+K04500+K04467+K04440+K05133+K03158+K03990+K04637+K04382+K04354+K04354+K04500+K05858+K05858+K04632+K04724+K04371+K13375+K13241+K04430+K04388+K03990+K04390
Genetic Information Processing	Replication and repair	Nucleotide excision repair	19	46	0.04475733	1.235130e-01	ko03420	ncbi-102173842;ncbi-102183790;ncbi-102178628;ncbi-102180524;ncbi-102181994;ncbi-100861324;ncbi-102181839;ncbi-102173071;ncbi-102190766;ncbi-102170128;ncbi-102185834;ncbi-102179051;ncbi-102179393;ncbi-102175217;ncbi-102186980;ncbi-102170905;ncbi-102177194;ncbi-102170831;ncbi-102175824	K06634+K10839+K10842+K03143+K10570+K03144+K10841+K10610+K10609+K10754+K10847+K10843+K10756+K10609+K03504+K10849+K02202+K10838+K10848
Genetic Information Processing	Replication and repair	Non-homologous end-joining	7	13	0.04972369	1.359114e-01	ko03450	ncbi-102185877;ncbi-102172306;ncbi-102187760;ncbi-102168345;ncbi-102176896;ncbi-102171625;ncbi-102184452	K10885+K10980+K10866+K10886+K10887+K06642+K10865
Cellular Processes	Transport and catabolism	Peroxisome	31	83	0.05387125	1.445441e-01	ko04146	ncbi-102176465;ncbi-102185694;ncbi-102178596;ncbi-102187466;ncbi-102172142;ncbi-102185835;ncbi-102181958;ncbi-102179287;ncbi-102169877;ncbi-102191256;ncbi-100860855;ncbi-102187152;ncbi-102168943;ncbi-102177304;ncbi-102178414;ncbi-102182369;ncbi-102184310;ncbi-102188922;ncbi-102170966;ncbi-100860856;ncbi-102182450;ncbi-102189489;ncbi-102179212;ncbi-102190002;ncbi-100860742;ncbi-102170734;ncbi-1021…	K00803+K01897+K05940+K13354+K12405+K08726+K13341+K13336+K13344+K13356+K03781+K13343+K00031+K01897+K05677+K08764+K13338+K05676+K13353+K04564+K12261+K05678+K00477+K00031+K13241+K00232+K07753+K13339+K01640+K13239+K01897
Human Diseases	Cancers	Bladder cancer	17	41	0.05388926	1.445441e-01	ko05219	ncbi-102173163;ncbi-102190520;ncbi-100860971;ncbi-102169967;ncbi-102183886;ncbi-102184364;ncbi-102170451;ncbi-102181989;ncbi-102174360;ncbi-106502173;ncbi-102185182;ncbi-102191054;ncbi-106502780;ncbi-102182890;ncbi-102186040;ncbi-102172767;ncbi-102169535	K06643+K04368+K16857+K08803+K06618+K01398+K05689+K05083+K04365+K04357+K08803+K04445+K05704+K05704+K04371+K04361+K06620
Human Diseases	Infectious diseases	Hepatitis B	50	144	0.0657228	1.734276e-01	ko05161	ncbi-102168391;ncbi-102185042;ncbi-102180634;ncbi-102186065;ncbi-102179343;ncbi-102190378;ncbi-102170199;ncbi-102180571;ncbi-102188830;ncbi-102175660;ncbi-102170408;ncbi-102187767;ncbi-102184810;ncbi-102190520;ncbi-102189962;ncbi-102183886;ncbi-102178286;ncbi-102175223;ncbi-100861228;ncbi-102174051;ncbi-102174681;ncbi-102186154;ncbi-102188710;ncbi-102187530;ncbi-100861019;ncbi-102185891;ncbi-1021…	K00922+K00922+K04450+K05870+K02649+K09047+K09048+K11225+K02084+K02580+K04440+K04674+K05871+K04368+K13377+K06618+K12648+K16197+K13376+K04456+K04399+K04692+K02649+K04416+K04501+K01110+K04467+K05401+K04440+K10610+K11217+K05130+K04498+K05704+K16197+K05704+K17332+K11220+K04371+K17333+K13375+K06255+K04430+K11224+K02677+K06620+K04498+K02677+K04390+K05403
Organismal Systems	Immune system	T cell receptor signaling pathway	37	103	0.06586625	1.734276e-01	ko04660	ncbi-102176363;ncbi-102168391;ncbi-102185042;ncbi-102189995;ncbi-102189645;ncbi-102179343;ncbi-102175660;ncbi-102188484;ncbi-102176528;ncbi-102190520;ncbi-102184154;ncbi-102182602;ncbi-102185385;ncbi-102174051;ncbi-102173490;ncbi-102188710;ncbi-102189174;ncbi-102181262;ncbi-102176919;ncbi-102178485;ncbi-102176770;ncbi-102179767;ncbi-102179673;ncbi-102172719;ncbi-102185660;ncbi-102180601;ncbi-1021…	K03083+K00922+K00922+K07365+K05730+K02649+K02580+K07364+K07363+K04368+K03099+K06268+K04707+K04456+K06478+K02649+K04441+K04467+K04410+K12076+K04348+K04348+K05703+K04427+K03099+K07365+K06459+K18052+K04415+K17332+K04371+K17333+K07369+K06276+K04348+K04409+K04707
Metabolism	Lipid metabolism	Glycerolipid metabolism	24	63	0.06722893	1.748551e-01	ko00561	ncbi-102185127;ncbi-102171567;ncbi-102176295;ncbi-102176096;ncbi-102175275;ncbi-102180745;ncbi-102187125;ncbi-102185364;ncbi-102191623;ncbi-102180603;ncbi-102174853;ncbi-102170543;ncbi-102183908;ncbi-102173798;ncbi-102176386;ncbi-102171485;ncbi-102189384;ncbi-100860750;ncbi-102188869;ncbi-102183913;ncbi-102182744;ncbi-102174989;ncbi-102170580;ncbi-102170215	K14458+K01080+K00901+K09881+K00901+K13506+K14085+K13523+K13513+K15728+K00901+K00128+K00901+K15728+K00629+K00901+K00901+K01059+K13517+K01080+K13517+K00149+K19007+K00864
Environmental Information Processing	Signal transduction	VEGF signaling pathway	23	60	0.0676269	1.748551e-01	ko04370	ncbi-102168391;ncbi-102185042;ncbi-102188638;ncbi-102179343;ncbi-100860836;ncbi-102190520;ncbi-102182602;ncbi-102177814;ncbi-102174051;ncbi-102174681;ncbi-102178930;ncbi-102188710;ncbi-102189174;ncbi-102176770;ncbi-102179767;ncbi-106502780;ncbi-102182890;ncbi-102174857;ncbi-102186040;ncbi-102180337;ncbi-102180890;ncbi-102172114;ncbi-102184033	K00922+K00922+K04393+K02649+K05098+K04368+K06268+K05725+K04456+K04399+K16342+K02649+K04441+K04348+K04348+K05704+K05704+K17332+K04371+K05859+K02677+K02677+K04348
Environmental Information Processing	Signal transduction	Wnt signaling pathway	47	135	0.06973577	1.786979e-01	ko04310	ncbi-102176363;ncbi-102189276;ncbi-102177417;ncbi-102175934;ncbi-100860901;ncbi-102188662;ncbi-102170408;ncbi-102170322;ncbi-102182879;ncbi-102182602;ncbi-102181692;ncbi-102173591;ncbi-102169344;ncbi-100861019;ncbi-100861087;ncbi-102184888;ncbi-102185417;ncbi-102187383;ncbi-102176770;ncbi-102170182;ncbi-102173379;ncbi-102179767;ncbi-102172719;ncbi-102184724;ncbi-102191141;ncbi-102187776;ncbi-1021…	K03083+K03347+K03068+K04515+K04492+K02165+K04440+K04512+K04505+K06268+K17388+K04493+K04499+K04501+K04440+K08110+K04510+K04498+K04348+K04508+K04345+K04348+K04427+K02085+K04494+K04490+K05858+K05858+K02375+K03097+K17332+K04506+K17333+K04468+K02677+K04385+K03362+K04511+K04512+K02157+K04498+K02677+K03362+K04491+K04348+K03068+K03068
Metabolism	Glycan biosynthesis and metabolism	Glycosaminoglycan biosynthesis - heparan sulfate / heparin	11	25	0.07395838	1.865196e-01	ko00534	ncbi-102183844;ncbi-102174373;ncbi-102169088;ncbi-102174299;ncbi-102176690;ncbi-102182809;ncbi-102178593;ncbi-102171771;ncbi-102178172;ncbi-102182243;ncbi-102172516	K02513+K02579+K01024+K02576+K08104+K02366+K00771+K02578+K02370+K02367+K10158
Metabolism	Metabolism of cofactors and vitamins	Thiamine metabolism	3	4	0.07408792	1.865196e-01	ko00730	ncbi-102188829;ncbi-102177176;ncbi-102190853	K00949+K04487+K06928
Environmental Information Processing	Signal transduction	cAMP signaling pathway	67	200	0.07564245	1.884205e-01	ko04024	ncbi-100861291;ncbi-102168391;ncbi-102174434;ncbi-102185042;ncbi-102186065;ncbi-102186539;ncbi-102189645;ncbi-102179343;ncbi-102185804;ncbi-102190378;ncbi-102169456;ncbi-102170199;ncbi-102183294;ncbi-102168704;ncbi-100861393;ncbi-102175934;ncbi-102175660;ncbi-102170408;ncbi-102184425;ncbi-102186689;ncbi-102187048;ncbi-102190520;ncbi-102180049;ncbi-102169019;ncbi-102181692;ncbi-102170612;ncbi-1021…	K04247+K00922+K01115+K00922+K05870+K01539+K05730+K02649+K04630+K09047+K04130+K09048+K06270+K19021+K07294+K04515+K02580+K04440+K12490+K04615+K06225+K04368+K04950+K08043+K17388+K05673+K12755+K13296+K04456+K04197+K06231+K16056+K02649+K08042+K04851+K11265+K04514+K04440+K08048+K13293+K05031+K08045+K06230+K04365+K05850+K05731+K04850+K04498+K04345+K05869+K05702+K06269+K04632+K04351+K07830+K05850+K05198+…
Organismal Systems	Digestive system	Gastric acid secretion	27	73	0.07658184	1.884205e-01	ko04971	ncbi-102186539;ncbi-102185804;ncbi-102170858;ncbi-102175934;ncbi-102189950;ncbi-102169019;ncbi-102190244;ncbi-102179222;ncbi-102171922;ncbi-102182099;ncbi-102184919;ncbi-102179446;ncbi-102189798;ncbi-102190641;ncbi-102173379;ncbi-102181781;ncbi-102188148;ncbi-102180505;ncbi-102189140;ncbi-102180890;ncbi-102188092;ncbi-102184768;ncbi-102179249;ncbi-102181454;ncbi-102172114;ncbi-102188104;ncbi-1021…	K01539+K04630+K04959+K04515+K04634+K08043+K13962+K04913+K08042+K04131+K08048+K05031+K08045+K00907+K04345+K08007+K05858+K05858+K04632+K02677+K04958+K04960+K05742+K00907+K02677+K08049+K04926
Human Diseases	Cancers	Thyroid cancer	12	28	0.07681255	1.884205e-01	ko05216	ncbi-102181812;ncbi-102179435;ncbi-100860901;ncbi-102190520;ncbi-102176447;ncbi-102170451;ncbi-102174360;ncbi-102187776;ncbi-102186040;ncbi-102180102;ncbi-102172968;ncbi-102172584	K09292+K09290+K04492+K04368+K09291+K05689+K04365+K04490+K04371+K04491+K09288+K03176
Human Diseases	Substance dependence	Amphetamine addiction	23	61	0.08010828	1.948396e-01	ko05031	ncbi-102180634;ncbi-102186065;ncbi-102190378;ncbi-102170199;ncbi-102175934;ncbi-102182602;ncbi-102174706;ncbi-102171480;ncbi-102180824;ncbi-102189798;ncbi-100861292;ncbi-102176770;ncbi-102173379;ncbi-102187484;ncbi-102179767;ncbi-102170985;ncbi-100860866;ncbi-102189140;ncbi-102168378;ncbi-102180890;ncbi-102172114;ncbi-102184033;ncbi-102180115	K04450+K05870+K09047+K09048+K04515+K06268+K04851+K04560+K11411+K08045+K04850+K04348+K04345+K05869+K04348+K06269+K15840+K04632+K05198+K02677+K02677+K04348+K00274
Organismal Systems	Immune system	Fc gamma R-mediated phagocytosis	32	89	0.08181322	1.971098e-01	ko04666	ncbi-102168391;ncbi-102174434;ncbi-102185042;ncbi-102174079;ncbi-102189645;ncbi-102171567;ncbi-102179343;ncbi-102188466;ncbi-102186592;ncbi-102183793;ncbi-102190520;ncbi-102169016;ncbi-102174051;ncbi-102173490;ncbi-102171364;ncbi-102188710;ncbi-102172116;ncbi-102187022;ncbi-102179542;ncbi-102188413;ncbi-102190427;ncbi-102170442;ncbi-102184639;ncbi-102186040;ncbi-102180337;ncbi-102180890;ncbi-1021…	K00922+K01115+K00922+K00889+K05730+K01080+K02649+K05747+K00889+K05753+K04368+K18050+K04456+K06478+K05744+K02649+K05757+K05768+K12562+K12488+K06083+K12488+K05854+K04371+K05859+K02677+K12367+K01080+K12559+K02677+K04409+K08091
Organismal Systems	Excretory system	Vasopressin-regulated water reabsorption	18	46	0.08241523	1.971098e-01	ko04962	ncbi-102186065;ncbi-102190378;ncbi-102170199;ncbi-102188223;ncbi-102188867;ncbi-102169019;ncbi-102185034;ncbi-102190729;ncbi-102171396;ncbi-102183933;ncbi-102173379;ncbi-102175305;ncbi-102189140;ncbi-102187993;ncbi-102171895;ncbi-102180974;ncbi-102177286;ncbi-102188104	K05870+K09047+K09048+K07904+K10417+K08043+K07889+K06027+K10427+K10415+K04345+K04648+K04632+K10415+K10414+K10413+K10416+K08049
Organismal Systems	Endocrine system	Insulin secretion	30	83	0.08461727	2.007038e-01	ko04911	ncbi-102180634;ncbi-102186065;ncbi-102186539;ncbi-102190378;ncbi-102170199;ncbi-102175934;ncbi-102189950;ncbi-102185838;ncbi-102169019;ncbi-102171922;ncbi-102174706;ncbi-102171480;ncbi-102182099;ncbi-102184919;ncbi-102189798;ncbi-100861292;ncbi-102173379;ncbi-102188148;ncbi-102180505;ncbi-102189140;ncbi-102184383;ncbi-102168840;ncbi-102182435;ncbi-102180890;ncbi-102184768;ncbi-102172114;ncbi-1021…	K04450+K05870+K01539+K09047+K09048+K04515+K04634+K04943+K08043+K08042+K04851+K04560+K04131+K08048+K08045+K04850+K04345+K05858+K05858+K04632+K04351+K15297+K04979+K02677+K04960+K02677+K08049+K04962+K04936+K04944
Organismal Systems	Digestive system	Pancreatic secretion	34	96	0.0898136	2.112828e-01	ko04972	ncbi-102177932;ncbi-102168220;ncbi-102186539;ncbi-102170858;ncbi-102175283;ncbi-102172881;ncbi-102187671;ncbi-102189950;ncbi-102188223;ncbi-102169019;ncbi-102174414;ncbi-102174960;ncbi-102171922;ncbi-102188005;ncbi-102182099;ncbi-102184919;ncbi-102179446;ncbi-102189798;ncbi-102174093;ncbi-102173836;ncbi-102188148;ncbi-102180505;ncbi-102189140;ncbi-102189144;ncbi-102180890;ncbi-102188092;ncbi-1021…	K04964+K01047+K01539+K04959+K13575+K01242+K07884+K04634+K07904+K08043+K01346+K05853+K08042+K07886+K04131+K08048+K05031+K08045+K05850+K10951+K05858+K05858+K04632+K05850+K02677+K04958+K04960+K05742+K05853+K02677+K08049+K04962+K04936+K04926
Human Diseases	Cancers	Central carbon metabolism in cancer	24	65	0.09278825	2.165059e-01	ko05230	ncbi-100861386;ncbi-100861391;ncbi-100860902;ncbi-102168391;ncbi-102185042;ncbi-102186251;ncbi-102188907;ncbi-102179343;ncbi-102174007;ncbi-102190520;ncbi-102168356;ncbi-102174051;ncbi-102176550;ncbi-102181989;ncbi-102188710;ncbi-102185891;ncbi-102190759;ncbi-102181186;ncbi-102169167;ncbi-102186040;ncbi-102172767;ncbi-102170938;ncbi-102180282;ncbi-102172584	K05091+K08268+K07203+K00922+K00922+K12077+K01425+K02649+K04363+K04368+K00844+K04456+K05616+K05083+K02649+K01110+K00844+K05099+K14634+K04371+K04361+K05093+K04362+K03176
Organismal Systems	Sensory system	Inflammatory mediator regulation of TRP channels	37	106	0.09553261	2.211118e-01	ko04750	ncbi-102188711;ncbi-102168391;ncbi-102185042;ncbi-102179343;ncbi-102170858;ncbi-102175934;ncbi-102170408;ncbi-102189950;ncbi-102169016;ncbi-102169019;ncbi-102178930;ncbi-102169516;ncbi-102188710;ncbi-102171922;ncbi-102189174;ncbi-100861087;ncbi-102184919;ncbi-102190572;ncbi-102184867;ncbi-102189798;ncbi-102173379;ncbi-102174214;ncbi-102187231;ncbi-102170985;ncbi-102188148;ncbi-102180505;ncbi-1021…	K04723+K00922+K00922+K02649+K04959+K04515+K04440+K04634+K18050+K08043+K16342+K04433+K02649+K08042+K04441+K04440+K08048+K07418+K07418+K08045+K04345+K18051+K04386+K06269+K05858+K05858+K18052+K04632+K05704+K05704+K05859+K02677+K04958+K04960+K02677+K08049+K03176
Genetic Information Processing	Replication and repair	Homologous recombination	12	29	0.0980666	2.251609e-01	ko03440	ncbi-102176939;ncbi-102187760;ncbi-102177525;ncbi-102174307;ncbi-102186978;ncbi-102187160;ncbi-102171925;ncbi-102189460;ncbi-102168649;ncbi-102184452;ncbi-102186980;ncbi-102185773	K03111+K10866+K04482+K10869+K10877+K10870+K10901+K10879+K10867+K10865+K03504+K10871
Human Diseases	Cancers	Glioma	23	63	0.1094629	2.493322e-01	ko05214	ncbi-100860902;ncbi-102168391;ncbi-102185042;ncbi-102179343;ncbi-102173163;ncbi-102175934;ncbi-102174007;ncbi-102190520;ncbi-102184154;ncbi-102183886;ncbi-102174051;ncbi-102188710;ncbi-102185891;ncbi-102174360;ncbi-106502173;ncbi-102185660;ncbi-102186040;ncbi-102180337;ncbi-102180890;ncbi-100861165;ncbi-102172767;ncbi-102169535;ncbi-102172114	K07203+K00922+K00922+K02649+K06643+K04515+K04363+K04368+K03099+K06618+K04456+K02649+K01110+K04365+K04357+K03099+K04371+K05859+K02677+K05087+K04361+K06620+K02677
Human Diseases	Infectious diseases	Influenza A	53	159	0.112235	2.536334e-01	ko05164	ncbi-102175057;ncbi-102176363;ncbi-102187165;ncbi-102168391;ncbi-102185042;ncbi-102180634;ncbi-102168780;ncbi-102179343;ncbi-102171575;ncbi-102175660;ncbi-102170408;ncbi-102175959;ncbi-102182698;ncbi-102190520;ncbi-102175025;ncbi-102171521;ncbi-102171795;ncbi-102188328;ncbi-102178286;ncbi-102191442;ncbi-102174051;ncbi-102174681;ncbi-102191823;ncbi-102175606;ncbi-102169516;ncbi-102188710;ncbi-1021…	K05131+K03083+K15042+K00922+K00922+K04450+K15044+K02649+K04733+K02580+K04440+K04722+K05132+K04368+K16196+K16195+K14290+K09523+K12648+K14297+K04456+K04399+K01165+K15046+K04433+K02649+K10054+K04441+K16194+K05401+K04440+K10652+K14216+K11217+K05133+K05130+K03158+K04498+K11219+K05862+K12967+K04447+K14754+K14396+K08860+K11220+K04371+K15047+K04430+K01349+K12812+K04498+K04390
Metabolism	Metabolism of cofactors and vitamins	One carbon pool by folate	8	18	0.1137849	2.549777e-01	ko00670	ncbi-102188941;ncbi-102191336;ncbi-102186214;ncbi-102172393;ncbi-102189931;ncbi-102188948;ncbi-102184159;ncbi-102172599	K00287+K00604+K00288+K01934+K00289+K13402+K13403+K00548
Genetic Information Processing	Translation	Ribosome biogenesis in eukaryotes	28	79	0.1146067	2.549777e-01	ko03008	ncbi-102171656;ncbi-102178771;ncbi-102182735;ncbi-102174252;ncbi-102177675;ncbi-102183321;ncbi-102180940;ncbi-102171795;ncbi-102169767;ncbi-102168926;ncbi-102184270;ncbi-102180415;ncbi-102171455;ncbi-102183260;ncbi-102180252;ncbi-102175514;ncbi-102172390;ncbi-102190644;ncbi-102177754;ncbi-102184112;ncbi-102171405;ncbi-102182945;ncbi-102174122;ncbi-102169710;ncbi-102171526;ncbi-102175136;ncbi-1021…	K07562+K12618+K14552+K14565+K14556+K14554+K11108+K14290+K14546+K14521+K14571+K14575+K14548+K03538+K14557+K14553+K14549+K14536+K14559+K14570+K14550+K14569+K14572+K14558+K12619+K03097+K03685+K11131
Environmental Information Processing	Signal transduction	Notch signaling pathway	19	51	0.1162415	2.566255e-01	ko04330	ncbi-102177165;ncbi-102182879;ncbi-102172728;ncbi-102188327;ncbi-102177020;ncbi-102187383;ncbi-102185075;ncbi-102189202;ncbi-102183334;ncbi-102184382;ncbi-102172636;ncbi-102184738;ncbi-102190715;ncbi-102191545;ncbi-102176908;ncbi-102188890;ncbi-102189630;ncbi-102187824;ncbi-102183479	K06067+K04505+K06063+K06059+K02599+K04498+K06053+K02599+K06057+K06062+K02599+K06061+K06058+K06061+K06065+K06057+K06052+K04498+K06058
Human Diseases	Cancers	Transcriptional misregulation in cancers	54	163	0.1199472	2.627851e-01	ko05202	ncbi-100860835;ncbi-102176732;ncbi-102177198;ncbi-102185050;ncbi-102180554;ncbi-102173163;ncbi-102178336;ncbi-102175660;ncbi-102175290;ncbi-102177165;ncbi-102190043;ncbi-102169300;ncbi-102181046;ncbi-102187055;ncbi-102177814;ncbi-102178462;ncbi-102181238;ncbi-102190077;ncbi-102173973;ncbi-102188002;ncbi-102180100;ncbi-102176494;ncbi-102169369;ncbi-102174376;ncbi-102176014;ncbi-102181186;ncbi-1021…	K15188+K15622+K09435+K15620+K11253+K06643+K03211+K02580+K04454+K06067+K00717+K09254+K15613+K15610+K05725+K15616+K15620+K11644+K10054+K15623+K06461+K11449+K09105+K06571+K08821+K05099+K09053+K08854+K15184+K06532+K11424+K15187+K11427+K15187+K03172+K05096+K10053+K10055+K09186+K04728+K09234+K04676+K04650+K05087+K15589+K04388+K09278+K11313+K11253+K11253+K09355+K09436+K03176+K11447
Human Diseases	Cancers	Melanoma	25	70	0.1215929	2.643724e-01	ko05218	ncbi-102168391;ncbi-102185042;ncbi-102179343;ncbi-102183288;ncbi-102173163;ncbi-102174007;ncbi-102190520;ncbi-102183886;ncbi-102179782;ncbi-102168651;ncbi-102174051;ncbi-102168934;ncbi-102170451;ncbi-102188710;ncbi-102173423;ncbi-102185891;ncbi-102181186;ncbi-102174360;ncbi-106502173;ncbi-102186892;ncbi-102186040;ncbi-100861165;ncbi-102172767;ncbi-102169535;ncbi-102180282	K00922+K00922+K02649+K05460+K06643+K04363+K04368+K06618+K04358+K05450+K04456+K05450+K05689+K02649+K09455+K01110+K05099+K04365+K04357+K18497+K04371+K05087+K04361+K06620+K04362
Environmental Information Processing	Signal transduction	NF-kappa B signaling pathway	29	83	0.1272289	2.745466e-01	ko04064	ncbi-102171575;ncbi-102185543;ncbi-102175660;ncbi-102182808;ncbi-102181262;ncbi-102176204;ncbi-102170035;ncbi-102181625;ncbi-102174895;ncbi-102190310;ncbi-102182975;ncbi-102172719;ncbi-102187405;ncbi-102187231;ncbi-102184255;ncbi-102170884;ncbi-102175136;ncbi-102184639;ncbi-102173485;ncbi-102190803;ncbi-100860786;ncbi-102180337;ncbi-102171742;ncbi-102178407;ncbi-102173520;ncbi-102190482;ncbi-1021…	K04733+K16072+K02580+K05400+K04467+K07370+K04725+K10652+K06527+K03158+K03172+K04427+K04404+K04386+K03173+K18052+K03097+K05854+K16060+K04728+K04724+K05859+K03174+K02861+K07369+K10577+K10031+K05403+K12793
Environmental Information Processing	Signaling molecules and interaction	Cell adhesion molecules (CAMs)	46	138	0.13148	2.816027e-01	ko04514	ncbi-100861185;ncbi-102189619;ncbi-102168389;ncbi-102187813;ncbi-102168630;ncbi-102179284;ncbi-102175214;ncbi-102170997;ncbi-102173490;ncbi-102170451;ncbi-102178567;ncbi-102185782;ncbi-102180100;ncbi-102174895;ncbi-102173039;ncbi-102182464;ncbi-102190191;ncbi-102180719;ncbi-102191301;ncbi-102176934;ncbi-102170914;ncbi-102171703;ncbi-102176887;ncbi-102176614;ncbi-102184733;ncbi-102186316;ncbi-1021…	K06464+K06735+K05412+K06487+K06793+K06745+K06766+K06494+K06478+K05689+K06523+K06088+K06461+K06527+K06592+K06492+K07522+K05695+K06591+K06756+K07378+K06751+K06746+K07377+K06459+K16359+K06485+K06483+K06584+K16338+K06491+K06781+K06081+K06474+K06816+K06547+K06467+K06796+K06471+K06585+K06751+K06751+K06736+K05693+K05718+K06770
Metabolism	Carbohydrate metabolism	Amino sugar and nucleotide sugar metabolism	19	52	0.1360078	2.891425e-01	ko00520	ncbi-102171772;ncbi-102182681;ncbi-102170134;ncbi-102184907;ncbi-102179951;ncbi-102168356;ncbi-102177249;ncbi-102190759;ncbi-102183563;ncbi-102171581;ncbi-102173645;ncbi-102174732;ncbi-102185360;ncbi-102175855;ncbi-102175034;ncbi-102186611;ncbi-102169207;ncbi-102189920;ncbi-102181740	K00012+K02564+K00820+K00326+K00621+K00844+K00963+K00844+K01835+K00983+K00326+K15779+K12409+K01836+K00820+K00326+K01639+K08080+K01711
Metabolism	Lipid metabolism	Ether lipid metabolism	17	46	0.1406694	2.968538e-01	ko00565	ncbi-102174434;ncbi-102176465;ncbi-102172852;ncbi-102168220;ncbi-102182086;ncbi-102171567;ncbi-102178930;ncbi-102184933;ncbi-102187977;ncbi-102181532;ncbi-102184103;ncbi-102188228;ncbi-102175100;ncbi-102176626;ncbi-102183913;ncbi-102176298;ncbi-102176672	K01115+K00803+K01062+K01047+K13644+K01080+K16342+K13510+K16860+K16794+K01062+K00993+K00994+K01122+K01080+K08743+K16817
Organismal Systems	Excretory system	Endocrine and other factor-regulated calcium reabsorption	16	43	0.1428895	2.993379e-01	ko04961	ncbi-102186539;ncbi-102189950;ncbi-102188223;ncbi-102184947;ncbi-102173379;ncbi-102182223;ncbi-102189484;ncbi-102188148;ncbi-102180505;ncbi-102189140;ncbi-102177079;ncbi-102191456;ncbi-102172093;ncbi-102180890;ncbi-102172114;ncbi-102188104	K01539+K04634+K07904+K11826+K04345+K04644+K08550+K05858+K05858+K04632+K01528+K04646+K11825+K02677+K02677+K08049
Metabolism	Glycan biosynthesis and metabolism	Mucin type O-glycan biosynthesis	12	31	0.1500326	3.117712e-01	ko00512	ncbi-102179608;ncbi-102177245;ncbi-102172079;ncbi-102180329;ncbi-102173105;ncbi-102174078;ncbi-102181651;ncbi-102175679;ncbi-102185180;ncbi-102187220;ncbi-102177384;ncbi-102186274	K00710+K00710+K09905+K00780+K00710+K00710+K00710+K00710+K00710+K00710+K00710+K00710
Metabolism	Lipid metabolism	Fatty acid elongation	11	28	0.1509972	3.117712e-01	ko00062	ncbi-100861282;ncbi-102174887;ncbi-102188105;ncbi-102188776;ncbi-102189046;ncbi-102186887;ncbi-102171856;ncbi-102172444;ncbi-102182510;ncbi-102183078;ncbi-102183474	K10244+K07512+K01074+K07509+K07515+K10251+K00022+K10249+K01068+K10703+K07508
Metabolism	Lipid metabolism	Sphingolipid metabolism	17	47	0.1642263	3.366639e-01	ko00600	ncbi-102176466;ncbi-102171567;ncbi-102187660;ncbi-102183323;ncbi-102173567;ncbi-102184072;ncbi-102178493;ncbi-102182084;ncbi-102184583;ncbi-102169733;ncbi-102170388;ncbi-102174936;ncbi-102178736;ncbi-102188052;ncbi-102181802;ncbi-102183913;ncbi-102183749	K04710+K01080+K04714+K01441+K00654+K00654+K12309+K07553+K04714+K12348+K04710+K00720+K00654+K01202+K04712+K01080+K04708
Human Diseases	Infectious diseases	Tuberculosis	55	171	0.1756521	3.575330e-01	ko05152	ncbi-100861185;ncbi-102168869;ncbi-102174776;ncbi-100861238;ncbi-102186065;ncbi-102183747;ncbi-102183386;ncbi-102171575;ncbi-102188830;ncbi-102175934;ncbi-102175660;ncbi-102170408;ncbi-102188849;ncbi-102182698;ncbi-102189962;ncbi-102182602;ncbi-102181218;ncbi-102169397;ncbi-102179302;ncbi-100861228;ncbi-102174051;ncbi-102174681;ncbi-102185034;ncbi-102187277;ncbi-102189174;ncbi-102171561;ncbi-1021…	K06464+K07897+K05135+K04077+K05870+K01368+K08066+K04733+K02084+K04515+K02580+K04440+K04043+K05132+K13377+K06268+K06560+K08846+K07532+K13376+K04456+K04399+K07889+K08064+K04441+K00914+K06461+K04440+K11217+K05133+K12478+K03158+K04498+K04348+K03990+K04447+K04348+K05704+K05704+K06560+K05134+K11220+K02154+K04371+K13375+K13241+K06560+K02154+K03990+K07369+K04498+K04348+K05403+K01379+K06528
Metabolism	Nucleotide metabolism	Pyrimidine metabolism	33	99	0.1790597	3.619024e-01	ko00240	ncbi-102168204;ncbi-102181553;ncbi-102182855;ncbi-102186665;ncbi-102181376;ncbi-102175015;ncbi-102178067;ncbi-102173387;ncbi-102177626;ncbi-102189125;ncbi-102190136;ncbi-102176969;ncbi-102190609;ncbi-102173102;ncbi-102187332;ncbi-102189416;ncbi-102191543;ncbi-102168496;ncbi-102181079;ncbi-102171294;ncbi-102183758;ncbi-100861073;ncbi-102170944;ncbi-102191483;ncbi-102182935;ncbi-102186980;ncbi-1021…	K13421+K00207+K00384+K03021+K03010+K00893+K03024+K03026+K12305+K01081+K00962+K03002+K02999+K10808+K01464+K10807+K00940+K00940+K02685+K16904+K01081+K01493+K03018+K13800+K01937+K03504+K00857+K00384+K14721+K01510+K00876+K02320+K01937
Metabolism	Glycan biosynthesis and metabolism	Glycosylphosphatidylinositol(GPI)-anchor biosynthesis	10	26	0.1858793	3.718977e-01	ko00563	ncbi-102170473;ncbi-102182090;ncbi-102190208;ncbi-102177490;ncbi-102174604;ncbi-102169969;ncbi-102174133;ncbi-102168480;ncbi-102169718;ncbi-102187116	K05294+K05290+K05310+K05285+K03861+K05287+K05293+K05291+K01127+K03857
Metabolism	Lipid metabolism	Fatty acid biosynthesis	6	14	0.1874151	3.718977e-01	ko00061	ncbi-102185694;ncbi-100861224;ncbi-102177304;ncbi-102178200;ncbi-102188439;ncbi-102181277	K01897+K11262+K01897+K01946+K00665+K01897
Genetic Information Processing	Replication and repair	Mismatch repair	9	23	0.1879159	3.718977e-01	ko03430	ncbi-102176939;ncbi-102172730;ncbi-102175698;ncbi-102181726;ncbi-100861267;ncbi-102170128;ncbi-102171330;ncbi-102179393;ncbi-102186980	K03111+K08735+K10746+K08734+K10858+K10754+K08736+K10756+K03504
Metabolism	Lipid metabolism	Steroid biosynthesis	8	20	0.1891884	3.718977e-01	ko00100	ncbi-102179058;ncbi-102172859;ncbi-102173564;ncbi-102187506;ncbi-102180515;ncbi-102190621;ncbi-102186791;ncbi-102169934	K13373+K09828+K00801+K00511+K00227+K07419+K00637+K01052
Cellular Processes	Transport and catabolism	Phagosome	48	149	0.1915032	3.738872e-01	ko04145	ncbi-100861185;ncbi-102168869;ncbi-102186053;ncbi-102172197;ncbi-102187813;ncbi-102184956;ncbi-102183747;ncbi-102173624;ncbi-102191127;ncbi-102191135;ncbi-100860971;ncbi-102181218;ncbi-102171171;ncbi-102173110;ncbi-102178475;ncbi-102185034;ncbi-102169417;ncbi-102172198;ncbi-102171561;ncbi-102180100;ncbi-102175938;ncbi-102173608;ncbi-102183933;ncbi-100860958;ncbi-100860959;ncbi-102175190;ncbi-1021…	K06464+K07897+K02145+K06503+K06487+K13813+K01368+K08517+K08492+K02147+K16857+K06560+K02148+K07898+K13885+K07889+K06493+K06481+K00914+K06461+K08008+K06588+K10415+K06259+K06259+K12478+K08054+K03990+K06751+K10956+K10415+K10414+K06560+K02154+K13240+K00921+K06560+K02154+K12182+K10413+K10416+K03990+K06751+K06751+K07375+K10062+K10068+K06528
Organismal Systems	Digestive system	Salivary secretion	30	90	0.1930586	3.742339e-01	ko04970	ncbi-102186539;ncbi-102170858;ncbi-102172881;ncbi-102189950;ncbi-102182788;ncbi-102191052;ncbi-102169019;ncbi-102184168;ncbi-102171922;ncbi-102182753;ncbi-102182099;ncbi-102184919;ncbi-102189798;ncbi-102174093;ncbi-102173379;ncbi-102173836;ncbi-102188148;ncbi-102180505;ncbi-102189140;ncbi-102189144;ncbi-102169692;ncbi-102169406;ncbi-102185490;ncbi-102180890;ncbi-102188092;ncbi-102184768;ncbi-1021…	K01539+K04959+K01242+K04634+K04135+K04963+K08043+K12318+K08042+K07376+K04131+K08048+K08045+K05850+K04345+K10951+K05858+K05858+K04632+K05850+K12318+K12319+K13240+K02677+K04958+K04960+K05742+K02677+K08049+K04936
Human Diseases	Endocrine and metabolic diseases	Type II diabetes mellitus	16	45	0.1942887	3.742339e-01	ko04930	ncbi-100860902;ncbi-102168391;ncbi-102185042;ncbi-102179343;ncbi-102170408;ncbi-102168996;ncbi-102168356;ncbi-102169016;ncbi-102188710;ncbi-102174706;ncbi-102190759;ncbi-100861087;ncbi-100861292;ncbi-102189138;ncbi-102184834;ncbi-102186040	K07203+K00922+K00922+K02649+K04440+K04527+K00844+K18050+K02649+K04851+K00844+K04440+K04850+K04849+K04852+K04371
Metabolism	Metabolism of cofactors and vitamins	Biotin metabolism	2	3	0.1996822	3.795284e-01	ko00780	ncbi-102179988;ncbi-102179708	K01435+K01942
Metabolism	Metabolism of other amino acids	D-Glutamine and D-glutamate metabolism	2	3	0.1996822	3.795284e-01	ko00471	ncbi-102188907;ncbi-102173716	K01425+K00261
Genetic Information Processing	Folding, sorting and degradation	Protein export	9	24	0.2284248	4.295979e-01	ko03060	ncbi-102177423;ncbi-102190039;ncbi-102170166;ncbi-102184172;ncbi-102188706;ncbi-102181816;ncbi-102171926;ncbi-102173946;ncbi-102174246	K03108+K09540+K12947+K09647+K03107+K03106+K12272+K10956+K13280
Metabolism	Carbohydrate metabolism	Pyruvate metabolism	15	43	0.2290191	4.295979e-01	ko00620	ncbi-102187125;ncbi-102176699;ncbi-102172372;ncbi-102171631;ncbi-102170543;ncbi-100861224;ncbi-102184955;ncbi-102172956;ncbi-102184694;ncbi-102172148;ncbi-100860863;ncbi-102185099;ncbi-102188964;ncbi-102178200;ncbi-102174989	K14085+K00025+K00626+K13997+K00128+K11262+K01759+K00027+K00029+K01067+K00029+K01895+K01679+K01946+K00149
Organismal Systems	Immune system	Fc epsilon RI signaling pathway	22	66	0.2387492	4.449417e-01	ko04664	ncbi-102168391;ncbi-102185042;ncbi-102189645;ncbi-102179343;ncbi-102170408;ncbi-102190520;ncbi-102184154;ncbi-102174051;ncbi-102178930;ncbi-102169516;ncbi-102188710;ncbi-102189174;ncbi-100861087;ncbi-102176204;ncbi-102179673;ncbi-102185660;ncbi-102184639;ncbi-102186040;ncbi-102180337;ncbi-102175799;ncbi-102184966;ncbi-102177137	K00922+K00922+K05730+K02649+K04440+K04368+K03099+K04456+K16342+K04433+K02649+K04441+K04440+K07370+K05703+K03099+K05854+K04371+K05859+K04430+K06276+K08091
Metabolism	Lipid metabolism	Synthesis and degradation of ketone bodies	5	12	0.2424233	4.488741e-01	ko00072	ncbi-102173540;ncbi-102172372;ncbi-102176561;ncbi-102188355;ncbi-102178959	K00019+K00626+K01641+K01027+K01640
Human Diseases	Infectious diseases	Leishmaniasis	21	63	0.245563	4.517730e-01	ko05140	ncbi-100861185;ncbi-102171575;ncbi-102175660;ncbi-102182698;ncbi-102189962;ncbi-100861228;ncbi-102189174;ncbi-102180100;ncbi-102182846;ncbi-102191269;ncbi-102188033;ncbi-102180670;ncbi-102172719;ncbi-102187405;ncbi-102183190;ncbi-102189170;ncbi-102186040;ncbi-102191364;ncbi-100860742;ncbi-102171392;ncbi-102172114	K06464+K04733+K02580+K05132+K13377+K13376+K04441+K06461+K11217+K05133+K03990+K04447+K04427+K04404+K06483+K11220+K04371+K13375+K13241+K03990+K02677
Organismal Systems	Endocrine system	Prolactin signaling pathway	27	83	0.2530108	4.625102e-01	ko04917	ncbi-100860823;ncbi-102176363;ncbi-102168391;ncbi-102185042;ncbi-102179343;ncbi-102175660;ncbi-102170408;ncbi-102190520;ncbi-102184154;ncbi-102171162;ncbi-102174051;ncbi-102186154;ncbi-102188710;ncbi-102189174;ncbi-100861087;ncbi-102173228;ncbi-102180670;ncbi-102188676;ncbi-102189484;ncbi-102185660;ncbi-106502780;ncbi-102182890;ncbi-102189170;ncbi-102186040;ncbi-102185603;ncbi-100861318;ncbi-1021…	K08551+K03083+K00922+K00922+K02649+K02580+K04440+K04368+K03099+K04698+K04456+K04692+K02649+K04441+K04440+K04699+K04447+K09408+K08550+K03099+K05704+K05704+K11220+K04371+K11224+K05081+K10322
Human Diseases	Infectious diseases	Herpes simplex infection	56	180	0.2578847	4.684361e-01	ko05168	ncbi-102175057;ncbi-102189276;ncbi-102175660;ncbi-102170408;ncbi-102176044;ncbi-102182698;ncbi-102175025;ncbi-102176537;ncbi-102171521;ncbi-102178286;ncbi-102173019;ncbi-102178645;ncbi-102191823;ncbi-102183176;ncbi-102173973;ncbi-102188997;ncbi-102175262;ncbi-102181262;ncbi-102182757;ncbi-102183570;ncbi-100861361;ncbi-100861087;ncbi-102185255;ncbi-102190722;ncbi-102182846;ncbi-102191269;ncbi-1021…	K05131+K03347+K02580+K04440+K03120+K05132+K16196+K12893+K16195+K12648+K15410+K02633+K01165+K12890+K10054+K11838+K16194+K04467+K05401+K03130+K02087+K04440+K03133+K14216+K11217+K05133+K05130+K14966+K03158+K04498+K02223+K11219+K03990+K06751+K04447+K02207+K03172+K04427+K04404+K08860+K06269+K03173+K03097+K03129+K06081+K11220+K07293+K15413+K03174+K03990+K06751+K06751+K03129+K03121+K04498+K04390
Organismal Systems	Endocrine system	PPAR signaling pathway	23	71	0.2831059	5.078212e-01	ko03320	ncbi-102185694;ncbi-100861393;ncbi-102184423;ncbi-102173497;ncbi-102177304;ncbi-102190925;ncbi-102180988;ncbi-102182369;ncbi-100860958;ncbi-100860959;ncbi-102175106;ncbi-100860916;ncbi-100860750;ncbi-102176568;ncbi-102170734;ncbi-102177672;ncbi-102190552;ncbi-102184966;ncbi-102187289;ncbi-102171133;ncbi-102187923;ncbi-102181277;ncbi-102170215	K01897+K07294+K08749+K19524+K01897+K00249+K08766+K08764+K06259+K06259+K00507+K08767+K01059+K00255+K00232+K00488+K08768+K06276+K06086+K10226+K08765+K01897+K00864
Organismal Systems	Endocrine system	Thyroid hormone synthesis	23	71	0.2831059	5.078212e-01	ko04918	ncbi-102180634;ncbi-102186065;ncbi-102186539;ncbi-102190378;ncbi-102170199;ncbi-102179454;ncbi-102170858;ncbi-102189950;ncbi-102169019;ncbi-102171922;ncbi-102180650;ncbi-102184919;ncbi-102189798;ncbi-102173831;ncbi-102173379;ncbi-102188148;ncbi-102180505;ncbi-102189140;ncbi-102180890;ncbi-102188092;ncbi-102184768;ncbi-102172114;ncbi-102188104	K04450+K05870+K01539+K09047+K09048+K09487+K04959+K04634+K08043+K08042+K00383+K08048+K08045+K08054+K04345+K05858+K05858+K04632+K02677+K04958+K04960+K02677+K08049
Metabolism	Carbohydrate metabolism	Citrate cycle (TCA cycle)	11	32	0.2959573	5.275761e-01	ko00020	ncbi-102183291;ncbi-102184057;ncbi-102176699;ncbi-102182885;ncbi-102171631;ncbi-102168943;ncbi-102190648;ncbi-102173475;ncbi-102188964;ncbi-102190002;ncbi-102181894	K00164+K01681+K00025+K01900+K13997+K00031+K01900+K01899+K01679+K00031+K01648
Organismal Systems	Endocrine system	Regulation of lipolysis in adipocyte	18	55	0.2981988	5.282905e-01	ko04923	ncbi-102168391;ncbi-102185042;ncbi-102179343;ncbi-102185804;ncbi-102168996;ncbi-102169019;ncbi-102190893;ncbi-102174051;ncbi-102188710;ncbi-102171922;ncbi-102182753;ncbi-102184919;ncbi-102189798;ncbi-102173379;ncbi-102189140;ncbi-102190552;ncbi-102188104;ncbi-102176672	K00922+K00922+K02649+K04630+K04527+K08043+K13296+K04456+K02649+K08042+K07376+K08048+K08045+K04345+K04632+K08768+K08049+K16817
Metabolism	Glycan biosynthesis and metabolism	Other types of O-glycan biosynthesis	10	29	0.3062129	5.352587e-01	ko00514	ncbi-100860927;ncbi-102186023;ncbi-102173322;ncbi-102169917;ncbi-102176741;ncbi-102168794;ncbi-102183938;ncbi-102169594;ncbi-102179776;ncbi-102187411	K07966+K09674+K11703+K13676+K18134+K00781+K13676+K00728+K00779+K13675
Metabolism	Carbohydrate metabolism	Butanoate metabolism	10	29	0.3062129	5.352587e-01	ko00650	ncbi-102173540;ncbi-102189046;ncbi-102172372;ncbi-102177457;ncbi-102176561;ncbi-102169437;ncbi-102171856;ncbi-102190421;ncbi-102188355;ncbi-102178959	K00019+K07515+K00626+K01907+K01641+K00139+K00022+K00109+K01027+K01640
Organismal Systems	Immune system	NOD-like receptor signaling pathway	17	52	0.3077271	5.352587e-01	ko04621	ncbi-102187833;ncbi-102179454;ncbi-102175660;ncbi-102170408;ncbi-102169397;ncbi-102168578;ncbi-102180538;ncbi-100861006;ncbi-102189174;ncbi-102181262;ncbi-100861087;ncbi-102172719;ncbi-102187405;ncbi-102172911;ncbi-102173485;ncbi-102186040;ncbi-102169658	K08727+K09487+K02580+K04440+K08846+K12796+K12797+K04079+K04441+K04467+K04440+K04427+K04404+K12795+K16060+K04371+K12793
Metabolism	Lipid metabolism	Biosynthesis of unsaturated fatty acids	9	26	0.317245	5.484898e-01	ko01040	ncbi-100861282;ncbi-102189046;ncbi-102186887;ncbi-102175106;ncbi-102182510;ncbi-102183078;ncbi-102170734;ncbi-102174889;ncbi-102171133	K10244+K07515+K10251+K00507+K01068+K10703+K00232+K07753+K10226
Organismal Systems	Nervous system	Synaptic vesicle cycle	19	59	0.3191855	5.485404e-01	ko04721	ncbi-102186053;ncbi-102183039;ncbi-102176042;ncbi-102191135;ncbi-102189961;ncbi-102171171;ncbi-102190729;ncbi-102171480;ncbi-102184947;ncbi-102182223;ncbi-102189138;ncbi-102184538;ncbi-102177181;ncbi-102177079;ncbi-102174416;ncbi-102179797;ncbi-102191456;ncbi-102172093;ncbi-102186995	K02145+K15290+K15293+K02147+K15293+K02148+K06027+K04560+K11826+K04644+K04849+K15291+K08486+K01528+K08486+K02154+K04646+K11825+K02154
Metabolism	Amino acid metabolism	Alanine, aspartate and glutamate metabolism	12	36	0.3252319	5.556045e-01	ko00250	ncbi-102188907;ncbi-102186940;ncbi-102170134;ncbi-102172742;ncbi-102186241;ncbi-102169437;ncbi-102173716;ncbi-102176861;ncbi-102175034;ncbi-102175221;ncbi-102178306;ncbi-102190665	K01425+K01756+K00820+K01939+K01437+K00139+K00261+K18310+K00820+K00814+K13566+K14592
Organismal Systems	Nervous system	Serotonergic synapse	34	110	0.3358086	5.702785e-01	ko04726	ncbi-102191178;ncbi-102177932;ncbi-102176650;ncbi-102175543;ncbi-102185804;ncbi-102170858;ncbi-102185727;ncbi-102184338;ncbi-102189950;ncbi-102185838;ncbi-102190520;ncbi-102187070;ncbi-102178930;ncbi-102186145;ncbi-102168302;ncbi-102174706;ncbi-102190572;ncbi-102184867;ncbi-102189798;ncbi-102174360;ncbi-100861292;ncbi-102173379;ncbi-102186997;ncbi-102174574;ncbi-102189138;ncbi-102188148;ncbi-1021…	K04538+K04964+K04997+K04347+K04630+K04959+K05181+K05181+K04634+K04943+K04368+K04536+K16342+K04534+K05181+K04851+K07418+K07418+K08045+K04365+K04850+K04345+K04520+K04539+K04849+K05858+K05858+K04632+K04371+K02677+K04958+K04960+K02677+K00274
Cellular Processes	Cellular commiunity	Signaling pathways regulating pluripotency of stem cells	43	141	0.3462932	5.846244e-01	ko04550	ncbi-102176363;ncbi-102168391;ncbi-102185042;ncbi-100860926;ncbi-102174882;ncbi-102183645;ncbi-100860918;ncbi-102179343;ncbi-102181107;ncbi-102180667;ncbi-102190520;ncbi-102181046;ncbi-102175489;ncbi-102174051;ncbi-102186154;ncbi-102188710;ncbi-102188086;ncbi-102168488;ncbi-102189174;ncbi-102188455;ncbi-100861019;ncbi-100861357;ncbi-102182846;ncbi-100861211;ncbi-102180114;ncbi-102191599;ncbi-1021…	K03083+K00922+K00922+K04675+K13568+K11138+K04670+K02649+K09222+K16790+K04368+K15613+K16791+K04456+K04692+K02649+K05060+K05058+K04441+K04500+K04501+K11489+K11217+K13578+K09222+K11488+K04447+K02085+K04500+K02375+K04676+K18497+K04371+K09378+K04671+K04385+K05087+K11478+K02157+K05093+K04362+K11305+K04673
Metabolism	Amino acid metabolism	Arginine and proline metabolism	16	50	0.3516499	5.874610e-01	ko00330	ncbi-102187125;ncbi-102170980;ncbi-102171613;ncbi-102184631;ncbi-102176898;ncbi-102170543;ncbi-102188107;ncbi-102179448;ncbi-102179082;ncbi-102189116;ncbi-102185490;ncbi-100860742;ncbi-102174989;ncbi-102179910;ncbi-102180115;ncbi-102190676	K14085+K18384+K01476+K01581+K12259+K00128+K12657+K00472+K01611+K00472+K13240+K13241+K00149+K00819+K00274+K00802
Metabolism	Amino acid metabolism	Cysteine and methionine metabolism	13	40	0.3520672	5.874610e-01	ko00270	ncbi-102188182;ncbi-102174551;ncbi-102170704;ncbi-102176699;ncbi-102190884;ncbi-102179082;ncbi-100861294;ncbi-102186305;ncbi-102176794;ncbi-102191350;ncbi-102182154;ncbi-102172599;ncbi-102190676	K01251+K09880+K00789+K00025+K17398+K01611+K00558+K00789+K00772+K01251+K08964+K00548+K00802
Organismal Systems	Endocrine system	Ovarian Steroidogenesis	18	57	0.3613714	5.995005e-01	ko04913	ncbi-100861291;ncbi-102173131;ncbi-102179058;ncbi-102186579;ncbi-102168996;ncbi-102169019;ncbi-102178930;ncbi-102178475;ncbi-102171922;ncbi-102184919;ncbi-102190572;ncbi-102184867;ncbi-102189798;ncbi-102173379;ncbi-102189140;ncbi-100861165;ncbi-100860793;ncbi-102188104	K04247+K00498+K13373+K12473+K04527+K08043+K16342+K13885+K08042+K08048+K07418+K07418+K08045+K04345+K04632+K05087+K16620+K08049
Metabolism	Metabolism of other amino acids	beta-Alanine metabolism	12	37	0.3651533	5.996232e-01	ko00410	ncbi-102177103;ncbi-102181553;ncbi-102187125;ncbi-102189046;ncbi-102176898;ncbi-102187332;ncbi-102170543;ncbi-102190925;ncbi-102184553;ncbi-102176564;ncbi-102174989;ncbi-102190676	K05605+K00207+K14085+K07515+K12259+K01464+K00128+K00249+K00276+K18966+K00149+K00802
Organismal Systems	Digestive system	Bile secretion	23	74	0.3656239	5.996232e-01	ko04976	ncbi-100860945;ncbi-100860857;ncbi-102186539;ncbi-102169563;ncbi-102175283;ncbi-102186579;ncbi-102185838;ncbi-102169019;ncbi-102170612;ncbi-102178475;ncbi-102181156;ncbi-102171922;ncbi-102184919;ncbi-106502019;ncbi-102171298;ncbi-102179446;ncbi-102189798;ncbi-102173379;ncbi-102169762;ncbi-102183881;ncbi-102189140;ncbi-102179249;ncbi-102188104	K01253+K05681+K01539+K08537+K13575+K12473+K04943+K08043+K05673+K13885+K05667+K08042+K08048+K05658+K05659+K05031+K08045+K04345+K00021+K13857+K04632+K05742+K08049
Organismal Systems	Immune system	Chemokine signaling pathway	51	170	0.3796246	6.190469e-01	ko04062	ncbi-102176363;ncbi-102191178;ncbi-102168391;ncbi-102185042;ncbi-102189645;ncbi-102175543;ncbi-102179343;ncbi-102185804;ncbi-102188466;ncbi-102175660;ncbi-102176528;ncbi-102184810;ncbi-102190520;ncbi-102184154;ncbi-102169019;ncbi-102181692;ncbi-102177814;ncbi-102174051;ncbi-102187070;ncbi-102185296;ncbi-102186154;ncbi-102188710;ncbi-102171922;ncbi-102171022;ncbi-102181262;ncbi-102184919;ncbi-1021…	K03083+K04538+K00922+K00922+K05730+K04347+K02649+K04630+K05747+K02580+K07363+K05871+K04368+K03099+K08043+K17388+K05725+K04456+K04536+K00910+K04692+K02649+K08042+K04514+K04467+K08048+K12366+K08045+K04365+K05731+K08291+K04345+K04447+K09408+K04539+K03099+K05858+K05858+K04237+K05704+K12365+K05704+K05854+K11220+K04371+K11224+K12367+K02677+K08049+K10031+K04409
Metabolism	Metabolism of cofactors and vitamins	Ubiquinone and other terpenoid-quinone biosynthesis	4	11	0.392047	6.356920e-01	ko00130	ncbi-102187404;ncbi-102187685;ncbi-102170242;ncbi-102187933	K00591+K06126+K10106+K06125
Environmental Information Processing	Signal transduction	Hedgehog signaling pathway	15	48	0.3996927	6.444483e-01	ko04340	ncbi-102176363;ncbi-102187048;ncbi-102168732;ncbi-102178293;ncbi-102187802;ncbi-102178142;ncbi-102171572;ncbi-102173379;ncbi-102189204;ncbi-102169860;ncbi-102178402;ncbi-102187079;ncbi-102170744;ncbi-102181344;ncbi-102184871	K03083+K06225+K08958+K06231+K08959+K06230+K06226+K04345+K08958+K08958+K16798+K03362+K06228+K06234+K03362
Human Diseases	Cardiovascular diseases	Viral myocarditis	16	52	0.420987	6.749903e-01	ko05416	ncbi-100861185;ncbi-102168389;ncbi-102169269;ncbi-102174681;ncbi-102186140;ncbi-102168618;ncbi-102171703;ncbi-102174655;ncbi-102179673;ncbi-102184349;ncbi-102186326;ncbi-102178403;ncbi-102188814;ncbi-102184389;ncbi-102190003;ncbi-102172115	K06464+K05412+K12566+K04399+K08887+K10366+K06751+K12563+K05703+K06619+K04006+K06265+K06751+K06751+K03260+K05718
Organismal Systems	Immune system	Natural killer cell mediated cytotoxicity	34	114	0.4288871	6.812881e-01	ko04650	ncbi-100861185;ncbi-102175057;ncbi-102168391;ncbi-102185042;ncbi-102189645;ncbi-102179343;ncbi-102175959;ncbi-102184810;ncbi-102182698;ncbi-102190520;ncbi-102184154;ncbi-102182602;ncbi-102178567;ncbi-102188710;ncbi-102174360;ncbi-102191269;ncbi-102191552;ncbi-102176770;ncbi-102171703;ncbi-102179767;ncbi-102179673;ncbi-102185660;ncbi-102174857;ncbi-102177271;ncbi-102186040;ncbi-102180337;ncbi-1021…	K06464+K05131+K00922+K00922+K05730+K02649+K04722+K05871+K05132+K04368+K03099+K06268+K06523+K02649+K04365+K05133+K05130+K04348+K06751+K04348+K05703+K03099+K17332+K07293+K04371+K05859+K02677+K06751+K06751+K02677+K05718+K04390+K04348+K04409
Metabolism	Carbohydrate metabolism	Starch and sucrose metabolism	13	42	0.4296625	6.812881e-01	ko00500	ncbi-102171772;ncbi-102189487;ncbi-102168356;ncbi-102177249;ncbi-102188970;ncbi-102190759;ncbi-102178874;ncbi-102183563;ncbi-102174732;ncbi-102190787;ncbi-102190697;ncbi-102186052;ncbi-102185942	K00012+K12317+K00844+K00963+K00693+K00844+K01196+K01835+K15779+K01513+K00688+K00700+K11809
Human Diseases	Neurodegenerative diseases	Amyotrophic lateral sclerosis (ALS)	15	49	0.4358193	6.872535e-01	ko05014	ncbi-102172771;ncbi-102188830;ncbi-102172156;ncbi-102182602;ncbi-102169311;ncbi-100860855;ncbi-102174681;ncbi-102169516;ncbi-102189174;ncbi-102190310;ncbi-102176770;ncbi-102179767;ncbi-102168378;ncbi-102185490;ncbi-102184033	K04575+K02084+K04426+K06268+K11519+K03781+K04399+K04433+K04441+K03158+K04348+K04348+K05198+K13240+K04348
Metabolism	Glycan biosynthesis and metabolism	Glycosaminoglycan biosynthesis - keratan sulfate	5	15	0.4393495	6.890345e-01	ko00533	ncbi-100860927;ncbi-102190262;ncbi-102190043;ncbi-102180329;ncbi-102168794	K07966+K07969+K00717+K00780+K00781
Metabolism	Biosynthesis of other secondary metabolites	Butirosin and neomycin biosynthesis	2	5	0.4447092	6.936497e-01	ko00524	ncbi-102168356;ncbi-102190759	K00844+K00844
Organismal Systems	Endocrine system	Renin-angiotensin system	7	22	0.4513963	6.965093e-01	ko04614	ncbi-102181198;ncbi-102186394;ncbi-102169420;ncbi-102173817;ncbi-102184949;ncbi-102169760;ncbi-102173826	K11141+K01257+K01393+K01285+K01389+K01322+K19514
Metabolism	Metabolism of terpenoids and polyketides	Terpenoid backbone biosynthesis	7	22	0.4513963	6.965093e-01	ko00900	ncbi-102169144;ncbi-102187287;ncbi-102177538;ncbi-102172372;ncbi-102176561;ncbi-102191016;ncbi-102169762	K11778+K06013+K12504+K00626+K01641+K05955+K00021
Human Diseases	Infectious diseases	Salmonella infection	27	91	0.4573083	7.016060e-01	ko05132	ncbi-102168869;ncbi-102188638;ncbi-102183285;ncbi-102188466;ncbi-102175660;ncbi-102170408;ncbi-102183793;ncbi-102182698;ncbi-102181692;ncbi-102173110;ncbi-102187630;ncbi-102189174;ncbi-102171022;ncbi-102172116;ncbi-100861087;ncbi-102183933;ncbi-102191269;ncbi-102172617;ncbi-102187993;ncbi-102171895;ncbi-102186040;ncbi-100860742;ncbi-102178667;ncbi-102184007;ncbi-102174782;ncbi-102180974;ncbi-1021…	K07897+K04393+K06071+K05747+K02580+K04440+K05753+K05132+K17388+K07898+K04437+K04441+K04514+K05757+K04440+K10415+K05133+K06071+K10415+K10414+K04371+K13241+K05701+K10407+K10407+K10413+K10416
Organismal Systems	Endocrine system	Melanogenesis	29	98	0.4595886	7.016060e-01	ko04916	ncbi-100861386;ncbi-102176363;ncbi-102186065;ncbi-102185804;ncbi-102170199;ncbi-102175934;ncbi-100860901;ncbi-102189950;ncbi-102190520;ncbi-102185007;ncbi-102169019;ncbi-102186145;ncbi-102171922;ncbi-102173423;ncbi-102184919;ncbi-102189798;ncbi-102187383;ncbi-102173379;ncbi-102187776;ncbi-102188148;ncbi-102180505;ncbi-106502750;ncbi-102189140;ncbi-102186040;ncbi-102180890;ncbi-102187824;ncbi-1021…	K05091+K03083+K05870+K04630+K09048+K04515+K04492+K04634+K04368+K02183+K08043+K04534+K08042+K09455+K08048+K08045+K04498+K04345+K04490+K05858+K05858+K02375+K04632+K04371+K02677+K04498+K02677+K08049+K04491
Cellular Processes	Transport and catabolism	Regulation of autophagy	11	36	0.4644189	7.052287e-01	ko04140	ncbi-102182258;ncbi-102185421;ncbi-102171295;ncbi-102169291;ncbi-102182439;ncbi-102181338;ncbi-102171561;ncbi-102177934;ncbi-102169203;ncbi-102179415;ncbi-102185791	K08343+K08342+K07198+K08339+K08341+K07198+K00914+K08333+K08331+K08269+K08337
Metabolism	Amino acid metabolism	Arginine biosynthesis	6	19	0.4755053	7.182633e-01	ko00220	ncbi-102188907;ncbi-102171613;ncbi-102173716;ncbi-102175221;ncbi-102185490;ncbi-100860742	K01425+K01476+K00261+K00814+K13240+K13241
Organismal Systems	Excretory system	Aldosterone-regulated sodium reabsorption	12	40	0.4867608	7.314154e-01	ko04960	ncbi-102168391;ncbi-102185042;ncbi-102186539;ncbi-102179343;ncbi-102168996;ncbi-102188710;ncbi-102172834;ncbi-102186040;ncbi-102180890;ncbi-102170194;ncbi-102184966;ncbi-102172114	K00922+K00922+K01539+K02649+K04527+K02649+K08555+K04371+K02677+K13305+K06276+K02677
Metabolism	Lipid metabolism	Primary bile acid biosynthesis	5	16	0.5037559	7.530101e-01	ko00120	ncbi-102172142;ncbi-102191152;ncbi-102183469;ncbi-102182369;ncbi-102177672	K12405+K07430+K07439+K08764+K00488
Metabolism	Metabolism of other amino acids	Glutathione metabolism	15	51	0.5076227	7.548586e-01	ko00480	ncbi-102189813;ncbi-102184631;ncbi-102173102;ncbi-102189416;ncbi-102168943;ncbi-102173702;ncbi-102174170;ncbi-102175171;ncbi-102180650;ncbi-102186174;ncbi-102175220;ncbi-102176986;ncbi-102190002;ncbi-102184041;ncbi-102190676	K00799+K01581+K10808+K10807+K00031+K00799+K00799+K00799+K00383+K11205+K00681+K00033+K00031+K00799+K00802
Cellular Processes	Cell growth and death	p53 signaling pathway	20	69	0.5241597	7.754321e-01	ko04115	ncbi-100860943;ncbi-102178489;ncbi-102173163;ncbi-102188830;ncbi-100860971;ncbi-102173102;ncbi-102182055;ncbi-102188610;ncbi-102191635;ncbi-102174681;ncbi-102184180;ncbi-102185891;ncbi-100861361;ncbi-102187135;ncbi-102190803;ncbi-102182525;ncbi-102176068;ncbi-102190816;ncbi-102180451;ncbi-102186469	K07207+K06640+K06643+K02084+K16857+K10808+K10141+K06509+K10127+K04399+K06641+K01110+K02087+K10141+K04728+K10143+K04506+K10147+K04390+K05868
Metabolism	Amino acid metabolism	Tryptophan metabolism	13	45	0.5447839	8.018102e-01	ko00380	ncbi-102191655;ncbi-102187632;ncbi-102182368;ncbi-102183291;ncbi-102187125;ncbi-102189046;ncbi-102172372;ncbi-100860855;ncbi-102170543;ncbi-102171856;ncbi-102180605;ncbi-102174989;ncbi-102180115	K01556+K00157+K00816+K00164+K14085+K07515+K00626+K03781+K00128+K00022+K00816+K00149+K00274
Metabolism	Glycan biosynthesis and metabolism	Glycosphingolipid biosynthesis - ganglio series	5	17	0.5649973	8.273175e-01	ko00604	ncbi-102183640;ncbi-102180329;ncbi-102178493;ncbi-102190655;ncbi-102190883	K03372+K00780+K12309+K03373+K03370
Organismal Systems	Immune system	Toll-like receptor signaling pathway	28	99	0.5742347	8.361415e-01	ko04620	ncbi-102175057;ncbi-102168389;ncbi-102168391;ncbi-102185042;ncbi-102183473;ncbi-102179343;ncbi-102171575;ncbi-102175660;ncbi-102170408;ncbi-102190520;ncbi-102182808;ncbi-102174051;ncbi-102169516;ncbi-102188710;ncbi-102189174;ncbi-102181262;ncbi-102182757;ncbi-100861087;ncbi-102191552;ncbi-102172719;ncbi-102187405;ncbi-102188512;ncbi-102189170;ncbi-102186040;ncbi-102175799;ncbi-102171742;ncbi-1021…	K05131+K05412+K00922+K00922+K01371+K02649+K04733+K02580+K04440+K04368+K05400+K04456+K04433+K02649+K04441+K04467+K05401+K04440+K05130+K04427+K04404+K04415+K11220+K04371+K04430+K03174+K02861+K05403
Metabolism	Carbohydrate metabolism	Glyoxylate and dicarboxylate metabolism	8	28	0.5768502	8.361415e-01	ko00630	ncbi-102191181;ncbi-102184057;ncbi-102174205;ncbi-102176699;ncbi-102172372;ncbi-100860855;ncbi-102189256;ncbi-102191627	K01966+K01681+K00281+K00025+K00626+K03781+K01847+K01965
Human Diseases	Substance dependence	Cocaine addiction	13	46	0.5814787	8.386150e-01	ko05030	ncbi-102180634;ncbi-102186065;ncbi-102185804;ncbi-102190378;ncbi-102170199;ncbi-102175660;ncbi-102189798;ncbi-102173379;ncbi-100860866;ncbi-102189140;ncbi-102168378;ncbi-102180079;ncbi-102180115	K04450+K05870+K04630+K09047+K09048+K02580+K08045+K04345+K15840+K04632+K05198+K13765+K00274
Metabolism	Metabolism of cofactors and vitamins	Nicotinate and nicotinamide metabolism	9	32	0.5947654	8.534883e-01	ko00760	ncbi-102187632;ncbi-102172881;ncbi-102185920;ncbi-102189125;ncbi-102172286;ncbi-102183758;ncbi-102190787;ncbi-102174599;ncbi-102172298	K00157+K01242+K10524+K01081+K06210+K01081+K01513+K00323+K00858
Metabolism	Carbohydrate metabolism	Ascorbate and aldarate metabolism	4	14	0.6039456	8.623502e-01	ko00053	ncbi-102171772;ncbi-102187125;ncbi-102170543;ncbi-102174989	K00012+K14085+K00128+K00149
Metabolism	Global and Overview	2-Oxocarboxylic acid metabolism	5	18	0.6221063	8.838837e-01	ko01210	ncbi-102184057;ncbi-102168943;ncbi-102174196;ncbi-102175221;ncbi-102190002	K01681+K00031+K00826+K00814+K00031
Metabolism	Amino acid metabolism	Lysine biosynthesis	1	3	0.6374575	8.927796e-01	ko00300	ncbi-102187125	K14085
Metabolism	Metabolism of cofactors and vitamins	Lipoic acid metabolism	1	3	0.6374575	8.927796e-01	ko00785	ncbi-102171138	K03644
Organismal Systems	Digestive system	Vitamin digestion and absorption	6	22	0.6376997	8.927796e-01	ko04977	ncbi-102179988;ncbi-102181516;ncbi-102169784;ncbi-102178475;ncbi-102177770;ncbi-102190665	K01435+K14617+K14610+K13885+K05665+K14592
Metabolism	Energy metabolism	Sulfur metabolism	3	11	0.6527766	9.094509e-01	ko00920	ncbi-102187926;ncbi-102183520;ncbi-102187555	K13811+K17218+K13811
Metabolism	Metabolism of cofactors and vitamins	Folate biosynthesis	4	15	0.6637986	9.161126e-01	ko00790	ncbi-102176029;ncbi-102188941;ncbi-102190334;ncbi-102189447	K00357+K00287+K01307+K01077
Genetic Information Processing	Transcription	RNA polymerase	8	30	0.6639422	9.161126e-01	ko03020	ncbi-102186665;ncbi-102181376;ncbi-102178067;ncbi-102173387;ncbi-102176969;ncbi-102190609;ncbi-102170944;ncbi-102168682	K03021+K03010+K03024+K03026+K03002+K02999+K03018+K14721
Metabolism	Global and Overview	Carbon metabolism	30	111	0.6861426	9.422150e-01	ko01200	ncbi-102191181;ncbi-102177103;ncbi-102183291;ncbi-102184057;ncbi-102174205;ncbi-102168356;ncbi-102176699;ncbi-102189046;ncbi-102182885;ncbi-102172372;ncbi-100860855;ncbi-102168943;ncbi-102190648;ncbi-102189256;ncbi-102172956;ncbi-102190759;ncbi-102173716;ncbi-102184694;ncbi-102190925;ncbi-102173456;ncbi-100860863;ncbi-102181503;ncbi-102173475;ncbi-102191627;ncbi-102185099;ncbi-102175221;ncbi-1021…	K01966+K05605+K00164+K01681+K00281+K00844+K00025+K07515+K01900+K00626+K03781+K00031+K01900+K01847+K00027+K00844+K00261+K00029+K00249+K01057+K00029+K08074+K01899+K01965+K01895+K00814+K01679+K00033+K13937+K00031
Human Diseases	Infectious diseases	Malaria	14	53	0.6927082	9.467012e-01	ko05144	ncbi-100861185;ncbi-102183288;ncbi-100860971;ncbi-102189962;ncbi-100861228;ncbi-102170997;ncbi-102174895;ncbi-100860958;ncbi-100860959;ncbi-102181186;ncbi-102189010;ncbi-102191364;ncbi-102179808;ncbi-102172115	K06464+K05460+K16857+K13377+K13376+K06494+K06527+K06259+K06259+K05099+K04550+K13375+K06471+K05718
Metabolism	Carbohydrate metabolism	Galactose metabolism	8	31	0.7031861	9.564664e-01	ko00052	ncbi-100860927;ncbi-102189487;ncbi-102168356;ncbi-102177249;ncbi-102178493;ncbi-102190759;ncbi-102183563;ncbi-102174732	K07966+K12317+K00844+K00963+K12309+K00844+K01835+K15779
Human Diseases	Neurodegenerative diseases	Alzheimer's disease	43	159	0.7068737	9.569469e-01	ko05010	ncbi-102176363;ncbi-102187812;ncbi-100861376;ncbi-102188830;ncbi-102170858;ncbi-102179361;ncbi-102189950;ncbi-102191052;ncbi-102182879;ncbi-102182602;ncbi-102188327;ncbi-102174681;ncbi-102174960;ncbi-102170635;ncbi-102174706;ncbi-100861263;ncbi-100861343;ncbi-102181922;ncbi-102189010;ncbi-102190310;ncbi-100861292;ncbi-102176770;ncbi-102169368;ncbi-102186997;ncbi-102184949;ncbi-100860750;ncbi-1021…	K03083+K07747+K03934+K02084+K04959+K03953+K04634+K04963+K04505+K06268+K06059+K04399+K05853+K03937+K04851+K00415+K04397+K03954+K04550+K03158+K04850+K04348+K04528+K04520+K01389+K01059+K04348+K06704+K08860+K05858+K05858+K03853+K13240+K04371+K08852+K04958+K04960+K05853+K01408+K04390+K09054+K03935+K04348
Metabolism	Metabolism of cofactors and vitamins	Vitamin B6 metabolism	2	8	0.7180887	9.675655e-01	ko00750	ncbi-102187632;ncbi-102168865	K00157+K00868
Organismal Systems	Immune system	RIG-I-like receptor signaling pathway	18	69	0.7264023	9.697796e-01	ko04622	ncbi-102175660;ncbi-102170408;ncbi-102169291;ncbi-102178286;ncbi-102179035;ncbi-102187530;ncbi-102174516;ncbi-102189174;ncbi-102181262;ncbi-100861087;ncbi-102181625;ncbi-102172719;ncbi-102184255;ncbi-102185959;ncbi-102171742;ncbi-102178407;ncbi-102187179;ncbi-102171046	K02580+K04440+K08339+K12648+K08601+K04416+K12651+K04441+K04467+K04440+K10652+K04427+K03173+K12650+K03174+K02861+K12170+K12655
Human Diseases	Infectious diseases	Legionellosis	15	58	0.7293089	9.697796e-01	ko05134	ncbi-100861185;ncbi-100860796;ncbi-100861238;ncbi-102173624;ncbi-102188830;ncbi-102175660;ncbi-102178359;ncbi-102174681;ncbi-102180100;ncbi-100861343;ncbi-102169074;ncbi-102174911;ncbi-102175373;ncbi-102188033;ncbi-102171392	K06464+K07874+K04077+K08517+K02084+K02580+K14416+K04399+K06461+K04397+K07953+K07875+K15485+K03990+K03990
Organismal Systems	Digestive system	Protein digestion and absorption	28	106	0.7325838	9.697796e-01	ko04974	ncbi-102191085;ncbi-102178401;ncbi-102183732;ncbi-100860938;ncbi-102184205;ncbi-102186539;ncbi-102170840;ncbi-100860940;ncbi-102188405;ncbi-102181685;ncbi-102174414;ncbi-102176550;ncbi-102182838;ncbi-102181352;ncbi-102173817;ncbi-102185420;ncbi-102169643;ncbi-102184949;ncbi-100860925;ncbi-102181964;ncbi-102187872;ncbi-102171079;ncbi-102178089;ncbi-102171644;ncbi-100860828;ncbi-102190083;ncbi-1021…	K06238+K06238+K06236+K06236+K01278+K01539+K06236+K06236+K08132+K08187+K01346+K05616+K16629+K08606+K01285+K06236+K06238+K01389+K08135+K05849+K06236+K06237+K08133+K05849+K06236+K06237+K06237+K04926
Metabolism	Glycan biosynthesis and metabolism	Glycosphingolipid biosynthesis - lacto and neolacto series	7	28	0.733248	9.697796e-01	ko00601	ncbi-100860927;ncbi-102190262;ncbi-102168270;ncbi-102191019;ncbi-102168794;ncbi-102177200;ncbi-102175162	K07966+K07969+K00743+K03494+K00781+K07819+K03792
Metabolism	Amino acid metabolism	Valine, leucine and isoleucine biosynthesis	1	4	0.7415178	9.762184e-01	ko00290	ncbi-102174196	K00826
Human Diseases	Cancers	Basal cell carcinoma	14	55	0.7486793	9.811459e-01	ko05217	ncbi-102176363;ncbi-100860901;ncbi-102187048;ncbi-102178293;ncbi-102178142;ncbi-102171572;ncbi-102184724;ncbi-102187776;ncbi-106502750;ncbi-102178402;ncbi-102180348;ncbi-102170744;ncbi-102170375;ncbi-102180102	K03083+K04492+K06225+K06231+K06230+K06226+K02085+K04490+K02375+K16798+K04385+K06228+K02157+K04491
Human Diseases	Infectious diseases	Measles	35	133	0.7583849	9.893476e-01	ko05162	ncbi-102175057;ncbi-102176363;ncbi-102168391;ncbi-102185042;ncbi-102179343;ncbi-102171575;ncbi-102175660;ncbi-102175959;ncbi-102182698;ncbi-102175025;ncbi-102169596;ncbi-102171521;ncbi-102178286;ncbi-102174051;ncbi-102186154;ncbi-102188710;ncbi-102175262;ncbi-102181262;ncbi-102190722;ncbi-102182846;ncbi-102191269;ncbi-102191552;ncbi-102188492;ncbi-102180670;ncbi-102179673;ncbi-102172719;ncbi-1021…	K05131+K03083+K00922+K00922+K02649+K04733+K02580+K04722+K05132+K16196+K14752+K16195+K12648+K04456+K04692+K02649+K16194+K04467+K14216+K11217+K05133+K05130+K11219+K04447+K05703+K04427+K04404+K14754+K08860+K18052+K03097+K03247+K11220+K11224+K04390
Metabolism	Carbohydrate metabolism	Pentose phosphate pathway	6	25	0.7657707	9.944624e-01	ko00030	ncbi-102173944;ncbi-102183563;ncbi-102174732;ncbi-102173456;ncbi-102176986;ncbi-102174863	K00852+K01835+K15779+K01057+K00033+K13937
Human Diseases	Infectious diseases	Pertussis	18	71	0.7729571	9.992734e-01	ko05133	ncbi-100861185;ncbi-102185804;ncbi-102187833;ncbi-102171575;ncbi-102189289;ncbi-102175660;ncbi-102170408;ncbi-102182808;ncbi-102189174;ncbi-102180100;ncbi-100861343;ncbi-100861087;ncbi-102188033;ncbi-102178469;ncbi-102186040;ncbi-100860742;ncbi-102171392;ncbi-102184789	K06464+K04630+K08727+K04733+K01331+K02580+K04440+K05400+K04441+K06461+K04397+K04440+K03990+K04003+K04371+K13241+K03990+K05403
Genetic Information Processing	Folding, sorting and degradation	Proteasome	11	45	0.7846419	1.000000e+00	ko03050	ncbi-100860840;ncbi-102185511;ncbi-102173623;ncbi-102182039;ncbi-102180674;ncbi-102184530;ncbi-102173481;ncbi-102186449;ncbi-102190237;ncbi-102187430;ncbi-102180165	K02730+K03030+K03029+K02732+K03064+K06699+K06700+K02729+K03062+K03036+K03037
Environmental Information Processing	Signal transduction	Jak-STAT signaling pathway	43	164	0.7854151	1.000000e+00	ko04630	ncbi-102174776;ncbi-102175057;ncbi-102168391;ncbi-102185042;ncbi-102178775;ncbi-102179343;ncbi-102180571;ncbi-102182698;ncbi-102184154;ncbi-102171162;ncbi-102180602;ncbi-102185385;ncbi-102174051;ncbi-102186154;ncbi-102188710;ncbi-102188086;ncbi-102168488;ncbi-102175248;ncbi-102184003;ncbi-102171312;ncbi-102173228;ncbi-102185884;ncbi-102180987;ncbi-102182846;ncbi-102191269;ncbi-102191552;ncbi-1021…	K05135+K05131+K00922+K00922+K04705+K02649+K11225+K05132+K03099+K04698+K04703+K04707+K04456+K04692+K02649+K05060+K05058+K05072+K05057+K05076+K04699+K16064+K05062+K11217+K05133+K05130+K04498+K11219+K04447+K04706+K04703+K03099+K05431+K05134+K11220+K07293+K11224+K05081+K05140+K16063+K04498+K04707+K05055
Genetic Information Processing	Transcription	Spliceosome	33	130	0.8257104	1.000000e+00	ko03040	ncbi-102177473;ncbi-102177101;ncbi-102171199;ncbi-102171935;ncbi-102188003;ncbi-102187366;ncbi-102181753;ncbi-102176790;ncbi-102179471;ncbi-102183242;ncbi-102171075;ncbi-102176537;ncbi-102172728;ncbi-102188143;ncbi-102174754;ncbi-102184537;ncbi-102172177;ncbi-102185205;ncbi-102170169;ncbi-102183176;ncbi-102175614;ncbi-102175516;ncbi-100861007;ncbi-102168900;ncbi-102177883;ncbi-102177229;ncbi-1021…	K12883+K12842+K12828+K12857+K12843+K12849+K12858+K12811+K12848+K12816+K12874+K12893+K06063+K12846+K12817+K12864+K12888+K12862+K12830+K12890+K12818+K13025+K12860+K12820+K12841+K12887+K12882+K12875+K12884+K12847+K12870+K12733+K12812
Metabolism	Xenobiotics biodegradation and metabolism	Drug metabolism - other enzymes	7	31	0.8290346	1.000000e+00	ko00983	ncbi-102168204;ncbi-102181553;ncbi-102187332;ncbi-102178400;ncbi-102174503;ncbi-100860988;ncbi-102191568	K13421+K00207+K01464+K01951+K00857+K00569+K00876
Human Diseases	Infectious diseases	African trypanosomiasis	9	39	0.8296395	1.000000e+00	ko05143	ncbi-102189950;ncbi-102170997;ncbi-102174895;ncbi-102177440;ncbi-102188148;ncbi-102180505;ncbi-102180890;ncbi-102172114;ncbi-102180451	K04634+K06494+K06527+K06241+K05858+K05858+K02677+K02677+K04390
Organismal Systems	Excretory system	Proximal tubule bicarbonate reclamation	5	23	0.833353	1.000000e+00	ko04964	ncbi-102188907;ncbi-102186539;ncbi-102175283;ncbi-102176699;ncbi-102173716	K01425+K01539+K13575+K00025+K00261
Metabolism	Glycan biosynthesis and metabolism	Other glycan degradation	5	23	0.833353	1.000000e+00	ko00511	ncbi-100750234;ncbi-102180711;ncbi-102179566;ncbi-102178493;ncbi-102190099	K01192+K01206+K01206+K12309+K01444
Metabolism	Amino acid metabolism	Histidine metabolism	5	23	0.833353	1.000000e+00	ko00340	ncbi-102187125;ncbi-102170543;ncbi-102186241;ncbi-102174989;ncbi-102180115	K14085+K00128+K01437+K00149+K00274
Human Diseases	Endocrine and metabolic diseases	Non-alcoholic fatty liver disease (NAFLD)	36	143	0.8492874	1.000000e+00	ko04932	ncbi-100861392;ncbi-102176363;ncbi-102168391;ncbi-102185042;ncbi-100861376;ncbi-102171295;ncbi-102179343;ncbi-102179361;ncbi-100861393;ncbi-102175660;ncbi-102170408;ncbi-102168996;ncbi-102172156;ncbi-102171716;ncbi-102191813;ncbi-102174051;ncbi-102188710;ncbi-102170635;ncbi-102181338;ncbi-100861263;ncbi-100861343;ncbi-100861087;ncbi-102169928;ncbi-102180987;ncbi-102181922;ncbi-102180727;ncbi-1021…	K07297+K03083+K00922+K00922+K03934+K07198+K02649+K03953+K07294+K02580+K04440+K04527+K04426+K16341+K05632+K04456+K02649+K03937+K07198+K00415+K04397+K04440+K07199+K05062+K03954+K07200+K03158+K08860+K03173+K09027+K13375+K08852+K04390+K03935+K04419+K05055
Genetic Information Processing	Replication and repair	DNA replication	8	36	0.8528001	1.000000e+00	ko03030	ncbi-102176939;ncbi-100860753;ncbi-102181079;ncbi-102185810;ncbi-102170128;ncbi-102179393;ncbi-102186980;ncbi-102179928	K03111+K10744+K02685+K10742+K10754+K10756+K03504+K02320
Genetic Information Processing	Replication and repair	Base excision repair	7	32	0.854153	1.000000e+00	ko03410	ncbi-102173202;ncbi-102190248;ncbi-102189100;ncbi-102186980;ncbi-102173499;ncbi-102173065;ncbi-102177689	K10798+K10798+K03649+K03504+K10776+K10569+K02330
Human Diseases	Neurodegenerative diseases	Prion diseases	7	32	0.854153	1.000000e+00	ko05020	ncbi-102190520;ncbi-102180259;ncbi-102173379;ncbi-102179673;ncbi-102177818;ncbi-102170256;ncbi-102186040	K04368+K03996+K04345+K05703+K06491+K05635+K04371
Organismal Systems	Immune system	Hematopoietic cell lineage	21	87	0.856928	1.000000e+00	ko04640	ncbi-100861386;ncbi-102172197;ncbi-102169417;ncbi-102172198;ncbi-102172761;ncbi-102175248;ncbi-102180100;ncbi-100860958;ncbi-100860959;ncbi-102184949;ncbi-102187231;ncbi-102184733;ncbi-102186530;ncbi-102183190;ncbi-102182054;ncbi-102182426;ncbi-102186326;ncbi-102186615;ncbi-100861223;ncbi-102185210;ncbi-102179824	K05091+K06503+K06493+K06481+K06480+K05072+K06461+K06259+K06259+K01389+K04386+K06459+K06485+K06483+K05431+K06256+K04006+K04012+K06474+K06467+K05055
Human Diseases	Endocrine and metabolic diseases	Type I diabetes mellitus	8	37	0.8739181	1.000000e+00	ko04940	ncbi-102168389;ncbi-100861238;ncbi-102191726;ncbi-102171032;ncbi-102171703;ncbi-102188814;ncbi-102184389;ncbi-102180451	K05412+K04077+K01294+K07817+K06751+K06751+K06751+K04390
Metabolism	Metabolism of cofactors and vitamins	Porphyrin and chlorophyll metabolism	6	29	0.8797549	1.000000e+00	ko00860	ncbi-102172487;ncbi-100861387;ncbi-102179346;ncbi-102177077;ncbi-102176914;ncbi-102183845	K13624+K00643+K02259+K14163+K02257+K01885
Metabolism	Energy metabolism	Nitrogen metabolism	3	16	0.880191	1.000000e+00	ko00910	ncbi-102189329;ncbi-102173716;ncbi-102191071	K01672+K00261+K01672
Metabolism	Lipid metabolism	alpha-Linolenic acid metabolism	5	25	0.8851341	1.000000e+00	ko00592	ncbi-102168220;ncbi-102178930;ncbi-102170734;ncbi-102171133;ncbi-102176672	K01047+K16342+K00232+K10226+K16817
Human Diseases	Immune diseases	Primary immunodeficiency	7	34	0.8953849	1.000000e+00	ko05340	ncbi-102173490;ncbi-102171809;ncbi-102175248;ncbi-102176204;ncbi-102184733;ncbi-102176896;ncbi-102171622	K06478+K16056+K05072+K07370+K06459+K10887+K01488
Genetic Information Processing	Folding, sorting and degradation	Sulfur relay system	2	12	0.8994377	1.000000e+00	ko04122	ncbi-102177176;ncbi-102178891	K04487+K00566
Metabolism	Metabolism of other amino acids	Taurine and hypotaurine metabolism	2	12	0.8994377	1.000000e+00	ko00430	ncbi-102175220;ncbi-102176564	K00681+K18966
Organismal Systems	Immune system	Antigen processing and presentation	13	59	0.902427	1.000000e+00	ko04612	ncbi-100860882;ncbi-102186065;ncbi-102183747;ncbi-102183386;ncbi-102172434;ncbi-102191183;ncbi-102187277;ncbi-100861006;ncbi-102173831;ncbi-102171703;ncbi-102184733;ncbi-102188814;ncbi-102184389	K08056+K05870+K01368+K08066+K09489+K01369+K08064+K04079+K08054+K06751+K06459+K06751+K06751
Human Diseases	Immune diseases	Inflammatiory bowel disease (IBD)	13	59	0.902427	1.000000e+00	ko05321	ncbi-100861305;ncbi-102180571;ncbi-102175660;ncbi-102182698;ncbi-102189962;ncbi-100861228;ncbi-102186154;ncbi-102188455;ncbi-102191269;ncbi-102169293;ncbi-100861236;ncbi-102189170;ncbi-102191364	K08532+K11225+K02580+K05132+K13377+K13376+K04692+K04500+K05133+K04500+K05173+K11220+K13375
Organismal Systems	Digestive system	Mineral absorption	10	47	0.9045992	1.000000e+00	ko04978	ncbi-102172205;ncbi-102182451;ncbi-102186539;ncbi-102178423;ncbi-102190297;ncbi-102173747;ncbi-102188618;ncbi-102190935;ncbi-102185359;ncbi-100861136	K14736+K14685+K01539+K14738+K12347+K04982+K14739+K12347+K04981+K08370
Organismal Systems	Digestive system	Carbohydrate digestion and absorption	9	43	0.9062974	1.000000e+00	ko04973	ncbi-102168391;ncbi-102185042;ncbi-102186539;ncbi-102179343;ncbi-102168356;ncbi-102174051;ncbi-102188710;ncbi-102174706;ncbi-102190759	K00922+K00922+K01539+K02649+K00844+K04456+K02649+K04851+K00844
Metabolism	Metabolism of other amino acids	Cyanoamino acid metabolism	1	7	0.9063514	1.000000e+00	ko00460	ncbi-102175220	K00681
Human Diseases	Substance dependence	Alcoholism	38	157	0.9126177	1.000000e+00	ko05034	ncbi-102191178;ncbi-102180634;ncbi-102186065;ncbi-102180554;ncbi-102175543;ncbi-102185804;ncbi-102190378;ncbi-102170199;ncbi-102178535;ncbi-102180223;ncbi-102177165;ncbi-102190520;ncbi-102184154;ncbi-102187070;ncbi-102186145;ncbi-102178318;ncbi-102184572;ncbi-102185323;ncbi-102191766;ncbi-102184131;ncbi-106501999;ncbi-102187736;ncbi-102181263;ncbi-102189798;ncbi-102174360;ncbi-102187484;ncbi-1021…	K04538+K04450+K05870+K11253+K04347+K04630+K09047+K09048+K11251+K04360+K06067+K04368+K03099+K04536+K04534+K11252+K11252+K11252+K11251+K11405+K11406+K11406+K11409+K08045+K04365+K05869+K04539+K03099+K06269+K15840+K04632+K07359+K04371+K07359+K11253+K11253+K11254+K00274
Organismal Systems	Excretory system	Collecting duct acid secretion	5	27	0.922455	1.000000e+00	ko04966	ncbi-102186053;ncbi-102191135;ncbi-102171171;ncbi-102179797;ncbi-102186995	K02145+K02147+K02148+K02154+K02154
Human Diseases	Substance dependence	Nicotine addiction	8	40	0.922784	1.000000e+00	ko05033	ncbi-102183947;ncbi-102185727;ncbi-102184338;ncbi-102168302;ncbi-102183962;ncbi-102189138;ncbi-102168378;ncbi-102179705	K05175+K05181+K05181+K05181+K05175+K04849+K05198+K04809
Human Diseases	Neurodegenerative diseases	Huntington's disease	45	185	0.9229068	1.000000e+00	ko05016	ncbi-102174511;ncbi-100861376;ncbi-102186065;ncbi-102190378;ncbi-102170199;ncbi-102188830;ncbi-102179361;ncbi-102181107;ncbi-102181376;ncbi-102189950;ncbi-102177165;ncbi-102176044;ncbi-102182332;ncbi-102174681;ncbi-102179503;ncbi-102170635;ncbi-102177929;ncbi-102190077;ncbi-102182918;ncbi-102185229;ncbi-100861263;ncbi-102169457;ncbi-102181922;ncbi-102169249;ncbi-102180186;ncbi-102184947;ncbi-1021…	K04638+K03934+K05870+K09047+K09048+K02084+K03953+K09222+K03010+K04634+K06067+K03120+K10408+K04399+K10408+K03937+K10408+K11644+K11829+K10408+K00415+K15040+K03954+K10408+K11831+K11826+K04498+K09222+K04533+K05862+K04644+K04564+K04648+K05858+K05858+K03129+K04646+K11825+K10408+K04958+K03129+K04498+K04559+K03935+K04604
Organismal Systems	Immune system	Cytosolic DNA-sensing pathway	11	56	0.9551447	1.000000e+00	ko04623	ncbi-102186665;ncbi-102175660;ncbi-102178067;ncbi-102173387;ncbi-102178286;ncbi-102181262;ncbi-102170944;ncbi-102176795;ncbi-102187049;ncbi-102178407;ncbi-102168682	K03021+K02580+K03024+K03026+K12648+K04467+K03018+K12967+K17834+K02861+K14721
Human Diseases	Immune diseases	Graft-versus-host disease	5	30	0.9584141	1.000000e+00	ko05332	ncbi-102168389;ncbi-102171703;ncbi-102188814;ncbi-102184389;ncbi-102180451	K05412+K06751+K06751+K06751+K04390
Human Diseases	Immune diseases	Allograft rejection	5	32	0.9730826	1.000000e+00	ko05330	ncbi-102168389;ncbi-102171703;ncbi-102188814;ncbi-102184389;ncbi-102180451	K05412+K06751+K06751+K06751+K04390
Metabolism	Xenobiotics biodegradation and metabolism	Drug metabolism - cytochrome P450	8	46	0.9738333	1.000000e+00	ko00982	ncbi-102187632;ncbi-102189813;ncbi-102173702;ncbi-102174170;ncbi-102175171;ncbi-102191095;ncbi-102184041;ncbi-102180115	K00157+K00799+K00799+K00799+K00799+K00485+K00799+K00274
Metabolism	Glycan biosynthesis and metabolism	Glycosphingolipid biosynthesis - globo series	2	17	0.9751312	1.000000e+00	ko00603	ncbi-102180329;ncbi-102180325	K00780+K00722
Metabolism	Carbohydrate metabolism	Fructose and mannose metabolism	5	33	0.9784575	1.000000e+00	ko00051	ncbi-102168356;ncbi-102188810;ncbi-102190759;ncbi-102169167;ncbi-102181740	K00844+K19030+K00844+K14634+K01711
Metabolism	Lipid metabolism	Linoleic acid metabolism	5	34	0.9828151	1.000000e+00	ko00591	ncbi-102168220;ncbi-102178930;ncbi-102190572;ncbi-102184867;ncbi-102176672	K01047+K16342+K07418+K07418+K16817
Metabolism	Carbohydrate metabolism	Pentose and glucuronate interconversions	3	24	0.9835928	1.000000e+00	ko00040	ncbi-102171772;ncbi-102177249;ncbi-102170543	K00012+K00963+K00128
Metabolism	Glycan biosynthesis and metabolism	Glycosaminoglycan degradation	3	24	0.9835928	1.000000e+00	ko00531	ncbi-100750233;ncbi-102178493;ncbi-102189402	K01137+K12309+K01135
Human Diseases	Endocrine and metabolic diseases	Maturity onset diabetes of the young	2	20	0.9896194	1.000000e+00	ko04950	ncbi-102171877;ncbi-102174500	K19521+K08027
Organismal Systems	Digestive system	Fat digestion and absorption	7	46	0.9897095	1.000000e+00	ko04975	ncbi-102168220;ncbi-102171567;ncbi-102179197;ncbi-102178475;ncbi-100860958;ncbi-100860959;ncbi-102183913	K01047+K01080+K05641+K13885+K06259+K06259+K01080
Human Diseases	Cancers	Chemical carcinogenesis	10	60	0.9897661	1.000000e+00	ko05204	ncbi-100860945;ncbi-102189813;ncbi-102182368;ncbi-102173702;ncbi-102174170;ncbi-102175171;ncbi-102183027;ncbi-102180605;ncbi-102179705;ncbi-102184041	K01253+K00799+K00816+K00799+K00799+K00799+K09097+K00816+K04809+K00799
Human Diseases	Immune diseases	Rheumatoid arthritis	15	84	0.9923937	1.000000e+00	ko05323	ncbi-100861185;ncbi-102186053;ncbi-102168389;ncbi-102183473;ncbi-102169100;ncbi-102191135;ncbi-102189962;ncbi-102171171;ncbi-100861228;ncbi-100860837;ncbi-102179797;ncbi-102191364;ncbi-102186995;ncbi-102172115;ncbi-102169556	K06464+K02145+K05412+K01371+K05121+K02147+K13377+K02148+K13376+K05096+K02154+K13375+K02154+K05718+K10031
Organismal Systems	Immune system	Complement and coagulation cascades	13	76	0.9934757	1.000000e+00	ko04610	ncbi-102191271;ncbi-102175560;ncbi-102189289;ncbi-102188881;ncbi-102178565;ncbi-102180259;ncbi-102185818;ncbi-102191119;ncbi-102188033;ncbi-102178469;ncbi-102186326;ncbi-102186615;ncbi-102171392	K03908+K03910+K01331+K04004+K03983+K03996+K03899+K03900+K03990+K04003+K04006+K04012+K03990
Organismal Systems	Sensory system	Phototransduction	3	28	0.9943916	1.000000e+00	ko04744	ncbi-102185007;ncbi-102187070;ncbi-102180079	K02183+K04536+K13765
Human Diseases	Infectious diseases	Staphylococcus aureus infection	7	50	0.9956857	1.000000e+00	ko05150	ncbi-100861185;ncbi-102189289;ncbi-102188881;ncbi-102180100;ncbi-102188033;ncbi-102171392;ncbi-102172115	K06464+K01331+K04004+K06461+K03990+K03990+K05718
Metabolism	Amino acid metabolism	Glycine, serine and threonine metabolism	6	45	0.9956861	1.000000e+00	ko00260	ncbi-102187125;ncbi-102174205;ncbi-100861387;ncbi-102180962;ncbi-102184553;ncbi-102180115	K14085+K00281+K00643+K12235+K00276+K00274
Organismal Systems	Circulatory system	Cardiac muscle contraction	11	70	0.9963865	1.000000e+00	ko04260	ncbi-102186539;ncbi-102179435;ncbi-102183035;ncbi-102180482;ncbi-102178827;ncbi-102182803;ncbi-102174706;ncbi-100861263;ncbi-100861292;ncbi-102179249;ncbi-102180565	K01539+K09290+K04858+K10375+K10374+K04863+K04851+K00415+K04850+K05742+K04962
Organismal Systems	Sensory system	Taste transduction	6	47	0.9972989	1.000000e+00	ko04742	ncbi-102187070;ncbi-102184919;ncbi-102173379;ncbi-102189138;ncbi-102189140;ncbi-102184768	K04536+K08048+K04345+K04849+K04632+K04960
Metabolism	Carbohydrate metabolism	Glycolysis / Gluconeogenesis	10	67	0.9974409	1.000000e+00	ko00010	ncbi-102187125;ncbi-102168356;ncbi-102171631;ncbi-102170543;ncbi-102190759;ncbi-102183563;ncbi-102174732;ncbi-102181503;ncbi-102185099;ncbi-102174989	K14085+K00844+K13997+K00128+K00844+K01835+K15779+K08074+K01895+K00149
Human Diseases	Immune diseases	Autoimmune thyroid disease	5	42	0.997449	1.000000e+00	ko05320	ncbi-102168389;ncbi-102171703;ncbi-102188814;ncbi-102184389;ncbi-102180451	K05412+K06751+K06751+K06751+K04390
Metabolism	Amino acid metabolism	Phenylalanine metabolism	2	25	0.9976724	1.000000e+00	ko00360	ncbi-102184553;ncbi-102180115	K00276+K00274
Human Diseases	Neurodegenerative diseases	Parkinson's disease	23	127	0.9979764	1.000000e+00	ko05012	ncbi-102189716;ncbi-100861376;ncbi-102185804;ncbi-102188019;ncbi-102188830;ncbi-102179361;ncbi-102172812;ncbi-102177646;ncbi-102174681;ncbi-102187800;ncbi-102181159;ncbi-102170635;ncbi-100861263;ncbi-102169457;ncbi-102181922;ncbi-102189798;ncbi-102169368;ncbi-102173379;ncbi-102168341;ncbi-102173290;ncbi-102175767;ncbi-102190832;ncbi-102190747	K04555+K03934+K04630+K08844+K02084+K03953+K04556+K05687+K04399+K04551+K10575+K03937+K00415+K15040+K03954+K08045+K04528+K04345+K04558+K05862+K10578+K05688+K03935
Metabolism	Global and Overview	Biosynthesis of amino acids	11	74	0.9983781	1.000000e+00	ko01230	ncbi-102187125;ncbi-102184057;ncbi-102171613;ncbi-102170704;ncbi-102168943;ncbi-102188107;ncbi-102174196;ncbi-102186305;ncbi-102175221;ncbi-102190002;ncbi-102172599	K14085+K01681+K01476+K00789+K00031+K12657+K00826+K00789+K00814+K00031+K00548
Metabolism	Amino acid metabolism	Tyrosine metabolism	4	39	0.9986593	1.000000e+00	ko00350	ncbi-102187632;ncbi-102173786;ncbi-102184553;ncbi-102180115	K00157+K01555+K00276+K00274
Metabolism	Xenobiotics biodegradation and metabolism	Metabolism of xenobiotics by cytochrome P450	6	50	0.9986829	1.000000e+00	ko00980	ncbi-100860945;ncbi-102189813;ncbi-102173702;ncbi-102174170;ncbi-102175171;ncbi-102184041	K01253+K00799+K00799+K00799+K00799+K00799
Human Diseases	Immune diseases	Systemic lupus erythematosus	18	113	0.9995189	1.000000e+00	ko05322	ncbi-102168389;ncbi-102180554;ncbi-102189289;ncbi-102178535;ncbi-102186786;ncbi-102180259;ncbi-102178318;ncbi-102184572;ncbi-102185323;ncbi-102172326;ncbi-102191766;ncbi-102188033;ncbi-102176966;ncbi-102179802;ncbi-102171392;ncbi-102181641;ncbi-102181082;ncbi-106503500	K05412+K11253+K01331+K11251+K10651+K03996+K11252+K11252+K11252+K05699+K11251+K03990+K05699+K05699+K03990+K11253+K11253+K11254
Organismal Systems	Immune system	Intestinal immune network for IgA production	4	43	0.9995444	1.000000e+00	ko04672	ncbi-102168389;ncbi-102183190;ncbi-102191364;ncbi-102169556	K05412+K06483+K13375+K10031
Metabolism	Lipid metabolism	Steroid hormone biosynthesis	6	55	0.9996168	1.000000e+00	ko00140	ncbi-102173131;ncbi-102179058;ncbi-102191152;ncbi-102186887;ncbi-102187232;ncbi-102172667	K00498+K13373+K07430+K10251+K12344+K12343
Metabolism	Metabolism of cofactors and vitamins	Retinol metabolism	5	53	0.9998509	1.000000e+00	ko00830	ncbi-102187632;ncbi-102181689;ncbi-102171615;ncbi-102179583;ncbi-102171883	K00157+K07249+K09516+K11146+K11152
Environmental Information Processing	Signaling molecules and interaction	Cytokine-cytokine receptor interaction	47	259	0.9999752	1.000000e+00	ko04060	ncbi-100861386;ncbi-102174776;ncbi-102175057;ncbi-102188711;ncbi-100860926;ncbi-100860918;ncbi-102183288;ncbi-102174007;ncbi-100860836;ncbi-102187767;ncbi-102175959;ncbi-102182698;ncbi-102189962;ncbi-100860896;ncbi-102168651;ncbi-100861228;ncbi-102168934;ncbi-102188086;ncbi-102168488;ncbi-102175248;ncbi-102184003;ncbi-102171312;ncbi-102180987;ncbi-102181186;ncbi-102191269;ncbi-102191552;ncbi-1021…	K05091+K05135+K05131+K04723+K04675+K04670+K05460+K04363+K05098+K04674+K04722+K05132+K13377+K05148+K05450+K13376+K05450+K05060+K05058+K05072+K05057+K05076+K05062+K05099+K05133+K05130+K03158+K04357+K13578+K04386+K05173+K05096+K05155+K05431+K05134+K13375+K04671+K05081+K04361+K04388+K05157+K05140+K04390+K05449+K04673+K10031+K05055
Metabolism	Lipid metabolism	Arachidonic acid metabolism	9	83	0.9999785	1.000000e+00	ko00590	ncbi-102168220;ncbi-102185835;ncbi-102178930;ncbi-102190572;ncbi-102184867;ncbi-102191500;ncbi-102187311;ncbi-100860894;ncbi-102176672	K01047+K08726+K16342+K07418+K07418+K15730+K17726+K01831+K16817
Metabolism	Energy metabolism	Oxidative phosphorylation	14	120	0.9999982	1.000000e+00	ko00190	ncbi-102186053;ncbi-100861376;ncbi-102179361;ncbi-102172978;ncbi-102191135;ncbi-102171171;ncbi-102170635;ncbi-100861263;ncbi-102179346;ncbi-102181922;ncbi-102179797;ncbi-102176914;ncbi-102186995;ncbi-102190747	K02145+K03934+K03953+K01507+K02147+K02148+K03937+K00415+K02259+K03954+K02154+K02257+K02154+K03935
Environmental Information Processing	Signaling molecules and interaction	Neuroactive ligand-receptor interaction	35	309	1	1.000000e+00	ko04080	ncbi-100861291;ncbi-102177001;ncbi-100861156;ncbi-102186820;ncbi-102170113;ncbi-102169456;ncbi-102183947;ncbi-102185727;ncbi-102184338;ncbi-102186689;ncbi-102182788;ncbi-102189399;ncbi-102190420;ncbi-102174144;ncbi-102173324;ncbi-102174145;ncbi-102168302;ncbi-102190560;ncbi-102172237;ncbi-102182099;ncbi-102187919;ncbi-102180987;ncbi-102189859;ncbi-102183962;ncbi-102185098;ncbi-102187065;ncbi-1021…	K04247+K04617+K04577+K04294+K04608+K04130+K05175+K05181+K05181+K04615+K04135+K04289+K04332+K04197+K05218+K05220+K05181+K04608+K08362+K04131+K05206+K05062+K05771+K05175+K04237+K05204+K04811+K04306+K05198+K05205+K05547+K05081+K04809+K04615+K04604
Organismal Systems	Sensory system	Olfactory transduction	7	885	1	1.000000e+00	ko04740	ncbi-102169349;ncbi-102175934;ncbi-102181492;ncbi-102180049;ncbi-102169019;ncbi-102182753;ncbi-102173379	K04257+K04515+K04257+K04950+K08043+K07376+K04345
Genetic Information Processing	Translation	Ribosome	14	206	1	1.000000e+00	ko03010	ncbi-102182362;ncbi-102190192;ncbi-102170403;ncbi-102174024;ncbi-102190789;ncbi-102189964;ncbi-102172548;ncbi-100860777;ncbi-100861002;ncbi-100861018;ncbi-102171363;ncbi-102186163;ncbi-102183967;ncbi-102186129	K02978+K02932+K02940+K02890+K02930+K02996+K02988+K02889+K02946+K02880+K02941+K02906+K02907+K02916
