# Supplementary material for: Whole Transcriptome Analysis: Implication to Estrous Cycle Regulation
Source: Biology (Basel). 2021 May 25;10(6):464. doi: 10.3390/biology10060464 (PMC8225199; doi:10.3390/biology10060464)
Supplement: Supplementary file 1 [file biology-10-00464-s001.zip › biology-1199286-supplementary materials/Table S5.xls]

## Sheet: Sheet1
ID	length	seq	total	DS-1_count	DS-2_count	DS-3_count	ES-1_count	ES-2_count	ES-3_count	DS-1_TPM	DS-2_TPM	DS-3_TPM	ES-1_TPM	ES-2_TPM	ES-3_TPM
chi-miR-26a-5p	22	TTCAAGTAATCCAGGATAGGCT	7501401	964201	1219434	1314831	1153558	1514454	1334923	128150	159516	151315	127593	170616	156454
chi-miR-10b-5p	22	TACCCTGTAGAACCGAATTTGT	5880668	607161	806570	770420	1121716	1167195	1407606	80696.8	105509	88662.3	124071	131494	164973
chi-miR-143-3p	22	TGAGATGAAGCACTGTAGCTCG	5696183	923016	716450	885453	1324691	1065190	781383	122677	93720.2	101901	146522	120002	91578.8
chi-miR-148a-3p	22	TCAGTGCACTACAGAACTTTGT	1945087	295282	309652	314720	372552	335495	317386	39245.4	40506.2	36219	41207.4	37796.3	37197.9
chi-miR-125b-5p	20	TCCCTGAGACCCTAACTTGT	1335883	167795	216451	226406	207765	258815	258651	22301.4	28314.4	26055.5	22980.6	29157.6	30314.1
chi-miR-199a-3p	21	ACAGTAGTCTGCACATTGGTT	1183279	198872	163908	288982	158872	139575	233070	26431.7	21441.1	33257	17572.6	15724.3	27316
chi-miR-199b-3p	21	ACAGTAGTCTGCACATTGGTT	1183279	198872	163908	288982	158872	139575	233070	26431.7	21441.1	33257	17572.6	15724.3	27316
chi-miR-199c-3p	21	ACAGTAGTCTGCACATTGGTT	1183279	198872	163908	288982	158872	139575	233070	26431.7	21441.1	33257	17572.6	15724.3	27316
chi-miR-125a-5p	22	TCCCTGAGACCCTTTAACCTGT	1061058	154530	161000	159377	188072	211190	186889	20538.3	21060.7	18341.6	20802.4	23792.3	21903.6
chi-miR-21-5p	23	TAGCTTATCAGACTGATGTTGAC	1032784	125263	290901	280452	86171	76425	173572	16648.5	38053.3	32275.3	9531.25	8609.91	20342.8
chi-let-7f-5p	22	TGAGGTAGTAGATTGTATAGTT	897495	206662	89992	147468	154418	155425	143530	27467.1	11772	16971.1	17079.9	17509.9	16821.8
chi-miR-27b-3p	21	TTCACAGTGGCTAAGTTCTGC	753134	119028	111863	163358	111557	134919	112409	15819.8	14633	18799.7	12339.2	15199.7	13174.4
chi-let-7c-5p	22	TGAGGTAGTAGGTTGTATGGTT	565642	115667	84491	87408	118532	92661	66883	15373.1	11052.4	10059.2	13110.6	10439	7838.74
chi-let-7a-5p	22	TGAGGTAGTAGGTTGTATAGTT	556577	117331	66587	91092	101466	104684	75417	15594.3	8710.37	10483.2	11223	11793.5	8838.94
chi-miR-30e-5p	24	TGTAAACATCCTTGACTGGAAGCT	411993	69873	82907	73705	74316	53187	58005	9286.7	10845.2	8482.2	8219.98	5991.95	6798.24
chi-miR-30a-5p	24	TGTAAACATCCTCGACTGGAAGCT	386474	58812	66488	65890	76036	60452	58796	7816.61	8697.42	7582.83	8410.23	6810.42	6890.94
chi-miR-16a-5p	22	TAGCAGCACGTAAATATTGGAG	369448	71849	56051	85476	54509	52776	48787	9549.33	7332.14	9836.85	6029.16	5945.65	5717.88
chi-let-7b-5p	22	TGAGGTAGTAGGTTGTGTGGTT	368055	63308	53701	64127	66062	71051	49806	8414.16	7024.73	7379.94	7307.02	8004.48	5837.31
chi-miR-92a-3p	22	TATTGCACTTGTCCCGGCCTGT	350899	72833	58383	64960	55069	48400	51254	9680.11	7637.19	7475.8	6091.1	5452.66	6007.01
chi-miR-29a-3p	21	TAGCACCATCTGAAATCGGTT	346894	53611	69350	74545	45717	52740	50931	7125.35	9071.8	8578.87	5056.69	5941.6	5969.16
chi-let-7i-5p	22	TGAGGTAGTAGTTTGTGCTGTT	317368	52953	60059	57719	59084	44257	43296	7037.9	7856.43	6642.48	6535.19	4985.92	5074.33
chi-miR-92b	22	TATTGCACTTGTCCCGGCCTGT	308088	65075	51063	57947	47962	41950	44091	8649.01	6679.65	6668.72	5305.01	4726.01	5167.5
chi-miR-151-5p	21	TCGAGGAGCTCACAGTCTAGT	290131	54838	47035	53000	41846	47477	45935	7288.43	6152.74	6099.41	4628.52	5348.68	5383.62
chi-miR-26b-5p	22	TTCAAGTAATTCAGGATAGGTT	283519	40876	43269	44002	56329	55734	43309	5432.76	5660.1	5063.89	6230.47	6278.9	5075.85
chi-miR-10a-5p	22	TACCCTGTAGATCCGAATTTGT	273448	35470	19513	51008	47618	40528	79311	4714.26	2552.53	5870.16	5266.96	4565.81	9295.32
chi-miR-99a-5p	21	AACCCGTAGATCCGATCTTGT	257501	36844	44259	40977	41251	55327	38843	4896.88	5789.6	4715.76	4562.71	6233.04	4552.43
chi-miR-126-3p	21	TCGTACCGTGAGTAATAATGC	236132	44077	25065	52775	44118	34893	35204	5858.2	3278.8	6073.51	4879.83	3930.98	4125.94
chi-miR-199a-5p	23	CCCAGTGTTCAGACTACCTGTTC	223096	33531	39163	61018	27098	22516	39770	4456.55	5122.99	7022.14	2997.27	2536.61	4661.08
chi-miR-101-3p	20	TACAGTACTGTGATAACTGA	218603	40853	40794	39927	32631	30778	33620	5429.7	5336.34	4594.92	3609.27	3467.4	3940.29
chi-miR-497-5p	22	AGCAGCACACTGTGGTTTGTAC	191075	37938	37373	36329	26157	24030	29248	5042.28	4888.83	4180.85	2893.19	2707.18	3427.89
chi-let-7g-5p	22	TGAGGTAGTAGTTTGTACAGTT	181435	31969	31235	30209	33065	27125	27832	4248.95	4085.91	3476.55	3657.27	3055.86	3261.93
chi-miR-100-5p	21	AACCCGTAGATCCGAACTTGT	152047	18795	26624	25494	25905	32859	22370	2498.01	3482.74	2933.93	2865.31	3701.84	2621.78
chi-miR-28-3p	22	CACTAGATTGAGAGCTCCTGGA	148965	23192	34536	26507	20816	23652	20262	3082.41	4517.72	3050.51	2302.43	2664.59	2374.72
chi-miR-25-3p	22	CATTGCACTTGTCTCGGTCTGA	108869	19475	17820	19599	16828	20474	14673	2588.39	2331.07	2255.51	1861.32	2306.57	1719.69
chi-let-7e-5p	22	TGAGGTAGGAGGTTGTATAGTT	106889	29578	18385	18801	14132	16627	9366	3931.16	2404.98	2163.68	1563.12	1873.17	1097.7
chi-miR-27a-3p	20	TTCACAGTGGCTAAGTTCCG	105310	19136	15299	27066	13070	14426	16313	2543.33	2001.29	3114.84	1445.65	1625.21	1911.9
chi-miR-99b-5p	22	CACCCGTAGAACCGACCTTGCG	90676	14855	14732	15873	14661	17544	13011	1974.35	1927.12	1826.71	1621.63	1976.48	1524.9
chi-miR-199b-5p	23	CCCAGTGTTTAGACTATCTGTTC	90449	14501	16768	21309	14557	10263	13051	1927.3	2193.45	2452.31	1610.13	1156.21	1529.59
chi-miR-199c-5p	23	CCCAGTGTTTAGACTATCTGTTC	90449	14501	16768	21309	14557	10263	13051	1927.3	2193.45	2452.31	1610.13	1156.21	1529.59
chi-miR-151-3p	21	CTAGACTGAAGCTCCTTGAGG	78589	13520	13251	13385	12488	12905	13040	1796.92	1733.39	1540.39	1381.28	1453.85	1528.3
chi-miR-423-3p	23	AGCTCGGTCTGAGGCCCCTCAGT	75185	16520	11790	13845	11294	12804	8932	2195.65	1542.27	1593.33	1249.21	1442.48	1046.84
chi-miR-423-5p	23	TGAGGGGCAGAGAGCGAGACTTT	71261	14865	11523	14376	8234	13812	8451	1975.68	1507.35	1654.44	910.75	1556.04	990.464
chi-miR-411a-5p	21	ATAGTAGACCGTATAGCGTAC	69206	15875	11662	15731	9518	6787	9633	2109.92	1525.53	1810.37	1052.77	764.612	1129
chi-miR-342-3p	22	TCTCACACAGAAATCGCACCCA	63106	9550	11743	12676	8938	7978	12221	1269.27	1536.12	1458.79	988.619	898.788	1432.31
chi-miR-145-3p	21	ATTCCTGGAAATACTGTTCTT	60049	10282	8868	10511	10965	11525	7898	1366.56	1160.04	1209.64	1212.82	1298.39	925.652
chi-miR-222-3p	24	AGCTACATCTGGCTACTGGGTCTC	59430	11484	11131	14199	9386	6843	6387	1526.32	1456.07	1634.07	1038.17	770.92	748.562
chi-miR-195-5p	20	TAGCAGCACAGAAATGTTGG	57211	13202	11649	12959	7634	6196	5571	1754.66	1523.83	1491.36	844.385	698.031	652.926
chi-miR-23a	21	ATCACATTGCCAGGGATTTCC	55400	7583	7742	13251	7688	8010	11126	1007.84	1012.75	1524.97	850.358	902.393	1303.98
chi-miR-140-3p	22	ACCACAGGGTAGAACCACGGAC	51119	7990	6948	11919	6526	9154	8582	1061.94	908.881	1371.68	721.831	1031.27	1005.82
chi-miR-28-5p	21	AAGGAGCTCACAGTCTATTGA	50488	9987	11326	10863	6607	6740	4965	1327.36	1481.58	1250.15	730.79	759.317	581.902
chi-miR-93-5p	23	CAAAGTGCTGTTCGTGCAGGTAG	47985	8933	8845	9544	7211	7050	6402	1187.27	1157.03	1098.35	797.598	794.241	750.32
chi-miR-30c-5p	23	TGTAAACATCCTACACTCTCAGC	46590	10037	7562	10487	7297	3983	7224	1334	989.199	1206.88	807.11	448.718	846.659
chi-miR-23b-3p	21	ATCACATTGCCAGGGATTACC	45694	8495	5641	11068	6760	6735	6995	1129.06	737.91	1273.74	747.714	758.753	819.82
chi-miR-103-3p	23	AGCAGCATTGTACAGGGCTATGA	42823	8285	8007	8758	6895	5452	5426	1101.15	1047.41	1007.9	762.646	614.213	635.932
chi-miR-378-3p	22	ACTGGACTTGGAGTCAGAAGGC	41348	8966	10334	8459	4538	4457	4594	1191.66	1351.81	973.488	501.942	502.118	538.421
chi-miR-22-3p	19	AAGCTGCCAGTTGAAGAAC	40488	6713	5016	12727	4686	5148	6198	892.214	656.152	1464.66	518.312	579.965	726.411
chi-miR-99a-3p	23	CAAGCTCGCTTCTATGGGTCTGT	37567	6348	7055	6647	5920	5685	5912	843.702	922.878	764.958	654.802	640.462	692.891
chi-let-7d-5p	22	AGAGGTAGTAGGTTGCATAGTT	36356	8923	3589	6659	5881	6473	4831	1185.94	469.484	766.339	650.489	729.237	566.197
chi-miR-150	22	TCTCCCAACCCTTGTACCAGTG	34622	3239	2532	10618	4368	3304	10561	430.49	331.216	1221.95	483.138	372.223	1237.76
chi-miR-192-5p	21	CTGACCTATGAATTGACAGCC	34590	5520	6684	6444	5401	6015	4526	733.654	874.347	741.596	597.397	677.639	530.451
chi-miR-202-5p	21	TTCCTATGCATATACTTCTTT	34477	6499	13564	8924	3252	1150	1088	863.771	1774.33	1027	359.699	129.557	127.514
chi-miR-181b-5p	23	AACATTCATTGCTGTCGGTGGGT	31932	5023	5265	7314	4361	4658	5311	667.599	688.725	841.718	482.364	524.762	622.454
chi-miR-133a-3p	23	TTTGGTCCCCTTCAACCAGCTGT	30298	4385	4771	5319	6016	6428	3379	582.803	624.104	612.127	665.421	724.167	396.022
chi-miR-196b	21	TAGGTAGTTTCCTGTTGTTGG	29373	7112	2998	3347	7674	2959	5283	945.244	392.174	385.183	848.81	333.356	619.172
chi-miR-30b-5p	22	TGTAAACATCCTACACTCAGCT	28499	6223	4921	6562	3693	2442	4658	827.089	643.725	755.176	408.477	275.111	545.922
chi-miR-15a-5p	23	TAGCAGCACATAATGGTTTGTGG	27519	5634	4580	6492	3454	2996	4363	748.806	599.119	747.12	382.042	337.524	511.347
chi-miR-128-3p	21	TCACAGTGAACCGGTCTCTTT	26263	6612	5310	5329	3727	2380	2905	878.79	694.611	613.278	412.238	268.127	340.469
chi-miR-24-3p	20	TGGCTCAGTTCAGCAGGAAC	25013	4621	2709	6507	3690	4423	3063	614.169	354.369	748.846	408.145	498.288	358.986
chi-miR-98-5p	22	TGAGGTAGTAAGTTGTATTGTT	24271	4408	5072	4149	4340	3276	3026	585.86	663.478	477.48	480.041	369.068	354.65
chi-miR-125b-3p	21	ACAAGTCAGGCTCTTGGGACC	24125	5462	3587	4964	3659	3433	3020	725.945	469.222	571.273	404.717	386.756	353.947
chi-miR-16b-5p	22	TAGCAGCACGTAAATATTGGGG	23828	4020	3570	4416	4239	4451	3132	534.292	466.998	508.207	468.87	501.442	367.073
chi-miR-361-5p	22	TTATCAGAATCTCCAGGGGTAC	22707	3102	3783	4285	3967	3900	3670	412.282	494.861	493.131	438.784	439.367	430.127
chi-miR-181c-5p	21	AACATTCAACCTGTCGGTGAG	22654	3684	3953	4629	4140	2712	3536	489.634	517.099	532.72	457.919	305.529	414.422
chi-miR-532-5p	22	CATGCCTTGAGTGTAGGACCGT	22305	3586	4458	4434	3090	2647	4090	476.609	583.159	510.279	341.78	298.206	479.351
chi-miR-107-3p	21	AGCAGCATTGTACAGGGCTAT	19801	4350	4228	4192	2327	2154	2550	578.151	553.073	482.428	257.386	242.666	298.862
chi-miR-221-3p	22	AGCTACATTGTCTGCTGGGTTT	19612	3898	2579	4163	3228	2357	3387	518.077	337.364	479.091	357.044	265.536	396.959
chi-miR-660	23	TACCCATTGCATATCGGAGCTGT	18600	3023	3257	4571	2858	1929	2962	401.782	426.054	526.045	316.119	217.318	347.149
chi-miR-224-5p	22	CAAGTCACTAGTGGTTCCGTTT	18165	3253	3106	3542	2781	2939	2544	432.351	406.302	407.624	307.602	331.103	298.159
chi-miR-374a-5p	21	TTATAATACAACCTGATAAGT	17128	2800	2662	3052	3231	2918	2465	372.143	348.221	351.234	357.376	328.737	288.9
chi-miR-148b-3p	22	TCAGTGCATCACAGAACTTTGT	16014	2463	3095	2861	2788	2274	2533	327.353	404.863	329.253	308.377	256.185	296.87
chi-miR-146a	22	TGAGAACTGAATTCCATAGGTT	15607	1277	1794	3760	2020	3590	3166	169.724	234.677	432.713	223.429	404.443	371.058
chi-miR-155-5p	23	TTAATGCTAATCGTGATAGGGGT	15241	2411	2535	3680	2276	2054	2285	320.442	331.608	423.506	251.745	231.4	267.804
chi-miR-301a-3p	23	CAGTGCAATAGTATTGTCAAAGC	15167	2319	3197	2839	2917	1847	2048	308.214	418.206	326.721	322.645	208.08	240.027
chi-miR-136-3p	21	ATCATCGTCTCAAATGAGTCT	14080	3300	2608	3221	1802	901	2248	438.598	341.157	370.683	199.316	101.505	263.467
chi-miR-17-5p	24	CAAAGTGCTTACAGTGCAGGTAGT	13762	2891	2817	2858	1837	1581	1778	384.238	368.497	328.908	203.188	178.113	208.383
chi-miR-106b-5p	21	TAAAGTGCTGACAGTGCAGAT	12383	2579	2335	2811	1647	1225	1786	342.771	305.446	323.499	182.172	138.006	209.321
chi-miR-3431-5p	22	CCTCAGTCAGCCTTGTGGATGT	12315	2333	2245	2239	1736	1798	1964	310.075	293.673	257.671	192.016	202.56	230.183
chi-miR-20a-5p	23	TAAAGTGCTTATAGTGCAGGTAG	12236	2162	2448	2116	2022	1580	1908	287.348	320.228	243.516	223.65	178	223.619
chi-miR-374a-3p	22	CTTATCAGGTTGTATTGTAATT	11960	2200	2090	1993	2218	1987	1472	292.398	273.397	229.361	245.33	223.852	172.52
chi-miR-204-5p	22	TTCCCTTTGTCATCCTATGCCT	11959	1960	1474	2276	1839	2132	2278	260.5	192.817	261.929	203.409	240.187	266.983
chi-miR-374b-5p	22	ATATAATACAACCTGCTAAGTG	11212	2422	2147	2381	1870	899	1493	321.904	280.853	274.013	206.838	101.28	174.981
chi-miR-3958-3p	22	AGATATTGCACGGTTGATCTCT	11192	2634	2418	2377	1685	921	1157	350.081	316.303	273.553	186.375	103.758	135.601
chi-miR-194	22	TGTAACAGCAACTCCATGTGGA	10668	1385	1732	1887	1911	2075	1678	184.078	226.566	217.162	211.373	233.766	196.663
chi-miR-409-3p	21	GAATGTTGCTCGGTGAACCCC	10384	2956	2358	2112	1394	834	730	392.877	308.454	243.056	154.188	93.957	85.5566
chi-miR-455-5p	22	TATGTGCCTTTGGACTACATCG	10016	2050	2009	1553	1788	1082	1534	272.462	262.801	178.724	197.768	121.896	179.786
chi-miR-500-3p	21	ATGCACCTGGGCAAGGATTCT	9323	1178	1589	2042	1575	1325	1614	156.566	207.86	235	174.208	149.272	189.162
chi-miR-30e-3p	21	CTTTCAGTCGGATGTTTACAG	8952	1432	1424	1451	1605	1726	1314	190.325	186.276	166.986	177.527	194.448	154.002
chi-miR-542-3p	20	TGTGACAGATTGATAACTGA	8710	1760	1188	1501	2073	1083	1105	233.919	155.405	172.74	229.292	122.009	129.507
chi-miR-455-3p	22	GCAGTCCATGGGCATATACACT	8208	1637	1350	1256	1604	1230	1131	217.571	176.596	144.544	177.416	138.57	132.554
chi-miR-340-5p	22	TTATAAAGCAATGAGACTGATT	8124	1387	2051	1723	1230	740	993	184.344	268.295	198.288	136.048	83.3671	116.38
chi-miR-380-3p	21	TATGTAATGTGGTCCACGTCT	7252	2398	1316	1523	901	460	654	318.714	172.148	175.272	99.6583	51.8228	76.6494
chi-miR-3431-3p	22	ATCTAGAGGACTGACTGAAATT	7179	1409	1274	1166	1104	1262	964	187.268	166.654	134.187	122.112	142.175	112.982
chi-miR-148a-5p	22	AAAGTTCTGAGACACTCCGACT	7015	1364	1256	977	1284	1206	928	181.287	164.3	112.436	142.021	135.866	108.762
chi-miR-214-5p	22	TGCCTGTCTACACTTGCTGTGC	6691	1102	943	1868	892	739	1147	146.465	123.356	214.975	98.6628	83.2545	134.429
chi-miR-214-3p	20	TACAGCAGGCACAGACAGGC	6627	1308	792	1878	937	885	827	173.844	103.603	216.126	103.64	99.7026	96.9251
chi-miR-421-3p	23	ATCAACAGACATTAATTGGGCGC	6624	1139	1429	1444	1127	875	610	151.383	186.93	166.18	124.656	98.576	71.4925
chi-miR-708-5p	23	AAGGAGCTTACAATCTAGCTGGG	6330	850	1344	1726	678	532	1200	112.972	175.811	198.633	74.9926	59.9342	140.641
chi-miR-30a-3p	21	CTTTCAGTCGGATGTTTGCAG	6326	953	897	950	1307	1238	981	126.662	117.338	109.329	144.565	139.471	114.974
chi-miR-195-3p	21	CCAATATTGGCTGTGCTGCTC	6184	1466	859	1151	908	944	856	194.844	112.367	132.461	100.433	106.349	100.324
chi-miR-451-5p	19	AAACCGTTACCATTACTGA	5934	1411	496	1012	1261	1295	459	187.534	64.8827	116.464	139.477	145.892	53.7952
chi-miR-101-5p	22	TCAGTTATCACAGTGCTGATGC	5836	1037	1123	1195	718	909	854	137.826	146.902	137.524	79.4169	102.406	100.09
chi-miR-15b-5p	22	TAGCAGCACATCATGGTTTACA	5740	1034	1055	1227	867	856	701	137.427	138.006	141.207	95.8976	96.4355	82.1578
chi-miR-21-3p	21	CAACAGCAGTCGATGGGCTGT	5518	743	1952	1866	289	209	459	98.7509	255.345	214.745	31.9659	23.5456	53.7952
chi-miR-146b-5p	24	TGAGAACTGAATTCCATAGGCTGT	5460	597	1608	1318	634	795	508	79.3463	210.345	151.68	70.1258	89.5633	59.538
chi-miR-130b-3p	22	CAGTGCAATGATGAAAGGGCAT	5448	1189	1378	1345	637	538	361	158.028	180.259	154.787	70.4576	60.6101	42.3095
chi-miR-383	23	AGATCAGAAGGTGATTGTGGCTT	5315	509	774	854	997	896	1285	67.6503	101.248	98.281	110.277	100.942	150.603
chi-miR-30f-5p	23	TGTAAACACCCTACACTCTCAGC	4919	861	728	1048	981	526	775	114.434	95.2311	120.607	108.507	59.2582	90.8307
chi-miR-106b-3p	20	CCGCACTGTGGGTACTTGCT	4716	1061	864	908	689	648	546	141.016	113.022	104.496	76.2093	73.0026	63.9917
chi-miR-29b-3p	20	TAGCACCATTTGAAATCAGT	4560	808	773	1049	499	796	635	107.39	101.118	120.722	55.1937	89.676	74.4225
chi-miR-3959-5p	22	GGTTGATCAGAGAACATACATT	4370	1071	930	957	550	264	598	142.345	121.655	110.135	60.8347	29.7418	70.0861
chi-miR-148b-5p	23	GAAGTTCTGTTATACACTCAGGC	4297	693	1090	750	759	525	480	92.1055	142.585	86.3123	83.9519	59.1456	56.2564
chi-miR-361-3p	22	TCCCCCAGGTGTGATTCTGATT	4187	778	670	836	631	532	740	103.403	87.644	96.2095	69.794	59.9342	86.7286
chi-miR-196a	21	TAGGTAGTTTCATGTTGTTGG	3828	1129	400	440	790	372	697	150.054	52.3248	50.6366	87.3807	41.9089	81.689
chi-miR-328-3p	22	CTGGCCCTCTCTGCCCTTCCGT	3824	768	483	603	689	647	634	102.074	63.1821	69.3951	76.2093	72.8899	74.3053
chi-miR-708-3p	23	CATCTAGACTGTGAGCTTCTAGA	3741	390	1025	1001	299	352	674	51.8343	134.082	115.198	33.0719	39.6557	78.9934
chi-miR-505-3p	22	TCAACACTTGCTGGTTTCCTCT	3708	669	701	689	543	481	625	88.9157	91.6991	79.2923	60.0604	54.1886	73.2505
chi-miR-410-3p	21	AATATAACACAGATGGCCTGT	3629	1046	950	712	454	239	228	139.022	124.271	81.9392	50.2163	26.9253	26.7218
chi-miR-874-3p	23	CTGCCCTGGCCCGAGGGACCGAC	3534	464	685	873	516	602	394	61.6695	89.6061	100.468	57.074	67.8203	46.1771
chi-miR-193b-3p	22	AACTGGCCCACAAAGTCCCGCT	3514	773	636	692	447	475	491	102.738	83.1964	79.6375	49.442	53.5127	57.5456
chi-miR-369-3p	21	AATAATACATGGTTGATCTTT	3489	919	758	712	426	245	429	122.143	99.1554	81.9392	47.1192	27.6013	50.2792
chi-miR-432-5p	23	TCTTGGAGTAGGTCATTGGGTGG	3145	884	755	648	414	235	209	117.491	98.763	74.5739	45.7919	26.4747	24.495
chi-miR-425-5p	23	AATGACACGATCACTCCCGTTGA	3091	493	576	776	428	400	418	65.5238	75.3476	89.3045	47.3404	45.0633	48.99
chi-miR-487b-3p	22	AATCGTACAGGGTCATCCACTT	2977	830	628	648	353	202	316	110.314	82.1499	74.5739	39.0448	22.757	37.0355
chi-miR-296-3p	22	AGGGTTGGGCGGAGGCTTTCCT	2898	875	645	443	338	423	174	116.295	84.3737	50.9818	37.3857	47.6544	20.3929
chi-let-7i-3p	22	CTGCGCAAGCTACTGCCTTGCT	2502	474	507	618	322	217	364	62.9986	66.3216	71.1214	35.6159	24.4468	42.6611
chi-let-7d-3p	21	CTATACGACCTGCTGCCTTTC	2501	656	345	593	341	141	425	87.1879	45.1301	68.2443	37.7175	15.8848	49.8104
chi-miR-218	21	TTGTGCTTGATCTAACCATGT	2462	552	448	510	301	303	348	73.3654	58.6037	58.6924	33.2932	34.1355	40.7859
chi-miR-1296	22	TTAGGGCCCTGGCTCCATCTCC	2422	672	317	385	373	357	318	89.3144	41.4674	44.307	41.257	40.219	37.2699
chi-miR-362-5p	24	AATCCTTGGAACCTAGGTGTGAGT	2294	262	389	521	364	337	421	34.822	50.8858	59.9583	40.2615	37.9658	49.3416
chi-miR-223-3p	22	TGTCAGTTTGTCAAATACCCCA	2276	264	760	1001	108	80	63	35.0878	99.417	115.198	11.9457	9.0127	7.3837
chi-miR-494	23	TGAAACATACACGGGAAACCTCT	2275	642	578	457	257	71	270	85.3272	75.6093	52.593	28.4264	7.9987	31.6442
chi-miR-1307-3p	23	ACTCGGCGTGGCGTCGGTCGTGG	2253	536	403	400	344	304	266	71.2389	52.7172	46.0333	38.0493	34.2481	31.1754
chi-miR-34a	22	TGGCAGTGTCTTAGCTGGTTGT	2251	300	767	564	139	158	323	39.8725	100.333	64.9069	15.3746	17.8	37.8559
chi-miR-493-3p	22	TGAAGGTCTACTGTGTGCCAGG	2171	548	596	522	227	148	130	72.8338	77.9639	60.0734	25.1081	16.6734	15.2361
chi-miR-130b-5p	22	ACTCTTTCCCTGTTGCACTACT	2164	535	475	434	308	269	143	71.106	62.1356	49.9461	34.0674	30.3051	16.7597
chi-miR-143-5p	21	GGTGCAGTGCTGCATCTCTGG	2098	395	244	319	547	373	220	52.4988	31.9181	36.7115	60.5029	42.0215	25.7842
chi-miR-499-5p	21	TTAAGACTTGCAGTGATGTTT	2074	489	362	307	360	285	271	64.9922	47.3539	35.3305	39.8191	32.1076	31.7614
chi-miR-331-3p	21	CCCCTGGGCCTATCCTAGAAC	1975	433	346	454	301	146	295	57.5493	45.2609	52.2477	33.2932	16.4481	34.5743
chi-miR-454-3p	23	TAGTGCAATATTGCTTATAGGGT	1936	291	461	346	397	223	218	38.6763	60.3043	39.8188	43.9116	25.1228	25.5498
chi-miR-10b-3p	22	ACAGATTCGATTCTAGGGGAAT	1897	362	284	370	308	307	266	48.1128	37.1506	42.5808	34.0674	34.5861	31.1754
chi-miR-1343	22	CTCCTGGGGCCCGCACTCTCGC	1897	373	245	319	366	292	302	49.5748	32.0489	36.7115	40.4827	32.8962	35.3947
chi-let-7b-3p	22	CTATACAACCTACTGCCTTCCT	1878	438	255	429	288	156	312	58.2139	33.357	49.3707	31.8553	17.5747	36.5667
chi-miR-1388-3p	22	ATCTCAGGTTCGTCAGCCCGCA	1866	318	193	686	204	180	285	42.2649	25.2467	78.947	22.5641	20.2785	33.4022
chi-miR-532-3p	21	CCTCCCACACCCAAGGCTTGC	1862	317	297	493	239	202	314	42.1319	38.8511	56.736	26.4354	22.757	36.8011
chi-miR-493-5p	22	TTGTACATGGTAGGCTTTCATT	1805	500	524	383	170	78	150	66.4542	68.5454	44.0768	18.8034	8.7873	17.5801
chi-miR-411a-3p	21	TATGTAACACGGTCCACTAAC	1715	525	364	369	216	119	122	69.7769	47.6155	42.4657	23.8914	13.4063	14.2985
chi-miR-202-3p	20	AGAGGTGTAGGGCATGGGAA	1536	459	262	407	169	170	69	61.0049	34.2727	46.8388	18.6928	19.1519	8.0869
chi-miR-490	23	CAACCTGGAGGACTCCATGCTGT	1531	318	313	329	134	185	252	42.2649	40.9441	37.8623	14.8215	20.8418	29.5346
chi-miR-181d	23	AACATTCATTGTTGTCGGTGGGT	1472	260	179	284	311	227	211	34.5562	23.4153	32.6836	34.3992	25.5734	24.7294
chi-miR-374b-3p	22	CTTATCAGGTTGTATTATCATT	1462	328	259	271	245	193	166	43.5939	33.8803	31.1875	27.0991	21.743	19.4553
chi-miR-331-5p	21	TCTAGGTATGGTCCCAGGGAT	1430	245	231	290	199	266	199	32.5625	30.2175	33.3741	22.0111	29.9671	23.323
chi-miR-3432-5p	22	TGCGGGATCTTTAGTTGTGGCG	1410	247	295	263	194	249	162	32.8284	38.5895	30.2669	21.4581	28.0519	18.9865
chi-miR-1307-5p	17	TCGACCGGACCTCGACC	1397	383	231	301	160	191	131	50.9039	30.2175	34.64	17.6974	21.5177	15.3533
chi-miR-500-5p	23	TAATCCTTGCTACCTGGGTGAGA	1392	203	235	301	184	206	263	26.9804	30.7408	34.64	20.352	23.2076	30.8238
chi-miR-197-3p	22	TTCACCACCTTCTCCACCCAGC	1385	356	259	238	160	216	156	47.3154	33.8803	27.3898	17.6974	24.3342	18.2833
chi-miR-221-5p	21	ACCTGGCATACAATGTAGATT	1368	181	181	314	227	192	273	24.0564	23.677	36.1361	25.1081	21.6304	31.9958
chi-miR-379-3p	21	TATGTAACATGGTCCACTAAC	1313	355	267	282	164	108	137	47.1825	34.9268	32.4534	18.1398	12.1671	16.0565
chi-miR-301b	23	CAGTGCAATGATATTGTCAAAGC	1305	229	401	301	185	113	76	30.436	52.4556	34.64	20.4626	12.7304	8.9073
chi-miR-542-5p	23	TCGGGGATCATCATGTCACGAGA	1302	264	220	308	220	119	171	35.0878	28.7786	35.4456	24.3339	13.4063	20.0413
chi-let-7a-3p	22	CTATACAATCTACTGTCTTTCC	1297	317	246	295	174	83	182	42.1319	32.1797	33.9495	19.2459	9.3506	21.3306
chi-miR-9-5p	23	TCTTTGGTTATCTAGCTGTATGA	1283	171	174	284	232	179	243	22.7273	22.7613	32.6836	25.6612	20.1658	28.4798
chi-miR-27b-5p	22	AGAGCTTAGCTGATTGGTGAAC	1267	246	177	230	216	232	166	32.6955	23.1537	26.4691	23.8914	26.1367	19.4553
chi-miR-655	22	ATAATACATGGTTAACCTCTCT	1263	341	277	269	166	80	130	45.3217	36.2349	30.9574	18.361	9.0127	15.2361
chi-miR-376c-3p	21	AACATAGAGGAAATTCCACGT	1219	278	288	269	134	85	165	36.9485	37.6738	30.9574	14.8215	9.576	19.3381
chi-miR-340-3p	22	TCCGTCTCAGTTACTTTATAGC	1208	163	261	277	226	176	105	21.6641	34.1419	31.878	24.9975	19.8279	12.3061
chi-miR-30c-3p	21	CTGGGAGAGGGTTGTTTACTC	1169	239	183	236	166	203	142	31.7651	23.9386	27.1596	18.361	22.8696	16.6425
chi-miR-369-5p	21	AGATCGACCGTGTTATATTCG	1126	271	225	233	125	109	163	36.0182	29.4327	26.8144	13.8261	12.2798	19.1037
chi-miR-376a	21	GTAGATTCTCCTTCTATGAGT	1107	253	326	193	139	42	154	33.6258	42.6447	22.211	15.3746	4.7316	18.0489
chi-miR-20a-3p	21	ACTGCATTATGAGCACTTAAA	1097	161	197	180	161	207	191	21.3982	25.7699	20.715	17.808	23.3203	22.3854
chi-miR-874-5p	23	CGGCCCCACGCACCAGGGTAAGA	1081	146	168	240	160	227	140	19.4046	21.9764	27.62	17.6974	25.5734	16.4081
chi-miR-30d-3p	21	TTTCAGTCAGATGTTTGCTGC	1056	218	182	193	176	156	131	28.974	23.8078	22.211	19.4671	17.5747	15.3533
chi-miR-485-5p	22	AGAGGCTGGCCGTGATGAATTC	1045	217	168	230	146	132	152	28.8411	21.9764	26.4691	16.1488	14.8709	17.8145
chi-miR-188-5p	21	CATCCCTTGCATGGTGGAGGG	1044	223	236	250	113	74	148	29.6386	30.8716	28.7708	12.4988	8.3367	17.3457
chi-miR-504	21	AGACCCTGGTCTGCACTCTGT	1028	269	66	131	206	112	244	35.7523	8.6336	15.0759	22.7854	12.6177	28.597
chi-miR-33b-5p	19	GTGCATTGCTGTTGCATTG	1004	311	220	187	120	114	52	41.3345	28.7786	21.5205	13.273	12.843	6.0944
chi-miR-767	22	TGCACCATGGTTGTCTGAGCAT	977	244	323	55	69	186	100	32.4296	42.2522	6.3296	7.632	20.9544	11.7201
chi-miR-18a-5p	23	TAAGGTGCATCTAGTGCAGATAG	975	187	256	216	115	91	110	24.8539	33.4878	24.858	12.72	10.2519	12.8921
chi-miR-191-3p	21	CTGCGCTTGGATTTCGTTCCC	915	195	139	212	122	135	112	25.9171	18.1829	24.3976	13.4942	15.2089	13.1265
chi-miR-412-5p	23	TGGTCGACCAGTTGGAAAGTAAT	910	271	238	169	116	76	40	36.0182	31.1332	19.449	12.8306	8.562	4.688
chi-miR-22-5p	21	AGTTCTTCAGTGGCAAGCTTT	906	187	138	292	111	97	81	24.8539	18.052	33.6043	12.2775	10.9279	9.4933
chi-miR-1388-5p	21	AGGACTGTCCAACCTGAGAAT	866	90	94	318	82	93	189	11.9618	12.2963	36.5964	9.0699	10.4772	22.151
chi-miR-17-3p	24	ACTGCAGTGAAGGCACTTGTAGCA	862	186	231	193	102	71	79	24.721	30.2175	22.211	11.2821	7.9987	9.2589
chi-miR-7-3p	21	AACAAATCACAGTCTGCCATA	851	152	113	187	134	131	134	20.2021	14.7817	21.5205	14.8215	14.7582	15.7049
chi-miR-1271-5p	20	CTTGGCACCTAGTAAGTACT	818	70	165	176	151	121	135	9.3036	21.584	20.2546	16.7019	13.6316	15.8221
chi-miR-33a-5p	20	GTGCATTGTAGTTGCATTGC	815	202	229	159	94	89	42	26.8475	29.9559	18.2982	10.3972	10.0266	4.9224
chi-miR-26b-3p	22	CCTGTTCTCCATTACTTGGCTC	777	173	130	150	107	104	113	22.9931	17.0055	17.2625	11.8351	11.7165	13.2437
chi-miR-127-5p	22	GAAGCTCAGAGGGCTCTGATTC	731	172	177	158	91	45	88	22.8602	23.1537	18.1831	10.0654	5.0696	10.3137
chi-miR-190a-5p	23	TGATATGTTTGATATATTAGGTT	701	125	128	102	118	74	154	16.6135	16.7439	11.7385	13.0518	8.3367	18.0489
chi-let-7e-3p	22	CTATACGGCCTCCTAGCTTTCC	690	175	110	144	96	59	106	23.259	14.3893	16.572	10.6184	6.6468	12.4233
chi-miR-320-3p	22	AAAAGCTGGGTTGAGAGGGCGA	671	183	126	111	77	116	58	24.3222	16.4823	12.7742	8.5169	13.0684	6.7976
chi-miR-2483-5p	22	CGTCAACCATCCAGCTGTTTGA	670	131	144	125	85	90	95	17.411	18.8369	14.3854	9.4017	10.1392	11.1341
chi-miR-25-5p	23	AGGCGGAGACTTGGGCAATTGCT	667	111	127	139	90	113	87	14.7528	16.6131	15.9966	9.9548	12.7304	10.1965
chi-miR-381	22	TATACAAGGGCAAGCTCTCTGT	637	178	168	158	42	40	51	23.6577	21.9764	18.1831	4.6456	4.5063	5.9772
chi-miR-628-5p	23	ATGCTGACATATTTACTAGAGGG	629	77	132	131	107	92	90	10.2339	17.2672	15.0759	11.8351	10.3646	10.5481
chi-miR-671-5p	24	AGGAAGCCCTGGAGGGGCTGGAGG	625	90	83	130	144	88	90	11.9618	10.8574	14.9608	15.9276	9.9139	10.5481
chi-miR-154b-5p	22	AGAGGTCTTCCATGGTGCATTC	618	163	112	150	69	71	53	21.6641	14.6509	17.2625	7.632	7.9987	6.2116
chi-miR-30f-3p	22	CTGGGAGGAGGCTGTTTACTCT	615	86	84	79	143	114	109	11.4301	10.9882	9.0916	15.817	12.843	12.7749
chi-miR-2483-3p	22	AAACATCTGGTTGGTTGAGAGA	609	98	120	114	78	123	76	13.025	15.6974	13.1195	8.6275	13.857	8.9073
chi-miR-362-3p	21	AACACACCTATTCAAGGATTC	609	127	116	164	77	50	75	16.8794	15.1742	18.8736	8.5169	5.6329	8.7901
chi-miR-200b	22	TAATACTGCCTGGTAATGATGA	597	132	103	130	93	64	75	17.5439	13.4736	14.9608	10.2866	7.2101	8.7901
chi-miR-34c-5p	23	AGGCAGTGTAGTTAGCTGATTGC	594	116	136	115	85	51	91	15.4174	17.7904	13.2346	9.4017	5.7456	10.6653
chi-miR-543-3p	21	AAACATTCGCGGTGCACTTCT	592	212	92	131	97	30	30	28.1766	12.0347	15.0759	10.729	3.3797	3.516
chi-miR-324-5p	23	CGCATCCCCTAGGGCATTGGTGT	576	115	130	139	101	47	44	15.2845	17.0055	15.9966	11.1715	5.2949	5.1568
chi-miR-433	22	ATCATGATGGGCTCCTCGGTGT	574	172	129	132	70	32	39	22.8602	16.8747	15.191	7.7426	3.6051	4.5708
chi-miR-181c-3p	22	ACCATCGACCGTTGAGTGGACC	558	98	124	119	94	65	58	13.025	16.2207	13.6949	10.3972	7.3228	6.7976
chi-miR-92a-5p	23	AGGTTGGGATCAGTTGCAATGCT	554	156	100	107	61	73	57	20.7337	13.0812	12.3139	6.7471	8.2241	6.6804
chi-miR-144-3p	19	TACAGTATAGATGATGTAC	541	165	85	122	84	59	26	21.9299	11.119	14.0401	9.2911	6.6468	3.0472
chi-miR-93-3p	23	ACTGCTGAGCCAGCACTTCCCGA	541	146	80	111	68	76	60	19.4046	10.465	12.7742	7.5214	8.562	7.0321
chi-miR-125a-3p	21	ACAGGTGAGGTTCTTGGGAGC	536	136	98	122	74	62	44	18.0755	12.8196	14.0401	8.185	6.9848	5.1568
chi-miR-1185-5p	20	AGAGGATACCCTTTGTATGT	529	107	134	117	71	37	63	14.2212	17.5288	13.4647	7.8532	4.1684	7.3837
chi-miR-671-3p	21	TCCGGTTCTCAGGGCTCCACC	511	117	73	96	81	90	54	15.5503	9.5493	11.048	8.9593	10.1392	6.3288
chi-miR-592	22	TTGTGTCAATATGCGATGATGT	485	58	67	79	144	59	78	7.7087	8.7644	9.0916	15.9276	6.6468	9.1417
chi-miR-3959-3p	22	TGTATGTCAACTGATCCACAGT	483	110	89	134	53	68	29	14.6199	11.6423	15.4211	5.8623	7.6608	3.3988
chi-miR-10a-3p	21	CAAATTCGTATCTAGGGGAAT	459	102	28	130	77	50	72	13.5567	3.6627	14.9608	8.5169	5.6329	8.4385
chi-miR-200a	21	TAACACTGTCTGGTAACGATG	458	80	53	124	86	46	69	10.6327	6.933	14.2703	9.5123	5.1823	8.0869
chi-miR-330-3p	22	CAAAGCACACGGCCTGCAGAGA	456	73	103	125	49	46	60	9.7023	13.4736	14.3854	5.4198	5.1823	7.0321
chi-miR-758	22	TTTGTGACCTGGTCCACTAACC	453	165	83	105	49	26	25	21.9299	10.8574	12.0837	5.4198	2.9291	2.93
chi-miR-141	22	TAACACTGTCTGGTAAAGATGG	446	21	70	147	79	54	75	2.7911	9.1568	16.9172	8.7381	6.0835	8.7901
chi-miR-378-5p	22	CTCCTGACTCCAGGTCCTGTGT	434	89	101	74	62	50	58	11.8288	13.212	8.5162	6.8577	5.6329	6.7976
chi-miR-877-5p	21	GTAGAGGAGATGGCGCAGGGG	432	152	93	87	45	30	25	20.2021	12.1655	10.0122	4.9774	3.3797	2.93
chi-miR-18a-3p	23	ACTGCCCTAAGTGCTCCTTCTGG	416	63	107	103	56	43	44	8.3732	13.9969	11.8536	6.1941	4.8443	5.1568
chi-miR-425-3p	22	CATCGGGAATGTCGTGTCCGCC	416	79	59	92	69	64	53	10.4998	7.7179	10.5876	7.632	7.2101	6.2116
chi-miR-16b-3p	22	ACCAATATTATTGTGCTGCTTT	414	94	68	83	61	34	74	12.4934	8.8952	9.5519	6.7471	3.8304	8.6729
chi-miR-545-5p	21	CTCAGTAAATGTTTATTGGAT	412	91	80	75	61	54	51	12.0947	10.465	8.6312	6.7471	6.0835	5.9772
chi-miR-495-3p	22	AAACAAACATGGTGCACTTCTT	409	110	92	75	66	29	37	14.6199	12.0347	8.6312	7.3002	3.2671	4.3364
chi-miR-3432-3p	22	CAGCAACTAAAGATCCCTCAGG	396	87	84	80	44	49	52	11.563	10.9882	9.2067	4.8668	5.5203	6.0944
chi-miR-379-5p	21	TGGTAGACTATGGAACGTAGG	396	99	82	70	60	37	48	13.1579	10.7266	8.0558	6.6365	4.1684	5.6256
chi-miR-29c-5p	23	TGACCGATTTCTCCTGGTGTTCA	393	64	73	67	57	53	79	8.5061	9.5493	7.7106	6.3047	5.9709	9.2589
chi-miR-127-3p	20	TCGGATCCGTCTGAGCTTGG	383	95	74	90	40	33	51	12.6263	9.6801	10.3575	4.4243	3.7177	5.9772
chi-miR-485-3p	23	AGTCATACACGGCTCTCCTCTCT	374	173	73	64	25	9	30	22.9931	9.5493	7.3653	2.7652	1.0139	3.516
chi-let-7g-3p	22	CTGTACAGGCCACTGCCTTGCC	360	63	84	72	64	40	37	8.3732	10.9882	8.286	7.0789	4.5063	4.3364
chi-miR-24-5p	20	GTGCCTACTGAGCTGATATC	359	58	38	92	53	57	61	7.7087	4.9709	10.5876	5.8623	6.4215	7.1493
chi-miR-582-5p	22	TACAGTTGTTCAACCAGTTACT	353	30	99	98	31	75	20	3.9873	12.9504	11.2781	3.4289	8.4494	2.344
chi-miR-324-3p	21	ACTGCCCCAGGTGCTGCTGGG	343	92	70	69	44	42	26	12.2276	9.1568	7.9407	4.8668	4.7316	3.0472
chi-miR-99b-3p	20	CAAGCTCGTGTCTGTGGGTC	331	89	63	57	47	45	30	11.8288	8.2411	6.5597	5.1986	5.0696	3.516
chi-miR-483	22	CACTCCTCTCCTCCCGTCTTCT	309	97	47	48	35	31	51	12.8921	6.1482	5.524	3.8713	3.4924	5.9772
chi-miR-211	22	TTCCCTTTGTCATCCTTTGCCC	307	40	32	71	37	68	59	5.3163	4.186	8.1709	4.0925	7.6608	6.9149
chi-miR-545-3p	22	TCAACAAACATTTATTGTGTGC	301	63	74	68	44	25	27	8.3732	9.6801	7.8257	4.8668	2.8165	3.1644
chi-let-7c-3p	22	CTGTACAACCTTCTAGCTTTCC	292	82	53	65	39	21	32	10.8985	6.933	7.4804	4.3137	2.3658	3.7504
chi-miR-323b	21	CACAATACACGGTCGGCCTCT	277	97	64	67	22	18	9	12.8921	8.372	7.7106	2.4334	2.0278	1.0548
chi-miR-345-3p	22	CCCTGAACTAGGGGTCTGGAGG	274	46	36	55	62	31	44	6.1138	4.7092	6.3296	6.8577	3.4924	5.1568
chi-miR-1306-5p	21	CCACCTCCCCTGCAAACGTCC	261	79	37	47	30	33	35	10.4998	4.84	5.4089	3.3183	3.7177	4.102
chi-miR-1185-3p	22	ATATACAGAGGGAGACTCTTAT	260	77	95	59	11	12	6	10.2339	12.4271	6.7899	1.2167	1.3519	0.7032
chi-miR-190b	22	TGATATGTTTGATATTGGGTTG	255	56	49	24	91	23	12	7.4429	6.4098	2.762	10.0654	2.5911	1.4064
chi-miR-487a-3p	22	AATCATACAGGGACATCCAGTT	247	87	46	67	26	14	7	11.563	6.0173	7.7106	2.8758	1.5772	0.8204
chi-miR-193a	19	AACTGGCCCACAAAGTCCC	220	82	40	36	22	20	20	10.8985	5.2325	4.143	2.4334	2.2532	2.344
chi-miR-188-3p	21	CTCCCACATGCAGGGTTTGCA	218	36	51	63	21	12	35	4.7847	6.6714	7.2502	2.3228	1.3519	4.102
chi-miR-382-5p	22	GAAGTTGTTCGTGGTGGATTCG	217	49	39	50	34	9	36	6.5125	5.1017	5.7542	3.7607	1.0139	4.2192
chi-miR-182	21	TTTGGCAATGGTAGAACTCAC	211	11	44	35	34	19	68	1.462	5.7557	4.0279	3.7607	2.1405	7.9697
chi-miR-1197-3p	21	TAGGACACATGGTCTACTTCT	208	73	68	45	12	6	4	9.7023	8.8952	5.1787	1.3273	0.6759	0.4688
chi-miR-345-5p	21	GCTGACTCCTAGTCCAGTGCT	202	43	42	50	22	18	27	5.7151	5.4941	5.7542	2.4334	2.0278	3.1644
chi-miR-382-3p	21	AATCATTCACGGACAACACTT	189	53	36	42	24	16	18	7.0441	4.7092	4.8335	2.6546	1.8025	2.1096
chi-miR-3955-5p	22	TTTGATGGCTGATCCTCTCACT	187	33	33	28	29	14	50	4.386	4.3168	3.2223	3.2076	1.5772	5.86
chi-miR-30b-3p	22	CTGGGAGGTGGATGTTTACTTC	166	41	22	41	19	20	23	5.4492	2.8779	4.7184	2.1016	2.2532	2.6956
chi-miR-215-5p	21	ATGACCTATGAATTGACAGAC	159	42	42	15	20	23	17	5.5822	5.4941	1.7262	2.2122	2.5911	1.9924
chi-miR-2318	23	CGTGTATGATGAATTATCTGACC	159	13	78	43	6	11	8	1.7278	10.2033	4.9486	0.6637	1.2392	0.9376
chi-miR-1	22	TGGAATGTAAAGAAGTATGTAT	155	19	22	29	33	33	19	2.5253	2.8779	3.3374	3.6501	3.7177	2.2268
chi-miR-105a	22	TCAAATGCTCAGACTCCTGTGG	155	33	41	8	11	43	19	4.386	5.3633	0.9207	1.2167	4.8443	2.2268
chi-miR-100-3p	21	CAAGCTTGTGTCTATAGGTAT	153	30	37	22	25	21	18	3.9873	4.84	2.5318	2.7652	2.3658	2.1096
chi-miR-665	20	ACCAGTAGGCCGAGGCCCCT	140	51	33	32	13	4	7	6.7783	4.3168	3.6827	1.4379	0.4506	0.8204
chi-miR-342-5p	23	AGGGGTGCTATCTGTGGTTGAGG	138	29	23	22	19	33	12	3.8543	3.0087	2.5318	2.1016	3.7177	1.4064
chi-miR-15b-3p	21	CGAATCATTATTTGCTGCTCT	135	48	30	28	11	14	4	6.3796	3.9244	3.2223	1.2167	1.5772	0.4688
chi-miR-190a-3p	21	CTATATATCAAACATATTCCT	128	22	30	17	20	8	31	2.924	3.9244	1.9564	2.2122	0.9013	3.6332
chi-let-7f-3p	22	CTATACAATCTATTGCCTTCCC	125	30	27	33	10	4	21	3.9873	3.5319	3.7977	1.1061	0.4506	2.4612
chi-miR-449a-5p	21	TGGCAGTGTATTGTTAGCTGG	119	31	15	31	15	17	10	4.1202	1.9622	3.5676	1.6591	1.9152	1.172
chi-miR-326-3p	21	CCTCTGGGCCCTTCCTCCAGC	117	26	21	25	16	15	14	3.4556	2.747	2.8771	1.7697	1.6899	1.6408
chi-miR-301a-5p	21	GCTCTGACTTTATTGCACTAC	115	29	22	15	19	11	19	3.8543	2.8779	1.7262	2.1016	1.2392	2.2268
chi-miR-27a-5p	22	AGGGCTTAGCTGCTTGTGAGCA	114	34	5	24	26	13	12	4.5189	0.6541	2.762	2.8758	1.4646	1.4064
chi-miR-133b	21	TTTGGTCCCCTTCAACCAGCT	114	20	19	26	14	23	12	2.6582	2.4854	2.9922	1.5485	2.5911	1.4064
chi-miR-329b-3p	20	AACACACCTGGTTAACCTCT	114	40	20	22	16	5	11	5.3163	2.6162	2.5318	1.7697	0.5633	1.2892
chi-miR-323a-3p	21	CACATTACACGGTCGACCTCT	112	38	18	27	11	6	12	5.0505	2.3546	3.1072	1.2167	0.6759	1.4064
chi-miR-491-5p	22	AGTGGGGAACCCTTCCATGAGG	104	16	12	20	15	16	25	2.1265	1.5697	2.3017	1.6591	1.8025	2.93
chi-miR-502b-3p	24	ATCCACCTGGGCAAGGATTCTGAA	100	20	15	22	18	13	12	2.6582	1.9622	2.5318	1.991	1.4646	1.4064
chi-miR-363-3p	22	AATTGCACGGTATCCATCTGCG	99	10	7	22	16	22	22	1.3291	0.9157	2.5318	1.7697	2.4785	2.5784
chi-miR-409-5p	23	AGGTTACCCGAGCAACTTTGCAT	97	26	22	24	8	7	10	3.4556	2.8779	2.762	0.8849	0.7886	1.172
chi-miR-29b-5p	23	CTGGTTTCACATGGTGGCTTAGA	96	19	23	20	15	9	10	2.5253	3.0087	2.3017	1.6591	1.0139	1.172
chi-miR-187	20	TCGTGTCTTGTGTTGCAGCC	89	6	11	36	16	12	8	0.7975	1.4389	4.143	1.7697	1.3519	0.9376
chi-miR-1249	22	ACGCCCTTCCCCCCCTTCTTCA	88	28	5	13	21	13	8	3.7214	0.6541	1.4961	2.3228	1.4646	0.9376
chi-miR-146b-3p	23	TGCCCTAGGGACTCAGTTCTGGT	83	15	14	23	14	12	5	1.9936	1.8314	2.6469	1.5485	1.3519	0.586
chi-miR-200c	23	TAATACTGCCGGGTAATGATGGA	79	8	11	20	23	7	10	1.0633	1.4389	2.3017	2.544	0.7886	1.172
chi-miR-330-5p	20	TCTCTGGGCCTGTGTCTTAG	76	10	7	23	11	10	15	1.3291	0.9157	2.6469	1.2167	1.1266	1.758
chi-miR-128-5p	23	CGGGGCCGTAGCACTGTCTGAGA	74	20	12	11	9	16	6	2.6582	1.5697	1.2659	0.9955	1.8025	0.7032
chi-miR-496-3p	21	TGAGTATTACATGGCCAATCT	73	24	19	16	6	5	3	3.1898	2.4854	1.8413	0.6637	0.5633	0.3516
chi-miR-183	22	TATGGCACTGGTAGAATTCACT	72	2	22	19	8	7	14	0.2658	2.8779	2.1866	0.8849	0.7886	1.6408
chi-miR-2411-5p	27	GTGGAGTGACTGTCAGATGCAGCCAGC	72	9	10	21	11	9	12	1.1962	1.3081	2.4167	1.2167	1.0139	1.4064
chi-miR-223-5p	23	TGTGTATTTGACAAGCTGAGTTG	71	5	23	27	6	3	7	0.6645	3.0087	3.1072	0.6637	0.338	0.8204
chi-miR-20b	23	CAAAGTGCTCACAGTGCAGGTAG	69	11	4	21	11	13	9	1.462	0.5232	2.4167	1.2167	1.4646	1.0548
chi-miR-134	22	TGTGACTGGTTGACCAGAGGGG	68	17	0	23	8	10	10	2.2594	0.01	2.6469	0.8849	1.1266	1.172
chi-miR-9-3p	20	ATAAAGCTAGATAACCGAAA	68	15	7	23	7	4	12	1.9936	0.9157	2.6469	0.7743	0.4506	1.4064
chi-miR-1306-3p	22	ACGTTGGCTCTGGTGGTGATGG	67	24	12	10	10	4	7	3.1898	1.5697	1.1508	1.1061	0.4506	0.8204
chi-miR-499-3p	22	GAACATCACAGCAAGTCTGTGC	67	19	11	8	10	14	5	2.5253	1.4389	0.9207	1.1061	1.5772	0.586
chi-miR-145-5p	23	GTCCAGTTTTCCCAGGAATCCCT	65	12	17	11	16	5	4	1.5949	2.2238	1.2659	1.7697	0.5633	0.4688
chi-miR-491-3p	22	CTTATGCAAGATTCCCTTCTAC	65	18	14	13	4	7	9	2.3924	1.8314	1.4961	0.4424	0.7886	1.0548
chi-miR-224-3p	22	AAATGGTACCCTAGTGACTACA	54	5	12	9	12	9	7	0.6645	1.5697	1.0357	1.3273	1.0139	0.8204
chi-miR-338-5p	21	AACAATATCCTGGTGCTGAGT	53	4	4	17	12	3	13	0.5316	0.5232	1.9564	1.3273	0.338	1.5236
chi-miR-33a-3p	21	CAATGTTTCCACAGTGCATCA	51	11	14	10	4	8	4	1.462	1.8314	1.1508	0.4424	0.9013	0.4688
chi-miR-216b	23	AAATCTCTGCAGGCAAATGTGAT	49	10	10	9	3	10	7	1.3291	1.3081	1.0357	0.3318	1.1266	0.8204
chi-miR-502b-5p	22	TAATTCTTGCTCCCCAGGTGAG	49	3	10	9	10	9	8	0.3987	1.3081	1.0357	1.1061	1.0139	0.9376
chi-miR-429	21	TAATACTGTCTGGTAATGCCG	46	10	11	8	7	3	7	1.3291	1.4389	0.9207	0.7743	0.338	0.8204
chi-miR-26a-3p	22	CCTATTCTCGGTTACTTGCACG	46	10	4	17	10	4	1	1.3291	0.5232	1.9564	1.1061	0.4506	0.1172
chi-miR-105b-5p	23	TCAAATGCTCAGACTCCTTGGTG	45	13	12	3	8	6	3	1.7278	1.5697	0.3452	0.8849	0.6759	0.3516
chi-miR-154a-3p	22	AATCATACACGGTTCACCTACT	43	13	14	8	4	2	2	1.7278	1.8314	0.9207	0.4424	0.2253	0.2344
chi-miR-192-3p	23	CTGCCAATTCCATAGGTCACAGG	41	6	9	11	4	5	6	0.7975	1.1773	1.2659	0.4424	0.5633	0.7032
chi-miR-98-3p	22	CTATACAACTTACTACTTTCCC	40	4	6	10	12	6	2	0.5316	0.7849	1.1508	1.3273	0.6759	0.2344
chi-miR-18b-5p	19	TAAGGTGCATCTAGTGCAG	39	10	5	8	4	6	6	1.3291	0.6541	0.9207	0.4424	0.6759	0.7032
chi-miR-34b-3p	22	AATCACTAGTTCCACTGCCATC	39	12	8	8	5	2	4	1.5949	1.0465	0.9207	0.553	0.2253	0.4688
chi-miR-34b-5p	23	AGGCAGTGTAATTAGCTGATTGT	37	12	8	10	2	1	4	1.5949	1.0465	1.1508	0.2212	0.1127	0.4688
chi-miR-16a-3p	28	AAATTATCTCCAGTATTAACTGTGCTGC	37	9	6	9	2	2	9	1.1962	0.7849	1.0357	0.2212	0.2253	1.0548
chi-miR-1271-3p	20	AGTGCCTGCTATGTGCCAGG	31	10	7	6	4	2	2	1.3291	0.9157	0.6905	0.4424	0.2253	0.2344
chi-miR-204-3p	19	GCTGGGAAGGCAAAGGGAC	29	9	2	5	3	3	7	1.1962	0.2616	0.5754	0.3318	0.338	0.8204
chi-miR-103-5p	30	AGCTTCTTTACAGTGCTGCCTTGTAGCATT	29	8	6	4	2	1	8	1.0633	0.7849	0.4603	0.2212	0.1127	0.9376
chi-miR-181b-3p	21	CTCACTGATCAATGAATGCAA	28	8	6	1	3	4	6	1.0633	0.7849	0.1151	0.3318	0.4506	0.7032
chi-miR-335-3p	22	TTTTTCATTATTGCTCCTGACC	25	4	2	5	4	5	5	0.5316	0.2616	0.5754	0.4424	0.5633	0.586
chi-miR-106a-5p	24	AAAAGTGCTTACAGTGCAGGTAGC	23	7	3	4	4	2	3	0.9304	0.3924	0.4603	0.4424	0.2253	0.3516
chi-miR-144-5p	21	TGGGATATCATCATATACTGT	23	5	1	4	5	4	4	0.6645	0.1308	0.4603	0.553	0.4506	0.4688
chi-miR-411b-3p	21	TATGTCACATGGTCCACTAAT	21	5	8	5	1	0	2	0.6645	1.0465	0.5754	0.1106	0.01	0.2344
chi-miR-33b-3p	21	CAGTGCCTCGGCAGTGCAGCC	20	4	4	3	3	4	2	0.5316	0.5232	0.3452	0.3318	0.4506	0.2344
chi-miR-29c-3p	21	TAGCACCATTTGAAATTGGTT	20	3	4	5	3	3	2	0.3987	0.5232	0.5754	0.3318	0.338	0.2344
chi-miR-184	22	TGGACGGAGAACTGATAAGGGT	20	3	0	3	3	9	2	0.3987	0.01	0.3452	0.3318	1.0139	0.2344
chi-miR-1248-5p	20	ACCTTCTTGTATAAGCACTG	18	2	5	5	3	2	1	0.2658	0.6541	0.5754	0.3318	0.2253	0.1172
chi-miR-450-5p	20	TTTTGCGATGTGTTCCTAAT	17	4	5	2	1	2	3	0.5316	0.6541	0.2302	0.1106	0.2253	0.3516
chi-miR-454-5p	21	ACCCTATCGATATTGTCTCTG	16	5	7	2	0	0	2	0.6645	0.9157	0.2302	0.01	0.01	0.2344
chi-miR-2432	20	AGGATTCTAGGCTTAGAGGT	16	3	3	3	0	7	0	0.3987	0.3924	0.3452	0.01	0.7886	0.01
chi-miR-656	21	AATATTATACAGTCAACCTCT	15	7	4	1	2	0	1	0.9304	0.5232	0.1151	0.2212	0.01	0.1172
chi-miR-155-3p	22	CTCCTACATGTTAGCATTAACA	14	4	2	1	5	1	1	0.5316	0.2616	0.1151	0.553	0.1127	0.1172
chi-miR-376c-5p	22	GGTGGATATTCCTTCTATGTTT	14	1	3	7	1	1	1	0.1329	0.3924	0.8056	0.1106	0.1127	0.1172
chi-miR-15a-3p	22	CAGGCCATATTGTGCTGCCTCA	14	2	3	4	2	1	2	0.2658	0.3924	0.4603	0.2212	0.1127	0.2344
chi-miR-376b-5p	22	GGTGGATATTCCTTCTATGTTT	14	1	3	7	1	1	1	0.1329	0.3924	0.8056	0.1106	0.1127	0.1172
chi-miR-376e-5p	22	GGTGGATATTCCTTCTATGTTT	14	1	3	7	1	1	1	0.1329	0.3924	0.8056	0.1106	0.1127	0.1172
chi-miR-105b-3p	22	CCACGGATGTTTGAGCATGTGC	12	0	4	1	2	2	3	0.01	0.5232	0.1151	0.2212	0.2253	0.3516
chi-miR-2411-3p	23	CTGAACTGTCTTACTCCCACATC	11	4	3	0	2	2	0	0.5316	0.3924	0.01	0.2212	0.2253	0.01
chi-miR-873-5p	19	TGCAGGAACTTGTGAGTCT	10	0	1	5	0	2	2	0.01	0.1308	0.5754	0.01	0.2253	0.2344
chi-miR-122	22	TGGAGTGTGACAATGGTGTTTG	9	0	3	2	2	0	2	0.01	0.3924	0.2302	0.2212	0.01	0.2344
chi-miR-876-5p	21	TGGATTTCTTTGTGAATCACC	9	0	0	3	1	4	1	0.01	0.01	0.3452	0.1106	0.4506	0.1172
chi-miR-449b-5p	22	AGGCAGTGTATTGTTAGCTGGC	9	1	2	3	1	0	2	0.1329	0.2616	0.3452	0.1106	0.01	0.2344
chi-miR-432-3p	22	ACTGGATGGCTCCTCCATGTCT	8	1	2	2	0	0	3	0.1329	0.2616	0.2302	0.01	0.01	0.3516
chi-miR-19b-3p	23	TGTGCAAATCCATGCAAAACTGA	8	0	2	1	3	0	2	0.01	0.2616	0.1151	0.3318	0.01	0.2344
chi-miR-326-5p	20	CCTCGTCTGTCTGTTGGGCT	8	2	3	0	1	2	0	0.2658	0.3924	0.01	0.1106	0.2253	0.01
chi-miR-23b-5p	22	TGGGTTCCTGGCATGCTGATTT	7	4	1	1	0	1	0	0.5316	0.1308	0.1151	0.01	0.1127	0.01
chi-miR-124a	20	TAAGGCACGCGGTGAATGCC	7	2	3	0	2	0	0	0.2658	0.3924	0.01	0.2212	0.01	0.01
chi-miR-346-5p	23	TGTCTGCCCGCATGCCTGCCTCT	7	3	0	0	3	0	1	0.3987	0.01	0.01	0.3318	0.01	0.1172
chi-miR-147-3p	18	GTGTGCGGAAATGCTTCT	7	1	2	2	1	1	0	0.1329	0.2616	0.2302	0.1106	0.1127	0.01
chi-miR-154a-5p	19	TAGGTTATCCGTGTAGCCT	7	0	1	3	0	0	3	0.01	0.1308	0.3452	0.01	0.01	0.3516
chi-miR-34c-3p	22	AATCACTAACCACACGGCCAGG	6	1	1	2	0	1	1	0.1329	0.1308	0.2302	0.01	0.1127	0.1172
chi-miR-219	21	TGATTGTCCAAACGCAATTCT	6	0	3	0	2	0	1	0.01	0.3924	0.01	0.2212	0.01	0.1172
chi-miR-2331	20	ACCCTGCAGCCAAAGAAGCT	6	1	1	2	0	1	1	0.1329	0.1308	0.2302	0.01	0.1127	0.1172
chi-miR-410-5p	23	CGCCACTTTGGGTACTTGAGGAG	5	3	1	0	1	0	0	0.3987	0.1308	0.01	0.1106	0.01	0.01
chi-miR-19a	23	TGTGCAAATCTATGCAAAACTGA	5	0	0	3	0	1	1	0.01	0.01	0.3452	0.01	0.1127	0.1172
chi-miR-2332	24	CGGTTTAAGGTCTTGGAGACAAAG	5	2	1	0	0	0	2	0.2658	0.1308	0.01	0.01	0.01	0.2344
chi-miR-2335	21	GATAATGATGACTAACTGAAT	5	1	3	1	0	0	0	0.1329	0.3924	0.1151	0.01	0.01	0.01
chi-miR-2284e	22	AAAACTTGAATGAACTCTTTGG	5	1	0	2	1	0	1	0.1329	0.01	0.2302	0.1106	0.01	0.1172
chi-miR-197-5p	21	TCTGTGCTCCGGGGGCTGTGC	4	1	0	1	0	1	1	0.1329	0.01	0.1151	0.01	0.1127	0.1172
chi-miR-496-5p	20	GAGTCGGGTACTCGAATGGA	4	3	0	0	0	1	0	0.3987	0.01	0.01	0.01	0.1127	0.01
chi-miR-1224	22	GTGAGGACTCGGGAGGTGGAGG	4	1	1	1	0	0	1	0.1329	0.1308	0.1151	0.01	0.01	0.1172
chi-miR-2404	19	TTGCACTGCATGGTATCTG	4	2	1	0	1	0	0	0.2658	0.1308	0.01	0.1106	0.01	0.01
chi-miR-137	22	ATTGCTTAAGAATACGCGTAGT	4	1	0	1	2	0	0	0.1329	0.01	0.1151	0.2212	0.01	0.01
chi-miR-1839	22	AAGGTAGACAGAACAGGTCTTG	4	1	0	1	1	1	0	0.1329	0.01	0.1151	0.1106	0.1127	0.01
chi-miR-877-3p	22	TCCTCTTCTCCCTCCTCCCAGG	4	0	1	0	1	1	1	0.01	0.1308	0.01	0.1106	0.1127	0.1172
chi-miR-106a-3p	22	TACTGCAATGCAAGCACTTCTT	3	1	0	0	1	0	1	0.1329	0.01	0.01	0.1106	0.01	0.1172
chi-miR-502a	20	ATGCACCTGGACAAGGATTC	3	1	0	0	1	1	0	0.1329	0.01	0.01	0.1106	0.1127	0.01
chi-miR-380-5p	23	ATGGTTGACCACAGAACATGCGC	3	2	0	0	0	1	0	0.2658	0.01	0.01	0.01	0.1127	0.01
chi-miR-186-5p	22	CAAAGAATTCTCCTTTTGGGCT	2	1	0	0	0	1	0	0.1329	0.01	0.01	0.01	0.1127	0.01
chi-miR-3958-5p	20	GGTCTGAGATGTTCGAAAGG	2	1	0	1	0	0	0	0.1329	0.01	0.1151	0.01	0.01	0.01
chi-miR-217-5p	23	TACTGCATCAGGAACTGATTGGA	2	0	0	1	0	1	0	0.01	0.01	0.1151	0.01	0.1127	0.01
chi-miR-412-3p	21	ACTTCACCTGGTCCACTAGCT	2	0	0	2	0	0	0	0.01	0.01	0.2302	0.01	0.01	0.01
chi-miR-206	23	TGGAATGTAAGGAAGTGTGTGGT	2	0	0	2	0	0	0	0.01	0.01	0.2302	0.01	0.01	0.01
chi-miR-451-3p	21	TTTAGTAATGGTAACGGTTCT	2	0	0	1	0	1	0	0.01	0.01	0.1151	0.01	0.1127	0.01
chi-miR-7-5p	24	TGGAAGACTAGTGATTTTGTTGTT	2	0	1	0	1	0	0	0.01	0.1308	0.01	0.1106	0.01	0.01
chi-miR-873-3p	22	GAGGCTGATGAGTTCCCGGGAA	2	0	0	2	0	0	0	0.01	0.01	0.2302	0.01	0.01	0.01
chi-miR-449a-3p	23	TCAGCTAACATGCAACTGCTATC	1	0	0	0	0	1	0	0.01	0.01	0.01	0.01	0.1127	0.01
chi-miR-424-5p	21	CAGCAGCAATTCATGTTTTGA	1	0	0	0	0	0	1	0.01	0.01	0.01	0.01	0.01	0.1172
chi-miR-147-5p	22	TGGAAACACTTCTGCACAAACT	1	0	0	0	0	0	1	0.01	0.01	0.01	0.01	0.01	0.1172
chi-miR-876-3p	21	TGGTGGTTTACAAAGTAATTC	1	0	0	0	0	0	1	0.01	0.01	0.01	0.01	0.01	0.1172
chi-miR-487b-5p	21	CTAACCTTTGGTACTTGGAGA	1	1	0	0	0	0	0	0.1329	0.01	0.01	0.01	0.01	0.01
chi-miR-424-3p	21	CAAAACGTGAGGCGCTGCTAT	1	1	0	0	0	0	0	0.1329	0.01	0.01	0.01	0.01	0.01
chi-miR-18b-3p	22	TACTGCCCTAAATGCTCCTTCT	1	0	0	0	0	0	1	0.01	0.01	0.01	0.01	0.01	0.1172
chi-miR-329a-5p	19	AATTGGTGGTACTTGAGGA	1	0	1	0	0	0	0	0.01	0.1308	0.01	0.01	0.01	0.01
chi-miR-329a-3p	20	AACACACCTGGTTAACCTTT	1	0	0	0	0	0	1	0.01	0.01	0.01	0.01	0.01	0.1172
mir-181-x	23	AACATTCAACGCTGTCGGTGAGT	679468	86526	107006	145029	90515	103611	146781	11500	13997.7	16690.4	10011.7	11672.6	17202.9
mir-143-y	23	TGAGATGAAGCACTGTAGCTCTT	659536	106468	91589	94270	157222	114511	95476	14150.5	11980.9	10848.9	17390.1	12900.6	11189.9
mir-125-x	23	TCCCTGAGACCCTAACTTGTGAA	497366	72343	74279	80179	80504	105192	84869	9614.99	9716.58	9227.25	8904.43	11850.7	9946.72
mir-101-y	22	TACAGTACTGTGATAACTGACC	394818	56689	68307	69568	51859	75427	72968	7534.44	8935.37	8006.1	5736.05	8497.47	8551.91
mir-10-x	23	ACCCTGTAGAACCGAATTTGTGA	270956	27251	33272	37643	50608	53822	68360	3621.89	4352.37	4332.07	5597.68	6063.49	8011.85
mir-142-x	21	CATAAAGTAGAAAGCACTACT	146115	11755	18906	52975	15143	14844	32492	1562.34	2473.13	6096.53	1674.94	1672.3	3808.09
mir-31-x	22	AGGCAAGATGCTGGCATAGCTG	143614	27208	24405	19800	26074	19606	26521	3616.17	3192.46	2278.65	2884.01	2208.78	3108.28
mir-92-y	24	TATTGCACTTGTCCCGGCCTGTAT	107604	19622	18595	17772	16998	17517	17100	2607.93	2432.45	2045.26	1880.12	1973.43	2004.13
mir-26-x	23	TTCAAGTAATCCAGGATAGGCAT	89536	13411	15562	13855	14091	17468	15149	1782.43	2035.69	1594.48	1558.58	1967.91	1775.48
mir-574-y	22	CACGCTCATGCACACACCCACA	80571	18332	10370	16373	12053	12353	11090	2436.48	1356.52	1884.26	1333.16	1391.67	1299.76
mir-27-y	22	TTCACAGTGGCTAAGTTCCGCT	73998	11565	11313	16172	10534	10622	13792	1537.09	1479.87	1861.12	1165.15	1196.66	1616.43
mir-339-x	23	TCCCTGTCCTCCAGGAGCTCACT	72918	13546	12494	13180	11761	10643	11294	1800.38	1634.36	1516.8	1300.87	1199.02	1323.67
mir-126-y	23	TCGTACCGTGAGTAATAATGCGA	65803	9438	6051	14802	10122	9030	16360	1254.39	791.543	1703.46	1119.58	1017.3	1917.41
mir-2478-y	22	TCGAATCCCACTTCTGACACCA	54021	15746	8296	8916	9831	7047	4185	2092.77	1085.22	1026.08	1087.39	793.903	490.486
mir-24-y	23	TGGCTCAGTTCAGCAGGAACAGT	46680	7574	4424	10269	7962	9855	6596	1006.65	578.712	1181.79	880.665	1110.25	773.057
mir-30-x	22	TGTAAACATCCCCGACTGGAAA	45520	7912	6087	8295	7781	8260	7185	1051.57	796.252	954.615	860.645	930.557	842.088
mir-100-x	23	AACCCGTAGATCCGAACTTGTGA	40554	4139	6485	6935	6576	9272	7147	550.108	848.315	798.101	727.362	1044.57	837.635
mir-29-y	23	TAGCACCATCTGAAATCGGTTAA	40450	6202	7367	7639	5346	7182	6714	824.298	963.691	879.12	591.313	809.112	786.886
mir-152-y	22	TCAGTGCATGACAGAACTTGGA	39292	6683	6202	7683	7260	5722	5742	888.226	811.295	884.184	803.018	644.631	672.967
let-7-x	23	TGAGGTAGTAGGTTGTGTGGTAA	34475	6606	5028	5720	5351	6896	4874	877.992	657.722	658.275	591.866	776.891	571.237
mir-99-x	23	AACCCGTAGATCCGATCTTGTGA	32969	4106	5130	5344	5074	7543	5772	545.722	671.065	615.004	561.228	849.781	676.483
mir-151-y	23	CTAGACTGAAGCTCCTTGAGGAA	30948	4995	4854	4985	4690	5279	6145	663.877	634.961	573.689	518.754	594.723	720.199
mir-23-y	24	ATCACATTGCCAGGGATTACCACT	24208	5424	3000	4436	4267	3765	3316	720.895	392.436	510.509	471.966	424.158	388.638
mir-148-y	24	TCAGTGCACTACAGAACTTTGTAA	20009	3187	3435	3164	3615	3206	3402	423.579	449.339	364.123	399.85	361.182	398.717
mir-199-y	24	ACAGTAGTCTGCACATTGGTTAAA	18597	2808	2665	4407	2532	2568	3617	373.207	348.614	507.171	280.061	289.306	423.916
mir-484-z	22	TCAGGCTCAGTCCCCTCCCGAT	18138	3910	2712	3219	3152	2698	2447	519.672	354.762	370.453	348.638	303.952	286.791
mir-4334-y	20	TCCCTGTCCTCCAGGAGCTC	17669	3902	3287	3105	2527	2172	2676	518.608	429.979	357.333	279.508	244.694	313.63
mir-22-y	22	AAGCTGCCAGTTGAAGAACTGG	17293	2966	2934	4359	2375	2180	2479	394.206	383.802	501.647	262.695	245.595	290.541
mir-125-y	23	ACAAGTCAGGCTCTTGGGACCTT	14021	3606	2210	2880	2032	1669	1624	479.267	289.094	331.439	224.756	188.027	190.334
mir-486-x	22	TCCTGTACTGAGCTGCCCCGAG	13385	2999	1187	2472	2820	2427	1480	398.592	155.274	284.486	311.916	273.422	173.457
mir-28-y	24	CACTAGATTGAGAGCTCCTGGAAA	13274	1729	3389	2156	1843	2308	1849	229.798	443.322	248.119	203.851	260.015	216.704
mir-28-x	23	AAGGAGCTCACAGTCTATTGAGA	12769	2056	2512	2474	1751	2197	1779	273.26	328.599	284.716	193.675	247.51	208.5
mir-16-x	23	TAGCAGCACGTAAATATTGGAAA	12669	1959	1703	2430	1981	2263	2333	260.367	222.773	279.652	219.115	254.946	273.43
mir-151-x	23	TCGAGGAGCTCACAGTCTAGTAA	12076	2416	1852	2324	1753	1851	1880	321.107	242.264	267.453	193.897	208.53	220.338
mir-9226-y	20	AGGTCCCTGTTCGGGCGCCA	11274	2979	1975	1939	1663	1604	1114	395.934	258.353	223.146	183.942	180.704	130.562
mir-1260-x	18	ATCCCACCGCTGCCACCA	9802	6046	719	1494	470	900	173	803.564	94.0537	171.934	51.986	101.392	20.2757
mir-452-y	22	TCAGTCTCATCTGCAAAGAAGT	9139	1520	1368	1770	1605	1423	1453	202.021	178.951	203.697	177.527	160.313	170.293
mir-142-y	23	TGTAGTGTTTCCTACTTTATGGA	8810	546	1347	3322	816	679	2100	72.568	176.204	382.306	90.2566	76.495	246.122
mir-196-x	23	TAGGTAGTTTCCTGTTGTTGGGT	8765	2192	929	836	2268	887	1653	291.335	121.524	96.2095	250.86	99.9279	193.733
mir-3968-y	22	TCGAATCCCACTCCTGACACCA	7773	2180	1263	1425	1157	1065	683	289.74	165.215	163.994	127.974	119.981	80.0482
mir-452-x	22	AACTGTTTGCAGAGGAAACTGT	7164	1199	1188	1192	1283	1113	1189	159.357	155.405	137.179	141.911	125.389	139.352
mir-132-y	22	TAACAGTCTACAGCCATGGTCG	7061	959	2977	2063	740	90	232	127.459	389.427	237.417	81.8503	10.1392	27.1906
mir-214-y	23	ACAGCAGGCACAGACAGGCAGTT	4884	850	567	1367	577	681	842	112.972	74.1703	157.319	63.8211	76.7203	98.6831
mir-193-y	22	AACTGGCCTACAAAGTCCCAGT	4435	883	1497	1105	364	209	377	117.358	195.825	127.167	40.2615	23.5456	44.1847
mir-21-x	24	TAGCTTATCAGACTGATGTTGAAA	4422	611	1028	1191	338	412	842	81.207	134.475	137.064	37.3857	46.4152	98.6831
mir-221-y	24	AGCTACATTGTCTGCTGGGTTTCT	4284	706	657	848	756	619	698	93.8333	85.9434	97.5905	83.62	69.7355	81.8062
mir-769-x	22	TGAGACCTCCGGGTTCTGAGCT	4153	850	796	627	615	623	642	112.972	104.126	72.1571	68.0242	70.1861	75.2429
mir-192-x	23	CTGACCTATGAATTGACAGCCAT	4118	610	847	696	588	631	746	81.0741	110.798	80.0979	65.0378	71.0874	87.4318
mir-2887-x	19	CGGGACCGGGGTCCGGTGC	4019	349	2710	436	145	125	254	46.385	354.5	50.1762	16.0382	14.0823	29.769
mir-2779-z	20	GTTTCCGGCTCGAAGGACCA	3981	1090	849	671	527	348	496	144.87	111.059	77.2208	58.2907	39.2051	58.1316
mir-140-y	23	ACCACAGGGTAGAACCACGGAAT	3957	543	522	791	517	740	844	72.1692	68.2838	91.0308	57.1846	83.3671	98.9175
mir-4454-x	18	ATCCGAGTCACGGCACCA	3950	977	634	744	573	542	480	129.851	82.9347	85.6218	63.3787	61.0608	56.2564
mir-181-y	21	ACCACCGACCGTTGACTGTAC	3677	650	758	722	452	441	654	86.3904	99.1554	83.09	49.9951	49.6823	76.6494
mir-6529-x	21	GAGAGATCAGAGGCGCAGAGT	3456	824	738	849	405	336	304	109.516	96.5392	97.7056	44.7964	37.8532	35.6291
mir-204-x	24	TTCCCTTTGTCATCCTATGCCTGT	3437	703	424	615	692	482	521	93.4346	55.4642	70.7761	76.5411	54.3013	61.0616
mir-107-y	24	AGCAGCATTGTACAGGGCTATGTT	3224	461	548	702	566	408	539	61.2707	71.6849	80.7884	62.6044	45.9646	63.1713
mir-502-y	23	ATGCACCTGGGCAAGGATTCTGT	3057	374	449	572	551	460	651	49.7077	58.7345	65.8275	60.9453	51.8228	76.2978
mir-500-y	23	ATGCACCTGGGCAAGGATTCTGT	3021	369	445	566	546	452	643	49.0432	58.2113	65.1371	60.3923	50.9215	75.3601
mir-210-z	22	CTGTGCGTGTGACAGCGGCTGT	2878	494	1304	455	204	180	241	65.6567	170.579	52.3628	22.5641	20.2785	28.2454
mir-652-y	22	AATGGCGCCACTAGGGTTGTGT	2567	446	475	553	376	336	381	59.2771	62.1356	63.641	41.5888	37.8532	44.6535
mir-149-x	24	TCTGGCTCCGTGTCTTCACTCCCT	2520	459	676	573	239	213	360	61.0049	88.4288	65.9426	26.4354	23.9962	42.1923
mir-132-x	22	ACCGTGGCTTTCGATTGTTACT	2296	369	861	624	353	38	51	49.0432	112.629	71.8119	39.0448	4.281	5.9772
mir-25-y	23	CATTGCACTTGTCTCGGTCTGTT	2260	427	447	323	349	403	311	56.7519	58.4729	37.1719	38.6024	45.4013	36.4495
mir-139-x	23	TCTACAGTGCACGTGTCTCCAGT	2255	445	294	665	263	212	376	59.1442	38.4587	76.5303	29.09	23.8836	44.0675
mir-103-y	24	AGCAGCATTGTACAGGGCTATGTT	2145	298	313	450	389	296	399	39.6067	40.9441	51.7874	43.0267	33.3468	46.7631
mir-423-y	23	AGCTCGGTCTGAGGCCCCTCAAA	2088	325	298	352	338	353	422	43.1952	38.9819	40.5093	37.3857	39.7684	49.4588
mir-7977-x	18	TTCCCGGCCAATGCACCA	2088	821	256	286	292	233	200	109.118	33.4878	32.9138	32.2977	26.2494	23.4402
mir-212-y	21	TAACAGTCTCCAGTCACGGCC	2086	253	971	568	213	35	46	33.6258	127.018	65.3672	23.5596	3.943	5.3912
mir-145-y	22	ATTCCTGGAAATACTGTTCTCT	2075	381	325	361	400	304	304	50.6381	42.5139	41.545	44.2434	34.2481	35.6291
mir-106-y	22	CCGCACTGTGGGTACTTGCTGT	2066	396	334	378	303	332	323	52.6317	43.6912	43.5014	33.5144	37.4025	37.8559
mir-3535-x	26	TGGATATGATGACTGATTATCTGAGA	2027	252	349	371	266	346	443	33.4929	45.6533	42.6958	29.4219	38.9798	51.92
mir-24-x	23	GTGCCTACTGAGCTGAAACACAG	1934	278	359	453	316	211	317	36.9485	46.9615	52.1327	34.9523	23.7709	37.1527
mir-328-y	24	CTGGCCCTCTCTGCCCTTCCGTTT	1791	327	193	275	354	289	353	43.461	25.2467	31.6479	39.1554	32.5582	41.3719
mir-143-x	24	GGTGCAGTGCTGCATCTCTGGTCT	1779	313	207	327	426	282	224	41.6003	27.0781	37.6322	47.1192	31.7696	26.253
mir-155-x	23	TTAATGCTAATCGTGATAGGGAA	1760	238	305	410	221	259	327	31.6322	39.8976	47.1841	24.4445	29.1785	38.3247
mir-506-x	20	TACTCAGGAAGGCATTATTC	1760	301	255	347	433	202	222	40.0054	33.357	39.9338	47.8935	22.757	26.0186
mir-1386-x	18	CTCCTGGCTGGCTCGCCA	1731	537	276	311	240	198	169	71.3718	36.1041	35.7909	26.546	22.3063	19.8069
mir-503-y	23	GGAGTATTGTTTCTGCTGCCCGG	1728	309	267	236	389	284	243	41.0687	34.9268	27.1596	43.0267	31.9949	28.4798
mir-30-y	23	CTTTCAGTCGGATGTTTACAGTT	1706	274	275	292	323	286	256	36.4169	35.9733	33.6043	35.7266	32.2203	30.0034
mir-615-y	22	TCCGAGCCTGGGTCTCCCTCTT	1633	450	199	183	342	205	254	59.8088	26.0316	21.0602	37.8281	23.0949	29.769
mir-145-x	25	GTCCAGTTTTCCCAGGAATCCCTTT	1577	347	271	258	304	192	205	46.1192	35.45	29.6914	33.625	21.6304	24.0262
mir-320-y	23	AAAGCTGGGTTGAGAGGGCGAAT	1577	339	278	251	201	279	229	45.0559	36.3657	28.8859	22.2323	31.4317	26.839
mir-195-y	24	CCAATATTGGCTGTGCTGCTCCAT	1567	381	223	250	254	263	196	50.6381	29.1711	28.7708	28.0946	29.6291	22.9714
mir-378-y	23	ACTGGACTTGGAGTCAGAAGGAA	1552	238	274	296	201	236	307	31.6322	35.8425	34.0646	22.2323	26.5873	35.9807
mir-6412-y	22	TCGAAACCATCCTCTGCTACCA	1546	472	253	303	179	121	218	62.7327	33.0954	34.8702	19.7989	13.6316	25.5498
mir-32-x	20	TATTGCACATTACTAAGTTG	1471	233	272	383	223	177	183	30.9676	35.5808	44.0768	24.6657	19.9405	21.4478
mir-7550-x	18	TTCCGGCTCGAAGGACCA	1431	499	262	231	185	128	126	66.3213	34.2727	26.5842	20.4626	14.4203	14.7673
mir-199-x	23	CCCAGTGTTCAGACTACCTGTAA	1403	183	214	382	206	162	256	24.3222	27.9937	43.9618	22.7854	18.2506	30.0034
mir-4792-x	21	CCGGTGAGCTCTCGCTGGCCC	1391	213	790	132	74	76	106	28.3095	103.341	15.191	8.185	8.562	12.4233
mir-423-x	21	TGAGGGGCAGAGAGCGAGAAA	1386	254	205	286	162	300	179	33.7587	26.8164	32.9138	17.9186	33.7975	20.979
mir-7134-y	21	ATGCGGAACCTGCGGATACGG	1373	184	239	298	175	228	249	24.4551	31.264	34.2948	19.3565	25.6861	29.183
mir-542-y	23	TGTGACAGATTGATAACTGAAAT	1365	239	191	187	387	183	178	31.7651	24.9851	21.5205	42.8055	20.6165	20.8618
mir-195-x	22	TAGCAGCACAGAAATGTTGGTG	1340	285	223	318	169	182	163	37.8789	29.1711	36.5964	18.6928	20.5038	19.1037
mir-212-x	23	ACCTTGGCTCTAGACTGCTTACT	1273	192	452	351	233	6	39	25.5184	59.127	40.3942	25.7718	0.6759	4.5708
mir-574-x	21	TGAGTGTGTGTGTGTGAGTGT	1264	310	179	194	213	232	136	41.2016	23.4153	22.3261	23.5596	26.1367	15.9393
mir-1307-x	23	TCGACCGGACCTCGACCGGCTCT	1260	264	283	267	171	129	146	35.0878	37.0198	30.7272	18.9141	14.5329	17.1113
mir-342-y	24	TCTCACACAGAAATCGCACCCATT	1251	195	273	264	160	136	223	25.9171	35.7116	30.3819	17.6974	15.3215	26.1358
mir-9277-y	18	ATCCTGCCGACTACGCCA	1238	437	183	254	153	90	121	58.0809	23.9386	29.2311	16.9231	10.1392	14.1813
mir-235-y	22	TATTGCACTCGTCCCGGCCTCA	1166	298	127	201	150	236	154	39.6067	16.6131	23.1317	16.5913	26.5873	18.0489
mir-186-x	25	CAAAGAATTCTCCTTTTGGGCTTTT	1149	236	189	187	190	181	166	31.3664	24.7234	21.5205	21.0156	20.3911	19.4553
mir-222-y	26	AGCTACATCTGGCTACTGGGTCTCTT	1124	198	248	273	181	112	112	26.3159	32.4413	31.4177	20.0201	12.6177	13.1265
mir-331-y	22	GCCCCTGGGCCTATCCTAGACT	1097	236	206	241	132	97	185	31.3664	26.9472	27.735	14.6003	10.9279	21.6822
mir-374-x	23	TTATAATACAACCTGATAAGTGA	1086	200	155	211	211	132	177	26.5817	20.2758	24.2825	23.3384	14.8709	20.7446
mir-497-x	20	CAGCAGCACACTGTGGTTGT	1055	187	200	205	139	154	170	24.8539	26.1624	23.592	15.3746	17.3494	19.9241
mir-4770-y	18	TGAGATGAAGCTGTAGCT	1046	199	87	156	212	232	160	26.4488	11.3806	17.953	23.449	26.1367	18.7521
mir-497-y	22	CAAACCACACTGTGGTGTTGGA	1014	161	189	310	102	121	131	21.3982	24.7234	35.6758	11.2821	13.6316	15.3533
mir-106-x	22	TAAAGTGCTGACAGTGCAGAAT	1012	190	210	163	155	119	175	25.2526	27.4705	18.7585	17.1443	13.4063	20.5101
mir-5100-y	22	TCGAATCCCAGCGGTGCCTCCA	976	297	130	179	155	98	117	39.4738	17.0055	20.5999	17.1443	11.0405	13.7125
mir-744-x	21	TGCGGGGCTAGGGCTAACAGC	974	254	148	208	130	130	104	33.7587	19.3602	23.9373	14.3791	14.6456	12.1889
mir-72-x	25	AGGCAAGATGCTGGCATAGCTGTAT	957	238	110	114	203	125	167	31.6322	14.3893	13.1195	22.4535	14.0823	19.5725
mir-93-x	23	CAAAGTGCTGTTCGTGCAGGTTT	933	176	190	134	146	168	119	23.3919	24.8543	15.4211	16.1488	18.9266	13.9469
mir-128-y	23	TCACAGTGAACCGGTCTCTTTAA	926	165	189	196	145	101	130	21.9299	24.7234	22.5563	16.0382	11.3785	15.2361
mir-503-x	23	TAGCAGCGGGAACAGTACTGCAG	922	288	83	113	222	160	56	38.2776	10.8574	13.0044	24.5551	18.0253	6.5632
mir-2904-x	22	GCGGGAGCCTCGGTCGGCCTCG	875	247	207	156	78	74	113	32.8284	27.0781	17.953	8.6275	8.3367	13.2437
mir-1247-x	23	ACCCGTCCCGTGCGTCCCCGGAC	846	181	131	63	136	161	174	24.0564	17.1364	7.2502	15.0428	18.138	20.3929
mir-455-y	22	CAGTCCATGGGCATATACACCA	818	133	125	129	127	144	160	17.6768	16.3515	14.8457	14.0473	16.2228	18.7521
mir-541-x	25	AAAGGATTCTGCTGTCGGTCCCACT	806	241	226	140	80	67	52	32.0309	29.5635	16.1116	8.8487	7.5481	6.0944
mir-6131-y	18	GGCTGGTCCGATGGTAGT	784	294	90	87	96	92	125	39.0751	11.7731	10.0122	10.6184	10.3646	14.6501
lin-4-x	21	TCCCTGAGACCTAACTTGTGA	758	110	151	121	109	113	154	14.6199	19.7526	13.9251	12.0563	12.7304	18.0489
mir-146-x	23	TGAGAACTGAATTCCATAGGTAA	754	69	105	164	111	166	139	9.1707	13.7352	18.8736	12.2775	18.7013	16.2909
mir-432-x	23	TCTTGGAGTAGGTCATTGGGTAA	750	141	149	182	98	67	113	18.7401	19.491	20.9451	10.8396	7.5481	13.2437
mir-215-x	22	TGACCTATGAATTGACAGCCAT	739	137	151	132	89	115	115	18.2084	19.7526	15.191	9.8442	12.9557	13.4781
mir-664-y	23	TATTCATTTATCTCCCAGCCTAC	726	91	95	151	92	116	181	12.0947	12.4271	17.3776	10.176	13.0684	21.2134
mir-200-y	24	TAATACTGCCTGGTAATGATGACT	670	110	92	130	130	98	110	14.6199	12.0347	14.9608	14.3791	11.0405	12.8921
mir-370-y	22	GCCTGCTGGGGTGGAACCTGGT	660	223	117	126	97	46	51	29.6386	15.305	14.5005	10.729	5.1823	5.9772
mir-708-x	25	AAGGAGCTTACAATCTAGCTGGGAT	652	56	249	144	44	52	107	7.4429	32.5722	16.572	4.8668	5.8582	12.5405
mir-299-y	21	TATGTGGGACGGTAAACCGCT	612	173	152	106	78	29	74	22.9931	19.8834	12.1988	8.6275	3.2671	8.6729
mir-98-x	20	TGAGGTAGTAGGTTGTATTA	603	147	79	103	102	95	77	19.5375	10.3341	11.8536	11.2821	10.7025	9.0245
mir-411-x	22	TAGTAGACCGTATAGCGTACGA	599	102	97	144	92	42	122	13.5567	12.6888	16.572	10.176	4.7316	14.2985
mir-6240-x	21	AACAAAGCATCGCGAAGGCCC	591	80	134	123	70	72	112	10.6327	17.5288	14.1552	7.7426	8.1114	13.1265
mir-152-x	23	AGGTTCTGTGATACACTCCGACT	580	80	125	112	115	68	80	10.6327	16.3515	12.8893	12.72	7.6608	9.3761
mir-7134-x	22	ATGTCCGCGGGTTCCCTATCCC	570	128	74	103	72	112	81	17.0123	9.6801	11.8536	7.9638	12.6177	9.4933
mir-760-y	22	CGGCTCTGGGTCTGTGGGGAGT	561	165	71	75	111	96	43	21.9299	9.2876	8.6312	12.2775	10.8152	5.0396
mir-361-x	24	TTATCAGAATCTCCAGGGGTACCA	557	83	74	107	92	96	105	11.0314	9.6801	12.3139	10.176	10.8152	12.3061
mir-877-x	23	GTAGAGGAGATGGCGCAGGGGAA	540	143	122	103	66	39	67	19.0059	15.9591	11.8536	7.3002	4.3937	7.8525
mir-450-x	21	ATTTGCAACATGTTCCTGAAT	538	104	91	108	97	53	85	13.8225	11.9039	12.429	10.729	5.9709	9.9621
mir-375-y	22	TTTGTTCGTTCGGCTCGCGTGA	525	125	99	74	110	42	75	16.6135	12.9504	8.5162	12.1669	4.7316	8.7901
mir-664-x	23	ACAGGCTAGGAGAAATGATTGGA	524	58	89	110	77	100	90	7.7087	11.6423	12.6591	8.5169	11.2658	10.5481
mir-6236-y	18	CCGTCGCCGGCAGTCGGA	503	175	50	66	79	42	91	23.259	6.5406	7.5955	8.7381	4.7316	10.6653
mir-421-y	23	ATCAACAGACATTGATTGGGCGT	499	76	76	111	79	71	86	10.101	9.9417	12.7742	8.7381	7.9987	10.0793
mir-218-x	23	TTGTGCTTGATCTAACCATGTGT	496	77	82	115	66	66	90	10.2339	10.7266	13.2346	7.3002	7.4354	10.5481
mir-378-x	23	ACTGGACTTGGAGTCAGAAGGAT	477	78	92	99	50	67	91	10.3669	12.0347	11.3932	5.5304	7.5481	10.6653
mir-191-x	25	CAACGGAATCCCAAAAGCAGCTGTA	472	76	123	104	55	69	45	10.101	16.0899	11.9686	6.0835	7.7734	5.274
mir-532-x	24	CATGCCTTGAGTGTAGGACCGTAT	465	75	93	74	57	70	96	9.9681	12.1655	8.5162	6.3047	7.8861	11.2513
mir-185-x	22	TGGAGAGAAAGGCAGTTCCTGA	446	63	52	79	79	70	103	8.3732	6.8022	9.0916	8.7381	7.8861	12.0717
mir-326-y	22	CCTCTGGGCCCTTCCTCCAGTA	445	80	62	107	59	48	89	10.6327	8.1103	12.3139	6.5259	5.4076	10.4309
mir-874-y	24	CTGCCCTGGCCCGAGGGACCGAAA	431	51	52	97	76	102	53	6.7783	6.8022	11.1631	8.4062	11.4911	6.2116
mir-361-y	24	CCCCCAGGTGTGATTCTGATTTGA	416	76	67	61	79	63	70	10.101	8.7644	7.0201	8.7381	7.0975	8.2041
mir-7857-x	22	TAGCCAGTTGGGGAAGAATGCC	412	20	162	202	9	15	4	2.6582	21.1915	23.2468	0.9955	1.6899	0.4688
mir-130-y	22	CAGTGCAATGTTAAAGGGGCAC	398	79	69	92	56	50	52	10.4998	9.026	10.5876	6.1941	5.6329	6.0944
mir-99-y	23	CAAGCTCGTGTCTGTGGGTCCGA	398	81	60	61	75	64	57	10.7656	7.8487	7.0201	8.2956	7.2101	6.6804
mir-409-y	23	GAATGTTGCTCGGTGAACCCCTA	396	110	120	92	31	25	18	14.6199	15.6974	10.5876	3.4289	2.8165	2.1096
mir-7857-y	23	ATTGTTCTCCAACCTGGCTCTTT	390	23	173	162	13	13	6	3.0569	22.6305	18.6435	1.4379	1.4646	0.7032
mir-127-y	23	CGGATCCGTCTGAGCTTGGCTTT	388	89	65	74	49	39	72	11.8288	8.5028	8.5162	5.4198	4.3937	8.4385
mir-431-x	21	TGTCTTGCAGGCCGTCATGCA	383	193	46	90	35	16	3	25.6513	6.0173	10.3575	3.8713	1.8025	0.3516
mir-6596-x	19	CCGGGCCCGGGTCTTCCCG	378	55	175	59	34	29	26	7.31	22.8921	6.7899	3.7607	3.2671	3.0472
let-7-y	22	CTATACGGCCTCCTAGCTTTAT	377	85	55	91	57	24	65	11.2972	7.1947	10.4726	6.3047	2.7038	7.6181
mir-15-x	20	TAGCAGCACATAATGGTTGT	372	65	62	70	53	54	68	8.639	8.1103	8.0558	5.8623	6.0835	7.9697
mir-26-y	22	CCTATTCTTGATTACTTGTTTC	370	125	58	86	40	25	36	16.6135	7.5871	9.8971	4.4243	2.8165	4.2192
mir-1842-x	22	TTGGCTCTGCGAGGTCGGCTCA	366	113	57	69	43	47	37	15.0186	7.4563	7.9407	4.7562	5.2949	4.3364
mir-150-x	23	TCTCCCAACCCTTGTACCAGTAA	359	38	24	99	57	35	106	5.0505	3.1395	11.3932	6.3047	3.943	12.4233
mir-5126-y	19	CCGGGGCCGGGGGCCGGGC	352	109	45	53	49	40	56	14.487	5.8865	6.0994	5.4198	4.5063	6.5632
mir-20-x	24	TAAAGTGCTTATAGTGCAGGTAAG	348	70	71	54	48	53	52	9.3036	9.2876	6.2145	5.3092	5.9709	6.0944
mir-6937-x	19	CTCTAAGGGCTGGGTCGGT	346	96	59	55	59	22	55	12.7592	7.7179	6.3296	6.5259	2.4785	6.446
mir-1388-x	23	AGGACTGTCCAACCTGAGAATGT	330	20	23	114	28	40	105	2.6582	3.0087	13.1195	3.097	4.5063	12.3061
mir-3431-x	23	CTCAGTCAGCCTTGTGGATGTAA	326	63	68	53	44	47	51	8.3732	8.8952	6.0994	4.8668	5.2949	5.9772
mir-224-x	24	CAAGTCACTAGTGGTTCCGTTTAA	325	56	55	66	54	51	43	7.4429	7.1947	7.5955	5.9729	5.7456	5.0396
mir-6123-x	22	TGCCAAGCCCACGTTCAAAGGC	312	58	91	70	45	22	26	7.7087	11.9039	8.0558	4.9774	2.4785	3.0472
mir-665-y	23	ACCAGTAGGCCGAGGCCCCTCAT	303	78	95	69	29	9	23	10.3669	12.4271	7.9407	3.2076	1.0139	2.6956
mir-4532-x	20	CCCCCGGGGAGCCCGGCGGG	299	67	106	56	18	13	39	8.9049	13.8661	6.4447	1.991	1.4646	4.5708
mir-5991-y	19	TGAGGTAGTAGGTTGTGGT	294	81	27	57	34	61	34	10.7656	3.5319	6.5597	3.7607	6.8722	3.9848
mir-4508-x	20	AGCGGGGCTGGGCGCGCGCC	292	100	48	54	25	34	31	13.2908	6.279	6.2145	2.7652	3.8304	3.6332
mir-21-y	23	CAACAGCAGTCGATGGGCTGTCA	291	39	72	98	14	13	55	5.1834	9.4185	11.2781	1.5485	1.4646	6.446
mir-17-x	25	CAAAGTGCTTACAGTGCAGGTAGAT	289	52	67	41	48	37	44	6.9112	8.7644	4.7184	5.3092	4.1684	5.1568
mir-3432-x	22	TGCGGGATCTTTAGTTGTGGAA	288	48	36	53	30	63	58	6.3796	4.7092	6.0994	3.3183	7.0975	6.7976
mir-735-x	18	GGCTGGTCCGAAGGTAGT	281	76	32	44	26	34	69	10.101	4.186	5.0637	2.8758	3.8304	8.0869
mir-296-y	23	AGGGTTGGGCGGAGGCTTTCCCT	280	80	53	46	32	47	22	10.6327	6.933	5.2938	3.5395	5.2949	2.5784
mir-330-y	24	CAAAGCACACGGCCTGCAGAGAGT	279	27	73	93	26	29	31	3.5885	9.5493	10.7027	2.8758	3.2671	3.6332
mir-532-y	23	CCTCCCACACCCAAGGCTTGCAT	279	45	61	66	37	22	48	5.9809	7.9795	7.5955	4.0925	2.4785	5.6256
mir-1343-y	24	CTCCTGGGGCCCGCACTCTCGCTT	274	49	30	58	55	42	40	6.5125	3.9244	6.6748	6.0835	4.7316	4.688
mir-205-x	23	TCCTTCATTCCACCGGAGTCTGT	266	38	35	56	77	49	11	5.0505	4.5784	6.4447	8.5169	5.5203	1.2892
mir-7641-x	19	TGAACGCGCCCGATCTCGT	264	61	77	37	21	26	42	8.1074	10.0725	4.2581	2.3228	2.9291	4.9224
mir-126-x	22	CATTATTACCTTTGGTACGCGA	258	36	14	52	45	45	66	4.7847	1.8314	5.9843	4.9774	5.0696	7.7353
mir-194-x	24	TGTAACAGCAACTCCATGTGGAAA	252	30	50	39	47	51	35	3.9873	6.5406	4.4882	5.1986	5.7456	4.102
mir-660-x	24	TACCCATTGCATATCGGAGCTGAA	246	33	38	59	31	38	47	4.386	4.9709	6.7899	3.4289	4.281	5.5084
mir-2137-y	20	GCCGGCGGGAGCCCCGGGGA	238	21	154	44	4	9	6	2.7911	20.145	5.0637	0.4424	1.0139	0.7032
mir-455-x	22	GTATGTGCCTTTGGACTGCACC	237	48	37	45	32	29	46	6.3796	4.84	5.1787	3.5395	3.2671	5.3912
mir-1388-y	24	ATCTCAGGTTCGTCAGCCCGCAAT	234	24	21	102	14	20	53	3.1898	2.747	11.7385	1.5485	2.2532	6.2116
mir-4286-z	18	ACCCCACTCCTGGTACCA	229	109	21	52	26	14	7	14.487	2.747	5.9843	2.8758	1.5772	0.8204
mir-221-z	22	AGCTACATTGTCTGCTGGGTAA	227	55	24	56	32	31	29	7.31	3.1395	6.4447	3.5395	3.4924	3.3988
mir-202-x	22	ATTCCTATGCATATACTTCTTT	226	42	87	48	31	4	14	5.5822	11.3806	5.524	3.4289	0.4506	1.6408
mir-2484-y	23	GAGCTGTGATGACTTCGATTGCA	219	44	31	43	22	39	40	5.848	4.0552	4.9486	2.4334	4.3937	4.688
mir-331-x	23	CTAGGTATGGTCCCAGGGATCCT	213	30	37	59	28	28	31	3.9873	4.84	6.7899	3.097	3.1544	3.6332
mir-210-y	21	ACTGTGCGTGTGACAGCGGCT	209	33	93	34	19	13	17	4.386	12.1655	3.9128	2.1016	1.4646	1.9924
mir-2355-x	23	ATCCCCAGATACAATGGACAATA	204	47	35	42	30	28	22	6.2467	4.5784	4.8335	3.3183	3.1544	2.5784
mir-29-x	23	ACCGATTTCTCCTGGTGTTCAGT	200	46	37	39	25	29	24	6.1138	4.84	4.4882	2.7652	3.2671	2.8128
mir-202-y	22	AGAGGTGTAGGGCATGGGAAAT	196	61	28	36	42	23	6	8.1074	3.6627	4.143	4.6456	2.5911	0.7032
mir-6516-y	22	ATCATGTATGATACTGCAAACA	195	20	34	38	21	43	39	2.6582	4.4476	4.3732	2.3228	4.8443	4.5708
mir-324-y	22	ACTGCCCCAGGTGCTGCTGGAT	185	36	42	40	24	16	27	4.7847	5.4941	4.6033	2.6546	1.8025	3.1644
mir-148-x	25	GAAGTTCTGTTATACACTCAGGCTT	184	28	42	31	37	25	21	3.7214	5.4941	3.5676	4.0925	2.8165	2.4612
mir-330-x	24	TCTCTGGGCCTGTGTCTTAGGCTT	181	33	37	44	18	17	32	4.386	4.84	5.0637	1.991	1.9152	3.7504
mir-1357-x	21	AGATTATGAGATATGAGGGCA	179	36	43	22	29	23	26	4.7847	5.6249	2.5318	3.2076	2.5911	3.0472
mir-491-x	24	AGTGGGGAACCCTTCCATGAGGAA	179	29	30	33	27	35	25	3.8543	3.9244	3.7977	2.9864	3.943	2.93
mir-1839-x	22	AGGTAGATAGAACAGGTCTTGA	176	26	38	41	25	20	26	3.4556	4.9709	4.7184	2.7652	2.2532	3.0472
mir-4492-y	18	CGGGGCTGGGCGCGCGCC	176	88	16	17	10	15	30	11.6959	2.093	1.9564	1.1061	1.6899	3.516
mir-8970-y	21	GCCCGGGGGCTGTAGTGACCG	176	41	35	25	17	33	25	5.4492	4.5784	2.8771	1.8803	3.7177	2.93
mir-671-x	26	AGGAAGCCCTGGAGGGGCTGGAGGAT	168	31	33	31	23	33	17	4.1202	4.3168	3.5676	2.544	3.7177	1.9924
mir-211-x	23	TTCCCTTTGTCATCCTATGCCAT	162	37	16	32	23	33	21	4.9176	2.093	3.6827	2.544	3.7177	2.4612
mir-31-y	23	TGCTATGCCAACATATTGCCATC	162	30	35	18	38	11	30	3.9873	4.5784	2.0715	4.2031	1.2392	3.516
mir-301-y	26	CAGTGCAATAGTATTGTCAAAGCATA	162	23	40	36	24	22	17	3.0569	5.2325	4.143	2.6546	2.4785	1.9924
mir-4324-y	20	TCCCTGAGACCCTAACTTTA	161	39	31	27	18	22	24	5.1834	4.0552	3.1072	1.991	2.4785	2.8128
mir-383-x	23	AGATCAGAAGGTGATTGTGGCAA	158	11	33	19	25	30	40	1.462	4.3168	2.1866	2.7652	3.3797	4.688
mir-144-y	22	TACAGTATAGATGATGTACTCT	157	37	18	42	29	18	13	4.9176	2.3546	4.8335	3.2076	2.0278	1.5236
mir-1273-x	20	AGGCTGGAGGATCGCTTGAG	156	47	27	24	15	21	22	6.2467	3.5319	2.762	1.6591	2.3658	2.5784
mir-1296-x	23	TTAGGGCCCTGGCTCCATCTCAA	151	36	23	33	24	15	20	4.7847	3.0087	3.7977	2.6546	1.6899	2.344
mir-136-y	22	TCATCGTCTCAAATGAGTCTTT	149	28	35	34	19	11	22	3.7214	4.5784	3.9128	2.1016	1.2392	2.5784
mir-504-x	23	AGACCCTGGTCTGCACTCTGTCA	149	45	4	16	30	17	37	5.9809	0.5232	1.8413	3.3183	1.9152	4.3364
mir-193-x	22	TGGGTCTTTGCGGGCGAGATGA	147	12	33	21	32	25	24	1.5949	4.3168	2.4167	3.5395	2.8165	2.8128
mir-493-y	23	TGAAGGTCTACTGTGTGCCAGTA	146	49	28	25	19	11	14	6.5125	3.6627	2.8771	2.1016	1.2392	1.6408
mir-2355-y	22	ATTGTCCTTGCTGTTTGGAGAT	144	22	40	25	26	14	17	2.924	5.2325	2.8771	2.8758	1.5772	1.9924
mir-345-y	23	CCCTGAACTAGGGGTCTGGAGTT	141	20	24	23	31	26	17	2.6582	3.1395	2.6469	3.4289	2.9291	1.9924
mir-1307-y	25	ACTCGGCGTGGCGTCGGTCGTGGAT	141	36	23	27	17	14	24	4.7847	3.0087	3.1072	1.8803	1.5772	2.8128
mir-2411-y	23	TGAACTGTCTTACTCCCACATCT	140	14	27	28	14	13	44	1.8607	3.5319	3.2223	1.5485	1.4646	5.1568
mir-374-y	22	CTTATCAGGTTGTATTGTATCT	139	27	27	23	26	17	19	3.5885	3.5319	2.6469	2.8758	1.9152	2.2268
mir-507-y	22	TGATTGGTACTTCTTAGAGTGA	138	19	29	30	34	12	14	2.5253	3.7935	3.4525	3.7607	1.3519	1.6408
mir-670-y	23	TTTCCTCATATTCATTCAGGAGT	138	19	28	36	20	12	23	2.5253	3.6627	4.143	2.2122	1.3519	2.6956
mir-289-x	18	AGTGGAGCCTGCGGCTTA	136	46	16	25	20	14	15	6.1138	2.093	2.8771	2.2122	1.5772	1.758
mir-9298-y	23	GTGCTGATTGTCATGTTCTGATT	135	28	21	30	23	13	20	3.7214	2.747	3.4525	2.544	1.4646	2.344
mir-2285-y	22	AAACTTGAATGAACTTTCTGGC	132	20	29	29	15	24	15	2.6582	3.7935	3.3374	1.6591	2.7038	1.758
mir-299-x	21	ATGGTTTACCGTCCCACATAC	131	35	12	31	27	6	20	4.6518	1.5697	3.5676	2.9864	0.6759	2.344
mir-1285-y	21	CTGGGCAACATAGCGAGACCC	129	35	19	16	17	22	20	4.6518	2.4854	1.8413	1.8803	2.4785	2.344
mir-214-x	22	AGCCTGTCTACACTTGCTGTGA	128	17	19	27	18	12	35	2.2594	2.4854	3.1072	1.991	1.3519	4.102
mir-133-z	25	TTTGGTCCCCTTCAACCAGCTGTAA	128	14	18	25	22	31	18	1.8607	2.3546	2.8771	2.4334	3.4924	2.1096
mir-33-x	22	GTGCATTGTAGTTGCATTGCAA	126	31	33	27	6	16	13	4.1202	4.3168	3.1072	0.6637	1.8025	1.5236
mir-2683-y	23	TGATTGGAAGACACTCTGCAACT	121	11	35	19	25	14	17	1.462	4.5784	2.1866	2.7652	1.5772	1.9924
mir-133-y	24	TTGGTCCCCTTCAACCAGCTGTTT	120	18	16	21	21	27	17	2.3924	2.093	2.4167	2.3228	3.0418	1.9924
mir-6134-y	20	TGAGGTAGTAGGTTGTAGAA	119	26	14	16	14	25	24	3.4556	1.8314	1.8413	1.5485	2.8165	2.8128
mir-19-y	25	TGTGCAAATCTATGCAAAACTGATT	119	24	25	18	22	12	18	3.1898	3.2703	2.0715	2.4334	1.3519	2.1096
mir-539-y	23	AATCATACAAGGACAATTTCTTT	118	33	28	31	8	7	11	4.386	3.6627	3.5676	0.8849	0.7886	1.2892
mir-6516-x	21	TTTGCAGTAACAGGTGTGAAC	118	27	19	23	15	17	17	3.5885	2.4854	2.6469	1.6591	1.9152	1.9924
mir-138-x	21	AGCTGGTGTTGTGAATCAGGC	117	19	24	31	17	8	18	2.5253	3.1395	3.5676	1.8803	0.9013	2.1096
mir-3964-y	20	CATAAAGTAGAAAGCACTAA	117	16	13	32	13	16	27	2.1265	1.7006	3.6827	1.4379	1.8025	3.1644
mir-513-x	20	TTCACAAGAAGGTGTCATTC	116	21	20	25	24	11	15	2.7911	2.6162	2.8771	2.6546	1.2392	1.758
mir-485-x	24	AGAGGCTGGCCGTGATGAATTCGT	114	28	18	24	18	17	9	3.7214	2.3546	2.762	1.991	1.9152	1.0548
mir-2779-x	22	TTCTTTCCGGCTCGAAGGACCA	114	21	22	16	16	11	28	2.7911	2.8779	1.8413	1.7697	1.2392	3.2816
mir-188-x	23	CATCCCTTGCATGGTGGAGGGAT	114	26	24	22	10	11	21	3.4556	3.1395	2.5318	1.1061	1.2392	2.4612
mir-34-x	24	TGGCAGTGTCTTAGCTGGTTGTAT	114	20	29	27	12	9	17	2.6582	3.7935	3.1072	1.3273	1.0139	1.9924
mir-95-y	21	TTCAACGGGTATTTATTGAGC	113	19	21	22	19	16	16	2.5253	2.747	2.5318	2.1016	1.8025	1.8752
mir-1957-x	20	CAGTGGTAGAGCATTTGACT	113	56	11	19	13	5	9	7.4429	1.4389	2.1866	1.4379	0.5633	1.0548
mir-135-y	22	TGTAGGGATGGAAGCCATGAAA	111	17	23	16	16	15	24	2.2594	3.0087	1.8413	1.7697	1.6899	2.8128
mir-424-x	20	CAGCAGCAATTCATGTTTAA	111	21	24	11	22	15	18	2.7911	3.1395	1.2659	2.4334	1.6899	2.1096
mir-451-x	23	AAACCGTTACCATTACTGAGATT	111	17	16	21	29	20	8	2.2594	2.093	2.4167	3.2076	2.2532	0.9376
mir-210-x	22	AGCCACTGCCCACCGCACACTG	109	33	32	21	5	5	13	4.386	4.186	2.4167	0.553	0.5633	1.5236
mir-3585-x	20	TTCACAAGAAGGTGTCATTC	108	20	20	23	21	9	15	2.6582	2.6162	2.6469	2.3228	1.0139	1.758
mir-411-y	24	TGTATGTCAACTGATCCACAGTAA	106	23	36	21	9	8	9	3.0569	4.7092	2.4167	0.9955	0.9013	1.0548
mir-547-y	22	TGATTGGTACTTCTTAGAGTGA	103	14	19	25	28	7	10	1.8607	2.4854	2.8771	3.097	0.7886	1.172
mir-223-y	24	TGTCAGTTTGTCAAATACCCCATT	102	13	32	46	4	3	4	1.7278	4.186	5.2938	0.4424	0.338	0.4688
mir-154-y	23	AGATATTGCACGGTTGATCTCAA	101	25	20	19	14	10	13	3.3227	2.6162	2.1866	1.5485	1.1266	1.5236
mir-380-y	21	TATGTAATGTGGTCGACGTCT	98	33	24	22	6	2	11	4.386	3.1395	2.5318	0.6637	0.2253	1.2892
mir-3958-y	23	AGATATTGCACGGTTGATCTCAA	98	25	18	19	13	10	13	3.3227	2.3546	2.1866	1.4379	1.1266	1.5236
mir-487-y	23	ATCGTACAGGGTCATCCACTTTA	96	24	17	21	15	7	12	3.1898	2.2238	2.4167	1.6591	0.7886	1.4064
mir-101-x	21	CAGTTATCACAGTGCTGCTGC	95	9	22	17	17	12	18	1.1962	2.8779	1.9564	1.8803	1.3519	2.1096
mir-10-y	23	CAGATTCGATTCTAGGGGAATAA	95	19	16	13	18	15	14	2.5253	2.093	1.4961	1.991	1.6899	1.6408
mir-505-y	24	GTCAACACTTGCTGGTTTCCTCCT	95	15	15	14	14	16	21	1.9936	1.9622	1.6112	1.5485	1.8025	2.4612
mir-1434-x	20	GTACATGATGACTGAAATTT	93	9	33	14	17	8	12	1.1962	4.3168	1.6112	1.8803	0.9013	1.4064
mir-2440-y	21	GTTCAGTGATGAGACCCTGGA	93	17	33	15	7	10	11	2.2594	4.3168	1.7262	0.7743	1.1266	1.2892
mir-4448-y	18	GGCTCGTTGGTCTAGGGG	93	35	16	16	14	4	8	4.6518	2.093	1.8413	1.5485	0.4506	0.9376
mir-425-x	24	ATGACACGATCACTCCCGTTGAGA	93	17	13	21	14	9	19	2.2594	1.7006	2.4167	1.5485	1.0139	2.2268
mir-2424-y	23	AGATCTTTGGTAATCTGATGGCT	92	17	12	12	15	8	28	2.2594	1.5697	1.381	1.6591	0.9013	3.2816
mir-340-x	23	TTATAAAGCAATGAGACTGATAA	92	20	28	22	9	6	7	2.6582	3.6627	2.5318	0.9955	0.6759	0.8204
mir-378-z	22	ACTGGACTTGGAGTCAGAAGAA	90	12	20	22	10	16	10	1.5949	2.6162	2.5318	1.1061	1.8025	1.172
mir-3431-y	22	CATCTAGAGGACTGACTGAGAA	90	12	19	16	14	18	11	1.5949	2.4854	1.8413	1.5485	2.0278	1.2892
mir-376-x	24	GTAGATTCTCCTTCTATGAGTACT	87	30	24	12	6	5	10	3.9873	3.1395	1.381	0.6637	0.5633	1.172
mir-362-x	26	AATCCTTGGAACCTAGGTGTGAGTGT	84	15	14	14	13	12	16	1.9936	1.8314	1.6112	1.4379	1.3519	1.8752
mir-221-x	27	ACCTGGCATACAATGTAGATTTCTGTT	83	17	14	18	15	6	13	2.2594	1.8314	2.0715	1.6591	0.6759	1.5236
mir-7705-x	23	AATAGCTCAGAATGTCACTTCTG	81	7	12	15	17	17	13	0.9304	1.5697	1.7262	1.8803	1.9152	1.5236
mir-3963-x	21	CGTATCCCACTTCTGACACCG	79	31	11	16	13	6	2	4.1202	1.4389	1.8413	1.4379	0.6759	0.2344
mir-708-y	23	CATCTAGACTGTGAGCTTCTATT	78	9	16	23	4	12	14	1.1962	2.093	2.6469	0.4424	1.3519	1.6408
mir-1271-x	22	CTTGGCACCTAGTAAGTACTCT	77	10	20	11	14	13	9	1.3291	2.6162	1.2659	1.5485	1.4646	1.0548
mir-2474-y	22	TACCGGGCCAGCTGGAAGGAGA	77	19	10	12	11	15	10	2.5253	1.3081	1.381	1.2167	1.6899	1.172
mir-2288-y	21	TGAGGTAGTAGGTGTGTGGTT	75	15	10	12	8	16	14	1.9936	1.3081	1.381	0.8849	1.8025	1.6408
mir-3969-x	23	CCCATAAAGTAGAAAGCACTATA	75	1	7	21	6	11	29	0.1329	0.9157	2.4167	0.6637	1.2392	3.3988
mir-154-x	24	AGAGGTCTTCCATGGTGCATTCGT	74	24	13	4	21	7	5	3.1898	1.7006	0.4603	2.3228	0.7886	0.586
mir-329-y	22	AACACACCTGGTTAACCTCTCC	72	19	11	18	10	3	11	2.5253	1.4389	2.0715	1.1061	0.338	1.2892
mir-196-y	24	TCGGCAACAAGAAACTGCCTGAGT	72	22	8	11	16	6	9	2.924	1.0465	1.2659	1.7697	0.6759	1.0548
mir-8986-y	23	TAGTGTGCTAGAGTCCTCGAAGA	72	11	13	12	10	11	15	1.462	1.7006	1.381	1.1061	1.2392	1.758
mir-376-y	21	AACATGGAGGAAATTCCACGC	72	14	18	15	10	4	11	1.8607	2.3546	1.7262	1.1061	0.4506	1.2892
mir-3957-x	24	CTCGGAGAGTGGAGCTGTGGGTGT	71	19	17	17	7	8	3	2.5253	2.2238	1.9564	0.7743	0.9013	0.3516
mir-187-y	23	TCGTGTCTTGTGTTGCAGCCGGT	71	6	8	28	11	9	9	0.7975	1.0465	3.2223	1.2167	1.0139	1.0548
mir-490-y	22	CAACCTGGAGGACTCCATGCCT	69	9	15	16	6	10	13	1.1962	1.9622	1.8413	0.6637	1.1266	1.5236
mir-3959-x	22	TGTTGATCAGAGAACATACATT	68	9	13	22	11	2	11	1.1962	1.7006	2.5318	1.2167	0.2253	1.2892
mir-322-x	20	CAGCAGCAATTCATGTTTAA	66	15	17	5	8	11	10	1.9936	2.2238	0.5754	0.8849	1.2392	1.172
mir-1261-x	18	ATGGATAAGGCATTGGCT	66	50	4	8	2	2	0	6.6454	0.5232	0.9207	0.2212	0.2253	0.01
mir-191-y	23	CTGCGCTTGGATTTCGTTCCCTT	66	10	10	17	12	11	6	1.3291	1.3081	1.9564	1.3273	1.2392	0.7032
mir-352-y	20	TGAGTAGTAGGTTGTATAGT	65	9	7	17	12	11	9	1.1962	0.9157	1.9564	1.3273	1.2392	1.0548
mir-3195-x	18	CGCGCCGGGCCCGGGTCT	65	24	12	11	4	7	7	3.1898	1.5697	1.2659	0.4424	0.7886	0.8204
mir-296-x	21	GAGGGCCCCCCCCAATCCTGC	65	14	12	9	3	12	15	1.8607	1.5697	1.0357	0.3318	1.3519	1.758
mir-197-y	22	TTCACCCCCTTCTCCACCCAGC	64	16	15	9	2	13	9	2.1265	1.9622	1.0357	0.2212	1.4646	1.0548
mir-1247-y	21	CGGGAACGTCGGGACTGGAGC	64	11	15	7	5	12	14	1.462	1.9622	0.8056	0.553	1.3519	1.6408
mir-671-y	23	TCCGGTTCTCAGGGCTCCACCAA	62	8	4	13	13	10	14	1.0633	0.5232	1.4961	1.4379	1.1266	1.6408
mir-369-y	20	AATAATACATGGTTGATCTA	62	18	9	8	7	3	17	2.3924	1.1773	0.9207	0.7743	0.338	1.9924
mir-130-x	21	ACTCTTTCCCTGTTGCACTAG	62	14	10	16	8	8	6	1.8607	1.3081	1.8413	0.8849	0.9013	0.7032
mir-185-y	22	CAGGGGCTGGCTTTCCTCTGGC	62	15	10	11	7	7	12	1.9936	1.3081	1.2659	0.7743	0.7886	1.4064
mir-425-y	24	CATCGGGAATGTCGTGTCCGCCCT	61	15	4	10	8	13	11	1.9936	0.5232	1.1508	0.8849	1.4646	1.2892
mir-744-y	21	CTGTTGCCACTAACCTCAACC	60	21	9	11	8	5	6	2.7911	1.1773	1.2659	0.8849	0.5633	0.7032
mir-508-x	20	TACTCCAGAGGGTGTCATTC	59	10	8	12	13	11	5	1.3291	1.0465	1.381	1.4379	1.2392	0.586
mir-3957-y	21	ACGCACAGCACCTCACTGAGC	58	12	14	13	4	4	11	1.5949	1.8314	1.4961	0.4424	0.4506	1.2892
mir-276-y	22	TAGGAACTTCATACCGTGCTCT	58	19	3	15	3	13	5	2.5253	0.3924	1.7262	0.3318	1.4646	0.586
mir-7-y	22	TAACAAATCACAGTCTGCCATA	58	15	8	8	12	6	9	1.9936	1.0465	0.9207	1.3273	0.6759	1.0548
mir-340-y	24	TCCGTCTCAGTTACTTTATAGCCT	57	2	6	18	14	13	4	0.2658	0.7849	2.0715	1.5485	1.4646	0.4688
mir-8-y	23	TAATACTGTCAGGTAAAGATGTC	56	12	9	14	11	5	5	1.5949	1.1773	1.6112	1.2167	0.5633	0.586
mir-494-y	25	TGAAACATACACGGGAAACCTCTAA	56	13	19	6	8	4	6	1.7278	2.4854	0.6905	0.8849	0.4506	0.7032
mir-127-x	23	CTGAAGCTCAGAGGGCTCTGAGA	55	10	9	14	5	5	12	1.3291	1.1773	1.6112	0.553	0.5633	1.4064
mir-767-x	24	TGCACCATGGTTGTCTGAGCATGA	54	20	9	3	9	11	2	2.6582	1.1773	0.3452	0.9955	1.2392	0.2344
mir-2284-y	21	AAACTTGAATGAACTTTCTGG	53	7	10	8	10	13	5	0.9304	1.3081	0.9207	1.1061	1.4646	0.586
mir-1839-y	22	AGACCTACTTATCTACCAACAG	53	17	16	11	2	2	5	2.2594	2.093	1.2659	0.2212	0.2253	0.586
mir-105-x	23	AAATGCTCAGACTCCTGTGGTGA	52	9	13	4	4	17	5	1.1962	1.7006	0.4603	0.4424	1.9152	0.586
mir-499-x	23	TTAAGACTTGCAGTGATGTTTAT	51	15	4	5	11	11	5	1.9936	0.5232	0.5754	1.2167	1.2392	0.586
mir-4510-x	22	TGAGGTAGTAGGATGTATGGTA	50	14	8	11	4	10	3	1.8607	1.0465	1.2659	0.4424	1.1266	0.3516
mir-3959-y	24	TGTATGTCAACTGATCCACAGTAA	50	12	19	9	3	5	2	1.5949	2.4854	1.0357	0.3318	0.5633	0.2344
mir-190-x	22	GGATATGTTTGATATATTAGGT	50	5	13	3	16	10	3	0.6645	1.7006	0.3452	1.7697	1.1266	0.3516
mir-93-y	24	ACTGCTGAGCCAGCACTTCCCGTT	49	19	7	7	5	7	4	2.5253	0.9157	0.8056	0.553	0.7886	0.4688
mir-381-y	22	TATGCAAGGGCAAGCTCTCTGA	49	12	15	13	4	1	4	1.5949	1.9622	1.4961	0.4424	0.1127	0.4688
mir-218-y	22	AAACATGGTTCCGTCAAGCACC	49	13	7	12	4	5	8	1.7278	0.9157	1.381	0.4424	0.5633	0.9376
mir-483-y	25	TCACTCCTCTCCTCCCGTCTTCTCT	48	10	12	11	3	5	7	1.3291	1.5697	1.2659	0.3318	0.5633	0.8204
mir-500-x	25	TAATCCTTGCTACCTGGGTGAGAGA	48	3	10	17	5	7	6	0.3987	1.3081	1.9564	0.553	0.7886	0.7032
mir-542-x	22	TCGGGGATCATCATGTCACGAT	47	6	6	14	10	4	7	0.7975	0.7849	1.6112	1.1061	0.4506	0.8204
mir-424-y	21	AAACGTGAGGCGCTGCTATAT	47	15	5	8	10	5	4	1.9936	0.6541	0.9207	1.1061	0.5633	0.4688
mir-454-y	26	TAGTGCAATATTGCTTATAGGGTTAT	47	9	10	9	9	5	5	1.1962	1.3081	1.0357	0.9955	0.5633	0.586
mir-9851-y	21	TGGCACCAGCACTGGCGGTGG	47	9	11	12	3	6	6	1.1962	1.4389	1.381	0.3318	0.6759	0.7032
mir-16-y	23	CCAATATTATTGTGCTGCTTTAT	46	6	3	9	4	13	11	0.7975	0.3924	1.0357	0.4424	1.4646	1.2892
mir-379-y	22	TATGTAACATGGTCCACTAACG	46	6	15	11	4	2	8	0.7975	1.9622	1.2659	0.4424	0.2253	0.9376
mir-323-y	21	CCCAATACACGGTCGATCTCT	46	16	4	13	5	2	6	2.1265	0.5232	1.4961	0.553	0.2253	0.7032
mir-379-x	23	TGGTAGACTATGGAACGTAGGCA	45	9	4	11	4	6	11	1.1962	0.5232	1.2659	0.4424	0.6759	1.2892
mir-22-x	23	AGTTCTTCAGTGGCAAGCTTTAA	44	8	5	12	8	8	3	1.0633	0.6541	1.381	0.8849	0.9013	0.3516
mir-874-x	23	CGGCCCCACGCACCAGGGTAAGG	44	8	3	9	7	8	9	1.0633	0.3924	1.0357	0.7743	0.9013	1.0548
mir-410-y	21	AATATAACTCAGATGGCCTGT	44	15	5	7	6	8	3	1.9936	0.6541	0.8056	0.6637	0.9013	0.3516
mir-3970-x	22	TGAGGTAGTAGTTTGTGCTTTA	43	6	10	4	9	5	9	0.7975	1.3081	0.4603	0.9955	0.5633	1.0548
mir-1434-y	23	CTGAAGAAATCTAAGGTCTGAGG	43	6	9	7	6	11	4	0.7975	1.1773	0.8056	0.6637	1.2392	0.4688
mir-362-y	23	AACACACCTATTCAAGGATTCAG	42	2	12	12	3	3	10	0.2658	1.5697	1.381	0.3318	0.338	1.172
mir-182-x	26	TTTGGCAATGGTAGAACTCACACTGT	42	3	16	10	3	3	7	0.3987	2.093	1.1508	0.3318	0.338	0.8204
mir-92-x	23	AGGGACGGGACGCGGTGCAGTGT	42	13	8	10	3	6	2	1.7278	1.0465	1.1508	0.3318	0.6759	0.2344
mir-3548-y	21	CAGCACTGTCCGGTAAGATGT	41	8	9	10	3	2	9	1.0633	1.1773	1.1508	0.3318	0.2253	1.0548
mir-9-z	23	TAAAGCTAGATAACCGAAAGTAT	41	10	5	12	3	3	8	1.3291	0.6541	1.381	0.3318	0.338	0.9376
mir-27-x	22	AGAGCTTAGCTGATTGGTGAAT	40	4	6	8	7	8	7	0.5316	0.7849	0.9207	0.7743	0.9013	0.8204
mir-6651-x	23	ACCAGGTTGCCTAAGGAGGGGTG	40	6	8	7	5	5	9	0.7975	1.0465	0.8056	0.553	0.5633	1.0548
mir-324-x	23	CGCATCCCCTAGGGCATTGGTAA	38	7	7	13	5	0	6	0.9304	0.9157	1.4961	0.553	0.01	0.7032
mir-1306-x	23	CCACCTCCCCTGCAAACGTCCAT	37	7	5	4	7	8	6	0.9304	0.6541	0.4603	0.7743	0.9013	0.7032
mir-18-x	23	TAAGGTGCATCTAGAGCAGATAG	37	5	11	8	6	2	5	0.6645	1.4389	0.9207	0.6637	0.2253	0.586
mir-433-y	22	ATCATGATGGGCTCCTCGGTAA	37	12	9	4	8	4	0	1.5949	1.1773	0.4603	0.8849	0.4506	0.01
mir-490-x	20	CCATGGATCTCCAGGTGGGA	37	12	6	9	2	5	3	1.5949	0.7849	1.0357	0.2212	0.5633	0.3516
mir-449-x	23	TGGCAGTGTATTGTTAGCTGGTA	36	14	8	8	3	1	2	1.8607	1.0465	0.9207	0.3318	0.1127	0.2344
mir-263-x	24	AATGGCACTGGAAGAATTCACGGG	36	4	3	4	4	16	5	0.5316	0.3924	0.4603	0.4424	1.8025	0.586
mir-3956-y	22	TCTGACCTTCCTGCATCCCGTT	35	12	0	2	9	6	6	1.5949	0.01	0.2302	0.9955	0.6759	0.7032
mir-1468-x	22	CTCCGTTTGCCTGTTCTGCTGA	35	4	4	8	5	4	10	0.5316	0.5232	0.9207	0.553	0.4506	1.172
mir-141-y	21	TAACACTGTCTGGTAAAGAAA	35	1	6	11	6	3	8	0.1329	0.7849	1.2659	0.6637	0.338	0.9376
mir-203-y	22	TGAAATGTTTAGGACCACTAGT	34	2	3	1	26	2	0	0.2658	0.3924	0.1151	2.8758	0.2253	0.01
mir-429-y	23	TAATACTGTCTGGTAATGCCGTA	33	2	4	8	9	2	8	0.2658	0.5232	0.9207	0.9955	0.2253	0.9376
mir-9182-x	22	TTGCACAAAGAGTCTCATGTCT	33	8	4	3	4	9	5	1.0633	0.5232	0.3452	0.4424	1.0139	0.586
mir-493-x	22	TTGTACATGGTAGGCTTTCATG	33	9	8	8	2	2	4	1.1962	1.0465	0.9207	0.2212	0.2253	0.4688
mir-17-y	23	ACTGCAGTGAAGGCACTTGTAAA	33	9	7	2	8	3	4	1.1962	0.9157	0.2302	0.8849	0.338	0.4688
mir-3615-y	19	CGCCCCTCGCGGCCCGCGG	32	15	2	3	6	0	6	1.9936	0.2616	0.3452	0.6637	0.01	0.7032
mir-6119-x	23	AGAGGTAAAGAATTGATTTGACT	32	3	12	5	7	4	1	0.3987	1.5697	0.5754	0.7743	0.4506	0.1172
mir-20-y	23	CTGCATTATGAGCACTTAAAGTT	32	4	4	4	9	4	7	0.5316	0.5232	0.4603	0.9955	0.4506	0.8204
mir-18-y	24	ACTGCCCTAAGTGCTCCTTCTGTA	32	7	7	8	4	2	4	0.9304	0.9157	0.9207	0.4424	0.2253	0.4688
mir-2779-y	20	CGTTCCGGCTCGAAGGACCA	32	10	5	4	6	5	2	1.3291	0.6541	0.4603	0.6637	0.5633	0.2344
mir-3956-x	23	GTACGTGGATGCTGAAGGTCAGA	30	15	0	0	10	3	2	1.9936	0.01	0.01	1.1061	0.338	0.2344
mir-219-y	23	AGAGTTGAGTCTGGACGTCCCGA	30	3	5	7	10	4	1	0.3987	0.6541	0.8056	1.1061	0.4506	0.1172
mir-2483-y	22	ACATCTGGTTGGTTGAGAGAAA	30	4	5	3	4	10	4	0.5316	0.6541	0.3452	0.4424	1.1266	0.4688
mir-1249-y	22	GCGCCCTTCCCCCCCTTCTTCT	30	4	1	7	2	1	15	0.5316	0.1308	0.8056	0.2212	0.1127	1.758
mir-134-x	21	TGTGACTGGTTGACCAGAGGA	30	6	0	6	7	3	8	0.7975	0.01	0.6905	0.7743	0.338	0.9376
mir-365-x	24	GAGGGACTTTCAGGGGCAGCTGTT	30	7	7	8	2	5	1	0.9304	0.9157	0.9207	0.2212	0.5633	0.1172
mir-7144-x	22	ACTTTCCCGGGACTTGGAGCGC	30	7	5	3	4	7	4	0.9304	0.6541	0.3452	0.4424	0.7886	0.4688
mir-628-y	22	TTCTAGTAAGAGTGGCAGTCGT	30	7	7	6	2	5	3	0.9304	0.9157	0.6905	0.2212	0.5633	0.3516
mir-6525-x	21	CCGGGGAAAGCAGGAGTGAGG	30	9	4	4	2	6	5	1.1962	0.5232	0.4603	0.2212	0.6759	0.586
mir-285-y	23	TAGCACCATTTGAAATCGGTTCA	30	7	5	5	1	7	5	0.9304	0.6541	0.5754	0.1106	0.7886	0.586
mir-1306-y	23	ACGTTGGCTCTGGTGGTGATGTT	30	8	4	3	7	4	4	1.0633	0.5232	0.3452	0.7743	0.4506	0.4688
mir-147-y	23	GTGTGCGGAAATGCTTCTGCTAA	29	4	5	13	2	3	2	0.5316	0.6541	1.4961	0.2212	0.338	0.2344
mir-1338-x	22	AGGACTGTCCAACCTGAGAAAT	29	2	0	12	3	2	10	0.2658	0.01	1.381	0.3318	0.2253	1.172
mir-758-y	22	ATTGTGACCTGGTCCACTAACT	28	12	0	11	1	0	4	1.5949	0.01	1.2659	0.1106	0.01	0.4688
mir-628-x	24	ATGCTGACATATTTACTAGAGGAA	28	1	5	6	3	6	7	0.1329	0.6541	0.6905	0.3318	0.6759	0.8204
mir-3059-x	23	TTTCCTCTCTGCCCCATAGGGTG	27	0	9	5	0	1	12	0.01	1.1773	0.5754	0.01	0.1127	1.4064
mir-1329-x	23	TACAGTGACCAGGTGACGACGGA	27	8	4	5	6	3	1	1.0633	0.5232	0.5754	0.6637	0.338	0.1172
mir-1297-y	19	TTCAAGTAATTCAGGATTA	27	7	8	3	4	2	3	0.9304	1.0465	0.3452	0.4424	0.2253	0.3516
mir-363-y	23	ATTGCACGGTATCCATCTGCGTT	27	7	2	4	8	1	5	0.9304	0.2616	0.4603	0.8849	0.1127	0.586
mir-6238-y	20	ATATTAGTCAGCGGAGGAAA	27	4	5	2	5	6	5	0.5316	0.6541	0.2302	0.553	0.6759	0.586
mir-422-x	23	ACTGGACTTGGGGTCAGAAGGCA	26	1	4	5	4	8	4	0.1329	0.5232	0.5754	0.4424	0.9013	0.4688
mir-279-y	22	TGACTAGATCCACACTCATCCA	26	9	5	7	2	2	1	1.1962	0.6541	0.8056	0.2212	0.2253	0.1172
mir-3432-y	23	AGCAACTAAAGATCCCTCAGGTA	26	4	9	4	4	0	5	0.5316	1.1773	0.4603	0.4424	0.01	0.586
mir-300-y	22	TATGCAAGGGCAAGCTCTCTGA	26	11	4	5	2	1	3	1.462	0.5232	0.5754	0.2212	0.1127	0.3516
mir-15-y	23	CGAATCATTATTTGCTGCTCTAT	25	6	5	2	6	2	4	0.7975	0.6541	0.2302	0.6637	0.2253	0.4688
mir-139-y	23	TGGAGACGCGGCCCTGTTGGAGT	25	3	6	3	6	5	2	0.3987	0.7849	0.3452	0.6637	0.5633	0.2344
mir-4497-x	18	GCTCCGGGACGGCTGGGA	25	4	10	4	5	0	2	0.5316	1.3081	0.4603	0.553	0.01	0.2344
mir-9-x	21	TCTTTGGTATTCTAGCTGTAG	25	5	7	4	4	4	1	0.6645	0.9157	0.4603	0.4424	0.4506	0.1172
mir-2319-y	20	CTACTCTGTATTAGGCACTT	25	9	5	3	2	6	0	1.1962	0.6541	0.3452	0.2212	0.6759	0.01
mir-369-x	21	AGATCGACCGTGTTATATTCA	25	7	5	6	3	1	3	0.9304	0.6541	0.6905	0.3318	0.1127	0.3516
mir-668-y	22	TGTCACTCGGCCCACTACCCAA	25	5	5	7	4	1	3	0.6645	0.6541	0.8056	0.4424	0.1127	0.3516
mir-3120-y	21	CACAGCAAGTGTAGACAGGCA	24	2	5	4	5	3	5	0.2658	0.6541	0.4603	0.553	0.338	0.586
mir-412-z	24	TGGTCGACCAGTTGGAAAGTAATA	24	5	6	6	3	1	3	0.6645	0.7849	0.6905	0.3318	0.1127	0.3516
mir-457-x	22	AAGCAGCACGTAAATAATGGAG	24	7	4	6	2	0	5	0.9304	0.5232	0.6905	0.2212	0.01	0.586
mir-1-y	22	GAATGTAAAGAAGTATGTATTC	24	5	2	2	4	6	5	0.6645	0.2616	0.2302	0.4424	0.6759	0.586
mir-194-y	21	CCAGTGGGGCTGCTGTTATCT	24	4	1	2	7	7	3	0.5316	0.1308	0.2302	0.7743	0.7886	0.3516
mir-370-x	24	CAGGTCACGTCTCTGCAGTTACAC	24	11	2	2	5	1	3	1.462	0.2616	0.2302	0.553	0.1127	0.3516
mir-2885-y	18	CGGCGGGGGCGCCGGGGC	23	12	0	0	3	2	6	1.5949	0.01	0.01	0.3318	0.2253	0.7032
mir-2356-x	26	CTCCTGTGATGAGGGAGTCTGAGGAG	23	0	13	4	1	5	0	0.01	1.7006	0.4603	0.1106	0.5633	0.01
mir-1271-y	24	AGTGCCTGCTATGTGCCAGGCAGT	23	6	7	1	4	1	4	0.7975	0.9157	0.1151	0.4424	0.1127	0.4688
mir-655-y	22	GTAATACATGGTTAACCTCTCT	23	9	2	4	4	2	2	1.1962	0.2616	0.4603	0.4424	0.2253	0.2344
mir-7704-x	18	CGGGGTCCGCGGCGATGT	23	13	2	4	2	1	1	1.7278	0.2616	0.4603	0.2212	0.1127	0.1172
mir-25-x	25	AGGCGGAGACTTGGGCAATTGCTTT	23	5	5	2	2	6	3	0.6645	0.6541	0.2302	0.2212	0.6759	0.3516
mir-9-y	21	TAAAGCTAGAGAACCGAATGT	22	1	1	1	17	0	2	0.1329	0.1308	0.1151	1.8803	0.01	0.2344
mir-7-x	18	ACTGATGATGTGTTGTTG	22	10	3	4	2	1	2	1.3291	0.3924	0.4603	0.2212	0.1127	0.2344
mir-3976-x	18	GATATAGACAGCAGGACG	22	8	3	4	2	3	2	1.0633	0.3924	0.4603	0.2212	0.338	0.2344
mir-5606-x	18	GTGAAGAGACATGAGAGG	22	7	6	6	2	0	1	0.9304	0.7849	0.6905	0.2212	0.01	0.1172
mir-545-x	22	TCAGTAAATGTTTATTGGATGG	22	5	3	1	7	4	2	0.6645	0.3924	0.1151	0.7743	0.4506	0.2344
mir-582-x	20	ATACAGTTGTTCAACCAGTT	21	2	1	6	4	4	4	0.2658	0.1308	0.6905	0.4424	0.4506	0.4688
mir-1185-x	23	AGAGGATACCCTTTGTATGTTCT	21	4	5	3	1	1	7	0.5316	0.6541	0.3452	0.1106	0.1127	0.8204
mir-543-y	23	AAACATTCGCGGTGCACTTCTTG	21	9	2	7	1	1	1	1.1962	0.2616	0.8056	0.1106	0.1127	0.1172
mir-34-y	23	CAATCAGCAAGTATACTGCCCTT	21	7	3	7	2	1	1	0.9304	0.3924	0.8056	0.2212	0.1127	0.1172
mir-345-x	24	GCTGACTCCTAGTCCAGTGCTAGA	21	3	2	6	1	6	3	0.3987	0.2616	0.6905	0.1106	0.6759	0.3516
mir-3607-y	21	TACTGTAAACGCTTTCTGATG	20	3	7	1	6	2	1	0.3987	0.9157	0.1151	0.6637	0.2253	0.1172
mir-1692-x	18	TAGCTCAGTCGGTAGAGC	20	7	3	6	2	1	1	0.9304	0.3924	0.6905	0.2212	0.1127	0.1172
mir-2483-x	22	TCCATCAACCATCCAGCTGTTT	20	3	7	2	3	5	0	0.3987	0.9157	0.2302	0.3318	0.5633	0.01
mir-317-y	25	TGAACACAGCTGGTGGTATCTCAGT	20	3	4	2	1	4	6	0.3987	0.5232	0.2302	0.1106	0.4506	0.7032
mir-6399-y	21	TGCAATGATGGTATTCTGACT	20	0	12	8	0	0	0	0.01	1.5697	0.9207	0.01	0.01	0.01
mir-4600-x	18	CGTCGCCCGCGTTCCCCC	20	9	2	7	1	0	1	1.1962	0.2616	0.8056	0.1106	0.01	0.1172
mir-592-x	21	TTGTGTCAATATGCGATGATA	20	3	2	4	5	3	3	0.3987	0.2616	0.4603	0.553	0.338	0.3516
mir-1949-y	19	CCAGGATGCCAGCACAGTT	20	2	7	3	4	2	2	0.2658	0.9157	0.3452	0.4424	0.2253	0.2344
mir-3154-y	21	CAGAAGGGGAGTTGGAGCAGA	19	4	2	5	2	5	1	0.5316	0.2616	0.5754	0.2212	0.5633	0.1172
mir-3960-y	18	ATGGCGGCGGCGGAGCCG	19	9	3	2	3	1	1	1.1962	0.3924	0.2302	0.3318	0.1127	0.1172
mir-100-y	22	CAAGCTTGTGTCTATAGGTACT	19	5	1	1	2	3	7	0.6645	0.1308	0.1151	0.2212	0.338	0.8204
mir-1895-y	18	AGGAGGAGGAGGAGGAAG	19	6	4	5	2	1	1	0.7975	0.5232	0.5754	0.2212	0.1127	0.1172
mir-365-y	22	TAATGCCCCTGAAAGTCCTTAT	19	3	5	2	0	5	4	0.3987	0.6541	0.2302	0.01	0.5633	0.4688
mir-760-x	22	CCCCTCAGTCCACCAGAGCCCG	18	4	2	4	2	2	4	0.5316	0.2616	0.4603	0.2212	0.2253	0.4688
mir-140-x	22	CAGTGGATTTACCCTATGGTAG	18	4	0	6	1	0	7	0.5316	0.01	0.6905	0.1106	0.01	0.8204
bantam-y	23	TGAGATCATTGTGAAAGCTGATT	18	3	0	2	3	4	6	0.3987	0.01	0.2302	0.3318	0.4506	0.7032
mir-3651-y	18	CCCGGTCACTGATACATG	18	2	1	7	3	2	3	0.2658	0.1308	0.8056	0.3318	0.2253	0.3516
mir-508-y	21	ATTGTCACCTTCTTGAGTGGA	18	3	2	3	2	3	5	0.3987	0.2616	0.3452	0.2212	0.338	0.586
mir-335-x	21	TCAAGAGCAATAACGAAATGT	18	3	4	4	4	0	3	0.3987	0.5232	0.4603	0.4424	0.01	0.3516
mir-124-y	22	CAAGGTCCGCTGTGAACACGGA	18	5	1	5	3	2	2	0.6645	0.1308	0.5754	0.3318	0.2253	0.2344
mir-6535-x	22	TAGGGGGAGCGGTTGGAGGACT	17	3	5	3	5	1	0	0.3987	0.6541	0.3452	0.553	0.1127	0.01
mir-466-x	19	TGAGTGTGTGTGTGAGTGT	17	7	3	2	1	3	1	0.9304	0.3924	0.2302	0.1106	0.338	0.1172
mir-1338-y	22	ATCTCAGGTTCGTCAGCCCAAT	17	3	1	4	1	4	4	0.3987	0.1308	0.4603	0.1106	0.4506	0.4688
mir-462-x	23	TAACGGAACCCATAATGCAGCTG	17	1	1	0	6	2	7	0.1329	0.1308	0.01	0.6637	0.2253	0.8204
mir-6501-y	23	CCAGGGCAGCCTGTGGTAACAGT	17	5	5	1	1	1	4	0.6645	0.6541	0.1151	0.1106	0.1127	0.4688
mir-342-x	22	AGGGGTGCTATCTGTGGTTGAT	17	4	5	2	1	2	3	0.5316	0.6541	0.2302	0.1106	0.2253	0.3516
mir-491-y	22	CTTATGCAAGATTCCCTTCTAT	17	1	2	2	3	5	4	0.1329	0.2616	0.2302	0.3318	0.5633	0.4688
mir-200-z	23	AATACTGCCTGGTAATGATGACA	16	2	1	3	4	4	2	0.2658	0.1308	0.3452	0.4424	0.4506	0.2344
mir-539-x	23	GGAGAAATTATCCTTGGTGTGTT	16	6	4	2	3	0	1	0.7975	0.5232	0.2302	0.3318	0.01	0.1172
mir-6239-y	19	TAGCGGTGGATCACTCGGC	16	5	4	0	5	0	2	0.6645	0.5232	0.01	0.553	0.01	0.2344
mir-32-y	20	CAATTTAGTGTGTGTGATAT	15	6	2	6	1	0	0	0.7975	0.2616	0.6905	0.1106	0.01	0.01
mir-338-y	20	TCCAGCATCAGTGATTTGTT	15	1	2	4	2	1	5	0.1329	0.2616	0.4603	0.2212	0.1127	0.586
mir-551-y	22	GCGACCCATACTTGGTTTCAGT	15	0	4	4	2	2	3	0.01	0.5232	0.4603	0.2212	0.2253	0.3516
mir-485-y	22	GTCATACATGGCTCTCCTCTCT	15	6	2	5	1	0	1	0.7975	0.2616	0.5754	0.1106	0.01	0.1172
mir-12-z	23	TGAGTATTACATCAGGTACTGGT	15	5	2	2	1	4	1	0.6645	0.2616	0.2302	0.1106	0.4506	0.1172
mir-1394-y	20	CCCCGGGGAGCCCGACGGGC	15	8	3	1	2	0	1	1.0633	0.3924	0.1151	0.2212	0.01	0.1172
mir-383-y	22	CCACAGCACTGCCTGGTCAGAT	14	1	4	2	4	1	2	0.1329	0.5232	0.2302	0.4424	0.1127	0.2344
mir-499-y	20	AACATCGCAGCAAGTCTGTG	14	2	2	3	1	4	2	0.2658	0.2616	0.3452	0.1106	0.4506	0.2344
mir-501-y	21	ATGCACCTGGGCAAGGATTGA	14	1	3	3	4	0	3	0.1329	0.3924	0.3452	0.4424	0.01	0.3516
mir-98-y	22	CAATACAACTTACTACTTTCCT	14	2	3	3	2	1	3	0.2658	0.3924	0.3452	0.2212	0.1127	0.3516
mir-219-x	22	GACGTCCAGACTCAACTCTCGG	14	0	5	2	3	1	3	0.01	0.6541	0.2302	0.3318	0.1127	0.3516
mir-144-x	23	GGATATCATCATATACTGTAAGA	14	4	2	0	3	5	0	0.5316	0.2616	0.01	0.3318	0.5633	0.01
mir-3162-y	18	CTCCCGACCCCTCCACCC	14	4	1	3	1	3	2	0.5316	0.1308	0.3452	0.1106	0.338	0.2344
mir-3084-y	21	ATACTGCCAGTCTCCTTCAGA	13	2	1	5	0	2	3	0.2658	0.1308	0.5754	0.01	0.2253	0.3516
mir-545-y	22	TCAACAAACATTTATAGTGTGA	13	4	1	2	2	4	0	0.5316	0.1308	0.2302	0.2212	0.4506	0.01
mir-6936-y	18	GGCGGCGCGCGCGGGCGC	13	4	7	0	1	0	1	0.5316	0.9157	0.01	0.1106	0.01	0.1172
mir-2331-y	23	ACCCTGCAGCCAAAGAAGCTACT	13	1	5	3	0	4	0	0.1329	0.6541	0.3452	0.01	0.4506	0.01
mir-4171-x	19	TGACTCTCTTAAGGTAGCC	12	1	6	2	0	2	1	0.1329	0.7849	0.2302	0.01	0.2253	0.1172
mir-495-y	22	AACAAACATGGTGCACTTCTCT	12	4	0	2	1	2	3	0.5316	0.01	0.2302	0.1106	0.2253	0.3516
mir-6087-x	20	TGAGGCGGGGGGGCGAGCCC	12	5	3	1	1	1	1	0.6645	0.3924	0.1151	0.1106	0.1127	0.1172
mir-4286-x	19	ACCCCACTCCTGGTACCAT	12	5	1	1	3	2	0	0.6645	0.1308	0.1151	0.3318	0.2253	0.01
mir-1291-x	26	CGGCCCTGACTGAAGACCTGCAGTTA	12	1	1	3	4	1	2	0.1329	0.1308	0.3452	0.4424	0.1127	0.2344
mir-6536-x	22	TTTAAGTACACGATGAACTGCA	12	2	3	4	0	2	1	0.2658	0.3924	0.4603	0.01	0.2253	0.1172
mir-224-y	22	AAATGGTACCCTAGTGACTACT	12	4	2	3	1	2	0	0.5316	0.2616	0.3452	0.1106	0.2253	0.01
mir-216-x	21	TAATCTCAGCTGGCAACTGTG	12	2	3	3	0	0	4	0.2658	0.3924	0.3452	0.01	0.01	0.4688
mir-709-y	18	AGGCTGAGGCTGGAGGAT	12	1	4	1	4	1	1	0.1329	0.5232	0.1151	0.4424	0.1127	0.1172
mir-677-x	24	CTCACTGATGAGCAGCTTCTGACT	12	0	8	1	0	1	2	0.01	1.0465	0.1151	0.01	0.1127	0.2344
mir-3971-y	23	TCTCCCAACCCCTGTACCAGTGA	12	4	1	4	0	1	2	0.5316	0.1308	0.4603	0.01	0.1127	0.2344
mir-2311-x	22	ACTGAAACTGGGCTCGTAGTGT	12	2	1	2	2	1	4	0.2658	0.1308	0.2302	0.2212	0.1127	0.4688
mir-136-x	21	ACTCCATTTGTCTTGATGATG	11	2	1	6	1	0	1	0.2658	0.1308	0.6905	0.1106	0.01	0.1172
mir-652-x	23	CAACCCTAGGAGAGGGTGCCATT	11	0	2	2	2	3	2	0.01	0.2616	0.2302	0.2212	0.338	0.2344
mir-1-z	21	TGAATGTAAAGAAGTATGTAT	11	0	2	2	2	4	1	0.01	0.2616	0.2302	0.2212	0.4506	0.1172
mir-762-y	18	CGGGGGTGGGGTCGGGGC	11	1	3	1	0	3	3	0.1329	0.3924	0.1151	0.01	0.338	0.3516
mir-505-x	24	GGGAGCCAGGAAGTATTGATGTTA	11	1	3	3	1	2	1	0.1329	0.3924	0.3452	0.1106	0.2253	0.1172
mir-409-x	23	AGGTTACCCGAGCAACTTTGAAA	11	2	0	2	2	1	4	0.2658	0.01	0.2302	0.2212	0.1127	0.4688
mir-7975-y	20	TCATCCGAGTCACGGCACCA	10	3	0	0	2	3	2	0.3987	0.01	0.01	0.2212	0.338	0.2344
mir-3962-y	21	TGGGTAGTAGTTTGTACAGTT	10	3	2	1	2	1	1	0.3987	0.2616	0.1151	0.2212	0.1127	0.1172
mir-5119-y	19	TCATCACATCCTGGGGCTG	10	1	2	2	3	0	2	0.1329	0.2616	0.2302	0.3318	0.01	0.2344
mir-2468-x	22	ATAGAAACATGGAAGATTGTCA	10	0	2	2	2	3	1	0.01	0.2616	0.2302	0.2212	0.338	0.1172
mir-7911-x	18	CTCCCGGCCAATGCACCA	10	4	2	1	1	2	0	0.5316	0.2616	0.1151	0.1106	0.2253	0.01
mir-184-y	23	TGGACGGAGAACTGATAAGGGCT	10	2	0	3	1	4	0	0.2658	0.01	0.3452	0.1106	0.4506	0.01
mir-885-x	22	TCCATTACACTACCCTGCCTCT	10	3	1	1	0	1	4	0.3987	0.1308	0.1151	0.01	0.1127	0.4688
mir-2295-y	21	TCGGGGTCGGAGGAAGGTTCT	10	2	2	4	2	0	0	0.2658	0.2616	0.4603	0.2212	0.01	0.01
mir-3966-x	22	CAGCTGCCAGTTGCAGAACTGT	10	1	3	3	0	2	1	0.1329	0.3924	0.3452	0.01	0.2253	0.1172
mir-335-y	22	TATTTCATTATTGCTCCTGACC	10	3	3	0	2	1	1	0.3987	0.3924	0.01	0.2212	0.1127	0.1172
mir-6517-x	23	TCTCAGGGTCTGTGAGCTCCTCG	9	2	4	2	1	0	0	0.2658	0.5232	0.2302	0.1106	0.01	0.01
mir-1623-x	20	TACAGGCACAGACAGGCAGT	9	3	0	4	1	1	0	0.3987	0.01	0.4603	0.1106	0.1127	0.01
mir-2-y	22	TATCACAGCCAGCTTTGAAGAG	9	3	1	2	0	1	2	0.3987	0.1308	0.2302	0.01	0.1127	0.2344
mir-750-y	23	CCAGATCTAACTCTTCCAGCTCA	9	1	0	2	2	2	2	0.1329	0.01	0.2302	0.2212	0.2253	0.2344
mir-4286-y	19	ACCCCACTCCTGGTACCAA	9	3	2	0	2	1	1	0.3987	0.2616	0.01	0.2212	0.1127	0.1172
mir-496-y	23	TGAGTATTACATGGCCAATCTCT	9	0	3	3	2	1	0	0.01	0.3924	0.3452	0.2212	0.1127	0.01
mir-188-y	20	CTCCCACATGCAGGGTTTGT	9	1	2	3	1	0	2	0.1329	0.2616	0.3452	0.1106	0.01	0.2344
mir-1277-y	20	TACGTAGATATATATGTATT	9	3	0	3	1	1	1	0.3987	0.01	0.3452	0.1106	0.1127	0.1172
mir-663-y	18	GGCCCGGCCGTGCCGGCG	9	1	0	1	3	2	2	0.1329	0.01	0.1151	0.3318	0.2253	0.2344
mir-382-x	23	GAAGTTGTTCGTGGTGGATTCGA	9	3	1	2	1	1	1	0.3987	0.1308	0.2302	0.1106	0.1127	0.1172
mir-877-y	22	TCCTCTTCTCCCTCCTCCCAGA	9	3	1	2	2	1	0	0.3987	0.1308	0.2302	0.2212	0.1127	0.01
mir-1304-y	18	ATCTCACTGGAGCCTCCA	9	2	4	2	0	0	1	0.2658	0.5232	0.2302	0.01	0.01	0.1172
mir-146-y	24	TGCCCTAGGGACTCAGTTCTGGTA	9	1	2	2	1	1	2	0.1329	0.2616	0.2302	0.1106	0.1127	0.2344
mir-3609-y	26	CAAAGTGATGAGCATTACTGGCTGGA	9	1	0	2	3	0	3	0.1329	0.01	0.2302	0.3318	0.01	0.3516
mir-2366-y	23	CTGGGTCACAGAAGAGGGTCTGT	9	4	1	1	1	1	1	0.5316	0.1308	0.1151	0.1106	0.1127	0.1172
mir-277-y	23	TAAATGCACTATCTGGTACGACA	9	1	1	1	3	1	2	0.1329	0.1308	0.1151	0.3318	0.1127	0.2344
mir-2403-y	22	CTCGGGAAGCTAGCTGGCCTTT	8	4	1	0	1	1	1	0.5316	0.1308	0.01	0.1106	0.1127	0.1172
mir-338-x	21	AACAATATCCTGGTGCTGAGA	8	1	0	2	2	2	1	0.1329	0.01	0.2302	0.2212	0.2253	0.1172
mir-8112-y	18	TCCCCGGCACCTCCACCG	8	1	0	4	1	2	0	0.1329	0.01	0.4603	0.1106	0.2253	0.01
mir-33-y	23	CAATGTTTCCACAGTGCATCAAT	8	2	2	2	2	0	0	0.2658	0.2616	0.2302	0.2212	0.01	0.01
mir-134-y	23	TCTGGGCTGCCTCGTCACCAACT	8	5	0	2	0	1	0	0.6645	0.01	0.2302	0.01	0.1127	0.01
mir-3955-x	23	TTTGATGGCTGATCCTCTCACTT	7	2	1	2	0	1	1	0.2658	0.1308	0.2302	0.01	0.1127	0.1172
mir-128-x	23	CGGGGCCGTAGCACTGTCTGAGT	7	2	0	1	3	1	0	0.2658	0.01	0.1151	0.3318	0.1127	0.01
mir-1185-y	21	ATATACAGAGGGAGACTCTTT	7	1	1	4	1	0	0	0.1329	0.1308	0.4603	0.1106	0.01	0.01
mir-223-x	25	TGTGTATTTGACAAGCTGAGTTGGT	7	0	4	3	0	0	0	0.01	0.5232	0.3452	0.01	0.01	0.01
mir-1224-x	22	GTGAGGACTCGGGAGGTGGAGT	7	2	0	0	0	4	1	0.2658	0.01	0.01	0.01	0.4506	0.1172
mir-87-y	22	GTGAGCAAAGTTTCAGGTGCGT	7	4	0	2	0	1	0	0.5316	0.01	0.2302	0.01	0.1127	0.01
mir-4443-x	18	CTTGGAGGCGTGGGTTCT	7	2	0	0	2	2	1	0.2658	0.01	0.01	0.2212	0.2253	0.1172
mir-1417-y	18	TCACCGGCTCTGAGAGCT	7	1	2	0	2	2	0	0.1329	0.2616	0.01	0.2212	0.2253	0.01
mir-2466-y	21	CAGCCCCTCCGTCTGACTCAG	7	1	2	1	1	1	1	0.1329	0.2616	0.1151	0.1106	0.1127	0.1172
mir-1983-y	19	CTCACCTGGAGCATGTTAA	7	1	3	2	1	0	0	0.1329	0.3924	0.2302	0.1106	0.01	0.01
mir-382-y	22	AATCATTCACGGACCACACTTT	7	4	0	0	0	2	1	0.5316	0.01	0.01	0.01	0.2253	0.1172
mir-3064-x	21	TCTGGCTGTTGTGGTGTGCAA	7	2	2	2	0	0	1	0.2658	0.2616	0.2302	0.01	0.01	0.1172
mir-745-y	23	AAGCTGCCAGATGAAGAACTGTA	7	0	2	3	0	0	2	0.01	0.2616	0.3452	0.01	0.01	0.2344
mir-4332-y	18	CGGGCGCCGCCGGGCGCA	7	4	0	1	1	0	1	0.5316	0.01	0.1151	0.1106	0.01	0.1172
mir-204-y	20	GCTGGGAAGGCAAAGGGACT	7	1	1	3	0	1	1	0.1329	0.1308	0.3452	0.01	0.1127	0.1172
mir-3917-y	21	GCTCGGACGGAGCAGGTGGGT	6	0	1	3	1	1	0	0.01	0.1308	0.3452	0.1106	0.1127	0.01
mir-135-x	21	TATGGCTTTATTCCTATGTGA	6	0	1	1	1	0	3	0.01	0.1308	0.1151	0.1106	0.01	0.3516
mir-3586-y	22	ATAGACTGTGAGCTCCTCAAGG	6	1	0	1	0	1	3	0.1329	0.01	0.1151	0.01	0.1127	0.3516
mir-1843-y	22	TCTGATCGTTCCCCTCCATACT	6	1	3	1	1	0	0	0.1329	0.3924	0.1151	0.1106	0.01	0.01
mir-7178-x	22	AGGAGCTGTCAGAACTGAGTGA	6	0	5	0	0	1	0	0.01	0.6541	0.01	0.01	0.1127	0.01
mir-4032-x	18	CCACAATGATGAGAGTTA	6	1	2	1	1	1	0	0.1329	0.2616	0.1151	0.1106	0.1127	0.01
mir-6527-y	21	CACGTGGACGAAGAGATGGGA	6	3	0	1	0	2	0	0.3987	0.01	0.1151	0.01	0.2253	0.01
mir-654-y	20	TATGTCTGCTGACCATCACC	6	3	2	1	0	0	0	0.3987	0.2616	0.1151	0.01	0.01	0.01
mir-3065-y	23	TCAGCACCAGGATATTGTTGGGG	6	1	1	4	0	0	0	0.1329	0.1308	0.4603	0.01	0.01	0.01
mir-183-x	22	ATGGCAGTGGTAGAATTCACTG	6	0	4	0	1	0	1	0.01	0.5232	0.01	0.1106	0.01	0.1172
mir-1197-y	22	TAGGACACATGGTCTACTTCTA	6	3	1	0	2	0	0	0.3987	0.1308	0.01	0.2212	0.01	0.01
mir-1193-y	21	TAGGTCACCCGTTTGACTATC	6	2	3	0	1	0	0	0.2658	0.3924	0.01	0.1106	0.01	0.01
mir-9261-y	18	CGCGGTGGGGCGCGGGAC	6	3	0	1	0	1	1	0.3987	0.01	0.1151	0.01	0.1127	0.1172
mir-4968-y	19	AAGCAGCAGCAGCAGCAGC	6	2	1	1	2	0	0	0.2658	0.1308	0.1151	0.2212	0.01	0.01
mir-2340-y	18	AGGACTTCCCTGGTGGCT	6	3	1	2	0	0	0	0.3987	0.1308	0.2302	0.01	0.01	0.01
mir-6530-x	20	ACCGCGGAGGAAGGTAAGTC	5	1	0	2	1	1	0	0.1329	0.01	0.2302	0.1106	0.1127	0.01
mir-487-x	23	GTGGTTATCCCTGCTGTGTTCGT	5	1	0	2	1	0	1	0.1329	0.01	0.2302	0.1106	0.01	0.1172
mir-301-x	19	TGGCTCTGACGGTGTTGCT	5	2	1	1	0	1	0	0.2658	0.1308	0.1151	0.01	0.1127	0.01
mir-6121-y	20	CTGGATGATGGACACTGAGG	5	0	2	2	0	1	0	0.01	0.2616	0.2302	0.01	0.1127	0.01
mir-4695-y	19	ATCCCACCGCTGCCACCTT	5	2	1	2	0	0	0	0.2658	0.1308	0.2302	0.01	0.01	0.01
mir-311-y	22	TATTGCACTTATCCCGGCCTGA	5	1	0	3	0	0	1	0.1329	0.01	0.3452	0.01	0.01	0.1172
mir-2184-x	22	AACAGTAAGAGTTTATGTGCTG	5	0	1	0	4	0	0	0.01	0.1308	0.01	0.4424	0.01	0.01
mir-8920-y	18	CCCCCGCGGGCCCGGGCA	5	2	1	2	0	0	0	0.2658	0.1308	0.2302	0.01	0.01	0.01
mir-8-x	22	CATCTTACCGGGCAGCATTAGA	5	3	0	1	1	0	0	0.3987	0.01	0.1151	0.1106	0.01	0.01
mir-8101-x	19	CGAGCGGAGCCGGAGGAGC	5	3	0	0	1	1	0	0.3987	0.01	0.01	0.1106	0.1127	0.01
mir-2976-z	21	GCGGAGCGGAGCGGAGCGGAG	5	1	0	1	2	1	0	0.1329	0.01	0.1151	0.2212	0.1127	0.01
mir-192-y	23	CTGCCAATTCCATAGGTCACAGA	5	0	0	1	2	0	2	0.01	0.01	0.1151	0.2212	0.01	0.2344
mir-2981-y	18	CGGGGCCGGGGGGGCGGG	5	3	1	0	0	1	0	0.3987	0.1308	0.01	0.01	0.1127	0.01
mir-153-y	25	TTGCATAGTCACAAAAGTGATCATT	5	1	0	3	0	0	1	0.1329	0.01	0.3452	0.01	0.01	0.1172
mir-7865-x	19	CAGGGAGGGCAGGGGAGGG	5	2	1	2	0	0	0	0.2658	0.1308	0.2302	0.01	0.01	0.01
mir-71-y	22	TCTCACTACTTTGTCTTTGGCG	5	2	0	1	1	0	1	0.2658	0.01	0.1151	0.1106	0.01	0.1172
mir-3533-y	19	AAGTGTGACGTGGACATCC	5	1	1	0	0	2	1	0.1329	0.1308	0.01	0.01	0.2253	0.1172
mir-1908-y	19	GCCGCCGGCTCCGGCCCTG	4	3	0	0	1	0	0	0.3987	0.01	0.01	0.1106	0.01	0.01
mir-4449-y	22	GTCCCGGGGCCGCTCGAGGCAC	4	0	0	1	2	0	1	0.01	0.01	0.1151	0.2212	0.01	0.1172
mir-310-y	24	TATTGCACTCGTCCCGGCCTATAA	4	2	1	0	1	0	0	0.2658	0.1308	0.01	0.1106	0.01	0.01
mir-5108-y	20	GGGTAGAGCACTGGATGGTT	4	0	0	2	0	1	1	0.01	0.01	0.2302	0.01	0.1127	0.1172
mir-138-y	21	GCTACTTCACAACACCAGGGT	4	1	1	1	0	1	0	0.1329	0.1308	0.1151	0.01	0.1127	0.01
mir-1298-x	22	TTCATTCGGCTGTCCAGATGTA	4	0	3	1	0	0	0	0.01	0.3924	0.1151	0.01	0.01	0.01
mir-1543-y	22	TGGTCCTAGTCTGGGTGCAAAC	4	1	0	2	0	1	0	0.1329	0.01	0.2302	0.01	0.1127	0.01
mir-67-y	23	TCACAACCTGCATGAATGAGGGC	4	0	2	0	0	0	2	0.01	0.2616	0.01	0.01	0.01	0.2344
mir-9270-x	18	GAAGGGACGGGCGATGGC	4	1	1	2	0	0	0	0.1329	0.1308	0.2302	0.01	0.01	0.01
mir-5627-y	18	CTCCCCGGCGCCGCTCGT	4	1	1	0	0	0	2	0.1329	0.1308	0.01	0.01	0.01	0.2344
mir-305-x	21	ATTGTACTTCATCAGGTGCTC	4	1	0	1	1	1	0	0.1329	0.01	0.1151	0.1106	0.1127	0.01
mir-7863-x	20	ATGGACTGTCGCCTGAGGAG	4	0	0	3	0	1	0	0.01	0.01	0.3452	0.01	0.1127	0.01
mir-81-y	22	TGAGATCATTGTGAAAGCTGTT	4	0	0	0	2	0	2	0.01	0.01	0.01	0.2212	0.01	0.2344
mir-281-x	24	AAGAGAGCTATCCGTCGACAGTAT	4	0	0	2	1	1	0	0.01	0.01	0.2302	0.1106	0.1127	0.01
mir-599-x	23	TTTGATAAGCTGACATGGGACAG	4	0	0	1	3	0	0	0.01	0.01	0.1151	0.3318	0.01	0.01
mir-935-y	21	CAGTTACCGCTTCCGCTACCG	4	1	0	2	1	0	0	0.1329	0.01	0.2302	0.1106	0.01	0.01
mir-666-x	20	CGGGCAATGCTGTGAGAGCC	4	3	0	0	1	0	0	0.3987	0.01	0.01	0.1106	0.01	0.01
mir-421-x	22	CTCAATAAATGTTTGTTTAATG	4	1	0	0	0	2	1	0.1329	0.01	0.01	0.01	0.2253	0.1172
mir-3885-x	18	GAAGGCGGCGGCGGCGGC	4	1	0	1	0	1	1	0.1329	0.01	0.1151	0.01	0.1127	0.1172
mir-4442-y	18	GCCGGACAGGAGGGAGGC	4	2	0	1	0	0	1	0.2658	0.01	0.1151	0.01	0.01	0.1172
mir-3084-x	20	ATTGAAGGTTAATTAGCAGT	4	0	2	2	0	0	0	0.01	0.2616	0.2302	0.01	0.01	0.01
mir-1843-x	23	CATGGAGGTCTCTGTCTGACTTA	4	1	1	1	1	0	0	0.1329	0.1308	0.1151	0.1106	0.01	0.01
mir-451-z	25	AAACCGTTACCATTACTGAGTTTAA	4	0	0	0	2	1	1	0.01	0.01	0.01	0.2212	0.1127	0.1172
mir-502-x	23	TAATTCTTGCTCCCCAGGTGAGG	4	0	1	0	1	1	1	0.01	0.1308	0.01	0.1106	0.1127	0.1172
mir-3958-x	23	AGGTTGTCCGTGATGTATTTGCA	3	1	0	0	0	0	2	0.1329	0.01	0.01	0.01	0.01	0.2344
mir-4531-y	18	AATGGATAAGGCTTCTGA	3	2	1	0	0	0	0	0.2658	0.1308	0.01	0.01	0.01	0.01
mir-1343-x	22	TGGGGAGCGGCCCCCGGGCGGT	3	0	2	1	0	0	0	0.01	0.2616	0.1151	0.01	0.01	0.01
mir-8117-y	20	TCTCGTGTGGAACAGAAGGG	3	0	0	1	1	1	0	0.01	0.01	0.1151	0.1106	0.1127	0.01
mir-6395-x	21	CTGGCCCTCTCTGCCCTTCTT	3	0	0	0	2	0	1	0.01	0.01	0.01	0.2212	0.01	0.1172
mir-57-x	21	TACCCTGTAGAACCGAGTTGT	3	0	0	1	0	2	0	0.01	0.01	0.1151	0.01	0.2253	0.01
mir-802-x	23	TCAGTAACAAAGATTCATCCTTG	3	3	0	0	0	0	0	0.3987	0.01	0.01	0.01	0.01	0.01
mir-4485-x	19	CACTGCCTGCCCAGTGACC	3	0	2	1	0	0	0	0.01	0.2616	0.1151	0.01	0.01	0.01
mir-9233-y	19	AGCGCAGAAGAAGGAGGAC	3	3	0	0	0	0	0	0.3987	0.01	0.01	0.01	0.01	0.01
mir-4787-x	19	CGGCGGCGGTGGCGGCGGC	3	2	0	0	1	0	0	0.2658	0.01	0.01	0.1106	0.01	0.01
mir-3934-x	22	TTCAGATGAGGAAACTGAGGCA	3	0	0	0	1	0	2	0.01	0.01	0.01	0.1106	0.01	0.2344
mir-1947-y	18	GAGGACTGAGCTAGCTCT	3	1	1	1	0	0	0	0.1329	0.1308	0.1151	0.01	0.01	0.01
mir-450-y	20	ATCGGGAACAATTTGCATCC	3	2	1	0	0	0	0	0.2658	0.1308	0.01	0.01	0.01	0.01
mir-873-y	23	GAGGCTGATGAGTTCCCGGGAAG	3	0	0	2	0	0	1	0.01	0.01	0.2302	0.01	0.01	0.1172
mir-275-y	23	TCAGGTACCTGAAGTAGCGCGCG	3	2	0	0	1	0	0	0.2658	0.01	0.01	0.1106	0.01	0.01
mir-iab-4-x	22	ACGTATACTGAATGTATCCTGA	3	0	1	1	0	1	0	0.01	0.1308	0.1151	0.01	0.1127	0.01
mir-9027-y	21	AGGAGCTGACCAATGAGTTGT	3	1	1	1	0	0	0	0.1329	0.1308	0.1151	0.01	0.01	0.01
mir-9788-y	20	AGAGGAGAGGCTACCACCAT	3	0	0	1	0	2	0	0.01	0.01	0.1151	0.01	0.2253	0.01
mir-1587-x	20	CCGGGCTGGGCTGGGCTGGG	3	2	0	0	0	1	0	0.2658	0.01	0.01	0.01	0.1127	0.01
mir-2354-x	18	TGAGTAGGTTGTGTGGTT	3	0	0	3	0	0	0	0.01	0.01	0.3452	0.01	0.01	0.01
mir-492-x	19	AGGAGCTGCAGGACAAGCT	3	0	2	1	0	0	0	0.01	0.2616	0.1151	0.01	0.01	0.01
mir-7477-x	18	GCGCGAAGCGGGGCTGGG	3	2	0	0	1	0	0	0.2658	0.01	0.01	0.1106	0.01	0.01
mir-1805-y	22	TGTATTGGAACACTACAGCTCC	3	0	0	0	3	0	0	0.01	0.01	0.01	0.3318	0.01	0.01
mir-1244-y	22	AAGTAGTTGGTTTGTATGAGAT	3	1	1	0	1	0	0	0.1329	0.1308	0.01	0.1106	0.01	0.01
mir-377-x	22	AGAGGATGCCCTTGGTGAATTC	3	0	1	0	1	0	1	0.01	0.1308	0.01	0.1106	0.01	0.1172
mir-6130-y	18	TGAGGGAGTAGATTGTAA	3	0	1	0	0	1	1	0.01	0.1308	0.01	0.01	0.1127	0.1172
mir-1292-y	18	CTCCCGCCCCGCCTCCCG	3	1	0	0	1	0	1	0.1329	0.01	0.01	0.1106	0.01	0.1172
mir-252-x	21	CTAAGTAGTAGTGCCGTAGGT	3	1	0	0	1	0	1	0.1329	0.01	0.01	0.1106	0.01	0.1172
mir-347-y	18	ACTGTCCCTGTGGGTCGT	3	3	0	0	0	0	0	0.3987	0.01	0.01	0.01	0.01	0.01
mir-1246-x	21	AAATGGATTTCTGGAGCAGGG	3	0	0	0	3	0	0	0.01	0.01	0.01	0.3318	0.01	0.01
mir-5124-x	18	GGTCAAGTGAATAAGAGC	3	1	0	2	0	0	0	0.1329	0.01	0.2302	0.01	0.01	0.01
mir-1251-x	21	ACTCTAGCTGCCAAAGGCGCT	3	1	2	0	0	0	0	0.1329	0.2616	0.01	0.01	0.01	0.01
mir-456-y	22	CAGGCTGGTTAGATGGTTGTCT	3	0	0	0	3	0	0	0.01	0.01	0.01	0.3318	0.01	0.01
mir-457-y	22	CCAGTATTGGCTGTGCTGCTCC	3	0	1	1	0	1	0	0.01	0.1308	0.1151	0.01	0.1127	0.01
mir-211-y	23	GCAGGGACAGCAAAGGGGTGCTT	3	0	1	1	0	0	1	0.01	0.1308	0.1151	0.01	0.01	0.1172
mir-8903-x	24	TCTTGGGCCCCACCCCTGGAGACT	3	1	0	1	1	0	0	0.1329	0.01	0.1151	0.1106	0.01	0.01
mir-3591-x	20	TAGTGTGATAATGGCGTTTG	3	0	0	0	0	2	1	0.01	0.01	0.01	0.01	0.2253	0.1172
mir-4524-x	18	AGCATATGCTTGTCTCAA	3	1	0	0	2	0	0	0.1329	0.01	0.01	0.2212	0.01	0.01
mir-3074-x	22	TGTTCCTGCTGAACTGAGCCAG	2	1	0	0	1	0	0	0.1329	0.01	0.01	0.1106	0.01	0.01
mir-7350-x	18	ATTCAGACAGTGGGCCGC	2	0	0	0	1	1	0	0.01	0.01	0.01	0.1106	0.1127	0.01
mir-3827-x	18	CTGCGCTGCTCCGGCTGC	2	1	0	0	1	0	0	0.1329	0.01	0.01	0.1106	0.01	0.01
mir-4726-x	20	ATGGACAGAGGAGCCTGGAG	2	0	1	1	0	0	0	0.01	0.1308	0.1151	0.01	0.01	0.01
mir-1454-y	20	TGATGAAACTTTGGATCCCT	2	1	0	0	0	0	1	0.1329	0.01	0.01	0.01	0.01	0.1172
mir-2373-x	19	ACCTTCCCCGGTCAGGGCG	2	1	0	0	0	1	0	0.1329	0.01	0.01	0.01	0.1127	0.01
mir-566-x	18	GCGCGCGCCTGTAATCCC	2	1	0	0	1	0	0	0.1329	0.01	0.01	0.1106	0.01	0.01
mir-1187-y	21	TGTTTGTGTGTGTGTGTGTAA	2	1	0	1	0	0	0	0.1329	0.01	0.1151	0.01	0.01	0.01
mir-8094-x	20	AACTGAAGGACAAGGAGAAC	2	1	0	0	1	0	0	0.1329	0.01	0.01	0.1106	0.01	0.01
mir-1893-y	20	GAGCGCGGGCGCTGGACGCC	2	0	0	0	1	0	1	0.01	0.01	0.01	0.1106	0.01	0.1172
mir-2318-x	24	CGTGTATGATGAATTATCTGACCT	2	0	2	0	0	0	0	0.01	0.2616	0.01	0.01	0.01	0.01
mir-2970-x	18	TCAGTAGTTGGTCTGAGA	2	1	0	0	1	0	0	0.1329	0.01	0.01	0.1106	0.01	0.01
mir-1175-y	24	TGAGATTCAACTACTCCAACTTCT	2	1	0	0	1	0	0	0.1329	0.01	0.01	0.1106	0.01	0.01
mir-2284-x	22	GAAATGTTCGTTCGGGTGTTTC	2	0	1	0	0	0	1	0.01	0.1308	0.01	0.01	0.01	0.1172
mir-8820-x	20	ATGGCTGCAGTCACCCTCTG	2	1	0	0	1	0	0	0.1329	0.01	0.01	0.1106	0.01	0.01
mir-13-y	21	TATCACAGCCACTTTGATGAG	2	0	1	0	1	0	0	0.01	0.1308	0.01	0.1106	0.01	0.01
mir-6528-x	20	AGAGGGAAGAGGGAAGGAGA	2	0	0	0	1	0	1	0.01	0.01	0.01	0.1106	0.01	0.1172
mir-339-y	18	CGCGTCGGTGCCAGAGCC	2	0	0	0	1	1	0	0.01	0.01	0.01	0.1106	0.1127	0.01
mir-1277-x	23	TATATATATATATGTACGTATGG	2	0	0	1	0	1	0	0.01	0.01	0.1151	0.01	0.1127	0.01
mir-4948-x	18	CGGCGGGCGTCGCGTCCG	2	1	0	0	1	0	0	0.1329	0.01	0.01	0.1106	0.01	0.01
mir-3586-x	18	TCCCTGTCCTCTAGGAGC	2	1	0	1	0	0	0	0.1329	0.01	0.1151	0.01	0.01	0.01
mir-8485-y	21	CACACACACACACACACGGAT	2	1	0	0	0	1	0	0.1329	0.01	0.01	0.01	0.1127	0.01
mir-4683-y	23	GGAGATCCAGTGCTCGCCCGACT	2	0	1	1	0	0	0	0.01	0.1308	0.1151	0.01	0.01	0.01
mir-2427-x	21	GTAGGTCATTTCAAAGAGGGC	2	0	1	1	0	0	0	0.01	0.1308	0.1151	0.01	0.01	0.01
mir-222-x	24	TGCTCAGTAGTCAGTGTAGATCCT	2	1	0	1	0	0	0	0.1329	0.01	0.1151	0.01	0.01	0.01
mir-6-y	18	TTCACAGTGGCTGTTCTG	2	1	0	1	0	0	0	0.1329	0.01	0.1151	0.01	0.01	0.01
mir-1911-x	24	TGAGTACCGCCATGTCTGTTGGGA	2	0	1	0	1	0	0	0.01	0.1308	0.01	0.1106	0.01	0.01
mir-2299-x	23	ACACTGGATTCATCTCTCTGAAA	2	1	0	0	0	0	1	0.1329	0.01	0.01	0.01	0.01	0.1172
mir-2411-x	22	TGTGGAGTGACGGTCAGATGCA	2	0	1	1	0	0	0	0.01	0.1308	0.1151	0.01	0.01	0.01
mir-201-x	20	TACTCAGTAAGGCATTATTC	2	1	0	0	0	1	0	0.1329	0.01	0.01	0.01	0.1127	0.01
mir-615-x	21	GGGGTCCCCGGTGCTCGGATC	2	0	1	0	1	0	0	0.01	0.1308	0.01	0.1106	0.01	0.01
mir-496-x	20	GAGTCGGGTACTCGAATGGG	2	1	0	1	0	0	0	0.1329	0.01	0.1151	0.01	0.01	0.01
mir-3065-x	25	ACAACAAAATCACTGATGCTGGAGT	2	0	2	0	0	0	0	0.01	0.2616	0.01	0.01	0.01	0.01
mir-2796-y	23	GTGGGCCGGCGGAAACTACTTGC	2	1	0	0	1	0	0	0.1329	0.01	0.01	0.1106	0.01	0.01
mir-8264-y	18	AGGGAAGAGGACAACAAG	2	2	0	0	0	0	0	0.2658	0.01	0.01	0.01	0.01	0.01
mir-197-x	25	CGGGTAGAGAGGGCAGTGGGAGGTT	2	2	0	0	0	0	0	0.2658	0.01	0.01	0.01	0.01	0.01
mir-354-x	19	GCGGCTGCAGACGGGTCCC	2	1	0	0	1	0	0	0.1329	0.01	0.01	0.1106	0.01	0.01
mir-3549-y	21	ATCTCGCCCGCAAAGACCCAG	2	1	0	1	0	0	0	0.1329	0.01	0.1151	0.01	0.01	0.01
mir-4301-x	18	ACTCCCACTGCTTCACTT	2	1	0	0	1	0	0	0.1329	0.01	0.01	0.1106	0.01	0.01
mir-599-y	21	TTGTGTCAGTTTATCAAACCC	2	1	0	0	0	1	0	0.1329	0.01	0.01	0.01	0.1127	0.01
mir-656-y	20	AATATTATACAGTCAACCTG	2	0	1	0	1	0	0	0.01	0.1308	0.01	0.1106	0.01	0.01
mir-3967-y	22	TAGCTTGTCAGACTGATGTTGG	2	0	0	0	1	1	0	0.01	0.01	0.01	0.1106	0.1127	0.01
mir-9343-y	18	GAGAACTGATAGCAAGCT	2	1	0	0	1	0	0	0.1329	0.01	0.01	0.1106	0.01	0.01
mir-6567-y	18	GCCGCGCGGAGAGGAGCT	2	2	0	0	0	0	0	0.2658	0.01	0.01	0.01	0.01	0.01
mir-4459-x	18	CGAGGAGGAGGAGGAGGT	2	1	0	1	0	0	0	0.1329	0.01	0.1151	0.01	0.01	0.01
mir-4667-x	18	CTGACTGCGGATCAGAAG	2	1	0	1	0	0	0	0.1329	0.01	0.1151	0.01	0.01	0.01
mir-7480-x	18	GAACGAGGCCGAAGGAAG	2	0	0	0	0	2	0	0.01	0.01	0.01	0.01	0.2253	0.01
mir-6548-x	23	GAACAACCGCTGCGTGCCAGGCC	2	2	0	0	0	0	0	0.2658	0.01	0.01	0.01	0.01	0.01
mir-3661-x	18	ACCCGGGACTCGGACTGC	2	1	0	1	0	0	0	0.1329	0.01	0.1151	0.01	0.01	0.01
mir-2439-x	18	GCCTGGCAGATGAACTCA	2	0	0	1	0	0	1	0.01	0.01	0.1151	0.01	0.01	0.1172
mir-670-x	23	GTCCCTGAGTATATGTGGTGAAC	2	0	0	0	0	0	2	0.01	0.01	0.01	0.01	0.01	0.2344
mir-2448-x	23	TGTGGATACAACCAAACACGGTT	2	0	0	0	1	0	1	0.01	0.01	0.01	0.1106	0.01	0.1172
mir-6791-x	19	CCTGGGGCTGGGAAGGTGG	2	2	0	0	0	0	0	0.2658	0.01	0.01	0.01	0.01	0.01
mir-677-y	25	CTGAAGCCAGATGCCGTTTCTGAGA	2	1	0	0	0	1	0	0.1329	0.01	0.01	0.01	0.1127	0.01
mir-6089-y	20	CGGGGCGGGGCGGGGCGGGG	2	0	0	1	0	1	0	0.01	0.01	0.1151	0.01	0.1127	0.01
mir-6523-x	23	TCTGGGGAAACTTTGAGCAGGGA	2	0	0	1	1	0	0	0.01	0.01	0.1151	0.1106	0.01	0.01
mir-6521-y	23	GTGGTGCCAGCTCTGAGCAGAGT	2	1	1	0	0	0	0	0.1329	0.1308	0.01	0.01	0.01	0.01
mir-7265-y	20	AGGCGCCTGGCGGTTACCGG	2	0	0	0	2	0	0	0.01	0.01	0.01	0.2212	0.01	0.01
mir-202-z	22	TTCCTATGCATATACTGCTTTG	2	0	1	1	0	0	0	0.01	0.1308	0.1151	0.01	0.01	0.01
mir-2387-x	22	TGGAAGGCCTGGCTTTGCAGCG	2	0	1	0	0	1	0	0.01	0.1308	0.01	0.01	0.1127	0.01
mir-6557-x	18	CTGAGGAGCCCGGAGCTG	2	1	0	0	0	1	0	0.1329	0.01	0.01	0.01	0.1127	0.01
mir-8830-x	18	TGGCTGAGGAAGGACCGA	2	1	0	0	1	0	0	0.1329	0.01	0.01	0.1106	0.01	0.01
mir-4665-y	18	CGGCAGCGCCGCGTAGCC	2	0	0	0	0	1	1	0.01	0.01	0.01	0.01	0.1127	0.1172
mir-2435-x	20	CCCGAATGAACTCTTTGGCC	2	0	0	0	1	1	0	0.01	0.01	0.01	0.1106	0.1127	0.01
mir-2553-y	18	TGCAGACTTCTCTGACAA	2	0	2	0	0	0	0	0.01	0.2616	0.01	0.01	0.01	0.01
mir-7864-y	21	CTTCCTCTTCCGGTCGGCAGT	2	1	1	0	0	0	0	0.1329	0.1308	0.01	0.01	0.01	0.01
mir-3085-y	20	ACTCTGGCTGCGATGGCCTC	2	1	0	1	0	0	0	0.1329	0.01	0.1151	0.01	0.01	0.01
mir-993-x	18	TACCCTGTAGATCCGTGG	2	0	0	1	0	0	1	0.01	0.01	0.1151	0.01	0.01	0.1172
mir-8915-y	19	ATAGCCAGCTGCATGTGAC	2	0	0	1	0	0	1	0.01	0.01	0.1151	0.01	0.01	0.1172
mir-8095-x	24	AAAGGATTCTGCTGTCGGTCCCAT	2	0	1	0	0	0	1	0.01	0.1308	0.01	0.01	0.01	0.1172
mir-6125-y	20	CGGAAGGCGGAGCGGCAGAA	2	0	1	0	0	1	0	0.01	0.1308	0.01	0.01	0.1127	0.01
mir-4739-x	18	AGGAGGAGGGGAGAGGCC	2	0	2	0	0	0	0	0.01	0.2616	0.01	0.01	0.01	0.01
mir-4688-y	19	GGGAGCAGAGGACCAGGGC	2	1	0	0	0	1	0	0.1329	0.01	0.01	0.01	0.1127	0.01
mir-8827-x	18	CTCGTGCTGAGGCTGGGC	2	2	0	0	0	0	0	0.2658	0.01	0.01	0.01	0.01	0.01
mir-7847-y	18	CTGGAGGACGAGGAGCAG	2	1	0	1	0	0	0	0.1329	0.01	0.1151	0.01	0.01	0.01
mir-350-y	20	TTCACAAAGTCCATACACTT	2	1	0	0	1	0	0	0.1329	0.01	0.01	0.1106	0.01	0.01
mir-669-x	21	CATGTGTGTGTATGTATATGT	2	1	0	0	0	0	1	0.1329	0.01	0.01	0.01	0.01	0.1172
mir-9194-x	18	CTGGGGGAAGGGGGGGGC	2	2	0	0	0	0	0	0.2658	0.01	0.01	0.01	0.01	0.01
mir-8109-x	19	CGCGTGCCGGCCGGGGGAC	2	1	1	0	0	0	0	0.1329	0.1308	0.01	0.01	0.01	0.01
mir-6481-y	18	CACTGAAGATGCCTAGAT	2	0	1	0	0	0	1	0.01	0.1308	0.01	0.01	0.01	0.1172
mir-9196-y	19	GCTGCGGGTGTCTGGCTGC	2	0	0	1	1	0	0	0.01	0.01	0.1151	0.1106	0.01	0.01
mir-454-x	23	ACCCTATCGATATTGTCTCTGCA	2	1	0	1	0	0	0	0.1329	0.01	0.1151	0.01	0.01	0.01
mir-7294-x	18	GAAGCAACAGTTAGAACT	2	1	0	0	1	0	0	0.1329	0.01	0.01	0.1106	0.01	0.01
mir-4523-x	19	ACCGAGAGGGCCCGGGCTG	2	1	0	1	0	0	0	0.1329	0.01	0.1151	0.01	0.01	0.01
mir-7467-y	18	CACCACAGCCACCAACCT	2	2	0	0	0	0	0	0.2658	0.01	0.01	0.01	0.01	0.01
mir-999-y	22	TGTTAACTGTAAGACTGTGTCT	2	2	0	0	0	0	0	0.2658	0.01	0.01	0.01	0.01	0.01
mir-7144-y	22	GCTCCTTGTCCCGAGAGCGCGA	2	2	0	0	0	0	0	0.2658	0.01	0.01	0.01	0.01	0.01
mir-6724-x	19	CCCTCGGCGGGCGTGCGGC	2	0	0	0	0	2	0	0.01	0.01	0.01	0.01	0.2253	0.01
mir-7562-x	20	CACGCTCATGCACACACACT	2	1	1	0	0	0	0	0.1329	0.1308	0.01	0.01	0.01	0.01
mir-6587-y	18	GCTGGAGCTGGTGCTGGA	1	0	1	0	0	0	0	0.01	0.1308	0.01	0.01	0.01	0.01
mir-4666-x	21	AATTCATCTCAGATTGTATGC	1	0	0	0	0	0	1	0.01	0.01	0.01	0.01	0.01	0.1172
mir-3116-y	18	AGGGCCTGGAACATAGTA	1	1	0	0	0	0	0	0.1329	0.01	0.01	0.01	0.01	0.01
mir-5551-x	19	ATGGTTGGCATCTAGTATA	1	0	0	1	0	0	0	0.01	0.01	0.1151	0.01	0.01	0.01
mir-4484-y	21	AAAGGCGGGAGAAGCCCCGGC	1	1	0	0	0	0	0	0.1329	0.01	0.01	0.01	0.01	0.01
mir-323-x	22	AGGTGGTCCGTGGCGCGTTCGA	1	0	0	0	1	0	0	0.01	0.01	0.01	0.1106	0.01	0.01
mir-9171-y	18	TGGCTGGCAGCTGTCACC	1	0	0	1	0	0	0	0.01	0.01	0.1151	0.01	0.01	0.01
mir-1421-y	18	TGCTGCGAAGTGTGCGGC	1	0	0	1	0	0	0	0.01	0.01	0.1151	0.01	0.01	0.01
mir-2763-y	19	AGATATAATGCTCATTACT	1	0	0	0	1	0	0	0.01	0.01	0.01	0.1106	0.01	0.01
mir-486-y	22	TCGGGGCAGCTCAGTACAGGAC	1	0	1	0	0	0	0	0.01	0.1308	0.01	0.01	0.01	0.01
mir-207-y	19	CCTGGCTCTCCTCCCGTCC	1	1	0	0	0	0	0	0.1329	0.01	0.01	0.01	0.01	0.01
mir-6606-x	18	GAGGAGGGGGAGAAGCGG	1	0	0	0	1	0	0	0.01	0.01	0.01	0.1106	0.01	0.01
mir-932-x	23	TCAATTCCGTAGTGCATTGCAGA	1	0	0	0	0	0	1	0.01	0.01	0.01	0.01	0.01	0.1172
mir-2014-x	18	AGCCCGGGCCTGGGGGGC	1	0	0	0	0	0	1	0.01	0.01	0.01	0.01	0.01	0.1172
mir-939-x	18	GCTGAGGCTCTGGGACCG	1	0	0	0	1	0	0	0.01	0.01	0.01	0.1106	0.01	0.01
mir-200-x	23	CATCTTACCGGACAGTGCTGGAA	1	0	0	1	0	0	0	0.01	0.01	0.1151	0.01	0.01	0.01
mir-544-y	22	AATTCTGCATTTCTAACAAGCT	1	0	0	0	0	1	0	0.01	0.01	0.01	0.01	0.1127	0.01
mir-6119-y	21	CAAATCATTTAATACTCTCCA	1	0	1	0	0	0	0	0.01	0.1308	0.01	0.01	0.01	0.01
mir-7079-x	18	GCGCTGAGGCGGTGAGTC	1	0	0	0	0	0	1	0.01	0.01	0.01	0.01	0.01	0.1172
mir-2242-y	22	TGTTGGAAAGAAACTAGTGAGT	1	0	0	0	1	0	0	0.01	0.01	0.01	0.1106	0.01	0.01
mir-6996-x	18	GCTGGACAGGACTGAGCA	1	0	0	1	0	0	0	0.01	0.01	0.1151	0.01	0.01	0.01
mir-1910-y	19	GCGGCAGAAGCAAGATGAC	1	0	0	0	1	0	0	0.01	0.01	0.01	0.1106	0.01	0.01
mir-2382-x	23	AGGGGAGTGCCTGGGAAGCTGTA	1	0	0	0	1	0	0	0.01	0.01	0.01	0.1106	0.01	0.01
mir-8974-x	19	CACTCCTGATCAGCACACT	1	0	0	0	1	0	0	0.01	0.01	0.01	0.1106	0.01	0.01
mir-1910-x	18	GCCAAGCCTGTGCCCACC	1	0	1	0	0	0	0	0.01	0.1308	0.01	0.01	0.01	0.01
mir-929-y	18	TCCTTAACGCAGTCAGGT	1	1	0	0	0	0	0	0.1329	0.01	0.01	0.01	0.01	0.01
mir-1817-x	19	CAATGTCTTCTCCATCATG	1	0	1	0	0	0	0	0.01	0.1308	0.01	0.01	0.01	0.01
mir-3714-x	18	GAAGGCAGCGGAGCTCCC	1	0	0	0	1	0	0	0.01	0.01	0.01	0.1106	0.01	0.01
mir-206-y	23	TGGAATGTAAGGAAGTGTGTGGA	1	0	0	0	0	0	1	0.01	0.01	0.01	0.01	0.01	0.1172
mir-1896-y	19	ATGGTGGGTGCGGAGAAGG	1	0	0	0	0	1	0	0.01	0.01	0.01	0.01	0.1127	0.01
mir-2889-x	20	CCCCGGGGCACCCGGCGGCG	1	0	1	0	0	0	0	0.01	0.1308	0.01	0.01	0.01	0.01
mir-1480-x	18	CAGTGGCTCATTCTCGAC	1	1	0	0	0	0	0	0.1329	0.01	0.01	0.01	0.01	0.01
mir-9177-y	19	CAGTGGGTGCAGGCATGCT	1	1	0	0	0	0	0	0.1329	0.01	0.01	0.01	0.01	0.01
mir-4707-x	18	GAGCGCCGGGGCGGGCGG	1	1	0	0	0	0	0	0.1329	0.01	0.01	0.01	0.01	0.01
mir-4785-y	24	GGAGAGTCCGCGGCGCCGCCAGCT	1	1	0	0	0	0	0	0.1329	0.01	0.01	0.01	0.01	0.01
mir-4539-y	18	TGAACTGGTCAGAGCTGG	1	1	0	0	0	0	0	0.1329	0.01	0.01	0.01	0.01	0.01
mir-3098-x	18	AGCAGCAGGAGGAGGAGC	1	0	1	0	0	0	0	0.01	0.1308	0.01	0.01	0.01	0.01
mir-2976-y	23	AGCGGAGAAGAGCGGAGCGGGGC	1	0	0	0	1	0	0	0.01	0.01	0.01	0.1106	0.01	0.01
mir-9241-y	18	AACTGTGTAGCCTTGAGA	1	0	1	0	0	0	0	0.01	0.1308	0.01	0.01	0.01	0.01
mir-4466-x	18	CGGCTGCGGGCGGGCGGG	1	1	0	0	0	0	0	0.1329	0.01	0.01	0.01	0.01	0.01
mir-1345-x	18	GCCGAGGAGCATGACCTG	1	1	0	0	0	0	0	0.1329	0.01	0.01	0.01	0.01	0.01
mir-5461-y	18	GACGCACTGCACTGCACT	1	0	0	1	0	0	0	0.01	0.01	0.1151	0.01	0.01	0.01
mir-1904-x	18	CGCCTCTGGAGGGAGGTC	1	1	0	0	0	0	0	0.1329	0.01	0.01	0.01	0.01	0.01
mir-4505-x	18	GGCTGGGCTGGGACGGGC	1	1	0	0	0	0	0	0.1329	0.01	0.01	0.01	0.01	0.01
mir-7195-y	18	CTCTCCTCCCGTCTCCCC	1	1	0	0	0	0	0	0.1329	0.01	0.01	0.01	0.01	0.01
mir-921-x	18	GGGACGGAACCAGGACTG	1	1	0	0	0	0	0	0.1329	0.01	0.01	0.01	0.01	0.01
mir-217-x	23	ATACTGCATCAGGAACTGATTGA	1	0	0	0	0	1	0	0.01	0.01	0.01	0.01	0.1127	0.01
mir-4429-x	22	AAAGCTGGGTTGAGAGGCGAAT	1	0	1	0	0	0	0	0.01	0.1308	0.01	0.01	0.01	0.01
mir-9062-y	18	GAGTTGGTAATGGACCCG	1	1	0	0	0	0	0	0.1329	0.01	0.01	0.01	0.01	0.01
mir-153-x	22	GTCATTATTGTGATCTGCAGCT	1	1	0	0	0	0	0	0.1329	0.01	0.01	0.01	0.01	0.01
mir-1224-y	18	CCCCGCCTCCGCTCTCCT	1	0	0	0	1	0	0	0.01	0.01	0.01	0.1106	0.01	0.01
mir-6729-x	18	GGGCGAGGCCGGCTGTGC	1	0	0	1	0	0	0	0.01	0.01	0.1151	0.01	0.01	0.01
mir-5112-x	18	AGCTCAGGGGTAGAGCAC	1	0	0	1	0	0	0	0.01	0.01	0.1151	0.01	0.01	0.01
mir-302-x	18	TACATTAACATGGAGGTC	1	0	1	0	0	0	0	0.01	0.1308	0.01	0.01	0.01	0.01
mir-1393-y	18	CTTCCCTGCCGCCACTGC	1	0	1	0	0	0	0	0.01	0.1308	0.01	0.01	0.01	0.01
mir-3208-x	19	GTCGAGGAGAGAGAGAGAG	1	0	1	0	0	0	0	0.01	0.1308	0.01	0.01	0.01	0.01
mir-7280-x	18	GAGGACGGAGCCGCGGGC	1	0	0	0	0	0	1	0.01	0.01	0.01	0.01	0.01	0.1172
mir-4281-y	18	CGGGGCCCGGGGCGGGGG	1	0	1	0	0	0	0	0.01	0.1308	0.01	0.01	0.01	0.01
mir-5623-y	18	TGGCTGGCAGCTGTCACC	1	0	0	1	0	0	0	0.01	0.01	0.1151	0.01	0.01	0.01
mir-129-y	23	AAGCCCTTACCCCAAATAGCATT	1	0	0	0	1	0	0	0.01	0.01	0.01	0.1106	0.01	0.01
mir-4290-y	20	GTTTCCTTCCTTTCTTCCCT	1	0	0	0	1	0	0	0.01	0.01	0.01	0.1106	0.01	0.01
mir-3315-y	18	TTCATTGCCTTGGGGCTG	1	1	0	0	0	0	0	0.1329	0.01	0.01	0.01	0.01	0.01
mir-5915-x	20	TTTGAAGTAGTGACGCCAGT	1	0	0	0	0	0	1	0.01	0.01	0.01	0.01	0.01	0.1172
mir-9312-y	19	AAGACCATGTTGAGCTTGA	1	1	0	0	0	0	0	0.1329	0.01	0.01	0.01	0.01	0.01
mir-9038-y	18	CAGCCTGGAGCCTCAGAC	1	0	1	0	0	0	0	0.01	0.1308	0.01	0.01	0.01	0.01
mir-6738-y	18	CCTTCTGCCTGTATTGTA	1	0	0	0	0	1	0	0.01	0.01	0.01	0.01	0.1127	0.01
mir-8839-x	18	TAGCAGAGCCAGGATTCA	1	0	0	1	0	0	0	0.01	0.01	0.1151	0.01	0.01	0.01
mir-360-y	18	ATGGCGGACACAATGAGC	1	0	0	1	0	0	0	0.01	0.01	0.1151	0.01	0.01	0.01
mir-3163-x	18	AATATTAGGGCAGTAAGA	1	0	0	0	0	1	0	0.01	0.01	0.01	0.01	0.1127	0.01
mir-5941-y	19	GATGTGCTGACCCCTGCGT	1	0	0	0	1	0	0	0.01	0.01	0.01	0.1106	0.01	0.01
mir-1266-y	18	GCCCTGATCAATGCCCTG	1	0	0	0	0	0	1	0.01	0.01	0.01	0.01	0.01	0.1172
mir-3653-x	20	CTCCTGATGATCCTTCTTCC	1	0	1	0	0	0	0	0.01	0.1308	0.01	0.01	0.01	0.01
mir-6336-x	18	CGGATTCAGTATGAGATC	1	0	0	1	0	0	0	0.01	0.01	0.1151	0.01	0.01	0.01
mir-2886-y	18	GCCCCGCCGGCAGCACCG	1	0	0	1	0	0	0	0.01	0.01	0.1151	0.01	0.01	0.01
mir-6699-x	18	GACCCCGTGCACTGTAGC	1	0	1	0	0	0	0	0.01	0.1308	0.01	0.01	0.01	0.01
mir-2951-y	20	CTACCCGGTTCCGTGTACTG	1	0	0	0	0	1	0	0.01	0.01	0.01	0.01	0.1127	0.01
mir-1470-x	18	GCCGCCCGTGCACCCCGG	1	1	0	0	0	0	0	0.1329	0.01	0.01	0.01	0.01	0.01
mir-665-x	20	GGGGGTCTTGGCCTCTGCCC	1	1	0	0	0	0	0	0.1329	0.01	0.01	0.01	0.01	0.01
mir-326-x	20	CCTCGTCTGTCTGTTGGGCG	1	1	0	0	0	0	0	0.1329	0.01	0.01	0.01	0.01	0.01
mir-2188-y	18	ATGCGTGTGCTCAGGCCT	1	1	0	0	0	0	0	0.1329	0.01	0.01	0.01	0.01	0.01
mir-993-y	23	GAAGCTCGACTCTACAGGTATCT	1	0	0	1	0	0	0	0.01	0.01	0.1151	0.01	0.01	0.01
mir-596-x	18	AGCCTGCCCGGCTCCTCT	1	1	0	0	0	0	0	0.1329	0.01	0.01	0.01	0.01	0.01
mir-7327-x	18	TGGCTTGAAGACTCGCCC	1	0	0	0	0	1	0	0.01	0.01	0.01	0.01	0.1127	0.01
mir-1281-y	18	CGCCTCCTCCCCGCCCCG	1	0	1	0	0	0	0	0.01	0.1308	0.01	0.01	0.01	0.01
mir-2432-y	22	AGGATACTAGGCTTAGAGGTCA	1	0	1	0	0	0	0	0.01	0.1308	0.01	0.01	0.01	0.01
mir-6727-x	19	CTCGGGGCTGCCGGCTGGG	1	1	0	0	0	0	0	0.1329	0.01	0.01	0.01	0.01	0.01
mir-4494-y	20	AGACTGGGGCAGACCAGAGG	1	0	0	0	0	0	1	0.01	0.01	0.01	0.01	0.01	0.1172
mir-4419-y	19	AGAGGGAGGTGACTGCAGT	1	0	0	1	0	0	0	0.01	0.01	0.1151	0.01	0.01	0.01
mir-327-x	18	TTGAGGGGCTTGAGGGAA	1	1	0	0	0	0	0	0.1329	0.01	0.01	0.01	0.01	0.01
mir-9206-x	18	AGGCAGCTGCAGGGGCTG	1	0	0	0	0	0	1	0.01	0.01	0.01	0.01	0.01	0.1172
mir-2765-x	23	TGGTAACTCCACCACCGTTGGCT	1	0	0	0	1	0	0	0.01	0.01	0.01	0.1106	0.01	0.01
mir-304-x	20	AAATCTCAAATTGTAATTGT	1	0	0	0	0	1	0	0.01	0.01	0.01	0.01	0.1127	0.01
mir-9894-y	18	GGGAGCGGAGAGGAGGAA	1	0	1	0	0	0	0	0.01	0.1308	0.01	0.01	0.01	0.01
mir-3690-x	21	CCCCTGGACCCAGTGTAGACA	1	0	0	1	0	0	0	0.01	0.01	0.1151	0.01	0.01	0.01
mir-1577-y	20	CAGGTGGAAGTAGGAGAATT	1	1	0	0	0	0	0	0.1329	0.01	0.01	0.01	0.01	0.01
mir-554-x	18	AGTCCTGACTCTGCCCGT	1	1	0	0	0	0	0	0.1329	0.01	0.01	0.01	0.01	0.01
mir-6931-x	18	CTGGGGTGGAGAGTGGCG	1	0	1	0	0	0	0	0.01	0.1308	0.01	0.01	0.01	0.01
mir-7845-x	20	AAGGGACTGGGAGGGTGGTG	1	1	0	0	0	0	0	0.1329	0.01	0.01	0.01	0.01	0.01
mir-9790-y	18	AAGAATGAGGTTGGAGAC	1	0	0	0	0	0	1	0.01	0.01	0.01	0.01	0.01	0.1172
mir-1576-y	18	GCTCGGGCGGGCGCAGTG	1	0	0	1	0	0	0	0.01	0.01	0.1151	0.01	0.01	0.01
mir-9104-y	18	CTGACCTGACGCCACTGC	1	0	1	0	0	0	0	0.01	0.1308	0.01	0.01	0.01	0.01
mir-7033-x	21	CAGGAGTCTGAGTGGCAGGAT	1	1	0	0	0	0	0	0.1329	0.01	0.01	0.01	0.01	0.01
mir-3897-y	21	GCGGTGGTGGCGGGGGTGGGG	1	0	0	0	0	0	1	0.01	0.01	0.01	0.01	0.01	0.1172
mir-7317-x	21	ACTCCGTGGATCTGTGAAAGA	1	0	1	0	0	0	0	0.01	0.1308	0.01	0.01	0.01	0.01
mir-4028-y	18	TACTGATGATGTTGTTGC	1	1	0	0	0	0	0	0.1329	0.01	0.01	0.01	0.01	0.01
mir-6922-x	19	GTGGGACTGTAGAGAGGAG	1	0	0	0	0	1	0	0.01	0.01	0.01	0.01	0.1127	0.01
mir-663-x	18	GGGGCGGCGGGGGACCGC	1	1	0	0	0	0	0	0.1329	0.01	0.01	0.01	0.01	0.01
mir-3190-y	18	GGTAGCCGGCCTGAGAGG	1	0	0	1	0	0	0	0.01	0.01	0.1151	0.01	0.01	0.01
mir-7025-x	23	CGAGAGCTGAAGCTGGTGGCTCC	1	0	1	0	0	0	0	0.01	0.1308	0.01	0.01	0.01	0.01
mir-192-z	22	CCTGTCAGTTCTGTAGGCCATT	1	0	1	0	0	0	0	0.01	0.1308	0.01	0.01	0.01	0.01
mir-460-y	22	CACAGCGCATACAATGTGGATG	1	0	1	0	0	0	0	0.01	0.1308	0.01	0.01	0.01	0.01
mir-6511-x	18	CTGGAGGCAGCAGTGGGG	1	0	0	0	1	0	0	0.01	0.01	0.01	0.1106	0.01	0.01
mir-7859-y	20	AAAGACTGGCAGCTTCATGT	1	1	0	0	0	0	0	0.1329	0.01	0.01	0.01	0.01	0.01
mir-6981-x	18	GAGGCAGAGGCTGAAGGC	1	1	0	0	0	0	0	0.1329	0.01	0.01	0.01	0.01	0.01
mir-276-x	21	AGCGAGGTATAGAGTTCCTAC	1	0	0	1	0	0	0	0.01	0.01	0.1151	0.01	0.01	0.01
mir-317-x	19	CTGCGATACACCCTGTCCT	1	0	0	1	0	0	0	0.01	0.01	0.1151	0.01	0.01	0.01
mir-4796-x	18	TGTACTCTGTCACTTGAC	1	0	0	0	1	0	0	0.01	0.01	0.01	0.1106	0.01	0.01
mir-1751-x	19	GAGAGCTGCTCTGTTCCTT	1	0	0	0	0	0	1	0.01	0.01	0.01	0.01	0.01	0.1172
mir-6558-y	18	AGGACTTCGTGCGTAGCA	1	1	0	0	0	0	0	0.1329	0.01	0.01	0.01	0.01	0.01
mir-7277-x	18	CTCGCTTCCCCCTACCTG	1	0	0	0	1	0	0	0.01	0.01	0.01	0.1106	0.01	0.01
mir-4048-y	18	CAGCAATACTGGAGACAG	1	1	0	0	0	0	0	0.1329	0.01	0.01	0.01	0.01	0.01
mir-2969-x	19	GCAGCTGTAGGAGCCGCTG	1	1	0	0	0	0	0	0.1329	0.01	0.01	0.01	0.01	0.01
mir-5604-x	18	GTTACAGAGAAGAGGAAC	1	1	0	0	0	0	0	0.1329	0.01	0.01	0.01	0.01	0.01
mir-107-x	19	TTCTTCACAGTGTCGTCTT	1	0	0	1	0	0	0	0.01	0.01	0.1151	0.01	0.01	0.01
mir-4976-x	19	CAGGCTGTAGTCCATGGGG	1	0	1	0	0	0	0	0.01	0.1308	0.01	0.01	0.01	0.01
mir-5130-x	18	CTGCAGCGCGGGGGCGAG	1	0	0	0	0	0	1	0.01	0.01	0.01	0.01	0.01	0.1172
mir-3845-y	18	AAGAAGTGCTGGGACCCA	1	1	0	0	0	0	0	0.1329	0.01	0.01	0.01	0.01	0.01
mir-2426-x	21	CAAGGAAGTGGCTTGGGGAAA	1	0	0	0	0	1	0	0.01	0.01	0.01	0.01	0.1127	0.01
mir-9044-y	18	GATGATGGTTGTTGCCAT	1	1	0	0	0	0	0	0.1329	0.01	0.01	0.01	0.01	0.01
mir-8332-y	18	GAGGAAGAACAGAAGAGC	1	0	0	0	0	0	1	0.01	0.01	0.01	0.01	0.01	0.1172
mir-6687-y	18	ACCGGGAGGAGCTCGCCG	1	0	0	0	0	1	0	0.01	0.01	0.01	0.01	0.1127	0.01
mir-3104-x	20	GCGGGCAGGAGCCGGAGCCC	1	1	0	0	0	0	0	0.1329	0.01	0.01	0.01	0.01	0.01
mir-46-y	18	GTCATGAAGTCACTCTCT	1	0	0	0	1	0	0	0.01	0.01	0.01	0.1106	0.01	0.01
mir-9080-y	19	GATCCCAAGTTGGTTGAAT	1	1	0	0	0	0	0	0.1329	0.01	0.01	0.01	0.01	0.01
mir-4791-x	19	CTGGATATGATGACTGATA	1	1	0	0	0	0	0	0.1329	0.01	0.01	0.01	0.01	0.01
mir-2547-x	19	AGGTGAGGATCCTGACATT	1	0	1	0	0	0	0	0.01	0.1308	0.01	0.01	0.01	0.01
mir-1584-y	23	CTCTCTCCACAGACCTCAGCCGC	1	1	0	0	0	0	0	0.1329	0.01	0.01	0.01	0.01	0.01
mir-3197-x	18	GAGGCCCAGGCTCGGAAC	1	1	0	0	0	0	0	0.1329	0.01	0.01	0.01	0.01	0.01
mir-4806-y	18	GCATAGCTCAGTCGGTAG	1	0	0	1	0	0	0	0.01	0.01	0.1151	0.01	0.01	0.01
mir-2881-x	18	CGGGGCCGGGGGGGCGGG	1	0	1	0	0	0	0	0.01	0.1308	0.01	0.01	0.01	0.01
mir-6678-y	18	CTGGGACCTCTGAAGGGC	1	0	1	0	0	0	0	0.01	0.1308	0.01	0.01	0.01	0.01
mir-7324-x	18	AATACCACTGTATATTCT	1	0	1	0	0	0	0	0.01	0.1308	0.01	0.01	0.01	0.01
mir-8842-x	21	GTTCTGTGGCTCGCGCTTTGG	1	0	1	0	0	0	0	0.01	0.1308	0.01	0.01	0.01	0.01
mir-7931-y	18	CTGAGCCTCCTCTGCCCT	1	0	0	0	1	0	0	0.01	0.01	0.01	0.1106	0.01	0.01
mir-1418-y	18	GGTCCTGGGTTCGAGCCC	1	0	0	0	0	1	0	0.01	0.01	0.01	0.01	0.1127	0.01
mir-5917-y	19	AACCGCGAAGACCTGGAGC	1	1	0	0	0	0	0	0.1329	0.01	0.01	0.01	0.01	0.01
mir-1237-x	19	GGAGCGGGGCGGAAGCGCG	1	0	0	0	1	0	0	0.01	0.01	0.01	0.1106	0.01	0.01
mir-6566-y	19	TGCAGTCCATGGGGTCGCA	1	0	0	0	0	1	0	0.01	0.01	0.01	0.01	0.1127	0.01
mir-727-x	18	CTGTCTTCAATACCTCCC	1	0	0	0	0	0	1	0.01	0.01	0.01	0.01	0.01	0.1172
mir-8892-y	18	CATAGTCTGTAGCCCCGT	1	1	0	0	0	0	0	0.1329	0.01	0.01	0.01	0.01	0.01
mir-3109-x	19	TGTGATGGTGCCCATGCTG	1	1	0	0	0	0	0	0.1329	0.01	0.01	0.01	0.01	0.01
mir-1270-x	18	CTGGACAGCAGCAAGAGC	1	1	0	0	0	0	0	0.1329	0.01	0.01	0.01	0.01	0.01
mir-2467-x	19	CCCCGAGCCTGGCTGCTCC	1	0	0	1	0	0	0	0.01	0.01	0.1151	0.01	0.01	0.01
mir-5196-x	18	AGGAGGCGAGGGTTGGGG	1	1	0	0	0	0	0	0.1329	0.01	0.01	0.01	0.01	0.01
mir-4500-y	19	TGAGGTAGTAGGTTCTAGA	1	0	0	0	1	0	0	0.01	0.01	0.01	0.1106	0.01	0.01
mir-122-x	22	TATGGAGTGTGACAATGGTGGT	1	0	0	1	0	0	0	0.01	0.01	0.1151	0.01	0.01	0.01
mir-3077-x	18	GCGGGAGGGCGGGCAGGC	1	0	0	1	0	0	0	0.01	0.01	0.1151	0.01	0.01	0.01
mir-4767-x	18	CGCGGGCGCTGCTGGCCC	1	0	0	1	0	0	0	0.01	0.01	0.1151	0.01	0.01	0.01
mir-8933-x	18	CGGGAACGCGGACACAGG	1	0	0	0	1	0	0	0.01	0.01	0.01	0.1106	0.01	0.01
mir-6165-x	18	GTCGGCAGGAGGTGTGGG	1	0	0	1	0	0	0	0.01	0.01	0.1151	0.01	0.01	0.01
mir-297-x	19	AGGGATGTGTGCATGTACA	1	0	0	0	0	1	0	0.01	0.01	0.01	0.01	0.1127	0.01
mir-3765-x	18	AAGAATAGGCAAGTTGAC	1	1	0	0	0	0	0	0.1329	0.01	0.01	0.01	0.01	0.01
mir-2362-y	18	ATGATGGAGAGTTCTGAC	1	0	0	1	0	0	0	0.01	0.01	0.1151	0.01	0.01	0.01
mir-6128-y	19	ACTGGAATTGGAGTCAGAT	1	0	0	0	0	1	0	0.01	0.01	0.01	0.01	0.1127	0.01
mir-8447-x	18	TGTAATATGATGAAGACT	1	0	0	1	0	0	0	0.01	0.01	0.1151	0.01	0.01	0.01
mir-2579-x	18	AAGTGACCCTGTTGAGCT	1	0	0	0	0	0	1	0.01	0.01	0.01	0.01	0.01	0.1172
mir-7560-x	19	TCTGTCTGCAGTCTTGAAG	1	0	0	0	0	1	0	0.01	0.01	0.01	0.01	0.1127	0.01
mir-4298-x	18	AGGGACAGGAGGAGGAGC	1	0	0	1	0	0	0	0.01	0.01	0.1151	0.01	0.01	0.01
mir-9005-y	18	AGGGATGAAGTCAGGAGC	1	1	0	0	0	0	0	0.1329	0.01	0.01	0.01	0.01	0.01
mir-6518-y	18	AGAGGAGAACCTGGACCT	1	0	1	0	0	0	0	0.01	0.1308	0.01	0.01	0.01	0.01
mir-722-y	22	TTTGCAGAAACGTTTCAGATTT	1	0	1	0	0	0	0	0.01	0.1308	0.01	0.01	0.01	0.01
mir-4769-x	19	ATGAAGAGAAGGTAAGAGC	1	0	0	1	0	0	0	0.01	0.01	0.1151	0.01	0.01	0.01
mir-8904-x	18	GCAGAGCAACTGCGCCTG	1	0	0	0	0	1	0	0.01	0.01	0.01	0.01	0.1127	0.01
mir-4006-y	20	CCTTTCCTTTCCACACTGTT	1	0	0	1	0	0	0	0.01	0.01	0.1151	0.01	0.01	0.01
mir-6794-y	19	TCACTCTCAGTACATCCCT	1	1	0	0	0	0	0	0.1329	0.01	0.01	0.01	0.01	0.01
mir-2467-y	18	AGTGAGGCTCAGTGTTGG	1	0	0	1	0	0	0	0.01	0.01	0.1151	0.01	0.01	0.01
mir-7415-y	18	TCTGAGGGGAGGGAGTCT	1	0	1	0	0	0	0	0.01	0.1308	0.01	0.01	0.01	0.01
mir-3099-y	18	AGAGGCTGGAGAGAGGTT	1	1	0	0	0	0	0	0.1329	0.01	0.01	0.01	0.01	0.01
mir-7014-x	18	TTGTGAGCTGTGGAAGGG	1	0	0	0	1	0	0	0.01	0.01	0.01	0.1106	0.01	0.01
mir-8259-y	18	GAGCCAGCTCTCGTCGCC	1	0	1	0	0	0	0	0.01	0.1308	0.01	0.01	0.01	0.01
mir-6873-x	18	AGAGAGCATACAGAGGGC	1	0	1	0	0	0	0	0.01	0.1308	0.01	0.01	0.01	0.01
mir-1-x	20	ACATACTTCTTTATGTACCC	1	0	1	0	0	0	0	0.01	0.1308	0.01	0.01	0.01	0.01
mir-103-x	23	GGCTTCTTTACAGTGCTGCCTTG	1	0	1	0	0	0	0	0.01	0.1308	0.01	0.01	0.01	0.01
mir-6911-x	18	AAGTGGATCTGTGGCATC	1	0	0	0	0	1	0	0.01	0.01	0.01	0.01	0.1127	0.01
mir-4755-y	18	ATGCCCGGCTCTGAAGGG	1	1	0	0	0	0	0	0.1329	0.01	0.01	0.01	0.01	0.01
mir-9329-x	19	GCCACTGGACTGTGAGGTC	1	1	0	0	0	0	0	0.1329	0.01	0.01	0.01	0.01	0.01
mir-100-z	24	AACCCGTAGATCCGAACTTGTGCG	1	0	0	0	1	0	0	0.01	0.01	0.01	0.1106	0.01	0.01
mir-3739-y	19	AGGGAGAGAGAGGAGCTGC	1	1	0	0	0	0	0	0.1329	0.01	0.01	0.01	0.01	0.01
mir-8230-x	19	ATTCTCACCCGGTCTGTAG	1	0	1	0	0	0	0	0.01	0.1308	0.01	0.01	0.01	0.01
mir-6652-x	19	GGTGTAAGTGGGGCAGCTC	1	0	1	0	0	0	0	0.01	0.1308	0.01	0.01	0.01	0.01
mir-3653-y	20	CTCTAAGAAGTTGACTGAAG	1	0	0	0	0	0	1	0.01	0.01	0.01	0.01	0.01	0.1172
mir-312-y	23	TATTGCACTTGTCACGGCCTGAT	1	0	0	0	0	0	1	0.01	0.01	0.01	0.01	0.01	0.1172
mir-3205-y	18	GCTCCAGCAGTCTAGCAG	1	0	0	0	1	0	0	0.01	0.01	0.01	0.1106	0.01	0.01
mir-650-x	18	CAGGAGACCGTGCTGTCA	1	1	0	0	0	0	0	0.1329	0.01	0.01	0.01	0.01	0.01
mir-7384-x	18	AGCCTGTGATGAATAGCT	1	0	0	0	1	0	0	0.01	0.01	0.01	0.1106	0.01	0.01
mir-6797-x	19	GAAGTGGCTGAGAACAAGA	1	0	1	0	0	0	0	0.01	0.1308	0.01	0.01	0.01	0.01
mir-6884-x	19	CACAGGCTGAGAAGGGGAT	1	0	0	1	0	0	0	0.01	0.01	0.1151	0.01	0.01	0.01
mir-283-x	22	AAATATCAGCAGGTAATTCTGG	1	0	0	0	0	1	0	0.01	0.01	0.01	0.01	0.1127	0.01
mir-749-x	18	GGATGATCCTCAGTGGTC	1	0	0	1	0	0	0	0.01	0.01	0.1151	0.01	0.01	0.01
mir-1584-x	18	TGGGGCTGGCCTGGGGAC	1	1	0	0	0	0	0	0.1329	0.01	0.01	0.01	0.01	0.01
mir-1927-y	21	TCTGGATGTAAGGCACTGAAC	1	1	0	0	0	0	0	0.1329	0.01	0.01	0.01	0.01	0.01
mir-2187-y	22	TTACAGGCTATGCTAATCTATG	1	0	0	0	0	0	1	0.01	0.01	0.01	0.01	0.01	0.1172
mir-1548-y	19	CATCCCGCTGCGGGCTCCC	1	0	0	0	0	0	1	0.01	0.01	0.01	0.01	0.01	0.1172
mir-7417-y	19	CCCTGTGCTCAGAGGGGGC	1	1	0	0	0	0	0	0.1329	0.01	0.01	0.01	0.01	0.01
mir-2330-y	21	ACTCCTTACCCCTGGCCGTCT	1	1	0	0	0	0	0	0.1329	0.01	0.01	0.01	0.01	0.01
mir-580-y	18	TCAGAATGAAGAATCATT	1	0	0	0	0	1	0	0.01	0.01	0.01	0.01	0.1127	0.01
mir-3141-z	18	GAGGGCAGATGGAGGAGG	1	0	1	0	0	0	0	0.01	0.1308	0.01	0.01	0.01	0.01
mir-3292-y	18	AATGAGATTGACTTGTGT	1	1	0	0	0	0	0	0.1329	0.01	0.01	0.01	0.01	0.01
mir-1799-y	20	TAAAGTGATGATGCCTGATT	1	0	1	0	0	0	0	0.01	0.1308	0.01	0.01	0.01	0.01
mir-6958-y	18	CTGCCTCTTGTCATGACA	1	1	0	0	0	0	0	0.1329	0.01	0.01	0.01	0.01	0.01
mir-1456-x	18	CGGCGGCGGCGCGCGCGG	1	1	0	0	0	0	0	0.1329	0.01	0.01	0.01	0.01	0.01
mir-7448-x	18	CTCATCCTGCATGGTCTG	1	1	0	0	0	0	0	0.1329	0.01	0.01	0.01	0.01	0.01
mir-541-y	22	TGGTGGGCACAGAATCCGGCCC	1	0	0	1	0	0	0	0.01	0.01	0.1151	0.01	0.01	0.01
mir-6765-x	18	GTGAGGCCGGGCCGGGAG	1	0	0	0	0	1	0	0.01	0.01	0.01	0.01	0.1127	0.01
mir-4657-x	23	AATGTGGAAGTGGTCTGAGGCAT	1	0	0	1	0	0	0	0.01	0.01	0.1151	0.01	0.01	0.01
mir-5609-y	19	TAGAAGTCGGTGCGCTAAC	1	0	0	0	0	1	0	0.01	0.01	0.01	0.01	0.1127	0.01
mir-1711-x	22	TGTGCAGTGCTGCATCTCTGGA	1	0	0	1	0	0	0	0.01	0.01	0.1151	0.01	0.01	0.01
mir-1567-y	19	ACTGCTCAAGGCTGCCTCT	1	0	0	1	0	0	0	0.01	0.01	0.1151	0.01	0.01	0.01
mir-4877-y	18	TGAGGTAGTAGTTGTACT	1	0	0	1	0	0	0	0.01	0.01	0.1151	0.01	0.01	0.01
mir-2451-y	18	GGTTCTCTGAAGAGTGGA	1	0	0	1	0	0	0	0.01	0.01	0.1151	0.01	0.01	0.01
mir-5090-x	18	GCAGATTGGTGTAGGGTG	1	0	0	1	0	0	0	0.01	0.01	0.1151	0.01	0.01	0.01
mir-6632-x	18	AGACATGAGAGGAGTAGA	1	1	0	0	0	0	0	0.1329	0.01	0.01	0.01	0.01	0.01
mir-8837-x	19	AGTTCTTGGTGGAGTCAGG	1	1	0	0	0	0	0	0.1329	0.01	0.01	0.01	0.01	0.01
mir-9259-x	18	TCCAGGACTTGAAGGAGC	1	0	1	0	0	0	0	0.01	0.1308	0.01	0.01	0.01	0.01
mir-2448-y	20	TGTGGTTGATTGGATCCGTG	1	0	0	0	1	0	0	0.01	0.01	0.01	0.1106	0.01	0.01
mir-8442-y	18	AAGGATTCTGATGATAAT	1	0	0	0	0	1	0	0.01	0.01	0.01	0.01	0.1127	0.01
mir-7653-x	18	AGCGGACAGACAGACGGG	1	0	1	0	0	0	0	0.01	0.1308	0.01	0.01	0.01	0.01
mir-2230-x	18	GTCTCTGACACTGTGGTA	1	0	0	0	1	0	0	0.01	0.01	0.01	0.1106	0.01	0.01
mir-1961-y	18	TGAGGTAGTAGGTTGAAC	1	1	0	0	0	0	0	0.1329	0.01	0.01	0.01	0.01	0.01
mir-3178-x	20	CGGGGCGCGGCCGGAAAGGT	1	0	0	0	1	0	0	0.01	0.01	0.01	0.1106	0.01	0.01
mir-2465-x	18	CACAGTAGAGACTTGAAT	1	0	0	1	0	0	0	0.01	0.01	0.1151	0.01	0.01	0.01
mir-2218-y	18	AGGCAAGAATACTGTAGT	1	0	1	0	0	0	0	0.01	0.1308	0.01	0.01	0.01	0.01
mir-765-y	19	GAGGAGAGGGAACATGCTG	1	0	1	0	0	0	0	0.01	0.1308	0.01	0.01	0.01	0.01
mir-3577-x	18	CAGCCCTGAGAGCCGGGC	1	1	0	0	0	0	0	0.1329	0.01	0.01	0.01	0.01	0.01
mir-7862-y	21	TGGTGCTCCCTGGAGCTGAGC	1	0	1	0	0	0	0	0.01	0.1308	0.01	0.01	0.01	0.01
mir-6581-x	19	GAGCTCAGAGGAGGAATGC	1	0	1	0	0	0	0	0.01	0.1308	0.01	0.01	0.01	0.01
mir-2464-y	21	CTCCAGAGCTGAGCAGGACTT	1	1	0	0	0	0	0	0.1329	0.01	0.01	0.01	0.01	0.01
mir-582-y	22	TAACTAGTTGAACAACTGAACC	1	0	1	0	0	0	0	0.01	0.1308	0.01	0.01	0.01	0.01
mir-5427-y	19	CCAGTCTGCCCCTTCCGCT	1	0	1	0	0	0	0	0.01	0.1308	0.01	0.01	0.01	0.01
mir-1701-x	18	GTTGGTTGGTTGGTTGTT	1	0	0	1	0	0	0	0.01	0.01	0.1151	0.01	0.01	0.01
mir-4428-y	18	GCCGGCAACATGGAGCCG	1	1	0	0	0	0	0	0.1329	0.01	0.01	0.01	0.01	0.01
mir-466-y	18	ACACACACACATACAGAC	1	0	0	0	0	1	0	0.01	0.01	0.01	0.01	0.1127	0.01
mir-2861-y	18	CGGCGGCGGGCGTCGGTC	1	0	0	1	0	0	0	0.01	0.01	0.1151	0.01	0.01	0.01
mir-281-y	23	TGTCATGGAGTTGCTCTCTTTAA	1	0	0	0	0	0	1	0.01	0.01	0.01	0.01	0.01	0.1172
mir-6088-x	18	AGATGAGGCGGAGGGGCG	1	0	0	1	0	0	0	0.01	0.01	0.1151	0.01	0.01	0.01
mir-39-x	22	AGCTGATTTCGTCTTGGTAATA	1	0	0	1	0	0	0	0.01	0.01	0.1151	0.01	0.01	0.01
mir-2342-y	21	ACCTCTGTGGAAGTTGGCACT	1	1	0	0	0	0	0	0.1329	0.01	0.01	0.01	0.01	0.01
mir-7282-y	18	AATGTTACTGTGGATTGG	1	0	0	1	0	0	0	0.01	0.01	0.1151	0.01	0.01	0.01
mir-2010-y	18	TGTTGTTGTCAGCACCTC	1	0	0	0	1	0	0	0.01	0.01	0.01	0.1106	0.01	0.01
mir-7858-y	22	CGCAGTTCTTCAGAATCTTAGC	1	0	0	0	0	1	0	0.01	0.01	0.01	0.01	0.1127	0.01
mir-307-y	23	TCACAACCTCCTTGAATGAGTGT	1	0	0	0	1	0	0	0.01	0.01	0.01	0.1106	0.01	0.01
mir-5585-y	19	CTGAATAACTTGGACTACA	1	0	0	1	0	0	0	0.01	0.01	0.1151	0.01	0.01	0.01
mir-6807-y	21	CCCTGCATTACTGCTTGGCCC	1	1	0	0	0	0	0	0.1329	0.01	0.01	0.01	0.01	0.01
mir-2400-y	19	CAGCATGGGCAGCTCGGAC	1	0	0	0	1	0	0	0.01	0.01	0.01	0.1106	0.01	0.01
mir-3663-x	18	GCTGGTCTGCCTGGTGCC	1	0	0	0	1	0	0	0.01	0.01	0.01	0.1106	0.01	0.01
mir-3082-x	20	GAGTGTGTGTGTCTGTGTGT	1	0	0	0	0	0	1	0.01	0.01	0.01	0.01	0.01	0.1172
mir-3182-x	18	CTACTTCTGTCGTGTAGT	1	0	0	0	0	0	1	0.01	0.01	0.01	0.01	0.01	0.1172
mir-970-y	22	TCATAAGACACACGCGGCTATT	1	0	1	0	0	0	0	0.01	0.1308	0.01	0.01	0.01	0.01
mir-1193-x	23	GGGATGGTAGACCGGTGACGTGC	1	1	0	0	0	0	0	0.1329	0.01	0.01	0.01	0.01	0.01
mir-4638-y	18	ACCGCTCTGCCGGCCCCG	1	1	0	0	0	0	0	0.1329	0.01	0.01	0.01	0.01	0.01
mir-9787-y	18	AGAGAATGAGATGGTTGG	1	1	0	0	0	0	0	0.1329	0.01	0.01	0.01	0.01	0.01
mir-968-x	18	GTAGGAACCGTTAAGAGG	1	1	0	0	0	0	0	0.1329	0.01	0.01	0.01	0.01	0.01
mir-8265-x	18	GTAGGCAGAGCTTCAGTC	1	1	0	0	0	0	0	0.1329	0.01	0.01	0.01	0.01	0.01
mir-1710-x	19	TGCTGCATAACCAACCACT	1	0	0	1	0	0	0	0.01	0.01	0.1151	0.01	0.01	0.01
mir-8204-y	19	GGGCGGCGCGTAGCGAGGC	1	0	0	1	0	0	0	0.01	0.01	0.1151	0.01	0.01	0.01
mir-2944-y	20	TATCACAGCCGTAGTTACCT	1	0	0	0	0	0	1	0.01	0.01	0.01	0.01	0.01	0.1172
mir-7268-y	18	CCATGATGGCTCAGACCA	1	0	0	1	0	0	0	0.01	0.01	0.1151	0.01	0.01	0.01
mir-3675-y	22	CATCTCTCAGGCACTCCCCCAA	1	0	0	0	0	1	0	0.01	0.01	0.01	0.01	0.1127	0.01
mir-7012-y	18	CTGAACTGTGGCTCCTCG	1	0	0	0	0	1	0	0.01	0.01	0.01	0.01	0.1127	0.01
mir-4712-y	18	AGAGACCTATACAGTATC	1	0	0	1	0	0	0	0.01	0.01	0.1151	0.01	0.01	0.01
mir-4732-y	18	AGCCCTGACCTGAACTGT	1	0	0	0	1	0	0	0.01	0.01	0.01	0.1106	0.01	0.01
mir-1835-x	18	CTGTGAGCTGGAGCAGAT	1	0	0	1	0	0	0	0.01	0.01	0.1151	0.01	0.01	0.01
mir-655-x	24	AGAGGTTATCCGTGTTATGTTCGT	1	1	0	0	0	0	0	0.1329	0.01	0.01	0.01	0.01	0.01
mir-4444-y	18	ACTCGAGTTGGAAGAGGC	1	1	0	0	0	0	0	0.1329	0.01	0.01	0.01	0.01	0.01
mir-4006-x	18	ATATGCAGGGAAGGGCTG	1	0	0	0	1	0	0	0.01	0.01	0.01	0.1106	0.01	0.01
mir-5195-y	18	TCCAGATCTCTGAGAGGG	1	0	1	0	0	0	0	0.01	0.1308	0.01	0.01	0.01	0.01
mir-6627-y	18	AAGTTGATGCTGTGGAAG	1	1	0	0	0	0	0	0.1329	0.01	0.01	0.01	0.01	0.01
mir-4672-y	18	TACCGCTGGACAGAGGGA	1	1	0	0	0	0	0	0.1329	0.01	0.01	0.01	0.01	0.01
mir-7006-x	18	GGGTGTTCGAGACTTGAG	1	0	0	0	1	0	0	0.01	0.01	0.01	0.1106	0.01	0.01
mir-3772-y	18	GAATGAGAAGGAAGGAAG	1	0	0	1	0	0	0	0.01	0.01	0.1151	0.01	0.01	0.01
mir-7908-y	19	TGTCAAGGACTTGATTGCT	1	0	0	1	0	0	0	0.01	0.01	0.1151	0.01	0.01	0.01
mir-3015-y	18	CTGGACACTGTAAGAATG	1	0	1	0	0	0	0	0.01	0.1308	0.01	0.01	0.01	0.01
mir-2493-x	18	CACACACACACAGGCGTG	1	1	0	0	0	0	0	0.1329	0.01	0.01	0.01	0.01	0.01
mir-8360-x	18	GAGAGACGATGAGACAGC	1	1	0	0	0	0	0	0.1329	0.01	0.01	0.01	0.01	0.01
mir-1844-x	19	GCCGACGGACGGGCTGAGC	1	1	0	0	0	0	0	0.1329	0.01	0.01	0.01	0.01	0.01
mir-184-x	18	CGTTATCACTCTTCCAGC	1	0	0	0	0	1	0	0.01	0.01	0.01	0.01	0.1127	0.01
mir-4700-x	19	GGGATGAGGACACTGTGTG	1	1	0	0	0	0	0	0.1329	0.01	0.01	0.01	0.01	0.01
mir-432-y	22	CTGGATGGCTCCTCCATGTCTC	1	0	1	0	0	0	0	0.01	0.1308	0.01	0.01	0.01	0.01
mir-2406-x	18	GCAGAAGGAAGCTGGACT	1	1	0	0	0	0	0	0.1329	0.01	0.01	0.01	0.01	0.01
mir-3540-x	18	GAAGAACGAGGCCCGCCC	1	0	0	0	0	0	1	0.01	0.01	0.01	0.01	0.01	0.1172
mir-6892-y	18	CCTCCCACACCCCTTGCA	1	0	0	0	1	0	0	0.01	0.01	0.01	0.1106	0.01	0.01
mir-3389-y	19	CCTGCGGAACCCGGCGCTC	1	1	0	0	0	0	0	0.1329	0.01	0.01	0.01	0.01	0.01
mir-3652-x	18	CCGCTGGAGGTGAGAGGA	1	0	0	1	0	0	0	0.01	0.01	0.1151	0.01	0.01	0.01
mir-2580-y	18	CGCGTGTCTGTGTGCCTG	1	0	0	1	0	0	0	0.01	0.01	0.1151	0.01	0.01	0.01
mir-4076-x	18	CAATGAGTCCCTGAACAA	1	0	0	0	0	0	1	0.01	0.01	0.01	0.01	0.01	0.1172
mir-3782-x	18	GAGACATCTGGGGGACTC	1	0	1	0	0	0	0	0.01	0.1308	0.01	0.01	0.01	0.01
mir-483-x	18	GAAGGCGGGAGAAGGGAA	1	0	0	1	0	0	0	0.01	0.01	0.1151	0.01	0.01	0.01
mir-3184-y	22	CTCTCGCTCTCTGCCCCTCAGT	1	0	1	0	0	0	0	0.01	0.1308	0.01	0.01	0.01	0.01
mir-4722-y	19	TGATCTGACAGCACCTCCC	1	0	0	1	0	0	0	0.01	0.01	0.1151	0.01	0.01	0.01
mir-6613-y	20	AACACTGAGCTGGAAGAAGC	1	1	0	0	0	0	0	0.1329	0.01	0.01	0.01	0.01	0.01
mir-6126-z	18	TGAAGGCCAGGTGGAGAC	1	0	0	1	0	0	0	0.01	0.01	0.1151	0.01	0.01	0.01
mir-959-x	18	TTAATACTTGGGCTGATA	1	0	0	0	1	0	0	0.01	0.01	0.01	0.1106	0.01	0.01
mir-4580-y	18	TCCGCGCGTCGCCTCGCC	1	0	0	0	1	0	0	0.01	0.01	0.01	0.1106	0.01	0.01
mir-346-y	18	GAGGCAGTGGCTGGGCCC	1	0	0	0	0	0	1	0.01	0.01	0.01	0.01	0.01	0.1172
mir-3916-x	18	GAAGAGGAAGAACTGGCC	1	0	0	1	0	0	0	0.01	0.01	0.1151	0.01	0.01	0.01
mir-653-x	22	TGTTGAAACAATCTCCGTTGAA	1	0	0	0	0	0	1	0.01	0.01	0.01	0.01	0.01	0.1172
mir-9383-y	18	CGCCTTCCACCTGAACCC	1	0	0	0	0	0	1	0.01	0.01	0.01	0.01	0.01	0.1172
mir-9810-y	23	GACGAGCACGCGGCCACTCTACC	1	1	0	0	0	0	0	0.1329	0.01	0.01	0.01	0.01	0.01
mir-1973-y	21	TCTGACCGTGCAAAGGTAGCA	1	0	1	0	0	0	0	0.01	0.1308	0.01	0.01	0.01	0.01
mir-458-y	22	TAGCTCTTTGAATGGTACTGCC	1	1	0	0	0	0	0	0.1329	0.01	0.01	0.01	0.01	0.01
mir-8512-y	18	CGTAGGTCTTCATAGAAC	1	0	0	1	0	0	0	0.01	0.01	0.1151	0.01	0.01	0.01
mir-975-x	19	CACTGCCTACTTCCTGTAC	1	1	0	0	0	0	0	0.1329	0.01	0.01	0.01	0.01	0.01
mir-105-y	22	CCACGGATGTTTGAGCATGTGT	1	1	0	0	0	0	0	0.1329	0.01	0.01	0.01	0.01	0.01
mir-1451-x	22	TCGCACAGGAGCAAGTTACCGC	1	0	0	0	0	0	1	0.01	0.01	0.01	0.01	0.01	0.1172
mir-325-x	19	TAGGTGCTCAGTAAGTGAC	1	0	0	0	1	0	0	0.01	0.01	0.01	0.1106	0.01	0.01
mir-3098-y	18	GATTCTGTTGCCTGCCTT	1	1	0	0	0	0	0	0.1329	0.01	0.01	0.01	0.01	0.01
mir-8928-y	18	CCCCTCAGCGAGCGGCTG	1	0	0	0	0	1	0	0.01	0.01	0.01	0.01	0.1127	0.01
mir-674-y	20	CACAGATCCCATCTCAGATC	1	0	1	0	0	0	0	0.01	0.1308	0.01	0.01	0.01	0.01
mir-6970-x	19	CCGGGCTGGGAGCGGAGAC	1	1	0	0	0	0	0	0.1329	0.01	0.01	0.01	0.01	0.01
mir-7670-x	18	ATTCAGAAGGGCAGACTG	1	0	1	0	0	0	0	0.01	0.1308	0.01	0.01	0.01	0.01
mir-7578-y	18	CTGGTCTGCTGCCTCAGA	1	0	1	0	0	0	0	0.01	0.1308	0.01	0.01	0.01	0.01
mir-1720-y	22	AAGCAACGAGAGGTCGGTCTGA	1	0	0	0	1	0	0	0.01	0.01	0.01	0.1106	0.01	0.01
mir-377-y	22	ATCACACAAAGGCAACTATTGT	1	0	1	0	0	0	0	0.01	0.1308	0.01	0.01	0.01	0.01
mir-7648-y	18	GGGCTGGGCCCGCGCCGC	1	1	0	0	0	0	0	0.1329	0.01	0.01	0.01	0.01	0.01
mir-6746-x	18	CCGGGCGAAGGAGGGGGC	1	1	0	0	0	0	0	0.1329	0.01	0.01	0.01	0.01	0.01
mir-2291-y	18	ACAGTGAGCGGCTGGGGC	1	0	0	0	0	0	1	0.01	0.01	0.01	0.01	0.01	0.1172
mir-8844-y	18	GCCAGGATGAAGGACCTG	1	1	0	0	0	0	0	0.1329	0.01	0.01	0.01	0.01	0.01
mir-4451-y	18	GCTGGGAGAGCTGAGGAC	1	0	0	1	0	0	0	0.01	0.01	0.1151	0.01	0.01	0.01
mir-6524-y	21	ACTCTGAGTAACGTACCTGGT	1	1	0	0	0	0	0	0.1329	0.01	0.01	0.01	0.01	0.01
mir-467-x	19	ACCTGTGAGCATGTATATG	1	0	0	0	0	0	1	0.01	0.01	0.01	0.01	0.01	0.1172
mir-6882-x	19	GGAAGGAGCTGAAGCAGCT	1	1	0	0	0	0	0	0.1329	0.01	0.01	0.01	0.01	0.01
mir-6753-x	18	GGGCAGAGTAAGGCTGAT	1	0	0	1	0	0	0	0.01	0.01	0.1151	0.01	0.01	0.01
mir-1248-x	24	GCCTTCTTGTATAAGCACTGTGCT	1	0	0	0	0	0	1	0.01	0.01	0.01	0.01	0.01	0.1172
mir-1466-x	18	AGGCTGATGCTGGAGGAT	1	0	0	0	0	1	0	0.01	0.01	0.01	0.01	0.1127	0.01
mir-12-x	19	AAGAATGAGGATCCTGCCC	1	1	0	0	0	0	0	0.1329	0.01	0.01	0.01	0.01	0.01
mir-7561-y	18	TTCAGAGTTGAGCTAGCT	1	1	0	0	0	0	0	0.1329	0.01	0.01	0.01	0.01	0.01
mir-9350-y	18	GTCCCTGCACCCCCTCCC	1	0	0	1	0	0	0	0.01	0.01	0.1151	0.01	0.01	0.01
mir-1469-x	20	CGGCGCCGGGCGAGGGCTCC	1	1	0	0	0	0	0	0.1329	0.01	0.01	0.01	0.01	0.01
mir-1758-y	18	CCCAAGCACTAGTCGGGC	1	0	0	1	0	0	0	0.01	0.01	0.1151	0.01	0.01	0.01
mir-6519-y	18	TAGCAGCGGGAACAGCAA	1	1	0	0	0	0	0	0.1329	0.01	0.01	0.01	0.01	0.01
mir-5703-y	20	AGGAGAAGTCGGGAAGGCGG	1	0	1	0	0	0	0	0.01	0.1308	0.01	0.01	0.01	0.01
mir-5106-y	18	ATAGCTCAGTTGGGAGAG	1	0	0	1	0	0	0	0.01	0.01	0.1151	0.01	0.01	0.01
mir-3150-x	18	CCCGAGGATCGCCCCAGC	1	1	0	0	0	0	0	0.1329	0.01	0.01	0.01	0.01	0.01
mir-678-y	18	GGGGCAGGCACTGGAGGT	1	1	0	0	0	0	0	0.1329	0.01	0.01	0.01	0.01	0.01
mir-3607-x	23	GCATATGATGAAGCAAATCAGTA	1	0	0	0	0	0	1	0.01	0.01	0.01	0.01	0.01	0.1172
mir-3791-y	22	TCACCGGGTAGAATTCATCCAG	1	0	0	1	0	0	0	0.01	0.01	0.1151	0.01	0.01	0.01
mir-669-y	19	CACACACACACACACAATT	1	1	0	0	0	0	0	0.1329	0.01	0.01	0.01	0.01	0.01
mir-61-y	21	TGACTAGATCCATACTCATCT	1	0	0	1	0	0	0	0.01	0.01	0.1151	0.01	0.01	0.01
mir-6318-y	18	AGCCTGGCGCTGGGCCTG	1	0	0	0	0	0	1	0.01	0.01	0.01	0.01	0.01	0.1172
mir-6573-x	18	CTTGGAGAAGTGAAGGGC	1	1	0	0	0	0	0	0.1329	0.01	0.01	0.01	0.01	0.01
mir-6816-y	18	CTGAAGGACCTGGACCTG	1	0	0	0	0	0	1	0.01	0.01	0.01	0.01	0.01	0.1172
mir-278-x	20	AAACGGATAAATATTCCACC	1	0	1	0	0	0	0	0.01	0.1308	0.01	0.01	0.01	0.01
mir-1772-y	18	TGTCTGTTCGCTGCCAGC	1	0	0	1	0	0	0	0.01	0.01	0.1151	0.01	0.01	0.01
mir-8119-x	18	GAGTGGAGAGGGAGCGAG	1	1	0	0	0	0	0	0.1329	0.01	0.01	0.01	0.01	0.01
mir-5890-x	18	AGGACTGGGCTGTGGGAG	1	1	0	0	0	0	0	0.1329	0.01	0.01	0.01	0.01	0.01
mir-6892-x	18	GGGAGCGGAGAGGAGGAA	1	0	1	0	0	0	0	0.01	0.1308	0.01	0.01	0.01	0.01
mir-3604-x	22	ACCAATGTGCAGACTACTGTAA	1	0	0	1	0	0	0	0.01	0.01	0.1151	0.01	0.01	0.01
mir-4800-x	20	GGAGTGGACCGAGGAAGGAA	1	0	1	0	0	0	0	0.01	0.1308	0.01	0.01	0.01	0.01
mir-1731-x	18	AGACTGCAGGCCCTGCTG	1	0	0	0	1	0	0	0.01	0.01	0.01	0.1106	0.01	0.01
mir-3692-x	18	TGCTGATCAGTAGTGGAT	1	0	0	1	0	0	0	0.01	0.01	0.1151	0.01	0.01	0.01
mir-7045-x	19	TGGCGGCTGCGGGAGGGGG	1	1	0	0	0	0	0	0.1329	0.01	0.01	0.01	0.01	0.01
mir-985-y	18	ATGTTCCAAGGGTTGGGC	1	0	0	0	0	1	0	0.01	0.01	0.01	0.01	0.1127	0.01
mir-2460-x	18	CTGGAAGCTCTTGAGGCC	1	0	0	0	0	0	1	0.01	0.01	0.01	0.01	0.01	0.1172
mir-7475-x	18	GGCGCCGCCGCCCCCTCC	1	1	0	0	0	0	0	0.1329	0.01	0.01	0.01	0.01	0.01
mir-2332-y	22	TTTAAGGTCTTGGAGATAAAGT	1	0	0	0	1	0	0	0.01	0.01	0.01	0.1106	0.01	0.01
mir-237-x	18	ATAACGCTCTGACTGCTT	1	0	1	0	0	0	0	0.01	0.1308	0.01	0.01	0.01	0.01
mir-1231-y	19	TGCCCTGTCTGTTGTGACC	1	0	0	1	0	0	0	0.01	0.01	0.1151	0.01	0.01	0.01
mir-9571-y	18	AGTTCCTGGGATTGTAGA	1	1	0	0	0	0	0	0.1329	0.01	0.01	0.01	0.01	0.01
mir-2353-y	18	CTGGAGTAGAGAGGACTG	1	0	1	0	0	0	0	0.01	0.1308	0.01	0.01	0.01	0.01
mir-9103-y	18	CCCAAGTCTCTTCTGTCT	1	0	0	1	0	0	0	0.01	0.01	0.1151	0.01	0.01	0.01
mir-3102-y	20	TACTCTCTGACCCAGCCAGA	1	1	0	0	0	0	0	0.1329	0.01	0.01	0.01	0.01	0.01
mir-3665-x	18	GCAGCAGGTGAGGGGCTG	1	1	0	0	0	0	0	0.1329	0.01	0.01	0.01	0.01	0.01
mir-9887-x	18	ACGGCTGGGAAGGGGGGA	1	0	0	1	0	0	0	0.01	0.01	0.1151	0.01	0.01	0.01
mir-7050-y	20	CTCAGCCTCTGTCTCCCCAG	1	0	1	0	0	0	0	0.01	0.1308	0.01	0.01	0.01	0.01
mir-7893-y	19	ACAATGATCTGGAAGCAAT	1	1	0	0	0	0	0	0.1329	0.01	0.01	0.01	0.01	0.01
mir-8834-y	18	CTACCGGGCCTGTAGGCT	1	0	0	0	0	0	1	0.01	0.01	0.01	0.01	0.01	0.1172
mir-5701-x	19	TTATTGTCATGTTCTGATT	1	0	1	0	0	0	0	0.01	0.1308	0.01	0.01	0.01	0.01
mir-1633-x	18	CTGCTCAGCTCGCGGTCT	1	0	0	1	0	0	0	0.01	0.01	0.1151	0.01	0.01	0.01
mir-11-y	21	CATCACAGGCAGAGTTCTAGT	1	0	0	1	0	0	0	0.01	0.01	0.1151	0.01	0.01	0.01
mir-1335-y	18	GTCTGAGGAGGGCTCCCT	1	0	1	0	0	0	0	0.01	0.1308	0.01	0.01	0.01	0.01
mir-7371-x	18	ATGTGTACCGGATGCTCC	1	0	1	0	0	0	0	0.01	0.1308	0.01	0.01	0.01	0.01
mir-9254-y	18	ACCACCAGATGCTGACTG	1	0	0	1	0	0	0	0.01	0.01	0.1151	0.01	0.01	0.01
novel-m0006-3p	22	ACCACCGACCGTTGACTGTACC	1130	220	464	185	65	87	109	29.2398	60.6967	21.2904	7.1896	9.8013	12.7749
novel-m0025-5p	24	TGAGGTAGTAGGTTGTATAGTTTA	469	63	99	56	68	63	120	8.3732	12.9504	6.4447	7.5214	7.0975	14.0641
novel-m0122-3p	21	GGAGTATTGTTTCTGCTGCCC	459	56	101	55	70	57	120	7.4429	13.212	6.3296	7.7426	6.4215	14.0641
novel-m0053-3p	22	GCCTGCTGGGGTGGAACCTGGT	401	70	61	69	57	57	87	9.3036	7.9795	7.9407	6.3047	6.4215	10.1965
novel-m0128-5p	22	CTGTTTGCAGAGGAAACTGAGA	388	90	59	90	51	27	71	11.9618	7.7179	10.3575	5.641	3.0418	8.3213
novel-m0006-5p	22	ACATTCAACGCTGTCGGTGAGT	368	222	36	14	23	4	69	29.5057	4.7092	1.6112	2.544	0.4506	8.0869
novel-m0122-5p	23	TAGCAGCGGGAACAGTACTGCAG	364	98	50	77	38	24	77	13.025	6.5406	8.8614	4.2031	2.7038	9.0245
novel-m0038-5p	21	TGAGACCTCCGGGTTCTGAGC	330	75	55	69	50	33	48	9.9681	7.1947	7.9407	5.5304	3.7177	5.6256
novel-m0014-5p	22	TGCCAAGCCCACGTTCAAAGGC	311	41	70	54	37	28	81	5.4492	9.1568	6.2145	4.0925	3.1544	9.4933
novel-m0073-3p	23	ATTGTTCTCCAACCTGGCTCTTT	213	33	32	34	32	42	40	4.386	4.186	3.9128	3.5395	4.7316	4.688
novel-m0087-5p	22	TCGGGCCCCACGTTGGGCGCCA	192	45	47	27	29	14	30	5.9809	6.1482	3.1072	3.2076	1.5772	3.516
novel-m0126-5p	23	GAGCTGTGATGACTTCGATTGCA	188	41	42	47	13	18	27	5.4492	5.4941	5.4089	1.4379	2.0278	3.1644
novel-m0073-5p	21	TAGCCAGTTGGGGAAGAATGC	175	58	21	23	26	23	24	7.7087	2.747	2.6469	2.8758	2.5911	2.8128
novel-m0024-3p	21	ACGGGTTAGGCTCTTGGGAGC	171	39	24	40	21	18	29	5.1834	3.1395	4.6033	2.3228	2.0278	3.3988
novel-m0055-3p	23	AATCATACAAGGACAATTTCTTT	168	14	49	19	23	21	42	1.8607	6.4098	2.1866	2.544	2.3658	4.9224
novel-m0070-5p	21	TAGCCAGTTGGGGAAGAATGC	161	55	20	19	24	23	20	7.31	2.6162	2.1866	2.6546	2.5911	2.344
novel-m0057-3p	22	ACGCACAGCACCTCACTGAGCT	151	44	21	17	24	23	22	5.848	2.747	1.9564	2.6546	2.5911	2.5784
novel-m0092-5p	23	ATCCCCAGATACAATGGACAATA	145	29	33	19	20	20	24	3.8543	4.3168	2.1866	2.2122	2.2532	2.8128
novel-m0127-3p	20	ATTGGCACGTCTTGGAATGC	144	32	29	21	17	24	21	4.2531	3.7935	2.4167	1.8803	2.7038	2.4612
novel-m0044-3p	22	ATCATGTATGATACTGCAAACA	131	20	27	18	19	12	35	2.6582	3.5319	2.0715	2.1016	1.3519	4.102
novel-m0047-5p	22	GCGGCCCGCGGGCTCGGATGCT	129	16	23	20	19	18	33	2.1265	3.0087	2.3017	2.1016	2.0278	3.8676
novel-m0026-3p	22	CACATGGAGTTGCTGTTACAAT	128	19	20	18	23	15	33	2.5253	2.6162	2.0715	2.544	1.6899	3.8676
novel-m0020-3p	23	TTTCCTCATATTCATTCAGGAGT	114	16	16	24	17	10	31	2.1265	2.093	2.762	1.8803	1.1266	3.6332
novel-m0119-3p	24	TACAGTACTGTGATAACTGAAGAA	111	22	21	16	22	4	26	2.924	2.747	1.8413	2.4334	0.4506	3.0472
novel-m0104-5p	21	ATGTCCGCGGGTTCCCTATCC	110	14	15	19	18	16	28	1.8607	1.9622	2.1866	1.991	1.8025	3.2816
novel-m0111-3p	23	CTCTGCCCGCTCTCTGTCTTACA	107	23	22	16	21	9	16	3.0569	2.8779	1.8413	2.3228	1.0139	1.8752
novel-m0109-5p	22	TCTGGTGCTTAGACTCTGTGCT	105	21	21	13	16	10	24	2.7911	2.747	1.4961	1.7697	1.1266	2.8128
novel-m0035-5p	23	GATGAGGCTCAGCGAGCCCTGGT	104	15	20	13	16	14	26	1.9936	2.6162	1.4961	1.7697	1.5772	3.0472
novel-m0128-3p	23	TCAGTCTCATCTGCAAAGAAGTA	99	16	21	19	12	8	23	2.1265	2.747	2.1866	1.3273	0.9013	2.6956
novel-m0075-5p	22	TGTAGTTTCCTTTACTCATAGA	99	48	13	15	10	1	12	6.3796	1.7006	1.7262	1.1061	0.1127	1.4064
novel-m0085-5p	22	TGTAGTTTCCTTTACTCATAGA	99	48	13	15	10	1	12	6.3796	1.7006	1.7262	1.1061	0.1127	1.4064
novel-m0001-5p	23	CCCAGGGATGTAGCTCCTAGTGC	97	14	18	17	13	9	26	1.8607	2.3546	1.9564	1.4379	1.0139	3.0472
novel-m0054-3p	22	GTATGTGGGACGGTAAACCGCT	96	40	20	9	12	5	10	5.3163	2.6162	1.0357	1.3273	0.5633	1.172
novel-m0126-3p	24	GTCCTCTAAGAAGTTCTGAGCTTG	91	7	14	21	12	12	25	0.9304	1.8314	2.4167	1.3273	1.3519	2.93
novel-m0102-5p	24	CCTCACTGATGAGCAGCTTCTGAC	90	20	19	16	9	9	17	2.6582	2.4854	1.8413	0.9955	1.0139	1.9924
novel-m0106-3p	21	AAACATGGTTCCGTCAAGCAC	86	15	16	8	10	14	23	1.9936	2.093	0.9207	1.1061	1.5772	2.6956
novel-m0101-5p	23	ATTCAAGTAATCCAGGATAGGCT	81	5	20	15	9	13	19	0.6645	2.6162	1.7262	0.9955	1.4646	2.2268
novel-m0094-5p	17	TAGCACAAGTGATGAAC	78	23	13	11	14	10	7	3.0569	1.7006	1.2659	1.5485	1.1266	0.8204
novel-m0036-5p	21	AGCTGGTGTTGTGAATCAGGC	76	11	30	6	9	10	10	1.462	3.9244	0.6905	0.9955	1.1266	1.172
novel-m0061-5p	21	AGCTGGTGTTGTGAATCAGGC	76	11	30	6	9	10	10	1.462	3.9244	0.6905	0.9955	1.1266	1.172
novel-m0120-3p	21	CAATTTAGTGTGTGTGATATT	74	11	20	19	9	7	8	1.462	2.6162	2.1866	0.9955	0.7886	0.9376
novel-m0044-5p	21	TTTGCAGTAACAGGTGTGAAC	73	22	12	9	5	11	14	2.924	1.5697	1.0357	0.553	1.2392	1.6408
novel-m0086-5p	22	TTCTCCATTGGATATAATAGTC	72	11	20	13	11	5	12	1.462	2.6162	1.4961	1.2167	0.5633	1.4064
novel-m0054-5p	20	TGGTTTACCGTCCCACATAC	64	10	16	8	9	8	13	1.3291	2.093	0.9207	0.9955	0.9013	1.5236
novel-m0068-3p	20	CAGGTCCCTGTTCGGGCGCC	55	5	12	7	9	9	13	0.6645	1.5697	0.8056	0.9955	1.0139	1.5236
novel-m0117-5p	21	GGCAAGATGCTGGCATAGCTG	55	12	6	21	5	6	5	1.5949	0.7849	2.4167	0.553	0.6759	0.586
novel-m0050-5p	23	GAGAGATCAGAGGCGCAGAGTGC	51	13	6	9	9	8	6	1.7278	0.7849	1.0357	0.9955	0.9013	0.7032
novel-m0070-3p	22	CTTGTTCTCCAACCTGGCTCTT	50	17	9	11	3	6	4	2.2594	1.1773	1.2659	0.3318	0.6759	0.4688
novel-m0084-3p	21	GTCTGGTGGGAAGGAAGGGAC	49	10	12	7	5	2	13	1.3291	1.5697	0.8056	0.553	0.2253	1.5236
novel-m0029-3p	22	CAGCACTGTCCGGTAAGATGTC	48	9	15	5	9	3	7	1.1962	1.9622	0.5754	0.9955	0.338	0.8204
novel-m0063-5p	23	GTAGGGACCTCTCATGTCTGTGC	46	7	12	7	7	4	9	0.9304	1.5697	0.8056	0.7743	0.4506	1.0548
novel-m0052-3p	21	TGAGTGTGTGTGTGTGAGTGA	39	6	7	0	4	1	21	0.7975	0.9157	0.01	0.4424	0.1127	2.4612
novel-m0013-5p	21	TGAGTGTGTGTGTGTGAGTGA	39	6	7	0	4	1	21	0.7975	0.9157	0.01	0.4424	0.1127	2.4612
novel-m0072-3p	23	TTGACTAACTTGTGGCTCATCCT	36	2	5	7	5	4	13	0.2658	0.6541	0.8056	0.553	0.4506	1.5236
novel-m0101-3p	21	CCTATTCTTGATTACTTGTTT	35	9	12	6	5	1	2	1.1962	1.5697	0.6905	0.553	0.1127	0.2344
novel-m0021-3p	23	TCCCAGGACACACCAAACCCACC	35	16	7	4	3	2	3	2.1265	0.9157	0.4603	0.3318	0.2253	0.3516
novel-m0024-5p	22	CCCTGAGACCCTAACTTGTGAT	35	15	4	3	4	4	5	1.9936	0.5232	0.3452	0.4424	0.4506	0.586
novel-m0105-3p	24	TCGGCAACAAGAAACTGCCTGAGT	34	13	4	6	1	4	6	1.7278	0.5232	0.6905	0.1106	0.4506	0.7032
novel-m0058-3p	23	TCGCAACACAGTTCCAACCGAGA	32	5	18	3	3	0	3	0.6645	2.3546	0.3452	0.3318	0.01	0.3516
novel-m0028-5p	20	ACTGGACTTGGAGTCAGAAA	31	3	7	3	4	4	10	0.3987	0.9157	0.3452	0.4424	0.4506	1.172
novel-m0114-5p	22	TTGCCTCCCGGAGGGCTGGAGC	31	7	10	4	2	3	5	0.9304	1.3081	0.4603	0.2212	0.338	0.586
novel-m0066-5p	22	GAACGAAATCCAAGCGCAGCTG	30	5	7	3	6	2	7	0.6645	0.9157	0.3452	0.6637	0.2253	0.8204
novel-m0037-3p	22	TCAGCACCATCCTTCCCTGGCA	26	4	9	5	2	2	4	0.5316	1.1773	0.5754	0.2212	0.2253	0.4688
novel-m0003-3p	20	CCCAAATGAACTTGTTGGCC	25	2	4	4	5	6	4	0.2658	0.5232	0.4603	0.553	0.6759	0.4688
novel-m0079-3p	20	CCCAAATGAACTTGTTGGCC	25	2	4	4	5	6	4	0.2658	0.5232	0.4603	0.553	0.6759	0.4688
novel-m0125-3p	20	CCCAAATGAACTTGTTGGCC	25	2	4	4	5	6	4	0.2658	0.5232	0.4603	0.553	0.6759	0.4688
novel-m0081-3p	21	TGGCACCAGCACTGGCGGTGG	25	12	3	4	2	0	4	1.5949	0.3924	0.4603	0.2212	0.01	0.4688
novel-m0002-3p	20	CCCAAATGAACTTGTTGGCC	25	2	4	4	5	6	4	0.2658	0.5232	0.4603	0.553	0.6759	0.4688
novel-m0117-3p	22	TGCTATGCCAACATATTGCCAT	24	3	2	6	3	4	6	0.3987	0.2616	0.6905	0.3318	0.4506	0.7032
novel-m0045-5p	23	ATCTGAATCAGTCTATGTTGACT	24	3	2	7	8	3	1	0.3987	0.2616	0.8056	0.8849	0.338	0.1172
novel-m0103-3p	22	TGTAGGGATGGAAGCCATGAAA	23	4	1	6	4	3	5	0.5316	0.1308	0.6905	0.4424	0.338	0.586
novel-m0007-5p	22	CCCGCGGAGGGACTCGAGAGAA	23	8	6	4	0	1	4	1.0633	0.7849	0.4603	0.01	0.1127	0.4688
novel-m0088-3p	22	TCTGATCCCTGTCCACTCGCAG	23	3	6	3	5	3	3	0.3987	0.7849	0.3452	0.553	0.338	0.3516
novel-m0105-5p	22	AGGTAGTTTCATGTTGTTGGGA	22	7	3	3	2	3	4	0.9304	0.3924	0.3452	0.2212	0.338	0.4688
novel-m0085-3p	23	TGGGAAAGAACTACAAGACATAG	22	12	2	2	0	0	6	1.5949	0.2616	0.2302	0.01	0.01	0.7032
novel-m0075-3p	23	TGGGAAAGAACTACAAGACATAG	22	12	2	2	0	0	6	1.5949	0.2616	0.2302	0.01	0.01	0.7032
novel-m0031-5p	22	TAAGTTCATTCGGAGTTGTCCA	21	4	9	4	3	1	0	0.5316	1.1773	0.4603	0.3318	0.1127	0.01
novel-m0016-3p	20	GCCCTGTCCTCCAGGAGCTC	21	4	3	3	3	3	5	0.5316	0.3924	0.3452	0.3318	0.338	0.586
novel-m0067-5p	21	AGATCTGTCCTGAAACCAGCA	20	0	4	3	5	3	5	0.01	0.5232	0.3452	0.553	0.338	0.586
novel-m0080-5p	21	TAGAGAAGCACTGGGGGAAAG	20	6	2	3	1	1	7	0.7975	0.2616	0.3452	0.1106	0.1127	0.8204
novel-m0071-5p	21	AGATCTGTCCTGAAACCAGCA	20	0	4	3	5	3	5	0.01	0.5232	0.3452	0.553	0.338	0.586
novel-m0060-3p	21	TCACTGGGCATCCTCTGCTTT	19	10	2	6	1	0	0	1.3291	0.2616	0.6905	0.1106	0.01	0.01
novel-m0034-3p	22	TTTCTTTGAGCTTCTTTCTTTC	18	9	1	2	2	2	2	1.1962	0.1308	0.2302	0.2212	0.2253	0.2344
novel-m0059-3p	23	TTGGACACTTCAGTACTGCTACA	18	5	5	3	3	1	1	0.6645	0.6541	0.3452	0.3318	0.1127	0.1172
novel-m0076-5p	22	CCCTGCTGGCGACCACCTGACT	17	1	12	2	0	1	1	0.1329	1.5697	0.2302	0.01	0.1127	0.1172
novel-m0008-3p	23	TGCTCTACAGCGCCTTGTCCATG	17	4	2	2	2	3	4	0.5316	0.2616	0.2302	0.2212	0.338	0.4688
novel-m0046-3p	22	AATGATGGAGGCACACGGCTCA	17	8	3	0	3	3	0	1.0633	0.3924	0.01	0.3318	0.338	0.01
novel-m0012-5p	20	TGAAAGGTTCATTTGGGTTT	17	4	1	7	2	2	1	0.5316	0.1308	0.8056	0.2212	0.2253	0.1172
novel-m0010-5p	22	TTCCGGTCGCTGTGCTCTCGCC	17	3	2	5	2	2	3	0.3987	0.2616	0.5754	0.2212	0.2253	0.3516
novel-m0106-5p	25	TTGTGCTTGATCTAACCATGTGGTT	17	0	0	0	17	0	0	0.01	0.01	0.01	1.8803	0.01	0.01
novel-m0121-5p	22	TGTTTGACATGAGAGCTTCCAG	17	2	2	6	0	4	3	0.2658	0.2616	0.6905	0.01	0.4506	0.3516
novel-m0127-5p	20	CATTCCAAGGCTTGCCATTC	16	2	4	3	2	2	3	0.2658	0.5232	0.3452	0.2212	0.2253	0.3516
novel-m0107-3p	24	TTATCTCTCTGTTCTAGGAAAGGA	16	2	4	1	2	2	5	0.2658	0.5232	0.1151	0.2212	0.2253	0.586
novel-m0074-3p	23	AAACTTGAATGAACTTTCTGGCA	16	4	5	2	1	1	3	0.5316	0.6541	0.2302	0.1106	0.1127	0.3516
novel-m0124-5p	22	TCTGGAGGGGCAGGAGGAGAAG	16	1	2	5	0	4	4	0.1329	0.2616	0.5754	0.01	0.4506	0.4688
novel-m0011-5p	22	ACTTTCCCGGGACTTGGAGCGC	15	4	3	3	1	0	4	0.5316	0.3924	0.3452	0.1106	0.01	0.4688
novel-m0099-5p	23	GCTGGTTTCATATGGTGGTTTAG	15	2	3	5	0	0	5	0.2658	0.3924	0.5754	0.01	0.01	0.586
novel-m0043-3p	23	TCTCATCTGTTCTTCCTTCCACC	15	0	8	3	1	0	3	0.01	1.0465	0.3452	0.1106	0.01	0.3516
novel-m0032-5p	21	TTCTTGACTGCTCACCTGGGC	15	2	3	2	2	3	3	0.2658	0.3924	0.2302	0.2212	0.338	0.3516
novel-m0100-3p	22	CCTCGTCCTGCTTTCCCCACAG	14	0	0	0	0	14	0	0.01	0.01	0.01	0.01	1.5772	0.01
novel-m0042-3p	24	TGACTCTCTGTTCCTTGGCCCCCA	14	0	3	4	4	2	1	0.01	0.3924	0.4603	0.4424	0.2253	0.1172
novel-m0098-3p	24	TTCCTAGGCAGGTTGATAAGTCTG	14	2	3	1	2	3	3	0.2658	0.3924	0.1151	0.2212	0.338	0.3516
novel-m0123-3p	22	TTCGTTTACTCCCTAGCCTACA	13	3	5	2	1	1	1	0.3987	0.6541	0.2302	0.1106	0.1127	0.1172
novel-m0005-3p	22	CTGGGGCACTCTTGAGGGCAGT	12	0	3	1	3	4	1	0.01	0.3924	0.1151	0.3318	0.4506	0.1172
novel-m0091-5p	21	GAAATGGAGTGCTTGAGAACT	12	2	10	0	0	0	0	0.2658	1.3081	0.01	0.01	0.01	0.01
novel-m0090-3p	20	TTGCTGTATGAATAGCAGTT	12	4	3	1	2	0	2	0.5316	0.3924	0.1151	0.2212	0.01	0.2344
novel-m0089-3p	22	TCATCCCCGCCACAGACTCTGC	11	2	1	1	2	1	4	0.2658	0.1308	0.1151	0.2212	0.1127	0.4688
novel-m0025-3p	22	CTGTACAGCCTCCTAGCTTTCC	11	0	9	0	0	1	1	0.01	1.1773	0.01	0.01	0.1127	0.1172
novel-m0049-5p	24	TTCTCATTGGCCTCACGTCCTGTC	10	1	2	1	0	3	3	0.1329	0.2616	0.1151	0.01	0.338	0.3516
novel-m0096-5p	21	CTGATGCTCTGTGCAGGGCCC	10	3	2	3	1	0	1	0.3987	0.2616	0.3452	0.1106	0.01	0.1172
novel-m0004-3p	22	AGAGGCCAAAGCAAACGACTGT	10	0	8	2	0	0	0	0.01	1.0465	0.2302	0.01	0.01	0.01
novel-m0009-3p	22	AGAGGCCAAAGCAAACGACTGT	10	0	8	2	0	0	0	0.01	1.0465	0.2302	0.01	0.01	0.01
novel-m0115-5p	22	GGGCCCACGTGATTTCCCCTGG	9	0	2	4	3	0	0	0.01	0.2616	0.4603	0.3318	0.01	0.01
novel-m0112-5p	22	TAGAGAAAGAGGGAAAGATACT	9	1	1	1	1	1	4	0.1329	0.1308	0.1151	0.1106	0.1127	0.4688
novel-m0017-5p	23	GCCCCTGCATTCGAAAGTGATCG	9	5	1	1	2	0	0	0.6645	0.1308	0.1151	0.2212	0.01	0.01
novel-m0064-5p	23	CCTGCAGAACTCATTCTCTGGGA	9	0	0	0	9	0	0	0.01	0.01	0.01	0.9955	0.01	0.01
novel-m0019-5p	22	GGGCCCACGTGATTTCCCCTGG	9	0	2	4	3	0	0	0.01	0.2616	0.4603	0.3318	0.01	0.01
novel-m0056-3p	22	TGTCACTCGGCCCACTACCCAA	9	0	1	0	3	2	3	0.01	0.1308	0.01	0.3318	0.2253	0.3516
novel-m0033-3p	23	GTCTTAATTAGCTCTATCTGATG	8	0	8	0	0	0	0	0.01	1.0465	0.01	0.01	0.01	0.01
novel-m0113-5p	22	TAGGGGGAGCGGTTGGAGGACT	8	6	2	0	0	0	0	0.7975	0.2616	0.01	0.01	0.01	0.01
novel-m0051-5p	22	AACAGCGTGGATTTCAGTTGGC	8	0	3	1	1	2	1	0.01	0.3924	0.1151	0.1106	0.2253	0.1172
novel-m0048-3p	21	TGTACTCTGGGACTCGGGTGT	8	1	6	0	1	0	0	0.1329	0.7849	0.01	0.1106	0.01	0.01
novel-m0065-3p	23	TCCCCCTGATCGGCCTTCCTTAC	8	1	1	2	0	1	3	0.1329	0.1308	0.2302	0.01	0.1127	0.3516
novel-m0082-3p	22	ATGAACTTTCTGGCCAACCCGG	8	3	1	0	2	0	2	0.3987	0.1308	0.01	0.2212	0.01	0.2344
novel-m0039-5p	22	ACTGAGAGGGCAAGGACAATGC	7	1	2	1	2	0	1	0.1329	0.2616	0.1151	0.2212	0.01	0.1172
novel-m0015-5p	23	TAGCCAAGGAGATTGATGGAACC	7	2	2	1	2	0	0	0.2658	0.2616	0.1151	0.2212	0.01	0.01
novel-m0030-3p	22	TTAGCCCTGACCGGTCGCTGGG	7	0	3	2	2	0	0	0.01	0.3924	0.2302	0.2212	0.01	0.01
novel-m0023-3p	23	TTCTCCCCTTCCTCTCTGCCCAG	7	4	0	0	0	1	2	0.5316	0.01	0.01	0.01	0.1127	0.2344
novel-m0095-3p	23	CTGGCTGCTCTGGGGAACTCAGA	7	1	2	0	2	0	2	0.1329	0.2616	0.01	0.2212	0.01	0.2344
novel-m0040-3p	21	TCTCTGTCTTCAATCCTGTAG	7	1	1	2	1	1	1	0.1329	0.1308	0.2302	0.1106	0.1127	0.1172
novel-m0097-3p	23	TAGTCTGTGTATGTGGCTTCTCT	7	0	5	0	1	0	1	0.01	0.6541	0.01	0.1106	0.01	0.1172
novel-m0055-5p	22	GGAGAAATTATCCTTGGTGTGT	7	1	2	1	0	1	2	0.1329	0.2616	0.1151	0.01	0.1127	0.2344
novel-m0093-3p	24	TCTGACCACCTGTCTCTCCGCACA	7	1	3	2	0	0	1	0.1329	0.3924	0.2302	0.01	0.01	0.1172
novel-m0018-3p	22	CAAGGTCCGCTGTGAACACGGA	6	2	1	0	1	2	0	0.2658	0.1308	0.01	0.1106	0.2253	0.01
novel-m0110-3p	23	TCAAGTGATGGAGAAGATGACCT	6	2	0	2	1	1	0	0.2658	0.01	0.2302	0.1106	0.1127	0.01
novel-m0062-5p	21	TATGACAGTGACCCCCTTTGA	6	0	1	0	0	1	4	0.01	0.1308	0.01	0.01	0.1127	0.4688
novel-m0118-3p	22	CAAGGTCCGCTGTGAACACGGA	6	2	1	0	1	2	0	0.2658	0.1308	0.01	0.1106	0.2253	0.01
novel-m0078-3p	21	GCCTGGAGTGCGTCGTGCTGG	6	2	2	1	1	0	0	0.2658	0.2616	0.1151	0.1106	0.01	0.01
novel-m0083-3p	22	AAACCTGAGTGAACTTTCTAGC	6	1	1	1	0	2	1	0.1329	0.1308	0.1151	0.01	0.2253	0.1172
novel-m0041-5p	20	GAGACTCGGTAGAAGTAACG	6	3	0	1	1	0	1	0.3987	0.01	0.1151	0.1106	0.01	0.1172
novel-m0022-3p	24	TGACCATGAAGATCGGGAGAGTCA	6	3	0	2	0	0	1	0.3987	0.01	0.2302	0.01	0.01	0.1172
novel-m0077-3p	23	TTCACCCCAGGCTTCGTCTGCAG	6	3	1	1	0	1	0	0.3987	0.1308	0.1151	0.01	0.1127	0.01
novel-m0069-5p	22	TCTCTATTGTAGACCCACTTCT	6	0	3	0	0	2	1	0.01	0.3924	0.01	0.01	0.2253	0.1172
novel-m0027-5p	21	TGTGGAGCTGAATTTATTTCA	6	3	0	1	1	1	0	0.3987	0.01	0.1151	0.1106	0.1127	0.01
novel-m0108-5p	24	GCCAGTGCTACTCTGTATCCAGAC	6	2	1	1	0	0	2	0.2658	0.1308	0.1151	0.01	0.01	0.2344
novel-m0094-3p	20	TATATTTCAATGTGCTGATG	6	0	2	0	0	3	1	0.01	0.2616	0.01	0.01	0.338	0.1172
novel-m0116-5p	22	ATAGAAACATGGAAGATTGTCA	6	3	1	1	0	1	0	0.3987	0.1308	0.1151	0.01	0.1127	0.01
