# Supplementary material for: Whole Transcriptome Analysis: Implication to Estrous Cycle Regulation
Source: Biology (Basel). 2021 May 25;10(6):464. doi: 10.3390/biology10060464 (PMC8225199; doi:10.3390/biology10060464)
Supplement: Supplementary file 1 [file biology-10-00464-s001.zip › biology-1199286-supplementary materials/Table S6.xls]

## Sheet: Sheet1
ID	DS.1	DS.2	DS.3	ES.1	ES.2	ES.3	control_mean	treatment_mean	log2_FC(treatment_mean/control_mean)	Pvalue
chi-let-7a-3p	42.1319	32.1797	33.9495	19.2459	9.3506	21.3306	36.087	16.6424	-1.11662	0.038335
chi-let-7c-3p	10.8985	6.933	7.4804	4.3137	2.3658	3.7504	8.4373	3.47663	-1.27909	0.0172835
chi-miR-107-3p	578.151	553.073	482.428	257.386	242.666	298.862	537.884	266.305	-1.01422	0.00103625
chi-miR-1185-3p	10.2339	12.4271	6.7899	1.2167	1.3519	0.7032	9.81697	1.0906	-3.17016	0.00122021
chi-miR-1185-5p	14.2212	17.5288	13.4647	7.8532	4.1684	7.3837	15.0716	6.46843	-1.22034	0.0156038
chi-miR-1197-3p	9.7023	8.8952	5.1787	1.3273	0.6759	0.4688	7.9254	0.824	-3.26577	0.0030504
chi-miR-125a-3p	18.0755	12.8196	14.0401	8.185	6.9848	5.1568	14.9784	6.77553	-1.14448	0.00927135
chi-miR-127-3p	12.6263	9.6801	10.3575	4.4243	3.7177	5.9772	10.888	4.7064	-1.21004	0.00598746
chi-miR-127-5p	22.8602	23.1537	18.1831	10.0654	5.0696	10.3137	21.399	8.4829	-1.33491	0.0169129
chi-miR-1271-3p	1.3291	0.9157	0.6905	0.4424	0.2253	0.2344	0.978433	0.3007	-1.70215	0.0145364
chi-miR-128-3p	878.79	694.611	613.278	412.238	268.127	340.469	728.893	340.278	-1.09899	0.00934417
chi-miR-1307-5p	50.9039	30.2175	34.64	17.6974	21.5177	15.3533	38.5871	18.1895	-1.08502	0.0161638
chi-miR-130b-3p	158.028	180.259	154.787	70.4576	60.6101	42.3095	164.358	57.7924	-1.50789	0.00256306
chi-miR-130b-5p	71.106	62.1356	49.9461	34.0674	30.3051	16.7597	61.0626	27.0441	-1.17498	0.0249059
chi-miR-154a-3p	1.7278	1.8314	0.9207	0.4424	0.2253	0.2344	1.4933	0.3007	-2.31211	0.00658603
chi-miR-154b-5p	21.6641	14.6509	17.2625	7.632	7.9987	6.2116	17.8592	7.28077	-1.2945	0.00292847
chi-miR-15b-3p	6.3796	3.9244	3.2223	1.2167	1.5772	0.4688	4.50877	1.08757	-2.05163	0.023587
chi-miR-17-3p	24.721	30.2175	22.211	11.2821	7.9987	9.2589	25.7165	9.51323	-1.43469	0.00176932
chi-miR-188-3p	4.7847	6.6714	7.2502	2.3228	1.3519	4.102	6.23543	2.59223	-1.26629	0.0491418
chi-miR-188-5p	29.6386	30.8716	28.7708	12.4988	8.3367	17.3457	29.7603	12.7271	-1.22549	0.013759
chi-miR-18a-3p	8.3732	13.9969	11.8536	6.1941	4.8443	5.1568	11.4079	5.3984	-1.07943	0.0122065
chi-miR-18a-5p	24.8539	33.4878	24.858	12.72	10.2519	12.8921	27.7332	11.9547	-1.21404	0.00251746
chi-miR-193a	10.8985	5.2325	4.143	2.4334	2.2532	2.344	6.758	2.34353	-1.52791	0.0293549
chi-miR-195-5p	1754.66	1523.83	1491.36	844.385	698.031	652.926	1589.95	731.781	-1.1195	0.00108103
chi-miR-202-3p	61.0049	34.2727	46.8388	18.6928	19.1519	8.0869	47.3721	15.3105	-1.62951	0.0233778
chi-miR-202-5p	863.771	1774.33	1027	359.699	129.557	127.514	1221.7	205.59	-2.57105	0.0101695
chi-miR-21-3p	98.7509	255.345	214.745	31.9659	23.5456	53.7952	189.614	36.4356	-2.37964	0.012566
chi-miR-22-5p	24.8539	18.052	33.6043	12.2775	10.9279	9.4933	25.5034	10.8996	-1.22642	0.0132459
chi-miR-223-3p	35.0878	99.417	115.198	11.9457	9.0127	7.3837	83.2343	9.44737	-3.13919	0.00653038
chi-miR-2318	1.7278	10.2033	4.9486	0.6637	1.2392	0.9376	5.62657	0.946833	-2.57107	0.044773
chi-miR-2335	0.1329	0.3924	0.1151	0.01	0.01	0.01	0.213467	0.01	-4.41594	0.00169798
chi-miR-29b-5p	2.5253	3.0087	2.3017	1.6591	1.0139	1.172	2.6119	1.28167	-1.02708	0.0118203
chi-miR-301b	30.436	52.4556	34.64	20.4626	12.7304	8.9073	39.1772	14.0334	-1.48115	0.0222409
chi-miR-323a-3p	5.0505	2.3546	3.1072	1.2167	0.6759	1.4064	3.5041	1.09967	-1.67198	0.0217177
chi-miR-323b	12.8921	8.372	7.7106	2.4334	2.0278	1.0548	9.65823	1.83867	-2.3931	0.00485173
chi-miR-324-3p	12.2276	9.1568	7.9407	4.8668	4.7316	3.0472	9.77503	4.2152	-1.2135	0.0128468
chi-miR-324-5p	15.2845	17.0055	15.9966	11.1715	5.2949	5.1568	16.0955	7.20773	-1.15904	0.0269984
chi-miR-330-3p	9.7023	13.4736	14.3854	5.4198	5.1823	7.0321	12.5204	5.87807	-1.09087	0.00828679
chi-miR-33a-3p	1.462	1.8314	1.1508	0.4424	0.9013	0.4688	1.4814	0.604167	-1.29394	0.0242451
chi-miR-33a-5p	26.8475	29.9559	18.2982	10.3972	10.0266	4.9224	25.0339	8.44873	-1.56707	0.017297
chi-miR-33b-5p	41.3345	28.7786	21.5205	13.273	12.843	6.0944	30.5445	10.7368	-1.50835	0.0279432
chi-miR-345-5p	5.7151	5.4941	5.7542	2.4334	2.0278	3.1644	5.65447	2.54187	-1.1535	0.00328267
chi-miR-34a	39.8725	100.333	64.9069	15.3746	17.8	37.8559	68.3707	23.6768	-1.5299	0.0497104
chi-miR-34b-3p	1.5949	1.0465	0.9207	0.553	0.2253	0.4688	1.18737	0.4157	-1.51415	0.0276561
chi-miR-34b-5p	1.5949	1.0465	1.1508	0.2212	0.1127	0.4688	1.26407	0.267567	-2.2401	0.0168778
chi-miR-362-3p	16.8794	15.1742	18.8736	8.5169	5.6329	8.7901	16.9757	7.64663	-1.15058	0.00655069
chi-miR-369-3p	122.143	99.1554	81.9392	47.1192	27.6013	50.2792	101.079	41.6666	-1.27852	0.0151105
chi-miR-369-5p	36.0182	29.4327	26.8144	13.8261	12.2798	19.1037	30.7551	15.0699	-1.02916	0.0102298
chi-miR-376c-3p	36.9485	37.6738	30.9574	14.8215	9.576	19.3381	35.1932	14.5785	-1.27145	0.0127913
chi-miR-378-3p	1191.66	1351.81	973.488	501.942	502.118	538.421	1172.32	514.16	-1.18907	0.00115706
chi-miR-379-3p	47.1825	34.9268	32.4534	18.1398	12.1671	16.0565	38.1876	15.4545	-1.30508	0.0053316
chi-miR-380-3p	318.714	172.148	175.272	99.6583	51.8228	76.6494	222.045	76.0435	-1.54595	0.0186047
chi-miR-381	23.6577	21.9764	18.1831	4.6456	4.5063	5.9772	21.2724	5.04303	-2.07662	0.000266266
chi-miR-382-3p	7.0441	4.7092	4.8335	2.6546	1.8025	2.1096	5.52893	2.1889	-1.3368	0.00584129
chi-miR-3958-3p	350.081	316.303	273.553	186.375	103.758	135.601	313.312	141.912	-1.14261	0.0113555
chi-miR-3959-3p	14.6199	11.6423	15.4211	5.8623	7.6608	3.3988	13.8944	5.64063	-1.30058	0.0202877
chi-miR-3959-5p	142.345	121.655	110.135	60.8347	29.7418	70.0861	124.712	53.5542	-1.21952	0.0305445
chi-miR-409-3p	392.877	308.454	243.056	154.188	93.957	85.5566	314.796	111.234	-1.50082	0.00999877
chi-miR-409-5p	3.4556	2.8779	2.762	0.8849	0.7886	1.172	3.03183	0.9485	-1.67647	0.00100823
chi-miR-410-3p	139.022	124.271	81.9392	50.2163	26.9253	26.7218	115.078	34.6211	-1.73288	0.00976198
chi-miR-411a-3p	69.7769	47.6155	42.4657	23.8914	13.4063	14.2985	53.286	17.1987	-1.63146	0.00846126
chi-miR-412-5p	36.0182	31.1332	19.449	12.8306	8.562	4.688	28.8668	8.69353	-1.7314	0.0227081
chi-miR-432-5p	117.491	98.763	74.5739	45.7919	26.4747	24.495	96.9426	32.2539	-1.58766	0.00905532
chi-miR-433	22.8602	16.8747	15.191	7.7426	3.6051	4.5708	18.3086	5.30617	-1.78678	0.00768219
chi-miR-485-3p	22.9931	9.5493	7.3653	2.7652	1.0139	3.516	13.3026	2.4317	-2.45167	0.0296336
chi-miR-487a-3p	11.563	6.0173	7.7106	2.8758	1.5772	0.8204	8.4303	1.7578	-2.26181	0.0154801
chi-miR-487b-3p	110.314	82.1499	74.5739	39.0448	22.757	37.0355	89.0126	32.9458	-1.43392	0.0084217
chi-miR-491-3p	2.3924	1.8314	1.4961	0.4424	0.7886	1.0548	1.90663	0.761933	-1.32329	0.0294221
chi-miR-493-3p	72.8338	77.9639	60.0734	25.1081	16.6734	15.2361	70.2904	19.0059	-1.88688	0.00153481
chi-miR-493-5p	66.4542	68.5454	44.0768	18.8034	8.7873	17.5801	59.6921	15.0569	-1.98711	0.00742828
chi-miR-495-3p	14.6199	12.0347	8.6312	7.3002	3.2671	4.3364	11.7619	4.9679	-1.24342	0.0334041
chi-miR-496-3p	3.1898	2.4854	1.8413	0.6637	0.5633	0.3516	2.5055	0.5262	-2.25142	0.00318579
chi-miR-545-3p	8.3732	9.6801	7.8257	4.8668	2.8165	3.1644	8.62633	3.6159	-1.25439	0.00733298
chi-miR-655	45.3217	36.2349	30.9574	18.361	9.0127	15.2361	37.5047	14.2033	-1.40085	0.0140117
chi-miR-665	6.7783	4.3168	3.6827	1.4379	0.4506	0.8204	4.92593	0.902967	-2.44765	0.00973593
chi-miR-758	21.9299	10.8574	12.0837	5.4198	2.9291	2.93	14.957	3.75963	-1.99216	0.0101361
chi-miR-877-5p	20.2021	12.1655	10.0122	4.9774	3.3797	2.93	14.1266	3.76237	-1.9087	0.00766062
chi-miR-92a-5p	20.7337	13.0812	12.3139	6.7471	8.2241	6.6804	15.3763	7.2172	-1.09119	0.0146287
mir-130-x	1.8607	1.3081	1.8413	0.8849	0.9013	0.7032	1.67003	0.8298	-1.00904	0.00789244
mir-1304-y	0.2658	0.5232	0.2302	0.01	0.01	0.1172	0.339733	0.0457333	-2.89308	0.0372233
mir-1307-x	35.0878	37.0198	30.7272	18.9141	14.5329	17.1113	34.2783	16.8528	-1.02431	0.00166628
mir-132-y	127.459	389.427	237.417	81.8503	10.1392	27.1906	251.434	39.7267	-2.662	0.038085
mir-136-y	3.7214	4.5784	3.9128	2.1016	1.2392	2.5784	4.07087	1.97307	-1.0449	0.0280435
mir-1386-x	71.3718	36.1041	35.7909	26.546	22.3063	19.8069	47.7556	22.8864	-1.06118	0.0479248
mir-147-y	0.5316	0.6541	1.4961	0.2212	0.338	0.2344	0.893933	0.264533	-1.75672	0.0300191
mir-149-x	61.0049	88.4288	65.9426	26.4354	23.9962	42.1923	71.7921	30.8746	-1.2174	0.0142345
mir-1692-x	0.9304	0.3924	0.6905	0.2212	0.1127	0.1172	0.6711	0.150367	-2.15804	0.0113094
mir-18-y	0.9304	0.9157	0.9207	0.4424	0.2253	0.4688	0.922267	0.378833	-1.28362	0.0161709
mir-1839-y	2.2594	2.093	1.2659	0.2212	0.2253	0.586	1.87277	0.344167	-2.44399	0.00863583
mir-1842-x	15.0186	7.4563	7.9407	4.7562	5.2949	4.3364	10.1385	4.79583	-1.08	0.038919
mir-1895-y	0.7975	0.5232	0.5754	0.2212	0.1127	0.1172	0.632033	0.150367	-2.07152	0.00437637
mir-193-y	117.358	195.825	127.167	40.2615	23.5456	44.1847	146.783	35.9973	-2.02773	0.00497819
mir-1947-y	0.1329	0.1308	0.1151	0.01	0.01	0.01	0.126267	0.01	-3.6584	6.23134e-07
mir-210-x	4.386	4.186	2.4167	0.553	0.5633	1.5236	3.6629	0.879967	-2.05747	0.0172115
mir-210-y	4.386	12.1655	3.9128	2.1016	1.4646	1.9924	6.82143	1.85287	-1.88032	0.035773
mir-210-z	65.6567	170.579	52.3628	22.5641	20.2785	28.2454	96.1994	23.696	-2.02138	0.0274666
mir-212-y	33.6258	127.018	65.3672	23.5596	3.943	5.3912	75.3371	10.9646	-2.78051	0.0348921
mir-2137-y	2.7911	20.145	5.0637	0.4424	1.0139	0.7032	9.33327	0.719833	-3.69665	0.0230529
mir-223-y	1.7278	4.186	5.2938	0.4424	0.338	0.4688	3.73587	0.4164	-3.1654	0.00410303
mir-2340-y	0.3987	0.1308	0.2302	0.01	0.01	0.01	0.253233	0.01	-4.6624	0.000624472
mir-2440-y	2.2594	4.3168	1.7262	0.7743	1.1266	1.2892	2.76747	1.06337	-1.37993	0.0444481
mir-26-y	16.6135	7.5871	9.8971	4.4243	2.8165	4.2192	11.3659	3.82	-1.57307	0.017634
mir-2779-z	144.87	111.059	77.2208	58.2907	39.2051	58.1316	111.05	51.8758	-1.09808	0.0295875
mir-279-y	1.1962	0.6541	0.8056	0.2212	0.2253	0.1172	0.8853	0.1879	-2.2362	0.00497492
mir-2904-x	32.8284	27.0781	17.953	8.6275	8.3367	13.2437	25.9532	10.0693	-1.36595	0.0154917
mir-300-y	1.462	0.5232	0.5754	0.2212	0.1127	0.3516	0.853533	0.2285	-1.90125	0.0485615
mir-3064-x	0.2658	0.2616	0.2302	0.01	0.01	0.1172	0.252533	0.0457333	-2.46516	0.0428698
mir-3065-y	0.1329	0.1308	0.4603	0.01	0.01	0.01	0.241333	0.01	-4.59296	0.00198448
mir-3195-x	3.1898	1.5697	1.2659	0.4424	0.7886	0.8204	2.00847	0.6838	-1.55445	0.0396088
mir-32-y	0.7975	0.2616	0.6905	0.1106	0.01	0.01	0.5832	0.0435333	-3.7438	0.0225062
mir-33-x	4.1202	4.3168	3.1072	0.6637	1.8025	1.5236	3.84807	1.32993	-1.53278	0.0250299
mir-34-x	2.6582	3.7935	3.1072	1.3273	1.0139	1.9924	3.1863	1.44453	-1.14128	0.0208979
mir-34-y	0.9304	0.3924	0.8056	0.2212	0.1127	0.1172	0.709467	0.150367	-2.23825	0.0112029
mir-340-x	2.6582	3.6627	2.5318	0.9955	0.6759	0.8204	2.9509	0.8306	-1.82893	0.00141093
mir-365-x	0.9304	0.9157	0.9207	0.2212	0.5633	0.1172	0.922267	0.300567	-1.6175	0.0435793
mir-369-x	0.9304	0.6541	0.6905	0.3318	0.1127	0.3516	0.758333	0.265367	-1.51484	0.0402194
mir-370-y	29.6386	15.305	14.5005	10.729	5.1823	5.9772	19.8147	7.29617	-1.44136	0.0358747
mir-376-x	3.9873	3.1395	1.381	0.6637	0.5633	1.172	2.83593	0.799667	-1.82635	0.0349071
mir-380-y	4.386	3.1395	2.5318	0.6637	0.2253	1.2892	3.35243	0.726067	-2.20703	0.0313332
mir-381-y	1.5949	1.9622	1.4961	0.4424	0.1127	0.4688	1.6844	0.3413	-2.30312	0.0201995
mir-3957-x	2.5253	2.2238	1.9564	0.7743	0.9013	0.3516	2.23517	0.675733	-1.72586	0.0135769
mir-3959-y	1.5949	2.4854	1.0357	0.3318	0.5633	0.2344	1.70533	0.3765	-2.17933	0.0135175
mir-409-y	14.6199	15.6974	10.5876	3.4289	2.8165	2.1096	13.635	2.785	-2.29156	0.00101785
mir-411-y	3.0569	4.7092	2.4167	0.9955	0.9013	1.0548	3.39427	0.983867	-1.78657	0.00391408
mir-412-z	0.6645	0.7849	0.6905	0.3318	0.1127	0.3516	0.7133	0.265367	-1.42652	0.0417534
mir-449-x	1.8607	1.0465	0.9207	0.3318	0.1127	0.2344	1.27597	0.2263	-2.49528	0.0099645
mir-4508-x	13.2908	6.279	6.2145	2.7652	3.8304	3.6332	8.59477	3.4096	-1.33386	0.0329953
mir-451-z	0.01	0.01	0.01	0.2212	0.1127	0.1172	0.01	0.150367	3.91041	0.000261529
mir-4532-x	8.9049	13.8661	6.4447	1.991	1.4646	4.5708	9.73857	2.67547	-1.86392	0.0283844
mir-4695-y	0.2658	0.1308	0.2302	0.01	0.01	0.01	0.208933	0.01	-4.38497	0.00015784
mir-483-y	1.3291	1.5697	1.2659	0.3318	0.5633	0.8204	1.38823	0.571833	-1.27958	0.0247363
mir-487-y	3.1898	2.2238	2.4167	1.6591	0.7886	1.4064	2.6101	1.2847	-1.02267	0.0411429
mir-490-x	1.5949	0.7849	1.0357	0.2212	0.5633	0.3516	1.1385	0.3787	-1.58801	0.0292555
mir-491-y	0.1329	0.2616	0.2302	0.3318	0.5633	0.4688	0.208233	0.454633	1.1265	0.0370524
mir-493-x	1.1962	1.0465	0.9207	0.2212	0.2253	0.4688	1.05447	0.3051	-1.78916	0.00736346
mir-493-y	6.5125	3.6627	2.8771	2.1016	1.2392	1.6408	4.35077	1.66053	-1.38962	0.0319203
mir-497-y	21.3982	24.7234	35.6758	11.2821	13.6316	15.3533	27.2658	13.4223	-1.02246	0.0172057
mir-539-y	4.386	3.6627	3.5676	0.8849	0.7886	1.2892	3.8721	0.987567	-1.97117	0.00102782
mir-541-x	32.0309	29.5635	16.1116	8.8487	7.5481	6.0944	25.902	7.49707	-1.78867	0.00757356
mir-543-y	1.1962	0.2616	0.8056	0.1106	0.1127	0.1172	0.754467	0.1135	-2.73276	0.0196387
mir-6123-x	7.7087	11.9039	8.0558	4.9774	2.4785	3.0472	9.2228	3.50103	-1.39742	0.0162184
mir-628-y	0.9304	0.9157	0.6905	0.2212	0.5633	0.3516	0.845533	0.3787	-1.15881	0.0391688
mir-6412-y	62.7327	33.0954	34.8702	19.7989	13.6316	25.5498	43.5661	19.6601	-1.14794	0.0461154
mir-6517-x	0.2658	0.5232	0.2302	0.1106	0.01	0.01	0.339733	0.0435333	-2.96421	0.0341071
mir-6529-x	109.516	96.5392	97.7056	44.7964	37.8532	35.6291	101.254	39.4262	-1.36075	0.000284142
mir-654-y	0.3987	0.2616	0.1151	0.01	0.01	0.01	0.258467	0.01	-4.69191	0.00101213
mir-6596-x	7.31	22.8921	6.7899	3.7607	3.2671	3.0472	12.3307	3.35833	-1.87643	0.0460882
mir-665-y	10.3669	12.4271	7.9407	3.2076	1.0139	2.6956	10.2449	2.3057	-2.15163	0.014139
mir-7550-x	66.3213	34.2727	26.5842	20.4626	14.4203	14.7673	42.3927	16.5501	-1.35698	0.0410593
mir-7857-x	2.6582	21.1915	23.2468	0.9955	1.6899	0.4688	15.6988	1.0514	-3.90027	0.036553
mir-7857-y	3.0569	22.6305	18.6435	1.4379	1.4646	0.7032	14.777	1.2019	-3.61996	0.0296497
mir-7865-x	0.2658	0.1308	0.2302	0.01	0.01	0.01	0.208933	0.01	-4.38497	0.00015784
mir-877-x	19.0059	15.9591	11.8536	7.3002	4.3937	7.8525	15.6062	6.51547	-1.26018	0.0179413
mir-8920-y	0.2658	0.1308	0.2302	0.01	0.01	0.01	0.208933	0.01	-4.38497	0.00015784
mir-9027-y	0.1329	0.1308	0.1151	0.01	0.01	0.01	0.126267	0.01	-3.6584	6.23134e-07
mir-92-x	1.7278	1.0465	1.1508	0.3318	0.6759	0.2344	1.30837	0.414033	-1.65995	0.024273
mir-9270-x	0.1329	0.1308	0.2302	0.01	0.01	0.01	0.164633	0.01	-4.04118	0.000118841
mir-9277-y	58.0809	23.9386	29.2311	16.9231	10.1392	14.1813	37.0835	13.7479	-1.43157	0.037989
mir-9851-y	1.1962	1.4389	1.381	0.3318	0.6759	0.7032	1.3387	0.5703	-1.23104	0.0225231
novel-m0006-3p	29.2398	60.6967	21.2904	7.1896	9.8013	12.7749	37.0756	9.92193	-1.90178	0.0240041
novel-m0056-3p	0.01	0.1308	0.01	0.3318	0.2253	0.3516	0.0502667	0.3029	2.59117	0.0432606
novel-m0059-3p	0.6645	0.6541	0.3452	0.3318	0.1127	0.1172	0.5546	0.187233	-1.56661	0.0467041
novel-m0060-3p	1.3291	0.2616	0.6905	0.1106	0.01	0.01	0.7604	0.0435333	-4.12657	0.0231808
novel-m0070-3p	2.2594	1.1773	1.2659	0.3318	0.6759	0.4688	1.56753	0.492167	-1.67128	0.0165463
novel-m0101-3p	1.1962	1.5697	0.6905	0.553	0.1127	0.2344	1.15213	0.300033	-1.94111	0.0450284
novel-m0120-3p	1.462	2.6162	2.1866	0.9955	0.7886	0.9376	2.08827	0.907233	-1.20276	0.0120374
novel-m0123-3p	0.3987	0.6541	0.2302	0.1106	0.1127	0.1172	0.427667	0.1135	-1.91379	0.0148498
novel-m0126-5p	5.4492	5.4941	5.4089	1.4379	2.0278	3.1644	5.45073	2.21003	-1.30238	0.0138965
