# Supplementary material for: Whole Transcriptome Analysis: Implication to Estrous Cycle Regulation
Source: Biology (Basel). 2021 May 25;10(6):464. doi: 10.3390/biology10060464 (PMC8225199; doi:10.3390/biology10060464)
Supplement: Supplementary file 1 [file biology-10-00464-s001.zip › biology-1199286-supplementary materials/Table S7.xls]

## Sheet: Sheet1
Ontology	Class	number_of_DS_vs_ES	genes_of_DS_vs_ES
Biological Process	developmental process	1983	XM_013970821;XM_013973442;XM_013973284;XM_013966536;XM_013973395;XM_013965059;XM_005685733;XM_013967238;XM_005686306;XM_013968561;XM_013962581;XM_013973878;XM_005684587;XM_013967075;XM_013973392;XM_013968834;XM_013972773;XM_005696293;XM_013975060;XM_005696532;XM_005689602;XM_005675409;XM_013971174;XM_013967478;XM_013966490;XM_005675264;XM_005699006;XM_005693096;XM_005687670;XM_005689875;XM_005684…
Biological Process	locomotion	471	XM_013972773;XM_013967478;XM_013964248;XM_013968276;XM_005677834;XM_013968468;XM_013976411;XM_013972058;XM_005695526;XM_013971069;XM_013970341;XM_013975564;XM_013966882;XM_005676671;XM_005676432;XM_013966529;XM_013969818;XM_005688627;XM_005684517;XM_013975520;XM_013973390;XM_013972410;XM_005694677;XM_005693850;XM_013974446;XM_013968928;XM_013968065;XM_013968467;XM_013967133;XM_005698890;XM_013975…
Biological Process	cellular component organization or biogenesis	1996	XM_013970821;XM_005692479;XM_013966536;XM_013965059;XM_005685733;XM_013967238;XM_005693322;XM_013974626;XM_005699151;XM_005676852;XM_013974125;XM_013962581;XM_005699025;XM_005676101;XM_013967357;XM_013968834;XM_013972773;XM_005688017;XM_013970750;XM_013975060;XM_013967353;XM_005684933;XM_013971174;XM_013967478;XM_013973640;XM_005677959;XM_005700270;XM_005675264;XM_005699006;XM_005687670;XM_013970…
Biological Process	growth	196	XM_013973442;XM_013966536;XM_013973632;XM_013972773;XM_005686069;XM_013973185;XM_013968276;XM_005689486;XM_013976581;XM_013970258;XM_013976576;XM_013973181;XM_005677519;XM_005684517;XM_005694677;XM_013973184;XM_013973188;XM_005686070;XM_013976583;XM_013966341;XM_013976582;XM_013974828;XM_013968377;XM_013967297;XM_005693550;XM_013966534;XM_013971781;XM_013975649;XM_013975684;XM_013971238;XM_005689…
Biological Process	biological regulation	4502	XM_013970821;XM_013968222;XM_013974700;XM_005692479;XM_013973442;XM_005693230;XM_013973284;XM_013966536;XM_013968369;XM_013973395;XM_013965059;XM_005709555;XM_005685733;XM_013967238;XM_005696971;XM_005693167;XM_005677696;XM_005675380;XM_005684953;XM_005700851;XM_013974812;XM_013974626;XM_005676852;XM_005684351;XM_013962579;XM_005686306;XM_013968561;XM_013966829;XM_005700969;XM_013974125;XM_013971…
			5692304;XM_013973599;XM_013967639;XM_005686317;XM_005674994;XM_005677194;XM_013964477;XM_005677957;XM_013969832;XM_005688003;XM_005688206;XM_013975037;XM_005674664;XM_005688694;XM_005694675;XM_013976554;XM_013971624;XM_005678031;XM_005699512;XM_005688005;XM_013971727;XM_005692210;XM_013966743;XM_005701113;XM_005676260;XM_005686296;XM_013974051;XM_005698196;XM_005694345;XM_013973443;XM_013967158;X…
Biological Process	behavior	227	XM_013967357;XM_013972773;XM_013967353;XM_005675409;XM_013973185;XM_005699373;XM_005677834;XM_013972368;XM_013968534;XM_005676671;XM_005676432;XM_013968962;XM_005694649;XM_013973181;XM_005691699;XM_005685476;XM_013967356;XM_005693850;XM_005697543;XM_005677233;XM_013974446;XM_013973184;XM_005676276;XM_013973188;XM_013976152;XM_013972198;XM_005676392;XM_005676882;XM_013971892;XM_013970419;XM_013968…
Biological Process	localization	1767	XM_013973442;XM_005685733;XM_013974836;XM_005677696;XM_005684953;XM_005676852;XM_013962579;XM_013974942;XM_005686374;XM_005700279;XM_013975999;XM_013967075;XM_013972773;XM_005688017;XM_013970750;XM_013963667;XM_005698211;XM_005689602;XM_013971174;XM_005686271;XM_013973640;XM_013972268;XM_013973598;XM_005675264;XM_013972726;XM_013970209;XM_013964248;XM_005684808;XM_005692458;XM_013972027;XM_005701…
Biological Process	metabolic process	3347	XM_013976657;XM_013974700;XM_005693230;XM_013966536;XM_005685733;XM_013968980;XM_005675380;XM_005676178;XM_013971831;XM_005676852;XM_013976424;XM_005700969;XM_005676948;XM_013974942;XM_013965583;XM_005696897;XM_005697759;XM_013965025;XM_013974821;XM_013967224;XM_005693470;XM_005675656;XM_005698786;XM_013967075;XM_005685273;XM_013973392;XM_013968834;XM_013972773;XM_005685211;XM_013964981;XM_005695…
			3968516;XM_005688557;XM_005695727;XM_005700408;XM_005692020;NM_001285647;XM_013975156;XM_013966723;XM_013971246;XM_005688220;XM_013976021;XM_013967593;XM_005692533;XM_005694097;XM_005695483;XM_005696381;XM_013969567;XM_005693832;XM_013972766;XM_005684376;XM_013966771;XM_013971918;XM_013968034;XM_005685213;XM_005694702;XM_005685401;XM_005684756;XM_013972227;XM_005699118;XM_005698033;XM_013976620;X…
Biological Process	cellular process	5262	XM_013970821;XM_013976657;XM_013974700;XM_005692479;XM_013973442;XM_005693230;XM_013973284;XM_013966536;XM_013974160;XM_013973395;XM_013965059;XM_005685733;XM_013967238;XM_005677696;XM_005675380;XM_005684953;XM_013971831;XM_013974626;XM_005699151;XM_005676852;XM_005684351;XM_013962579;XM_005686306;XM_013976424;XM_013968561;XM_013966829;XM_005700969;XM_013974125;XM_005676948;XM_013962581;XM_013974…
			3972495;XM_005686295;XM_013966870;XM_013971464;XM_005692169;XM_013972792;XM_013967465;XM_013974071;XM_013962614;XM_013966513;XM_013971772;XM_005693266;XM_005675420;XM_013969639;XM_013973784;XM_013970854;XM_005684726;XM_013975488;XM_013969812;XM_013970394;XM_005675699;XM_005677597;XM_013967500;XM_013966316;XM_013966296;XM_005695796;XM_013971508;XM_013962493;XM_013976201;XM_005694083;XM_013972328;X…
			17;XM_005693962;XM_005675019;XM_005677758;XM_005685670;XM_013969545;XM_013972112;XM_005694018;XM_013970933;XM_005675684;XM_013973314;XM_005687723;XM_013970351;XM_005676997;XM_013970388;XM_005700924;XM_013970175;XM_005691155;XM_013971917;XM_013969992;XM_005676096;XM_013972610;XM_013966712;XM_005690939;XM_005693503;XM_013970003;XM_005695430;XM_013971474;XM_013966964;XM_005696894;XM_013975625;XM_005…
Biological Process	biological adhesion	357	XM_013967238;XM_005684351;XM_013968561;XM_005684587;XM_005676101;XM_013964248;XM_005699373;XM_013968276;XM_013975683;XM_005678039;XM_013972058;XM_013972664;XM_005687456;XM_005676153;XM_005675101;XM_005687406;XM_005693874;XM_013968534;XM_013966882;XM_005697706;XM_013966529;XM_013972106;XM_013968203;XM_013968308;XM_013966232;XM_005700206;XM_013976170;XM_005699167;XM_005697014;XM_013969411;XM_005697…
Biological Process	rhythmic process	59	XM_005699373;XM_005676432;XM_013976413;XM_005695706;XM_013965277;XM_013972415;XM_013972482;XM_005685358;XM_005688450;XM_013976453;XM_013967484;XM_013970385;XM_013970386;XM_005699096;XM_005684182;XM_013975655;XM_005700726;XM_005674982;XM_013975602;XM_013976396;XM_013976399;XM_013966365;XM_013972100;XM_013975057;XM_013972326;XM_005676431;XM_013973578;XM_005689574;XM_005700665;XM_013970387;XM_005694…
Biological Process	detoxification	4	XM_005698806;XM_005690737;XM_013970875;XM_005700602
Biological Process	cell killing	7	XM_013974177;XM_013973992;XM_005696302;XM_013975765;XM_013973165;XM_013973166;XM_013973469
Biological Process	immune system process	547	XM_013973395;XM_005685733;XM_013967238;XM_005699151;XM_005684351;XM_013968561;XM_013973878;XM_013975999;XM_013973392;XM_013973629;XM_013972773;XM_013971060;XM_005688444;XM_005693096;XM_005684808;XM_005677834;XM_005675730;XM_013975293;XM_013972058;XM_005686177;XM_013972664;XM_013970142;XM_013971069;XM_013971286;XM_013974859;XM_005697706;XM_005676432;XM_013966529;XM_013968515;XM_005692436;XM_005688…
Biological Process	biological phase	35	XM_005693486;XM_013971057;XM_005700868;XM_013969641;XM_013976542;XM_005700085;XM_013971816;XM_005694020;XM_013967132;XM_013975590;XM_013971914;XM_005676052;XM_005676537;XM_005685708;XM_005693326;XM_013973383;XM_013968751;XM_005693869;XM_005700354;XM_013973385;XM_005696413;XM_013973378;XM_005699057;XM_013972515;XM_013971603;XM_013962567;XM_005699056;XM_005677662;XM_005689592;XM_005699058;XM_005699…
Biological Process	single-organism process	4932	XM_013970821;XM_013976657;XM_005692479;XM_013973442;XM_013973284;XM_013966536;XM_013974160;XM_013973395;XM_013965059;XM_005685733;XM_013974836;XM_013967238;XM_005677696;XM_005684953;XM_013974626;XM_005699151;XM_005684351;XM_013962579;XM_005686306;XM_013968561;XM_013966829;XM_005700969;XM_013974125;XM_013962581;XM_013965583;XM_005696897;XM_013973878;XM_013974821;XM_005686374;XM_013973632;XM_005693…
			5687645;XM_013974804;XM_005686256;XM_005697528;XM_005687857;XM_013973301;XM_005698244;XM_005687729;XM_013973386;XM_013966416;XM_013971940;XM_005696314;XM_013966476;XM_013971904;XM_005692464;XM_005688354;XM_005693872;XM_005685713;XM_013968779;XM_005700697;XM_013966198;XM_013971050;XM_005689505;XM_005692149;XM_013972269;XM_005686468;XM_013969370;XM_013975069;XM_005684577;XM_013976218;XM_005676151;X…
			23;XM_013972272;XM_013976313;XM_013966519;XM_013971457;XM_013971459;XM_005674814;XM_013976551;XM_005684576;XM_013971821;XM_005692635;XM_005675112;XM_013970349;XM_013972144;XM_005675321;XM_005684443;XM_013962407;XM_005700698;XM_005699126;XM_013974219;XM_013967477;XM_005689759;XM_013972560;XM_013969536;XM_013975044;XM_013968757;XM_005676645;XM_013966023;XM_005692657;XM_005691059;XM_013972693;XM_013…
Biological Process	reproductive process	326	XM_013966536;XM_005689602;XM_013968247;XM_005699373;XM_005693486;XM_013974619;XM_005700315;XM_013962432;XM_005700904;XM_005687456;XM_005675221;XM_005696414;XM_005700572;XM_005688317;XM_005696431;XM_005684780;XM_013973035;XM_005699001;XM_005687534;XM_013972683;XM_005688553;XM_005676679;XM_013972121;XM_013967519;XM_013974604;XM_013966236;XM_013965277;XM_005687505;XM_013972669;XM_005676637;XM_005693…
Biological Process	response to stimulus	2288	XM_013974700;XM_013973442;XM_013973284;XM_013966536;XM_013973395;XM_005685733;XM_013967238;XM_005675380;XM_013974626;XM_005699151;XM_005684351;XM_013962579;XM_005686306;XM_013968561;XM_013966829;XM_013965583;XM_005697759;XM_013973878;XM_013965025;XM_013974821;XM_005693424;XM_013965786;XM_013973392;XM_013972773;XM_013970750;XM_013975060;XM_005686069;XM_005696532;XM_013970140;XM_013971818;XM_013963…
Biological Process	reproduction	212	XM_013966536;XM_005689602;XM_013968247;XM_005699373;XM_013974619;XM_005687456;XM_005696414;XM_005688317;XM_005684780;XM_005699001;XM_005693850;XM_013972683;XM_005688553;XM_005676679;XM_013972121;XM_013966236;XM_013965277;XM_005676637;XM_005693106;XM_005674898;XM_013972482;XM_013966534;XM_013967484;XM_013975440;XM_013973427;XM_013966435;XM_013972400;XM_013970327;XM_005675326;XM_013976371;XM_005699…
Biological Process	multicellular organismal process	2013	XM_013970821;XM_013973442;XM_013973284;XM_013966536;XM_013973395;XM_005685733;XM_013967238;XM_005677696;XM_005686306;XM_013968561;XM_013962581;XM_005696897;XM_013973878;XM_005684587;XM_013967075;XM_013968137;XM_013967357;XM_013973392;XM_013968834;XM_013972773;XM_005696293;XM_013975060;XM_013967353;XM_005696532;XM_005689602;XM_005675409;XM_013971060;XM_013967478;XM_005675264;XM_005699006;XM_005693…
Biological Process	multi-organism process	444	XM_013966536;XM_005685733;XM_005684351;XM_013974942;XM_013967357;XM_013973392;XM_013972773;XM_013967353;XM_005689602;XM_013971060;XM_013975059;XM_013966490;XM_013968247;XM_005684808;XM_005692458;XM_013974619;XM_013968339;XM_005688459;XM_005700600;XM_005687456;XM_005675288;XM_005675101;XM_013971286;XM_005696414;XM_005677925;XM_005676432;XM_005688317;XM_013968546;XM_005685244;XM_005700910;XM_005676…
Biological Process	signaling	1332	XM_013973284;XM_013973395;XM_005685733;XM_013968561;XM_013966829;XM_013965583;XM_013973878;XM_013967357;XM_013973392;XM_013972773;XM_013970750;XM_005686069;XM_013967353;XM_005696532;XM_013971818;XM_013972582;XM_005675409;XM_013971060;XM_005688444;XM_005693096;XM_013970209;XM_013964248;XM_005692458;XM_005701122;XM_005699373;XM_013968810;XM_013967412;XM_013972117;XM_005677834;XM_005696389;XM_013968…
Molecular Function	binding	5723	XM_005674969;XM_013970821;XM_013971799;XM_013976657;XM_013968222;XM_013974107;XM_013973442;XM_005693230;XM_013973284;XM_005675895;XM_013968369;XM_013973395;XM_005676384;XM_005709555;XM_005685733;XM_013967238;XM_005696971;XM_013968980;XM_005677696;XM_005675380;XM_013974812;XM_013971831;XM_005693322;XM_013974626;XM_005699151;XM_005676852;XM_005684351;XM_013962579;XM_005685192;XM_005686306;XM_013976…
			5691926;XM_005676135;XM_005699226;XM_013973424;XM_013972671;XM_005684341;XM_013974230;XM_013977198;XM_013969523;XM_013967456;XM_005676951;XM_005697770;XM_013967278;XM_005697848;XM_013974015;XM_005688313;XM_013970265;XM_013968006;XM_013974896;XM_005700776;XM_013972493;XM_005686460;XM_005684900;XM_013971112;XM_005676532;XM_005674875;XM_013966110;XM_013974525;XM_013966379;XM_013967554;XM_005685061;X…
			65;XM_005687661;XM_005699499;XM_013976580;XM_005699139;XM_013970277;XM_005676084;XM_005694543;XM_005687660;XM_005692363;XM_005690637;XM_013967510;XM_005694127;XM_005675985;XM_013973462;XM_013966528;XM_013969367;XM_013965942;XM_005684949;XM_013967164;XM_005675877;XM_013968824;XM_013969477;XM_013975604;XM_005700911;XM_013971038;XM_013972577;XM_005676002;XM_013974940;XM_013967225;XM_005678041;XM_005…
Molecular Function	molecular function regulator	429	XM_005693230;XM_013968369;XM_005685733;XM_005693167;XM_013968766;XM_013970750;XM_005696532;XM_013963667;XM_013976280;XM_005675409;XM_013970209;XM_013964248;XM_005692170;XM_005700425;XM_005693168;XM_013972117;XM_013976411;XM_013972664;XM_013963669;XM_013972700;XM_005685459;XM_013974128;XM_013976356;XM_013968885;XM_005687716;XM_013973132;XM_005685633;XM_013974153;XM_013969593;XM_013976684;XM_005675…
Molecular Function	catalytic activity	2656	XM_013971799;XM_013976657;XM_013973442;XM_005685733;XM_005675380;XM_013971831;XM_005700969;XM_005676948;XM_013965583;XM_005696897;XM_005697759;XM_013965025;XM_013974821;XM_013967224;XM_005699025;XM_005693470;XM_005675656;XM_005698786;XM_013968481;XM_013972773;XM_005685211;XM_013964981;XM_005676608;XM_005695707;XM_013972357;XM_013975060;XM_005686069;XM_013970140;XM_005684933;XM_005698211;XM_005685…
			5686159;XM_005685707;XM_005687510;XM_005675110;XM_005691976;XM_005684775;XM_005698980;XM_013974792;XM_005687208;XM_013972675;XM_005688383;XM_013975646;XM_005692648;XM_013969179;XM_005677944;XM_013966796;XM_005685670;XM_005676208;XM_013972112;XM_013970933;XM_013962447;XM_013975589;XM_005700924;XM_013970175;XM_013969992;XM_005676096;XM_013970003;XM_005695430;XM_005696894;XM_013975625;XM_013967555;X…
Molecular Function	transcription factor activity, protein binding	213	XM_013971818;XM_005689602;XM_005687500;XM_005688509;XM_005700600;XM_013972480;XM_013962432;XM_005687395;XM_013972700;XM_013966882;XM_005676432;XM_005676764;XM_005684780;XM_013966304;XM_013975182;XM_013975424;XM_005695706;XM_005687525;XM_005687504;XM_013968937;XM_005684254;XM_005687501;XM_013967259;XM_005699947;XM_013967598;XM_005687499;XM_013966899;XM_005691066;XM_005685701;XM_013966904;XM_013972…
Molecular Function	nucleic acid binding transcription factor activity	375	XM_013965786;XM_005696293;XM_005696532;XM_005689602;XM_013972606;XM_013975293;XM_013962432;XM_005675288;XM_013966995;XM_005676432;XM_013969818;XM_013968856;XM_005696431;XM_005685169;XM_013974240;XM_005676764;XM_013962677;XM_005700407;XM_005693102;XM_013974404;XM_005698280;XM_005693850;XM_005675349;XM_005677193;XM_013966766;XM_005674796;XM_005677197;XM_005695706;XM_005677483;XM_005691008;XM_013968…
Molecular Function	translation regulator activity	9	XM_005709555;XM_013966537;XM_013970356;XM_005686379;XM_005676311;XM_005676314;XM_005676313;XM_005698210;XM_005676312
Molecular Function	antioxidant activity	20	XM_005693429;XM_005694705;XM_013968785;XM_013966320;XM_005690737;XM_013972800;XM_005694704;XM_013967167;XM_005694422;XM_005690989;XM_013970875;XM_005701024;XM_013976641;XM_013966230;XM_013967182;XM_005690884;XM_005693101;XM_013970421;XM_013966636;XM_013970848
Molecular Function	transporter activity	376	XM_005684953;XM_005699151;XM_013962579;XM_005675409;XM_013972268;XM_005692458;XM_013972027;XM_013968242;XM_005690769;XM_013972643;XM_013966694;XM_005675925;XM_013963200;XM_005684517;XM_005692160;XM_005677159;XM_013969346;XM_005677233;XM_013971121;XM_013966273;XM_013973320;XM_013970505;XM_005700263;XM_005687702;XM_013972198;XM_005700488;XM_013973555;XM_005695756;XM_005693701;XM_013967599;XM_013972…
Molecular Function	electron carrier activity	8	XM_005700603;XM_013968796;XM_005688354;XM_005685147;XM_013966330;XM_005688355;XM_005686542;XM_013971677
Molecular Function	signal transducer activity	366	XM_013973442;XM_013968561;XM_013966829;XM_013964248;XM_013967412;XM_005696389;XM_013962432;XM_013967461;XM_005690769;XM_013971069;XM_013970341;XM_005675173;XM_013967464;XM_005692667;XM_005697706;XM_005676671;XM_005696387;XM_005694649;XM_005685169;XM_013973560;XM_005677519;XM_005697626;XM_013966232;XM_013971943;XM_005687534;XM_005675419;XM_005697543;XM_013974446;XM_005696386;XM_005676856;XM_013973…
Molecular Function	structural molecule activity	121	XM_005685273;XM_013963667;XM_005694655;XM_005700962;XM_013975564;XM_005696352;XM_005700571;XM_013976600;XM_013975562;XM_013975557;NM_001285752;XM_013972598;XM_005675868;XM_005689863;XM_013974183;XM_013970226;XM_005687480;XM_005689862;XM_013975559;XM_005696347;XM_005700184;XM_005678025;XM_005693669;XM_013974978;XM_013962592;XM_005695889;XM_013975560;XM_005700183;XM_005675323;XM_013968179;XM_005693…
Molecular Function	molecular transducer activity	531	XM_013973442;XM_013968561;XM_013966829;XM_013965583;XM_013967224;XM_013971818;XM_005689602;XM_013967478;XM_013964248;XM_013967412;XM_005696389;XM_013972533;XM_005675730;XM_013962432;XM_013967461;XM_005690769;XM_013971069;XM_013969431;XM_005691994;XM_013970341;XM_005675173;XM_013967464;XM_005692667;XM_005697706;XM_005676671;XM_005696387;XM_005694649;XM_005685169;XM_013973560;XM_005677519;XM_005697…
Cellular Component	cell	6101	XM_013970821;XM_013971799;XM_013976657;XM_013968222;XM_013974700;XM_013973442;XM_005693230;XM_013973284;XM_013966536;XM_005675895;XM_013974160;XM_013973395;XM_013965059;XM_005709555;XM_005694014;XM_005685733;XM_013974836;XM_013967238;XM_005696971;XM_013968980;XM_005677696;XM_005675380;XM_013974812;XM_013971831;XM_005693322;XM_013974626;XM_005699151;XM_005676852;XM_013962579;XM_005685192;XM_005686…
			5676089;XM_013975874;XM_005686543;XM_013974916;XM_005692416;XM_005699229;XM_013974775;XM_005694013;XM_005685271;XM_005692612;XM_013973531;XM_013966691;XM_005688074;XM_013975764;XM_005687689;XM_005689663;XM_005690145;XM_005684574;XM_013967106;XM_005699277;XM_005693326;XM_013969783;XM_005696348;XM_013968723;XM_013966521;XM_005677689;XM_013966451;XM_013968145;XM_005695884;XM_005685641;XM_013965596;X…
			93;XM_005685184;XM_005686369;XM_005675002;XM_013970340;XM_005678049;XM_005675916;XM_013970311;XM_005687539;XM_013962571;XM_005687540;XM_013964987;XM_005674756;XM_005686361;XM_013966614;XM_013966781;XM_013974029;XM_013972319;XM_013962718;XM_005676064;XM_005695691;XM_005693207;XM_005675375;XM_005689861;XM_005677195;XM_013973673;XM_005689999;XM_013971076;XM_013962415;XM_005691995;XM_013972578;XM_013…
Cellular Component	cell part	6101	XM_013970821;XM_013971799;XM_013976657;XM_013968222;XM_013974700;XM_013973442;XM_005693230;XM_013973284;XM_013966536;XM_005675895;XM_013974160;XM_013973395;XM_013965059;XM_005709555;XM_005694014;XM_005685733;XM_013974836;XM_013967238;XM_005696971;XM_013968980;XM_005677696;XM_005675380;XM_013974812;XM_013971831;XM_005693322;XM_013974626;XM_005699151;XM_005676852;XM_013962579;XM_005685192;XM_005686…
			5676089;XM_013975874;XM_005686543;XM_013974916;XM_005692416;XM_005699229;XM_013974775;XM_005694013;XM_005685271;XM_005692612;XM_013973531;XM_013966691;XM_005688074;XM_013975764;XM_005687689;XM_005689663;XM_005690145;XM_005684574;XM_013967106;XM_005699277;XM_005693326;XM_013969783;XM_005696348;XM_013968723;XM_013966521;XM_005677689;XM_013966451;XM_013968145;XM_005695884;XM_005685641;XM_013965596;X…
			93;XM_005685184;XM_005686369;XM_005675002;XM_013970340;XM_005678049;XM_005675916;XM_013970311;XM_005687539;XM_013962571;XM_005687540;XM_013964987;XM_005674756;XM_005686361;XM_013966614;XM_013966781;XM_013974029;XM_013972319;XM_013962718;XM_005676064;XM_005695691;XM_005693207;XM_005675375;XM_005689861;XM_005677195;XM_013973673;XM_005689999;XM_013971076;XM_013962415;XM_005691995;XM_013972578;XM_013…
Cellular Component	organelle	5407	XM_013970821;XM_013971799;XM_013976657;XM_013968222;XM_013974700;XM_005692479;XM_005693230;XM_013973284;XM_013966536;XM_005675895;XM_013974160;XM_013965059;XM_005694014;XM_005685733;XM_013967238;XM_013968980;XM_005677696;XM_005675380;XM_005700851;XM_013971831;XM_005693322;XM_013974626;XM_005699151;XM_005676852;XM_005684351;XM_013962579;XM_005685192;XM_005686306;XM_005700969;XM_005676948;XM_013974…
			3973900;XM_005675474;XM_013975491;XM_013970990;XM_005685130;XM_013970475;XM_013971292;XM_005685024;XM_013966870;XM_013967109;XM_013971464;XM_005692169;XM_013972792;XM_005694098;XM_013962693;XM_013962614;XM_005684863;XM_013966513;XM_013970474;XM_005693266;XM_005675420;XM_013970854;XM_013973529;XM_005684726;XM_013969812;XM_013970394;XM_013973976;XM_005675699;XM_005677597;XM_013967500;XM_013966316;X…
			55;XM_005684709;XM_005691017;XM_005685833;XM_013962555;XM_013967520;XM_013962557;XM_005675179;XM_005695853;XM_005674906;XM_013976373;XM_013967244;XM_013974945;XM_013968680;XM_013972518;XM_013970925;XM_013967389;XM_005687991;XM_005696846;XM_005696375;XM_013970392;XM_005698277;XM_005687673;XM_005700431;XM_005699069;XM_005690936;XM_005699124;XM_013976529;XM_013970944;XM_005691153;XM_013973683;XM_013…
Cellular Component	cell junction	457	XM_005692479;XM_013974836;XM_005686306;XM_005676101;XM_005688017;XM_013970750;XM_013972726;XM_013964248;XM_005700425;XM_005694597;XM_005692148;XM_005692230;XM_013968468;XM_005700962;XM_013972700;XM_013967550;XM_013968534;XM_013971389;XM_013975564;XM_013966882;XM_005697706;XM_013966529;XM_005689565;XM_013967275;XM_013968203;XM_005684517;XM_005700206;XM_013976315;XM_005685117;XM_013968467;XM_013972…
Cellular Component	membrane-enclosed lumen	754	XM_013967238;XM_005676852;XM_013974942;XM_013967075;XM_005686019;XM_005689602;XM_005687500;XM_013968339;XM_005688509;XM_013971778;XM_013976581;XM_005676853;XM_005700600;XM_005699475;XM_005686513;XM_013972700;XM_013976356;XM_005686072;XM_013966995;XM_005676432;XM_013969818;XM_013971036;XM_013972394;XM_013973217;XM_013972403;XM_005700910;XM_005676764;XM_013962677;XM_013975461;XM_013976413;XM_005684…
Cellular Component	synapse part	137	XM_005676101;XM_005700962;XM_013975774;XM_005694540;XM_013968487;XM_013972198;XM_005700488;XM_013973555;XM_013968409;XM_013968102;XM_013976600;XM_013968412;XM_005700119;XM_013968490;XM_013972288;XM_013968488;XM_013966608;XM_013968491;XM_013966616;XM_013968492;XM_005676376;XM_013968483;XM_005699091;XM_013972674;XM_013976349;XM_005696956;XM_013973554;XM_013969608;XM_013974334;XM_013975602;XM_013975…
Cellular Component	synapse	147	XM_005676101;XM_005700962;XM_013975774;XM_005694540;XM_013968487;XM_013972198;XM_005700488;XM_013973555;XM_013968409;XM_013968102;XM_013976600;XM_013968412;XM_005700119;XM_013968490;XM_013972288;XM_013968488;XM_013966608;XM_013968491;XM_013966616;XM_005697630;XM_013968492;XM_013966264;XM_005676376;XM_013968483;XM_005699091;XM_013972674;XM_013976349;XM_005696956;XM_013973554;XM_013969608;XM_013974…
Cellular Component	organelle part	2350	XM_013970821;XM_005693230;XM_013973284;XM_013965059;XM_005694014;XM_013967238;XM_005677696;XM_013974626;XM_005676852;XM_013962579;XM_005700969;XM_005676948;XM_013974942;XM_005697759;XM_005700279;XM_005675656;XM_005684587;XM_013967075;XM_013968137;XM_005676101;XM_005685273;XM_013972773;XM_013964981;XM_005695707;XM_005696293;XM_013970140;XM_013963667;XM_005686019;XM_005698211;XM_005689602;XM_013971…
Cellular Component	extracellular matrix	144	XM_013974125;XM_013970209;XM_013973948;XM_013975670;XM_005691985;XM_005699001;XM_013975164;XM_013974439;XM_013970419;XM_013974667;XM_013965277;XM_013975669;XM_005684526;XM_005685090;XM_013967526;XM_005694331;XM_005675868;XM_013975635;XM_013974742;XM_013970226;XM_013974136;XM_013966189;XM_013968200;XM_005699315;XM_005686190;XM_013962554;XM_005678025;XM_013975658;XM_013962592;XM_005684433;XM_013973…
Cellular Component	extracellular matrix component	50	XM_013970209;XM_013975164;XM_013970419;XM_013965277;XM_005685090;XM_005675868;XM_013970226;XM_005699315;XM_013962554;XM_005685697;XM_013970345;XM_005700224;XM_013970343;XM_013966941;XM_005690978;XM_013972270;XM_013967074;XM_013966795;XM_005687564;XM_013966672;XM_005698265;XM_013967278;XM_005697697;XM_013966671;XM_005686114;XM_005675869;XM_005690956;XM_013970404;XM_013975163;XM_005692098;XM_013974…
Cellular Component	virion	29	XM_013974942;XM_005685163;XM_005684710;XM_005699110;XM_013962444;XM_013967414;XM_005675817;XM_013966929;XM_005684322;XM_005692420;XM_005677674;XM_005685370;XM_013970239;XM_005677673;XM_013976295;XM_005709619;XM_005676871;XM_005699108;XM_005676735;XM_005699111;XM_005685447;XM_005687836;XM_013970240;XM_005675815;XM_005699109;XM_005684709;XM_005685371;XM_013971646;XM_005686509
Cellular Component	virion part	27	XM_013974942;XM_005685163;XM_005684710;XM_005699110;XM_013962444;XM_013967414;XM_005675817;XM_013966929;XM_005684322;XM_005692420;XM_005677674;XM_005685370;XM_005677673;XM_013976295;XM_005709619;XM_005676871;XM_005699108;XM_005676735;XM_005699111;XM_005685447;XM_005687836;XM_005675815;XM_005699109;XM_005684709;XM_005685371;XM_013971646;XM_005686509
Cellular Component	nucleoid	13	XM_005693230;XM_005684933;XM_005674867;XM_005678045;XM_005674865;XM_005700280;XM_013974722;XM_013970223;XM_005674866;XM_005685102;XM_005693668;XM_005699118;XM_005699131
Cellular Component	other organism	1	XM_013971337
Cellular Component	other organism part	1	XM_013971337
Cellular Component	macromolecular complex	1767	XM_013970821;XM_013974700;XM_013973442;XM_005693230;XM_013965059;XM_005685733;XM_005696971;XM_013968980;XM_013974626;XM_005676948;XM_013974942;XM_005686374;XM_005700279;XM_005685273;XM_013968834;XM_013972773;XM_005685211;XM_005695815;XM_005696293;XM_005688017;XM_013971818;XM_013963667;XM_005689602;XM_005675409;XM_013971060;XM_005684181;XM_013966490;XM_005700270;XM_005688444;XM_005693096;XM_005687…
Cellular Component	membrane	2919	XM_005692479;XM_013973442;XM_013973284;XM_013966536;XM_005675895;XM_013974160;XM_005685733;XM_013974836;XM_005677696;XM_005684953;XM_005699151;XM_013962579;XM_013968561;XM_013966829;XM_005700969;XM_005676948;XM_013962581;XM_013974781;XM_013971142;XM_005697759;XM_013973878;XM_005700279;XM_013975999;XM_005690054;XM_013968660;XM_005675656;XM_005684587;XM_013968137;XM_005676101;XM_013967357;XM_005685…
			5676468;XM_013962501;XM_005699952;XM_013965919;XM_013969521;XM_005700602;XM_013972939;XM_013966976;XM_013965606;XM_005698264;XM_013976391;XM_013967274;XM_005685209;XM_005675670;XM_005676117;XM_005693079;XM_013968523;XM_005677235;XM_005692061;XM_005697861;XM_013972061;XM_013967057;XM_013966381;XM_013976322;XM_005687463;XM_013972594;XM_005677913;XM_013973875;XM_013965603;XM_013968645;XM_013969749;X…
Cellular Component	extracellular region part	399	XM_005684351;XM_013974125;XM_005696897;XM_005695815;XM_013970209;XM_005699373;XM_013976091;XM_005688459;XM_013973948;XM_005700904;XM_013971630;XM_005693874;XM_005675499;XM_005689565;XM_005701076;XM_005691985;XM_013971825;XM_013966232;XM_005685476;XM_005675161;XM_013967221;XM_005697543;XM_005675141;XM_013975164;XM_013974439;XM_005688461;XM_005690981;XM_005698890;XM_005687823;XM_013968102;XM_005693…
Cellular Component	extracellular region	400	XM_005684351;XM_013974125;XM_005696897;XM_005695815;XM_013970209;XM_005699373;XM_013976091;XM_005688459;XM_013973948;XM_005700904;XM_013971630;XM_005693874;XM_005675499;XM_005689565;XM_005701076;XM_005691985;XM_013971825;XM_013966232;XM_005685476;XM_005675161;XM_013967221;XM_005697543;XM_005675141;XM_013975164;XM_013974439;XM_005688461;XM_005690981;XM_005698890;XM_005687823;XM_013968102;XM_005693…
Cellular Component	membrane part	2197	XM_005692479;XM_013973442;XM_013973284;XM_013974160;XM_013974836;XM_005677696;XM_005684953;XM_005699151;XM_013962579;XM_013968561;XM_013966829;XM_013962581;XM_013974781;XM_013971142;XM_005697759;XM_013973878;XM_005700279;XM_013975999;XM_005690054;XM_013968660;XM_005675656;XM_005684587;XM_013968137;XM_013967357;XM_013972773;XM_013964981;XM_005695815;XM_013966511;XM_013963969;XM_005696532;XM_013970…
