# Supplementary material for: Whole Transcriptome Analysis: Implication to Estrous Cycle Regulation
Source: Biology (Basel). 2021 May 25;10(6):464. doi: 10.3390/biology10060464 (PMC8225199; doi:10.3390/biology10060464)
Supplement: Supplementary file 1 [file biology-10-00464-s001.zip › biology-1199286-supplementary materials/Table S8.xls]

KEGG_A_class	KEGG_B_class	Pathway	DS_vs_ES (6669)	All (10502)	Pvalue	Qvalue	Pathway ID	Genes	K_IDs
Cellular Processes	Transport and catabolism	Endocytosis	340	414	2.128488e-17	6.279040e-15	ko04144	NM_001285724;NM_001286091;NM_001286443;XM_005674792;XM_005674875;XM_005675058;XM_005675059;XM_005675196;XM_005675197;XM_005675312;XM_005675490;XM_005675733;XM_005676127;XM_005676168;XM_005676186;XM_005676492;XM_005676493;XM_005676494;XM_005676495;XM_005676527;XM_005676528;XM_005676530;XM_005676532;XM_005676891;XM_005676892;XM_005677146;XM_005677614;XM_005677615;XM_005677617;XM_005677619;XM_005677…	K05091+K07897+K04513+K12192+K04707+K06503+K06503+K11826+K11826+K01115+K00909+K07887+K04705+K10396+K04189+K05085+K05085+K05085+K05085+K05050+K05050+K05050+K05758+K04393+K04393+K03283+K00889+K00889+K00889+K00889+K00889+K12479+K10364+K09526+K04679+K04679+K12472+K12486+K05099+K06278+K06278+K06278+K10364+K05747+K07940+K07938+K06643+K10396+K05084+K07888+K05069+K18441+K18440+K04363+K05098+K12482+K12482+…
Environmental Information Processing	Signal transduction	MAPK signaling pathway	326	404	1.361249e-14	2.007842e-12	ko04010	NM_001287233;NM_001291820;XM_005675114;XM_005675115;XM_005675116;XM_005675172;XM_005675173;XM_005675344;XM_005675345;XM_005675347;XM_005675348;XM_005675349;XM_005675350;XM_005675351;XM_005675512;XM_005675843;XM_005675937;XM_005675949;XM_005675950;XM_005676129;XM_005676810;XM_005676891;XM_005676892;XM_005677146;XM_005677834;XM_005678171;XM_005678281;XM_005678282;XM_005678467;XM_005679079;XM_005679…	K07836+K04389+K04358+K04358+K04358+K04422+K04422+K04462+K04462+K04462+K04462+K04462+K04462+K04462+K07831+K04420+K04450+K04424+K04424+K04865+K04373+K04393+K04393+K03283+K07828+K04345+K04347+K04347+K04402+K04858+K04365+K04423+K04423+K04458+K04452+K07860+K07827+K07827+K04356+K17386+K02308+K02580+K04370+K04363+K04440+K04440+K04440+K04440+K04440+K04431+K04402+K05095+K04391+K18496+K18496+K04358+K04454+…
Environmental Information Processing	Signal transduction	Wnt signaling pathway	187	219	3.121609e-13	3.069582e-11	ko04310	NM_001286443;XM_005674982;XM_005675295;XM_005677218;XM_005678171;XM_005679147;XM_005679153;XM_005679575;XM_005680007;XM_005680142;XM_005680143;XM_005680145;XM_005680217;XM_005680218;XM_005680676;XM_005680825;XM_005680985;XM_005681069;XM_005681286;XM_005681288;XM_005681293;XM_005681326;XM_005681333;XM_005681344;XM_005681861;XM_005681862;XM_005681863;XM_005682028;XM_005682030;XM_005682935;XM_005682…	K04513+K03083+K04508+K04510+K04345+K02185+K00182+K03347+K03209+K04511+K04511+K04511+K01691+K01691+K07860+K03068+K10151+K08960+K04515+K04515+K04515+K04492+K02165+K03344+K04440+K04440+K04440+K04440+K04440+K02620+K02620+K03094+K00714+K08957+K08957+K08957+K08957+K04515+K04515+K02329+K06268+K04427+K03868+K17334+K04494+K04494+K04494+K04494+K04494+K04512+K04512+K04505+K04505+K06268+K17388+K05858+K10162+…
Organismal Systems	Development	Axon guidance	196	233	1.779348e-12	1.312269e-10	ko04360	NM_001286443;XM_005674776;XM_005674777;XM_005674778;XM_005674780;XM_005674781;XM_005674782;XM_005674783;XM_005674785;XM_005674802;XM_005674803;XM_005674982;XM_005676186;XM_005676602;XM_005676603;XM_005676881;XM_005676882;XM_005676891;XM_005677834;XM_005679075;XM_005679076;XM_005679077;XM_005679082;XM_005679090;XM_005679158;XM_005679431;XM_005679556;XM_005679654;XM_005680013;XM_005680226;XM_005680…	K04513+K06754+K06754+K06754+K06753+K06753+K06753+K06753+K06753+K05104+K05104+K03083+K04189+K05105+K05105+K05111+K05111+K04393+K07828+K06840+K06840+K06840+K06840+K04630+K05099+K16351+K05102+K02090+K07531+K07526+K07526+K06845+K07860+K07827+K07827+K07521+K07521+K05106+K05106+K05106+K05106+K07520+K07520+K07528+K06268+K07524+K07524+K07524+K07524+K07524+K05108+K05108+K05108+K17334+K06842+K06842+K06842+…
Human Diseases	Cancers	Proteoglycans in cancer	264	326	2.224775e-12	1.312617e-10	ko05205	NM_001285641;NM_001285748;NM_001286443;NM_001287034;NM_001287035;NM_001287041;NM_001287042;NM_001291820;XM_005674875;XM_005675001;XM_005675289;XM_005675509;XM_005675512;XM_005675880;XM_005676492;XM_005676493;XM_005676494;XM_005676495;XM_005676508;XM_005676891;XM_005677834;XM_005678171;XM_005678520;XM_005678840;XM_005679010;XM_005679080;XM_005679127;XM_005679129;XM_005679153;XM_005679158;XM_005679…	K04688+K07203+K04513+K05448+K05448+K13769+K13769+K04389+K04707+K06106+K00922+K00922+K07831+K06487+K05085+K05085+K05085+K05085+K05717+K04393+K07828+K04345+K02649+K09069+K09069+K05460+K00922+K00922+K00182+K05099+K06278+K06278+K06278+K04365+K06270+K06270+K06270+K06270+K06270+K08122+K03209+K12461+K06643+K05084+K05459+K05459+K05459+K05459+K05459+K05459+K05459+K05459+K16866+K04959+K07827+K07827+K10164+…
Cellular Processes	Cellular commiunity	Focal adhesion	264	331	5.44768e-11	2.678443e-09	ko04510	NM_001286443;NM_001287034;NM_001287035;NM_001287233;XM_005674982;XM_005675040;XM_005675289;XM_005675509;XM_005675670;XM_005675709;XM_005675710;XM_005675711;XM_005675868;XM_005675869;XM_005675880;XM_005676064;XM_005676508;XM_005676891;XM_005676892;XM_005677404;XM_005677419;XM_005677420;XM_005677739;XM_005677740;XM_005678013;XM_005678025;XM_005678520;XM_005678936;XM_005679027;XM_005679080;XM_005679…	K04513+K05448+K05448+K07836+K03083+K00907+K00922+K00922+K06238+K06238+K06238+K06238+K06236+K06236+K06487+K06589+K05717+K04393+K04393+K04659+K06279+K06279+K06586+K06586+K05730+K06236+K02649+K06236+K06591+K05460+K00922+K00922+K05099+K06278+K06278+K06278+K06249+K06245+K12754+K04365+K06270+K06270+K06270+K06270+K06270+K05459+K05459+K05459+K05459+K05459+K05459+K05459+K05459+K07860+K10151+K17386+K06253+…
Genetic Information Processing	Folding, sorting and degradation	Ubiquitin mediated proteolysis	200	244	1.387453e-10	5.847123e-09	ko04120	XM_005674875;XM_005675491;XM_005675493;XM_005675543;XM_005675544;XM_005675545;XM_005675546;XM_005675547;XM_005675548;XM_005675549;XM_005675665;XM_005675805;XM_005676618;XM_005676648;XM_005676649;XM_005677433;XM_005678770;XM_005678771;XM_005679467;XM_005679575;XM_005679816;XM_005680196;XM_005681363;XM_005681443;XM_005681656;XM_005681763;XM_005682359;XM_005682939;XM_005682942;XM_005682987;XM_005683…	K04707+K10611+K10611+K12456+K12456+K12456+K12456+K12456+K12456+K12456+K04555+K10595+K03869+K10590+K10590+K10582+K10687+K10687+K10576+K03347+K10580+K06643+K06689+K10614+K10699+K10144+K10456+K03094+K10574+K03355+K06689+K10447+K04556+K03868+K10594+K10591+K10591+K10591+K10606+K10580+K05632+K10688+K03872+K05633+K05633+K05633+K16060+K10612+K10596+K04707+K10140+K10597+K10597+K10260+K10260+K10260+K03354+…
Human Diseases	Cancers	Pathways in cancer	465	620	2.061941e-10	7.603407e-09	ko05200	NM_001285670;NM_001285724;NM_001285748;NM_001286443;NM_001287034;NM_001287035;NM_001291820;XM_005674875;XM_005674982;XM_005675114;XM_005675115;XM_005675116;XM_005675286;XM_005675289;XM_005675344;XM_005675345;XM_005675347;XM_005675348;XM_005675349;XM_005675350;XM_005675351;XM_005675467;XM_005675509;XM_005675880;XM_005676186;XM_005676262;XM_005676364;XM_005676365;XM_005676508;XM_005676891;XM_005677…	K05461+K05091+K07203+K04513+K05448+K05448+K04389+K04707+K03083+K04358+K04358+K04358+K04538+K00922+K04462+K04462+K04462+K04462+K04462+K04462+K04462+K04166+K00922+K06487+K04189+K07835+K04398+K04398+K05717+K04393+K08526+K08526+K08526+K08526+K02219+K09290+K09290+K09290+K09290+K07828+K04542+K04345+K04294+K04347+K04347+K02649+K11101+K02091+K04546+K05460+K04630+K00922+K00922+K00182+K05099+K06245+K08738+…
Environmental Information Processing	Signal transduction	Ras signaling pathway	270	342	2.542517e-10	8.333806e-09	ko04014	NM_001285670;NM_001285724;NM_001286443;NM_001287034;NM_001287035;NM_001291820;XM_005674959;XM_005674961;XM_005675114;XM_005675115;XM_005675116;XM_005675286;XM_005675289;XM_005675312;XM_005675509;XM_005675512;XM_005675707;XM_005675733;XM_005676262;XM_005676891;XM_005676907;XM_005676911;XM_005676913;XM_005676914;XM_005676915;XM_005676916;XM_005677419;XM_005677420;XM_005677834;XM_005678163;XM_005678…	K05461+K05091+K04513+K05448+K05448+K04389+K13618+K13618+K04358+K04358+K04358+K04538+K00922+K01115+K00922+K07831+K02678+K07887+K07835+K04393+K01047+K01047+K01047+K01047+K01047+K01047+K06279+K06279+K07828+K04542+K04345+K04347+K04347+K02649+K04546+K08019+K05460+K00922+K00922+K05099+K07834+K05410+K07888+K05459+K05459+K05459+K05459+K05459+K05459+K05459+K05459+K07860+K07827+K07827+K17386+K02580+K04363+…
Organismal Systems	Immune system	Chemokine signaling pathway	217	269	4.198983e-10	1.238700e-08	ko04062	NM_001285721;NM_001286443;XM_005674982;XM_005675286;XM_005675289;XM_005675490;XM_005675509;XM_005676186;XM_005676527;XM_005676528;XM_005676530;XM_005676644;XM_005676645;XM_005676891;XM_005677419;XM_005677420;XM_005677834;XM_005678013;XM_005678163;XM_005678171;XM_005678281;XM_005678282;XM_005678520;XM_005678934;XM_005679090;XM_005679127;XM_005679129;XM_005679408;XM_005679528;XM_005680347;XM_005680…	K12671+K04513+K03083+K04538+K00922+K00909+K00922+K04189+K05050+K05050+K05050+K14625+K14625+K04393+K06279+K06279+K07828+K05730+K04542+K04345+K04347+K04347+K02649+K04546+K04630+K00922+K00922+K05747+K04365+K11221+K07860+K07827+K07827+K02580+K10030+K12672+K05416+K10032+K05505+K13072+K13072+K04543+K04543+K07363+K10033+K05512+K05512+K09408+K04368+K03099+K04545+K17449+K17388+K05858+K04237+K05725+K05725+…
Organismal Systems	Endocrine system	Oxytocin signaling pathway	201	249	1.677465e-09	4.498656e-08	ko04921	NM_001285647;NM_001285674;NM_001286443;XM_005675040;XM_005675289;XM_005675509;XM_005675704;XM_005676119;XM_005676120;XM_005676129;XM_005677834;XM_005678171;XM_005678356;XM_005678520;XM_005679079;XM_005679090;XM_005679127;XM_005679129;XM_005679748;XM_005679749;XM_005679750;XM_005679751;XM_005679752;XM_005680006;XM_005680367;XM_005680737;XM_005680741;XM_005680742;XM_005681286;XM_005681288;XM_005681…	K07200+K12324+K04513+K00907+K00922+K00922+K05000+K04997+K04997+K04865+K07828+K04345+K07198+K02649+K04858+K04630+K00922+K00922+K06270+K06270+K06270+K06270+K06270+K07200+K12751+K04959+K07827+K07827+K04515+K04515+K04515+K01242+K03234+K04515+K04515+K04454+K04454+K04454+K04454+K04634+K06268+K04368+K04463+K04463+K17334+K16342+K16342+K16342+K04379+K02183+K06268+K17388+K05858+K04863+K04863+K04863+K04863+…
Environmental Information Processing	Signal transduction	ErbB signaling pathway	130	154	6.484034e-09	1.593992e-07	ko04012	NM_001285641;NM_001285748;XM_005674875;XM_005674982;XM_005675289;XM_005675509;XM_005675530;XM_005676492;XM_005676493;XM_005676494;XM_005676495;XM_005677419;XM_005677420;XM_005677834;XM_005678520;XM_005679127;XM_005679129;XM_005679528;XM_005680373;XM_005680741;XM_005680742;XM_005681286;XM_005681288;XM_005681293;XM_005681761;XM_005681861;XM_005681862;XM_005681863;XM_005682028;XM_005682030;XM_005682…	K04688+K07203+K04707+K03083+K00922+K00922+K07365+K05085+K05085+K05085+K05085+K06279+K06279+K07828+K02649+K00922+K00922+K04365+K05084+K07827+K07827+K04515+K04515+K04515+K09782+K04440+K04440+K04440+K04440+K04440+K04431+K04515+K04515+K04368+K03099+K17449+K08774+K05736+K05725+K05725+K05725+K05725+K05725+K04707+K04456+K04456+K08887+K05083+K04364+K02677+K05455+K04440+K04440+K04440+K04440+K04409+K02158+…
Environmental Information Processing	Signal transduction	VEGF signaling pathway	95	108	8.686308e-09	1.971124e-07	ko04370	NM_001287034;NM_001287035;XM_005675289;XM_005675509;XM_005676891;XM_005676892;XM_005677332;XM_005677834;XM_005678520;XM_005679127;XM_005679129;XM_005680676;XM_005680741;XM_005680742;XM_005681629;XM_005684257;XM_005685130;XM_005685524;XM_005685526;XM_005685619;XM_005686814;XM_005688812;XM_005688813;XM_005688814;XM_005688817;XM_005688818;XM_005690562;XM_005690564;XM_005690814;XM_005690989;XM_005690…	K05448+K05448+K00922+K00922+K04393+K04393+K08273+K07828+K02649+K00922+K00922+K07860+K07827+K07827+K05098+K06268+K04368+K16342+K16342+K16342+K06268+K05725+K05725+K05725+K05725+K05725+K04456+K04456+K04399+K11987+K16342+K04718+K04441+K02677+K04348+K02158+K02649+K00922+K00922+K07827+K04441+K04441+K04348+K17447+K04348+K04348+K04348+K04348+K16342+K01116+K05704+K05725+K05725+K05725+K05725+K05725+K05725+…
Genetic Information Processing	Folding, sorting and degradation	Protein processing in endoplasmic reticulum	199	250	1.790305e-08	3.772428e-07	ko04141	XM_005675338;XM_005675651;XM_005675665;XM_005675830;XM_005675923;XM_005676583;XM_005676585;XM_005677030;XM_005677146;XM_005677363;XM_005677365;XM_005677802;XM_005679575;XM_005680285;XM_005680543;XM_005681275;XM_005681363;XM_005681830;XM_005681831;XM_005681832;XM_005681833;XM_005681834;XM_005681835;XM_005681836;XM_005681837;XM_005681838;XM_005681839;XM_005681840;XM_005681861;XM_005681862;XM_005681…	K12275+K09541+K04555+K11718+K05638+K09508+K09508+K12670+K03283+K13250+K13250+K01230+K03347+K04452+K09487+K14007+K06689+K14005+K14005+K14005+K14005+K14005+K14005+K14005+K14005+K14005+K14005+K14005+K04440+K04440+K04440+K14020+K04440+K04440+K08054+K08054+K09507+K10839+K04431+K14011+K03094+K07953+K14001+K14001+K14001+K06689+K14018+K09481+K09502+K09502+K09555+K04523+K10839+K09540+K01230+K04426+K04556+…
Cellular Processes	Cellular commiunity	Adherens junction	120	143	5.093405e-08	1.001703e-06	ko04520	NM_001286443;XM_005674973;XM_005676891;XM_005676892;XM_005677180;XM_005677181;XM_005677182;XM_005677183;XM_005677184;XM_005677185;XM_005677187;XM_005677188;XM_005679158;XM_005679408;XM_005680175;XM_005680676;XM_005681326;XM_005682398;XM_005682935;XM_005682936;XM_005682999;XM_005683957;XM_005684576;XM_005684675;XM_005686767;XM_005686768;XM_005687664;XM_005687665;XM_005687666;XM_005687667;XM_005687…	K04513+K06592+K04393+K04393+K06593+K06593+K06593+K06593+K06593+K06593+K06593+K06593+K05099+K05747+K05694+K07860+K04492+K04527+K02620+K02620+K05691+K04674+K05753+K04427+K05691+K05691+K06084+K06084+K06084+K06084+K06084+K04237+K05706+K03097+K05689+K05083+K02105+K02105+K02105+K02105+K03115+K05705+K04500+K04500+K04501+K05692+K05699+K05691+K05700+K06592+K06085+K06085+K06085+K06085+K06085+K06085+K06085+…
Environmental Information Processing	Signal transduction	Hippo signaling pathway	175	219	7.783164e-08	1.432500e-06	ko04390	NM_001285592;XM_005674982;XM_005675082;XM_005678332;XM_005679153;XM_005680007;XM_005680985;XM_005681069;XM_005681326;XM_005681748;XM_005681761;XM_005682935;XM_005682936;XM_005682976;XM_005682999;XM_005683082;XM_005683084;XM_005683546;XM_005683957;XM_005685640;XM_005685646;XM_005685649;XM_005685650;XM_005685991;XM_005685992;XM_005686141;XM_005686347;XM_005686767;XM_005686768;XM_005687018;XM_005687…	K04673+K03083+K12076+K06092+K00182+K03209+K10151+K08960+K04492+K09854+K09782+K02620+K02620+K00714+K05691+K18496+K18496+K02329+K04674+K16686+K16822+K16822+K16822+K06091+K06091+K13377+K06685+K05691+K05691+K16197+K17693+K04237+K16621+K04680+K05706+K02376+K16197+K04664+K16687+K09448+K09448+K13376+K16681+K02842+K06269+K06093+K06093+K05689+K08959+K08959+K08731+K02353+K02105+K02105+K02105+K02105+K04663+…
Human Diseases	Infectious diseases	Bacterial invasion of epithelial cells	124	149	8.255087e-08	1.432500e-06	ko05100	NM_001286443;XM_005674875;XM_005675001;XM_005675289;XM_005675418;XM_005675509;XM_005676508;XM_005676532;XM_005676891;XM_005677419;XM_005677420;XM_005678520;XM_005679127;XM_005679129;XM_005679158;XM_005679159;XM_005679160;XM_005679161;XM_005679408;XM_005681800;XM_005682612;XM_005682613;XM_005682614;XM_005682741;XM_005682742;XM_005682999;XM_005684576;XM_005685801;XM_005686767;XM_005686768;XM_005688…	K04513+K04707+K06106+K00922+K13744+K00922+K05717+K05758+K04393+K06279+K06279+K02649+K00922+K00922+K05099+K06278+K06278+K06278+K05747+K16939+K16939+K16939+K16939+K04645+K04645+K05691+K05753+K17449+K05691+K05691+K18985+K18985+K05725+K05725+K05725+K05725+K05725+K04707+K06272+K06272+K07863+K01528+K01528+K01528+K05754+K05689+K04646+K02105+K02105+K02105+K02105+K12959+K05757+K05757+K05692+K05691+K05700+…
Environmental Information Processing	Signal transduction	Phosphatidylinositol signaling system	131	159	1.197076e-07	1.961875e-06	ko04070	XM_005674687;XM_005675165;XM_005675167;XM_005675289;XM_005675509;XM_005677609;XM_005677610;XM_005677614;XM_005677615;XM_005677617;XM_005677619;XM_005677620;XM_005678520;XM_005678984;XM_005678985;XM_005679127;XM_005679129;XM_005680737;XM_005680809;XM_005683464;XM_005683465;XM_005683466;XM_005683717;XM_005683719;XM_005685403;XM_005686202;XM_005686574;XM_005687414;XM_005687415;XM_005687806;XM_005687…	K01099+K00901+K00901+K00922+K00922+K00888+K00888+K00889+K00889+K00889+K00889+K00889+K02649+K00901+K00901+K00922+K00922+K04959+K00923+K13024+K13024+K13024+K00889+K00889+K13084+K02183+K02183+K00901+K00901+K05858+K00920+K02183+K15759+K18081+K00923+K00911+K01109+K18082+K00911+K00901+K01106+K07756+K07756+K00914+K00914+K02677+K00999+K00915+K01110+K13711+K01099+K01108+K01108+K18081+K02649+K01099+K03084+…
Organismal Systems	Nervous system	Neurotrophin signaling pathway	144	177	1.37802e-07	2.139557e-06	ko04722	NM_001286443;NM_001291820;XM_005674982;XM_005675289;XM_005675509;XM_005676810;XM_005676891;XM_005677419;XM_005677420;XM_005677834;XM_005677957;XM_005678520;XM_005679127;XM_005679129;XM_005679528;XM_005680065;XM_005680188;XM_005680214;XM_005680584;XM_005680741;XM_005680742;XM_005680978;XM_005681286;XM_005681288;XM_005681293;XM_005681365;XM_005681861;XM_005681862;XM_005681863;XM_005682028;XM_005682…	K04513+K04389+K03083+K00922+K00922+K04373+K04393+K06279+K06279+K07828+K12388+K02649+K00922+K00922+K04365+K04733+K12461+K04732+K12463+K07827+K07827+K04356+K04515+K04515+K04515+K02580+K04440+K04440+K04440+K04440+K04440+K04431+K04515+K04515+K04360+K09408+K04426+K04368+K04463+K04463+K03099+K17449+K04505+K04505+K02183+K12460+K12460+K02183+K08846+K04355+K04355+K04355+K04522+K04522+K04522+K04522+K04456+…
Cellular Processes	Cell growth and death	Oocyte meiosis	162	202	1.503617e-07	2.217835e-06	ko04114	XM_005675543;XM_005675544;XM_005675545;XM_005675546;XM_005675547;XM_005675548;XM_005675549;XM_005676810;XM_005678171;XM_005679575;XM_005680531;XM_005680532;XM_005680533;XM_005680534;XM_005680535;XM_005680537;XM_005680538;XM_005680539;XM_005680737;XM_005681286;XM_005681288;XM_005681293;XM_005681902;XM_005682939;XM_005682987;XM_005682989;XM_005683168;XM_005683169;XM_005683251;XM_005683252;XM_005683…	K12456+K12456+K12456+K12456+K12456+K12456+K12456+K04373+K04345+K03347+K05459+K05459+K05459+K05459+K05459+K05459+K05459+K05459+K04959+K04515+K04515+K04515+K02602+K03094+K03355+K05867+K04515+K04515+K06635+K06635+K06635+K06635+K06268+K03868+K04368+K13054+K11584+K02183+K02183+K06268+K16197+K02183+K11481+K16197+K06626+K08556+K11584+K03354+K06269+K06626+K06630+K02602+K02602+K02602+K08042+K02602+K11584+…
Environmental Information Processing	Signal transduction	FoxO signaling pathway	174	220	3.230192e-07	4.537651e-06	ko04068	NM_001285597;NM_001285647;NM_001291820;XM_005675136;XM_005675137;XM_005675289;XM_005675308;XM_005675509;XM_005675682;XM_005675683;XM_005675684;XM_005675685;XM_005676009;XM_005676010;XM_005677834;XM_005678031;XM_005678356;XM_005678467;XM_005678520;XM_005679127;XM_005679129;XM_005679528;XM_005680006;XM_005680196;XM_005680531;XM_005680532;XM_005680533;XM_005680534;XM_005680535;XM_005680537;XM_005680…	K08341+K07200+K04389+K15618+K15618+K00922+K04721+K00922+K10305+K10305+K10305+K10305+K01084+K01084+K07828+K04288+K07198+K04402+K02649+K00922+K00922+K04365+K07200+K06643+K05459+K05459+K05459+K05459+K05459+K05459+K05459+K05459+K07827+K07827+K06624+K08341+K08341+K10151+K08960+K10146+K10146+K04440+K04440+K04440+K04440+K04440+K15010+K06623+K04527+K04402+K07298+K07298+K04674+K04402+K09408+K13302+K08336+…
Environmental Information Processing	Signal transduction	Rap1 signaling pathway	252	331	3.961683e-07	5.312257e-06	ko04015	NM_001285670;NM_001285724;NM_001286443;NM_001287034;NM_001287035;XM_005675114;XM_005675115;XM_005675116;XM_005675289;XM_005675419;XM_005675509;XM_005675512;XM_005675951;XM_005675953;XM_005675955;XM_005675957;XM_005676262;XM_005676891;XM_005677834;XM_005678245;XM_005678520;XM_005678908;XM_005678909;XM_005679034;XM_005679080;XM_005679090;XM_005679127;XM_005679129;XM_005679158;XM_005679177;XM_005679…	K05461+K05091+K04513+K05448+K05448+K04358+K04358+K04358+K00922+K04270+K00922+K07831+K04351+K04351+K04351+K04351+K07835+K04393+K07828+K04294+K02649+K17705+K17705+K08019+K05460+K04630+K00922+K00922+K05099+K17697+K07834+K04365+K05459+K05459+K05459+K05459+K05459+K05459+K05459+K05459+K07860+K07827+K07827+K17386+K04363+K05098+K04291+K04527+K08020+K08020+K08020+K08020+K08020+K05095+K12490+K18496+K18496+…
Organismal Systems	Endocrine system	Thyroid hormone signaling pathway	141	175	5.725982e-07	7.344194e-06	ko04919	NM_001285748;XM_005674982;XM_005675289;XM_005675509;XM_005675588;XM_005675880;XM_005677098;XM_005677099;XM_005677100;XM_005677101;XM_005677231;XM_005677232;XM_005677233;XM_005677834;XM_005678171;XM_005678387;XM_005678520;XM_005679127;XM_005679129;XM_005680196;XM_005680741;XM_005680742;XM_005682889;XM_005683062;XM_005684524;XM_005684569;XM_005685130;XM_005686949;XM_005687446;XM_005687806;XM_005688…	K07203+K03083+K00922+K00922+K01540+K06487+K08526+K08526+K08526+K08526+K01539+K01539+K01539+K07828+K04345+K01562+K02649+K00922+K00922+K06643+K07827+K07827+K15159+K11404+K05852+K08187+K04368+K09101+K15146+K05858+K11256+K11256+K11255+K11255+K11255+K11255+K15143+K19029+K19029+K04456+K04456+K01540+K04399+K15164+K04451+K15144+K06493+K11644+K02105+K02105+K02105+K02105+K08525+K08525+K17903+K17903+K02677+…
Environmental Information Processing	Signal transduction	Sphingolipid signaling pathway	153	192	7.065957e-07	8.685239e-06	ko04071	NM_001286443;XM_005675289;XM_005675312;XM_005675509;XM_005675537;XM_005675538;XM_005677253;XM_005677834;XM_005678031;XM_005678520;XM_005679090;XM_005679127;XM_005679129;XM_005680676;XM_005680741;XM_005680742;XM_005681052;XM_005681329;XM_005681365;XM_005681861;XM_005681862;XM_005681863;XM_005682028;XM_005682030;XM_005682351;XM_005682422;XM_005683629;XM_005683800;XM_005684181;XM_005684237;XM_005684…	K04513+K00922+K01115+K00922+K11583+K11583+K08089+K07828+K04288+K02649+K04630+K00922+K00922+K07860+K07827+K07827+K04726+K04714+K02580+K04440+K04440+K04440+K04440+K04440+K04292+K04710+K01441+K04634+K00654+K04290+K04426+K04368+K04716+K18050+K17388+K05858+K00654+K04456+K04456+K11584+K03171+K04718+K02159+K01115+K04451+K04639+K04710+K11583+K04630+K11584+K04441+K03156+K04514+K02161+K02677+K12349+K12349+…
Organismal Systems	Immune system	Platelet activation	145	181	7.644242e-07	9.020206e-06	ko04611	NM_001286443;XM_005675040;XM_005675289;XM_005675419;XM_005675443;XM_005675444;XM_005675509;XM_005675868;XM_005675869;XM_005678025;XM_005678171;XM_005678520;XM_005678936;XM_005679090;XM_005679127;XM_005679129;XM_005679748;XM_005679749;XM_005679750;XM_005679751;XM_005679752;XM_005680737;XM_005681818;XM_005682449;XM_005682579;XM_005683800;XM_005684184;XM_005684185;XM_005684186;XM_005684187;XM_005684…	K04513+K00907+K00922+K04270+K04298+K04298+K00922+K06236+K06236+K06236+K04345+K02649+K06236+K04630+K00922+K00922+K06270+K06270+K06270+K06270+K06270+K04959+K19477+K06236+K04264+K04634+K05855+K05855+K05855+K05855+K05855+K05855+K05855+K04350+K16342+K16342+K08508+K16342+K06271+K08512+K17388+K00509+K05858+K00907+K12318+K07532+K16059+K04456+K04456+K16342+K03905+K03903+K03904+K12318+K12318+K16056+K16056+…
Human Diseases	Cancers	MicroRNAs in cancer	155	195	8.017089e-07	9.096313e-06	ko05206	NM_001285649;NM_001285748;NM_001286443;NM_001287034;NM_001287035;XM_005675125;XM_005675126;XM_005675127;XM_005675129;XM_005675131;XM_005676276;XM_005677419;XM_005677420;XM_005677664;XM_005677834;XM_005678917;XM_005679158;XM_005680196;XM_005680338;XM_005680373;XM_005680588;XM_005680741;XM_005680742;XM_005680816;XM_005680985;XM_005681085;XM_005681365;XM_005681627;XM_005682989;XM_005683369;XM_005683…	K12886+K07203+K04513+K05448+K05448+K10149+K10149+K10149+K10149+K10149+K01425+K06279+K06279+K02539+K07828+K02091+K05099+K06643+K01425+K05084+K16866+K07827+K07827+K06624+K10151+K17386+K02580+K04363+K05867+K10145+K02329+K04368+K02163+K02163+K16857+K16857+K16857+K16857+K17460+K03099+K10373+K10373+K17449+K16341+K16341+K18050+K17398+K11459+K05866+K17399+K17399+K17442+K06626+K07996+K13376+K11987+K06626+…
Human Diseases	Cancers	Choline metabolism in cancer	129	159	8.330907e-07	9.102287e-06	ko05231	NM_001285641;NM_001285748;XM_005675060;XM_005675165;XM_005675167;XM_005675289;XM_005675312;XM_005675509;XM_005677614;XM_005677615;XM_005677617;XM_005677619;XM_005677620;XM_005677834;XM_005678074;XM_005678357;XM_005678520;XM_005678984;XM_005678985;XM_005679127;XM_005679129;XM_005679408;XM_005680524;XM_005680676;XM_005680741;XM_005680742;XM_005681085;XM_005681627;XM_005681861;XM_005681862;XM_005681…	K04688+K07203+K00968+K00901+K00901+K00922+K01115+K00922+K00889+K00889+K00889+K00889+K00889+K07828+K15282+K01080+K02649+K00901+K00901+K00922+K00922+K05747+K00994+K07860+K07827+K07827+K17386+K04363+K04440+K04440+K04440+K04440+K04440+K08202+K00889+K00889+K06515+K06515+K05753+K08198+K08199+K08200+K04368+K16342+K16342+K16342+K03099+K04379+K00901+K00901+K18695+K05450+K05450+K05450+K04456+K04456+K16342+…
Human Diseases	Substance dependence	Morphine addiction	115	140	9.661386e-07	1.017896e-05	ko05032	XM_005675286;XM_005675704;XM_005675891;XM_005675916;XM_005676119;XM_005676120;XM_005678163;XM_005678171;XM_005678281;XM_005678282;XM_005678303;XM_005678304;XM_005678934;XM_005679090;XM_005679841;XM_005680800;XM_005681572;XM_005681573;XM_005681575;XM_005681579;XM_005682112;XM_005682114;XM_005682600;XM_005682601;XM_005683257;XM_005683258;XM_005683260;XM_005683367;XM_005683368;XM_005683953;XM_005684…	K04538+K05000+K13755+K13298+K04997+K04997+K04542+K04345+K04347+K04347+K13293+K13293+K04546+K04630+K13755+K19021+K05186+K05175+K05175+K05181+K13293+K13293+K04543+K04543+K05181+K05181+K05175+K05186+K05186+K04615+K05190+K18436+K18436+K18436+K04215+K04144+K04545+K13296+K04439+K04439+K05184+K04536+K00910+K04534+K04549+K04549+K05189+K13293+K13293+K13293+K13293+K08042+K05181+K05175+K18437+K04630+K02677+…
Human Diseases	Endocrine and metabolic diseases	Insulin resistance	153	193	1.278574e-06	1.300618e-05	ko04931	NM_001285578;NM_001285580;NM_001285641;NM_001285647;NM_001285748;XM_005674982;XM_005675289;XM_005675321;XM_005675509;XM_005676009;XM_005676010;XM_005676431;XM_005676432;XM_005676810;XM_005678356;XM_005678520;XM_005679127;XM_005679129;XM_005679168;XM_005679262;XM_005679511;XM_005680006;XM_005680786;XM_005681365;XM_005681472;XM_005681861;XM_005681862;XM_005681863;XM_005682027;XM_005682028;XM_005682…	K06259+K06259+K04688+K07200+K07203+K03083+K00922+K07593+K00922+K01084+K01084+K05870+K05870+K04373+K07198+K02649+K00922+K00922+K07189+K09047+K09048+K07200+K00693+K02580+K07202+K04440+K04440+K04440+K00820+K04440+K04440+K04527+K09048+K09048+K08749+K08746+K18050+K17605+K18052+K01596+K04456+K04456+K06269+K00693+K07191+K04692+K01084+K01084+K01084+K07198+K07198+K03156+K02677+K01110+K07189+K07189+K04440+…
Human Diseases	Cancers	Pancreatic cancer	89	106	2.638344e-06	2.594372e-05	ko05212	NM_001287034;NM_001287035;XM_005675289;XM_005675509;XM_005676262;XM_005676891;XM_005678520;XM_005678917;XM_005679127;XM_005679129;XM_005679348;XM_005679528;XM_005680266;XM_005680676;XM_005680741;XM_005680742;XM_005681365;XM_005681861;XM_005681862;XM_005681863;XM_005682028;XM_005682030;XM_005683957;XM_005685130;XM_005685489;XM_005685490;XM_005686141;XM_005686385;XM_005687448;XM_005690478;XM_005690…	K05448+K05448+K00922+K00922+K07835+K04393+K02649+K02091+K00922+K00922+K07834+K04365+K02089+K07860+K07827+K07827+K02580+K04440+K04440+K04440+K04440+K04440+K04674+K04368+K04482+K04482+K13377+K08774+K06618+K13376+K04456+K04456+K04399+K04451+K05083+K04692+K04500+K04500+K04501+K04467+K04440+K04440+K04440+K04440+K02158+K05729+K05729+K11217+K02649+K00922+K00922+K04365+K04365+K04365+K07827+K04440+K04440+…
Metabolism	Lipid metabolism	Fatty acid elongation	38	40	3.526693e-06	3.356047e-05	ko00062	NM_001285628;XM_005675038;XM_005676749;XM_005676750;XM_005676751;XM_005676752;XM_005676753;XM_005678573;XM_005678644;XM_005681307;XM_005681308;XM_005685117;XM_005686934;XM_005686935;XM_005690127;XM_005692635;XM_005694673;XM_005696556;XM_005696854;XM_005698356;XM_005698670;XM_013964276;XM_013964475;XM_013965073;XM_013965886;XM_013966344;XM_013967284;XM_013967285;XM_013967288;XM_013967289;XM_013967…	K10244+K10703+K07512+K07512+K07512+K07512+K07512+K10247+K01074+K10203+K10203+K10703+K07509+K07515+K10251+K10251+K10250+K01074+K10205+K10248+K07511+K10249+K00022+K10258+K10703+K10249+K01068+K01068+K01068+K01068+K01068+K07509+K10703+K17360+K07512+K07512+K07512+K07508
Human Diseases	Cancers	Transcriptional misregulation in cancers	210	276	3.960698e-06	3.651268e-05	ko05202	NM_001285696;XM_005674872;XM_005675017;XM_005675019;XM_005675136;XM_005675137;XM_005675391;XM_005675392;XM_005675629;XM_005675706;XM_005676197;XM_005677098;XM_005677099;XM_005677100;XM_005677101;XM_005677661;XM_005678533;XM_005679158;XM_005679368;XM_005679969;XM_005680196;XM_005680285;XM_005680531;XM_005680532;XM_005680533;XM_005680534;XM_005680535;XM_005680537;XM_005680538;XM_005680539;XM_005680…	K15188+K14242+K05413+K05413+K15618+K15618+K15622+K15622+K09633+K09435+K15188+K08526+K08526+K08526+K08526+K15620+K11253+K05099+K10138+K09053+K06643+K04452+K05459+K05459+K05459+K05459+K05459+K05459+K05459+K05459+K05069+K06624+K03211+K10151+K02580+K15605+K15605+K10030+K09063+K04391+K04454+K04454+K04454+K04454+K00069+K08559+K00717+K15615+K04453+K04387+K04387+K15613+K17693+K15610+K11459+K05725+K05725+…
Cellular Processes	Transport and catabolism	Peroxisome	104	127	4.235226e-06	3.737419e-05	ko04146	XM_005675175;XM_005675270;XM_005675271;XM_005675275;XM_005675920;XM_005676446;XM_005676610;XM_005677224;XM_005677425;XM_005677737;XM_005677786;XM_005677789;XM_005679064;XM_005679066;XM_005679551;XM_005680707;XM_005680916;XM_005681098;XM_005681982;XM_005682183;XM_005682720;XM_005683475;XM_005684042;XM_005684245;XM_005684574;XM_005684804;XM_005684862;XM_005685235;XM_005685790;XM_005686074;XM_005686…	K07514+K13342+K13342+K13342+K00803+K00031+K01897+K13337+K13273+K13352+K11517+K11517+K05940+K05940+K13299+K13356+K13342+K13354+K00232+K13348+K12405+K03426+K08726+K00659+K00272+K13341+K13336+K11147+K08746+K05678+K00106+K13344+K13348+K13348+K13348+K00624+K11517+K11517+K13350+K06664+K06664+K13356+K13343+K00869+K00869+K00273+K13345+K00306+K13351+K00031+K10214+K13349+K01897+K01897+K01897+K00649+K03426+…
Organismal Systems	Nervous system	Dopaminergic synapse	172	222	4.307534e-06	3.737419e-05	ko04728	XM_005674982;XM_005675286;XM_005675537;XM_005675538;XM_005675704;XM_005675937;XM_005676119;XM_005676120;XM_005676168;XM_005676431;XM_005676432;XM_005678163;XM_005678171;XM_005678281;XM_005678282;XM_005678876;XM_005678877;XM_005678934;XM_005679090;XM_005679262;XM_005679511;XM_005680281;XM_005680737;XM_005681286;XM_005681288;XM_005681293;XM_005681630;XM_005681861;XM_005681862;XM_005681863;XM_005681…	K03083+K04538+K11583+K11583+K05000+K04450+K04997+K04997+K10396+K05870+K05870+K04542+K04345+K04347+K04347+K01593+K01593+K04546+K04630+K09047+K09048+K10396+K04959+K04515+K04515+K04515+K02223+K04440+K04440+K04440+K05840+K04440+K04440+K09048+K09048+K04543+K04543+K04515+K04515+K05197+K05197+K04634+K08155+K08155+K04144+K04545+K04379+K02183+K05858+K10396+K02183+K05200+K05200+K05200+K02296+K04456+K04456+…
Organismal Systems	Development	Osteoclast differentiation	149	190	5.565865e-06	4.671827e-05	ko04380	XM_005674684;XM_005675289;XM_005675509;XM_005676431;XM_005676432;XM_005677144;XM_005677145;XM_005677150;XM_005677151;XM_005677656;XM_005678520;XM_005679127;XM_005679129;XM_005680347;XM_005680667;XM_005681365;XM_005681591;XM_005681594;XM_005681861;XM_005681862;XM_005681863;XM_005682028;XM_005682030;XM_005682035;XM_005682285;XM_005682482;XM_005683957;XM_005684184;XM_005684185;XM_005684186;XM_005684…	K05131+K00922+K00922+K05870+K05870+K12560+K16824+K12560+K12560+K01371+K02649+K00922+K00922+K11221+K08012+K02580+K07364+K07364+K04440+K04440+K04440+K04440+K04440+K14381+K09028+K04431+K04674+K05855+K05855+K05855+K05855+K05855+K05855+K05855+K06268+K04427+K04368+K04693+K04693+K04693+K04693+K04379+K04386+K04386+K04386+K14380+K14380+K04383+K04383+K06268+K05473+K05148+K13376+K04456+K04456+K08601+K07992+…
Organismal Systems	Nervous system	Retrograde endocannabinoid signaling	139	176	5.701212e-06	4.671827e-05	ko04723	XM_005675286;XM_005675704;XM_005676119;XM_005676120;XM_005678163;XM_005678171;XM_005678281;XM_005678282;XM_005678504;XM_005678934;XM_005679090;XM_005679103;XM_005680499;XM_005680737;XM_005681572;XM_005681573;XM_005681575;XM_005681579;XM_005681861;XM_005681862;XM_005681863;XM_005682028;XM_005682030;XM_005682600;XM_005682601;XM_005683203;XM_005683204;XM_005683257;XM_005683258;XM_005683260;XM_005683…	K04538+K05000+K04997+K04997+K04542+K04345+K04347+K04347+K15528+K04546+K04630+K13985+K12302+K04959+K05186+K05175+K05175+K05181+K04440+K04440+K04440+K04440+K04440+K04543+K04543+K05197+K05197+K05181+K05181+K05175+K05186+K05186+K04634+K05190+K04277+K04545+K05858+K05200+K05200+K05200+K05184+K04536+K11987+K04534+K12302+K04549+K04549+K05189+K08042+K05181+K05175+K13700+K04851+K04851+K04851+K04851+K04630+…
Organismal Systems	Environmental adaptation	Circadian rhythm	48	53	7.341502e-06	5.853360e-05	ko04710	NM_001285647;XM_005676431;XM_005676432;XM_005677718;XM_005678356;XM_005679575;XM_005680006;XM_005680582;XM_005681069;XM_005681630;XM_005682939;XM_005683781;XM_005685125;XM_005689602;XM_005690741;XM_005694038;XM_005694039;XM_005694756;XM_005694757;XM_005695706;XM_013963615;XM_013964055;XM_013964150;XM_013964368;XM_013964635;XM_013964636;XM_013964637;XM_013964638;XM_013964639;XM_013968309;XM_013969…	K07200+K05870+K05870+K08534+K07198+K03347+K07200+K02295+K08960+K02223+K03094+K08533+K03868+K02296+K02633+K08959+K08959+K07198+K07198+K03729+K07200+K02295+K03730+K03868+K02223+K02223+K02223+K02223+K02223+K10269+K02295+K07199+K07199+K07199+K07200+K07200+K07200+K07200+K07200+K07200+K03728+K02633+K03362+K03362+K03362+K07198+K03362+K03362
Cellular Processes	Cell motility	Regulation of actin cytoskeleton	239	320	9.865014e-06	7.658366e-05	ko04810	NM_001286443;NM_001287029;XM_005675040;XM_005675114;XM_005675115;XM_005675116;XM_005675289;XM_005675509;XM_005675512;XM_005675819;XM_005675880;XM_005676064;XM_005676213;XM_005676392;XM_005676508;XM_005676532;XM_005676891;XM_005676892;XM_005677330;XM_005677342;XM_005677614;XM_005677615;XM_005677617;XM_005677619;XM_005677620;XM_005677739;XM_005677740;XM_005677834;XM_005678013;XM_005678281;XM_005678…	K04513+K05764+K00907+K04358+K04358+K04358+K00922+K00922+K07831+K05769+K06487+K06589+K05750+K05751+K05717+K05758+K04393+K04393+K05086+K05767+K00889+K00889+K00889+K00889+K00889+K06586+K06586+K07828+K05730+K04347+K04347+K02649+K06591+K00922+K00922+K12754+K05747+K04130+K04365+K06270+K06270+K06270+K06270+K06270+K07860+K07827+K07827+K17386+K04363+K05095+K04391+K18496+K18496+K05749+K04358+K00889+K00889+…
Cellular Processes	Cellular commiunity	Tight junction	160	207	1.180344e-05	8.928243e-05	ko04530	NM_001286443;XM_005674708;XM_005674736;XM_005675001;XM_005675123;XM_005675326;XM_005675512;XM_005675625;XM_005675626;XM_005675949;XM_005675950;XM_005676891;XM_005676892;XM_005677199;XM_005677381;XM_005677469;XM_005677470;XM_005677834;XM_005678332;XM_005678428;XM_005679090;XM_005679333;XM_005680266;XM_005680741;XM_005680742;XM_005682999;XM_005685991;XM_005685992;XM_005686561;XM_005686767;XM_005686…	K04513+K06087+K06735+K06106+K06087+K06087+K07831+K06786+K06786+K04424+K04424+K04393+K04393+K06089+K06101+K06109+K06109+K07828+K06092+K06108+K04630+K12754+K02089+K07827+K07827+K05691+K06091+K06091+K18050+K05691+K05691+K18052+K04237+K12755+K04456+K04456+K10351+K03097+K06093+K06093+K07829+K10352+K06088+K02105+K02105+K02105+K02105+K05631+K04630+K03115+K06093+K05705+K12757+K12757+K12757+K06096+K06096+…
Human Diseases	Cardiovascular diseases	Arrhythmogenic right ventricular cardiomyopathy (ARVC)	94	115	1.423529e-05	1.049853e-04	ko05412	XM_005675880;XM_005676064;XM_005676129;XM_005677739;XM_005677740;XM_005679027;XM_005679079;XM_005681326;XM_005681607;XM_005682935;XM_005682936;XM_005682999;XM_005683219;XM_005684517;XM_005686767;XM_005686768;XM_005687563;XM_005687987;XM_005687988;XM_005687989;XM_005687990;XM_005693675;XM_005693736;XM_005693737;XM_005693967;XM_005694721;XM_005694723;XM_005695572;XM_005695573;XM_005695574;XM_005695…	K06487+K06589+K04865+K06586+K06586+K06591+K04858+K04492+K12566+K02620+K02620+K05691+K12563+K07372+K05691+K05691+K12564+K04863+K04863+K04863+K04863+K12565+K04862+K04862+K06493+K06481+K06480+K02105+K02105+K02105+K02105+K04860+K04851+K04851+K04851+K04851+K04868+K05692+K05699+K05691+K10366+K10366+K10366+K10366+K10366+K06591+K06590+K06484+K04864+K06583+K06583+K12642+K04850+K02620+K12563+K12563+K12563+…
Organismal Systems	Immune system	T cell receptor signaling pathway	120	152	2.543997e-05	1.830437e-04	ko04660	NM_001286443;XM_005674875;XM_005674982;XM_005675082;XM_005675289;XM_005675509;XM_005675530;XM_005676403;XM_005676404;XM_005676405;XM_005676891;XM_005677834;XM_005678013;XM_005678157;XM_005678520;XM_005679127;XM_005679129;XM_005680266;XM_005680741;XM_005680742;XM_005680940;XM_005681365;XM_005681591;XM_005681594;XM_005682482;XM_005683226;XM_005684257;XM_005684675;XM_005685130;XM_005685472;XM_005685…	K04513+K04707+K03083+K12076+K00922+K00922+K07365+K06470+K06538+K06713+K04393+K07828+K05730+K07368+K02649+K00922+K00922+K02089+K07827+K07827+K06454+K02580+K07364+K07364+K04431+K07363+K06268+K04427+K04368+K04350+K03099+K04379+K06268+K05736+K18052+K06451+K06450+K06452+K04707+K05443+K04456+K04456+K06478+K04466+K04364+K04441+K05872+K03156+K07362+K04467+K04348+K04409+K03161+K02649+K06744+K00922+K00922+…
Metabolism	Energy metabolism	Nitrogen metabolism	28	29	3.312108e-05	2.326362e-04	ko00910	XM_005676491;XM_005677683;XM_005683839;XM_005685674;XM_005685675;XM_005685676;XM_005685677;XM_005685678;XM_005685679;XM_005689007;XM_005689325;XM_005690731;XM_005691856;XM_005699318;XM_005701067;XM_013962447;XM_013962448;XM_013966024;XM_013966025;XM_013969213;XM_013969265;XM_013969282;XM_013969334;XM_013969336;XM_013970364;XM_013970977;XM_013970978;XM_013971334	K01948+K01672+K01672+K01672+K01672+K01672+K01672+K01672+K01672+K01672+K01672+K01672+K01672+K00261+K01672+K01672+K01672+K01672+K01672+K01672+K01672+K01672+K01672+K18245+K01915+K01672+K01672+K01672
Human Diseases	Cancers	Prostate cancer	121	154	3.552052e-05	2.436873e-04	ko05215	NM_001285748;XM_005674982;XM_005675289;XM_005675509;XM_005676431;XM_005676432;XM_005677330;XM_005677834;XM_005678520;XM_005679127;XM_005679129;XM_005679262;XM_005679511;XM_005679528;XM_005680196;XM_005680531;XM_005680532;XM_005680533;XM_005680534;XM_005680535;XM_005680537;XM_005680538;XM_005680539;XM_005680543;XM_005680741;XM_005680742;XM_005680816;XM_005681085;XM_005681326;XM_005681365;XM_005681…	K07203+K03083+K00922+K00922+K05870+K05870+K05086+K07828+K02649+K00922+K00922+K09047+K09048+K04365+K06643+K05459+K05459+K05459+K05459+K05459+K05459+K05459+K05459+K09487+K07827+K07827+K06624+K17386+K04492+K02580+K04363+K09048+K09048+K02620+K02620+K04368+K03099+K08774+K12344+K06618+K06626+K05450+K05450+K05450+K04456+K04456+K04399+K05450+K06626+K04451+K05083+K04364+K04079+K02105+K02105+K02105+K02105+…
Environmental Information Processing	Signaling molecules and interaction	Cell adhesion molecules (CAMs)	173	228	3.658098e-05	2.452588e-04	ko04514	NM_001285626;XM_005674708;XM_005674736;XM_005674756;XM_005674945;XM_005674957;XM_005674973;XM_005675017;XM_005675019;XM_005675123;XM_005675300;XM_005675302;XM_005675303;XM_005675326;XM_005675880;XM_005676403;XM_005676404;XM_005676405;XM_005677158;XM_005677199;XM_005677259;XM_005677804;XM_005677813;XM_005678039;XM_005678041;XM_005678262;XM_005679027;XM_005679431;XM_005680161;XM_005680162;XM_005680…	K06815+K06087+K06735+K06491+K16350+K05412+K06592+K05413+K05413+K06087+K07378+K07378+K07378+K06087+K06487+K06470+K06538+K06713+K06770+K06089+K06780+K06747+K06449+K06527+K06527+K06775+K06591+K16351+K06759+K06759+K06759+K06759+K06454+K06490+K06793+K06766+K06548+K06494+K06478+K06544+K06533+K05689+K07379+K06471+K06088+K06752+K06752+K06752+K06752+K06752+K06567+K06087+K06477+K05718+K06087+K06087+K06787+…
Environmental Information Processing	Signal transduction	Calcium signaling pathway	213	286	4.062622e-05	2.663274e-04	ko04020	XM_005675040;XM_005675467;XM_005675891;XM_005676492;XM_005676493;XM_005676494;XM_005676495;XM_005676671;XM_005678171;XM_005678194;XM_005679508;XM_005679802;XM_005679804;XM_005679807;XM_005679841;XM_005680373;XM_005680737;XM_005681286;XM_005681288;XM_005681293;XM_005681345;XM_005681490;XM_005681627;XM_005681898;XM_005681912;XM_005682579;XM_005683139;XM_005683143;XM_005683168;XM_005683169;XM_005683…	K00907+K04166+K13755+K05085+K05085+K05085+K05085+K04157+K04345+K04262+K04130+K05850+K05850+K05850+K13755+K05084+K04959+K04515+K04515+K04515+K04224+K18196+K04363+K05840+K01242+K04264+K04160+K04142+K04515+K04515+K04636+K04634+K04135+K06268+K05852+K04144+K04133+K05849+K05849+K02183+K04222+K02183+K06268+K04157+K04323+K05858+K02183+K04137+K04211+K00907+K16059+K00911+K04197+K05863+K16056+K16056+K05218+…
Organismal Systems	Endocrine system	Adipocytokine signaling pathway	115	146	4.509997e-05	2.892281e-04	ko04920	NM_001285578;NM_001285580;NM_001285647;NM_001285748;XM_005675149;XM_005676009;XM_005676010;XM_005676610;XM_005677098;XM_005677099;XM_005677100;XM_005677101;XM_005678356;XM_005679293;XM_005679433;XM_005679434;XM_005680006;XM_005681365;XM_005681472;XM_005681861;XM_005681862;XM_005681863;XM_005682028;XM_005682030;XM_005682904;XM_005682905;XM_005687843;XM_005688314;XM_005690562;XM_005690564;XM_005692…	K06259+K06259+K07200+K07203+K07296+K01084+K01084+K01897+K08526+K08526+K08526+K08526+K07198+K05232+K05424+K05424+K07200+K02580+K07202+K04440+K04440+K04440+K04440+K04440+K07298+K07298+K18052+K01596+K04456+K04456+K03171+K07191+K04692+K01084+K01084+K01084+K07198+K07198+K15013+K08525+K08525+K05872+K03156+K04467+K01897+K01897+K01897+K04440+K04440+K04440+K04440+K01897+K05062+K07299+K06259+K06259+K06259+…
Organismal Systems	Immune system	Fc gamma R-mediated phagocytosis	112	142	5.076013e-05	3.186008e-04	ko04666	NM_001285641;XM_005675289;XM_005675312;XM_005675509;XM_005676532;XM_005676891;XM_005677144;XM_005677150;XM_005677151;XM_005677614;XM_005677615;XM_005677617;XM_005677619;XM_005677620;XM_005678013;XM_005678357;XM_005678520;XM_005679127;XM_005679129;XM_005679408;XM_005680676;XM_005683717;XM_005683719;XM_005684184;XM_005684185;XM_005684186;XM_005684187;XM_005684188;XM_005684189;XM_005684191;XM_005684…	K04688+K00922+K01115+K00922+K05758+K04393+K12560+K12560+K12560+K00889+K00889+K00889+K00889+K00889+K05730+K01080+K02649+K00922+K00922+K05747+K07860+K00889+K00889+K05855+K05855+K05855+K05855+K05855+K05855+K05855+K05753+K04368+K07941+K18050+K12488+K12488+K04456+K04456+K05754+K06478+K05744+K13536+K04718+K01115+K05765+K02677+K07362+K05757+K05757+K04409+K05765+K02649+K03084+K05768+K00922+K00922+K12562+…
Human Diseases	Neurodegenerative diseases	Amyotrophic lateral sclerosis (ALS)	65	78	9.671362e-05	5.943858e-04	ko05014	XM_005675733;XM_005676376;XM_005677159;XM_005679287;XM_005680482;XM_005681052;XM_005681256;XM_005683203;XM_005683204;XM_005684017;XM_005684257;XM_005684842;XM_005686814;XM_005688870;XM_005690089;XM_005690814;XM_005692696;XM_005693530;XM_005693631;XM_005696471;XM_005696606;XM_005697325;XM_005697498;XM_005699204;XM_005699933;XM_005699970;XM_013963999;XM_013964000;XM_013964001;XM_013964274;XM_013964…	K07887+K04575+K11518+K08738+K02084+K04726+K02308+K05197+K05197+K04572+K06268+K04426+K06268+K11519+K05613+K04399+K02159+K04451+K04432+K04441+K03156+K02161+K05209+K04348+K04569+K02158+K02084+K02084+K02084+K03158+K04441+K04441+K04348+K05197+K05197+K04348+K04348+K04348+K04348+K04573+K01370+K05613+K05613+K05141+K05198+K13240+K04574+K04574+K04574+K04574+K04574+K04574+K04574+K04574+K04574+K04441+K04441+…
Environmental Information Processing	Signal transduction	cGMP - PKG signaling pathway	194	261	0.0001073959	6.465672e-04	ko04022	NM_001285674;NM_001286443;XM_005675040;XM_005675289;XM_005675293;XM_005675467;XM_005675509;XM_005675588;XM_005675937;XM_005676431;XM_005676432;XM_005677231;XM_005677232;XM_005677233;XM_005678520;XM_005679090;XM_005679127;XM_005679129;XM_005679262;XM_005679511;XM_005679748;XM_005679749;XM_005679750;XM_005679751;XM_005679752;XM_005679802;XM_005679804;XM_005679807;XM_005680231;XM_005680737;XM_005680…	K12324+K04513+K00907+K00922+K04938+K04166+K00922+K01540+K04450+K05870+K05870+K01539+K01539+K01539+K02649+K04630+K00922+K00922+K09047+K09048+K06270+K06270+K06270+K06270+K06270+K05850+K05850+K05850+K04941+K04959+K05001+K19021+K13762+K04948+K19477+K04527+K09048+K09048+K04142+K04454+K04454+K04454+K04454+K04634+K04135+K06268+K05852+K04368+K17334+K05849+K05849+K18050+K02183+K06268+K17388+K05858+K02183+…
Organismal Systems	Nervous system	Glutamatergic synapse	139	182	0.0001223899	7.221004e-04	ko04724	XM_005675286;XM_005675312;XM_005675480;XM_005676119;XM_005676120;XM_005676276;XM_005678163;XM_005678171;XM_005678281;XM_005678282;XM_005678934;XM_005679090;XM_005679424;XM_005680051;XM_005680338;XM_005680499;XM_005680737;XM_005682099;XM_005682231;XM_005682600;XM_005682601;XM_005683203;XM_005683204;XM_005683800;XM_005684257;XM_005684381;XM_005684644;XM_005684646;XM_005685075;XM_005685524;XM_005685…	K04538+K01115+K04964+K04997+K04997+K01425+K04542+K04345+K04347+K04347+K04546+K04630+K04608+K14990+K01425+K12302+K04959+K15010+K05617+K04543+K04543+K05197+K05197+K04634+K06268+K05213+K05202+K05202+K15010+K16342+K16342+K16342+K04545+K06268+K05858+K05200+K05200+K05200+K05613+K04536+K16342+K00910+K04534+K12302+K01115+K04549+K04549+K05614+K08042+K04608+K04608+K04851+K04851+K04851+K04851+K04605+K04630+…
Human Diseases	Cancers	Renal cell carcinoma	80	99	0.0001336414	7.730238e-04	ko05211	NM_001287034;NM_001287035;XM_005675289;XM_005675509;XM_005676891;XM_005677834;XM_005678520;XM_005679080;XM_005679127;XM_005679129;XM_005679158;XM_005679528;XM_005680741;XM_005680742;XM_005681085;XM_005685125;XM_005685130;XM_005685633;XM_005686141;XM_005686385;XM_005687809;XM_005690478;XM_005690562;XM_005690564;XM_005692425;XM_005694140;XM_005694255;XM_005695067;XM_005695068;XM_005695224;XM_005698…	K05448+K05448+K00922+K00922+K04393+K07828+K02649+K05460+K00922+K00922+K05099+K04365+K07827+K07827+K17386+K03868+K04368+K03099+K13377+K08774+K05736+K13376+K04456+K04456+K09592+K04364+K09594+K15589+K15589+K09592+K09592+K04409+K09097+K02649+K07299+K05460+K05460+K00922+K00922+K05099+K05099+K04365+K04365+K04365+K04410+K07827+K17386+K03868+K04498+K05735+K08774+K08774+K03099+K03099+K09095+K03870+K01679+…
Organismal Systems	Sensory system	Inflammatory mediator regulation of TRP channels	145	191	0.0001466594	8.320101e-04	ko04750	XM_005675120;XM_005675289;XM_005675509;XM_005676671;XM_005678171;XM_005678341;XM_005678459;XM_005678520;XM_005678748;XM_005679127;XM_005679129;XM_005680531;XM_005680532;XM_005680533;XM_005680534;XM_005680535;XM_005680537;XM_005680538;XM_005680539;XM_005680737;XM_005681286;XM_005681288;XM_005681293;XM_005681861;XM_005681862;XM_005681863;XM_005682028;XM_005682030;XM_005683168;XM_005683169;XM_005683…	K04723+K00922+K00922+K04157+K04345+K07418+K07425+K02649+K04983+K00922+K00922+K05459+K05459+K05459+K05459+K05459+K05459+K05459+K05459+K04959+K04515+K04515+K04515+K04440+K04440+K04440+K04440+K04440+K04515+K04515+K04634+K04259+K16342+K16342+K16342+K04386+K04386+K04386+K18050+K02183+K04157+K05858+K18052+K02183+K16342+K06269+K00458+K04432+K00458+K08042+K04149+K04149+K04441+K02677+K07413+K07413+K04440+…
Metabolism	Carbohydrate metabolism	Inositol phosphate metabolism	89	112	0.0001814913	1.010187e-03	ko00562	XM_005674687;XM_005675289;XM_005675509;XM_005677609;XM_005677610;XM_005677614;XM_005677615;XM_005677617;XM_005677619;XM_005677620;XM_005679127;XM_005679129;XM_005680809;XM_005683717;XM_005683719;XM_005687806;XM_005687933;XM_005688998;XM_005689386;XM_005689582;XM_005690535;XM_005691219;XM_005691621;XM_005692558;XM_005693310;XM_005696968;XM_005696969;XM_005697687;XM_005698148;XM_005698175;XM_005698…	K01099+K00922+K00922+K00888+K00888+K00889+K00889+K00889+K00889+K00889+K00922+K00922+K00923+K00889+K00889+K05858+K00920+K15759+K18081+K00923+K00911+K01109+K18082+K00911+K01106+K00914+K00914+K00999+K00915+K01110+K13711+K01099+K01108+K01108+K18081+K01099+K03084+K00922+K00922+K00920+K01099+K01803+K13711+K00889+K19006+K19006+K19006+K10572+K01099+K00911+K00140+K01109+K01109+K13712+K18083+K05858+K05858+…
Human Diseases	Cardiovascular diseases	Hypertrophic cardiomyopathy (HCM)	115	149	0.0002179843	1.190840e-03	ko05410	NM_001285647;XM_005675880;XM_005676064;XM_005676129;XM_005677459;XM_005677464;XM_005677465;XM_005677466;XM_005677739;XM_005677740;XM_005678356;XM_005679027;XM_005679079;XM_005680006;XM_005680531;XM_005680532;XM_005680533;XM_005680534;XM_005680535;XM_005680537;XM_005680538;XM_005680539;XM_005681607;XM_005682147;XM_005683219;XM_005683842;XM_005685687;XM_005685691;XM_005686141;XM_005686353;XM_005687…	K07200+K06487+K06589+K04865+K09290+K09290+K09290+K09290+K06586+K06586+K07198+K06591+K04858+K07200+K05459+K05459+K05459+K05459+K05459+K05459+K05459+K05459+K12566+K10375+K12563+K10374+K10373+K10373+K13377+K12314+K12564+K04863+K04863+K04863+K04863+K13376+K10351+K12565+K04862+K04862+K06493+K06481+K06480+K07198+K07198+K04860+K04851+K04851+K04851+K04851+K12749+K03156+K16366+K16366+K04868+K05692+K09821+…
Organismal Systems	Digestive system	Gastric acid secretion	90	114	0.0002573713	1.380446e-03	ko04971	XM_005675040;XM_005675588;XM_005677231;XM_005677232;XM_005677233;XM_005677234;XM_005678171;XM_005679090;XM_005680737;XM_005681286;XM_005681288;XM_005681293;XM_005683168;XM_005683169;XM_005683800;XM_005686574;XM_005687806;XM_005688097;XM_005688364;XM_005689247;XM_005690616;XM_005690991;XM_005690992;XM_005692304;XM_005694467;XM_005694470;XM_005694869;XM_005695932;XM_005697610;XM_005699023;XM_005699…	K00907+K01540+K01539+K01539+K01539+K05003+K04345+K04630+K04959+K04515+K04515+K04515+K04515+K04515+K04634+K02183+K05858+K02183+K00907+K13962+K01540+K04913+K04913+K01542+K04218+K04996+K08042+K04630+K02677+K04131+K04995+K01543+K04345+K04345+K04345+K04345+K04345+K05031+K08045+K04515+K00907+K00907+K08041+K13855+K08046+K04515+K04515+K04345+K05008+K08007+K04150+K08044+K08044+K04920+K05858+K05858+K05858+…
Organismal Systems	Endocrine system	Insulin signaling pathway	161	216	0.0003210195	1.691085e-03	ko04910	NM_001285641;NM_001285647;NM_001285748;XM_005674875;XM_005674982;XM_005675289;XM_005675509;XM_005676009;XM_005676010;XM_005676677;XM_005676678;XM_005677419;XM_005677420;XM_005677834;XM_005678171;XM_005678356;XM_005678520;XM_005679127;XM_005679129;XM_005679168;XM_005679528;XM_005679820;XM_005679821;XM_005680006;XM_005680741;XM_005680742;XM_005680786;XM_005681394;XM_005681472;XM_005681861;XM_005681…	K04688+K07200+K07203+K04707+K03083+K00922+K00922+K01084+K01084+K03259+K03259+K06279+K06279+K07828+K04345+K07198+K02649+K00922+K00922+K07189+K04365+K04695+K04695+K07200+K07827+K07827+K00693+K03259+K07202+K04440+K04440+K04440+K17453+K04440+K04440+K04527+K03841+K04368+K03099+K17449+K04697+K02183+K00844+K07194+K02183+K02183+K01596+K04707+K13296+K04456+K04456+K06269+K00693+K11262+K07192+K07191+K01084+…
Environmental Information Processing	Signal transduction	cAMP signaling pathway	231	319	0.0003907205	2.022150e-03	ko04024	NM_001286443;XM_005675289;XM_005675309;XM_005675312;XM_005675434;XM_005675509;XM_005675588;XM_005675951;XM_005675953;XM_005675955;XM_005675957;XM_005676431;XM_005676432;XM_005677231;XM_005677232;XM_005677233;XM_005678013;XM_005678171;XM_005678303;XM_005678304;XM_005678520;XM_005679090;XM_005679127;XM_005679129;XM_005679236;XM_005679262;XM_005679293;XM_005679508;XM_005679511;XM_005679528;XM_005679…	K04513+K00922+K04284+K01115+K10042+K00922+K01540+K04351+K04351+K04351+K04351+K05870+K05870+K01539+K01539+K01539+K05730+K04345+K13293+K13293+K02649+K04630+K00922+K00922+K04587+K09047+K05232+K04130+K09048+K04365+K06270+K06270+K06270+K06270+K06270+K05850+K05850+K05850+K07860+K19021+K04204+K04515+K04515+K04515+K02580+K04948+K04440+K04440+K04440+K05840+K00232+K04440+K04440+K13293+K13293+K09048+K09048+…
Human Diseases	Cancers	Glioma	83	105	0.0004107481	2.089150e-03	ko05214	NM_001285748;XM_005675289;XM_005675509;XM_005677419;XM_005677420;XM_005677834;XM_005678520;XM_005678917;XM_005679127;XM_005679129;XM_005679528;XM_005680196;XM_005680266;XM_005680531;XM_005680532;XM_005680533;XM_005680534;XM_005680535;XM_005680537;XM_005680538;XM_005680539;XM_005680741;XM_005680742;XM_005681085;XM_005681286;XM_005681288;XM_005681293;XM_005681627;XM_005683168;XM_005683169;XM_005685…	K07203+K00922+K00922+K06279+K06279+K07828+K02649+K02091+K00922+K00922+K04365+K06643+K02089+K05459+K05459+K05459+K05459+K05459+K05459+K05459+K05459+K07827+K07827+K17386+K04515+K04515+K04515+K04363+K04515+K04515+K04368+K03099+K17449+K08774+K02183+K06618+K02183+K04456+K04456+K04451+K04364+K02677+K01110+K02649+K00922+K00922+K04515+K04365+K04365+K04365+K06643+K05459+K05459+K07827+K17386+K04515+K04515+…
Environmental Information Processing	Signal transduction	AMPK signaling pathway	158	213	0.000534793	2.673965e-03	ko04152	NM_001285578;NM_001285580;NM_001285641;NM_001285647;NM_001285748;XM_005675149;XM_005675289;XM_005675509;XM_005675537;XM_005675538;XM_005676009;XM_005676010;XM_005676371;XM_005676431;XM_005676432;XM_005676665;XM_005678356;XM_005678520;XM_005679127;XM_005679129;XM_005679262;XM_005679433;XM_005679434;XM_005679511;XM_005680006;XM_005680531;XM_005680532;XM_005680533;XM_005680534;XM_005680535;XM_005680…	K06259+K06259+K04688+K07200+K07203+K07296+K00922+K00922+K11583+K11583+K01084+K01084+K17532+K05870+K05870+K08272+K07198+K02649+K00922+K00922+K09047+K05424+K05424+K09048+K07200+K05459+K05459+K05459+K05459+K05459+K05459+K05459+K05459+K00693+K07202+K18341+K18341+K18341+K18341+K04527+K13088+K09048+K09048+K03234+K07298+K07298+K03841+K04135+K09408+K04427+K07903+K08272+K08272+K08272+K01596+K07292+K07292+…
Organismal Systems	Endocrine system	Renin secretion	89	114	0.0005587244	2.747062e-03	ko04924	XM_005675467;XM_005675891;XM_005676431;XM_005676432;XM_005678147;XM_005678148;XM_005678149;XM_005678152;XM_005678171;XM_005679090;XM_005679236;XM_005679242;XM_005679841;XM_005680737;XM_005680800;XM_005681818;XM_005683143;XM_005683800;XM_005684257;XM_005685097;XM_005686574;XM_005686814;XM_005687806;XM_005688097;XM_005689400;XM_005689658;XM_005691200;XM_005691312;XM_005691313;XM_005691414;XM_005691…	K04166+K13755+K05870+K05870+K05030+K05030+K05030+K05028+K04345+K04630+K04587+K09864+K13755+K04959+K19021+K19477+K04142+K04634+K06268+K04259+K02183+K06268+K05858+K02183+K12318+K13296+K04197+K12318+K12318+K16056+K16056+K04996+K04851+K04851+K04851+K04851+K04630+K04348+K09821+K05030+K04345+K04345+K04345+K04345+K04345+K08045+K08046+K04850+K04348+K04345+K01363+K04348+K04348+K04348+K04348+K05858+K05858+…
Environmental Information Processing	Signal transduction	PI3K-Akt signaling pathway	373	532	0.0005876431	2.841881e-03	ko04151	NM_001285547;NM_001285641;NM_001285670;NM_001285724;NM_001285735;NM_001285748;NM_001287034;NM_001287035;NM_001291820;XM_005674684;XM_005674982;XM_005675114;XM_005675115;XM_005675116;XM_005675286;XM_005675289;XM_005675509;XM_005675537;XM_005675538;XM_005675670;XM_005675709;XM_005675710;XM_005675711;XM_005675868;XM_005675869;XM_005675880;XM_005675937;XM_005676009;XM_005676010;XM_005676064;XM_005676…	K05439+K04688+K05461+K05091+K05439+K07203+K05448+K05448+K04389+K05131+K03083+K04358+K04358+K04358+K04538+K00922+K00922+K11583+K11583+K06238+K06238+K06238+K06238+K06236+K06236+K06487+K04450+K01084+K01084+K06589+K05870+K05870+K05717+K03259+K03259+K04659+K16339+K02539+K06586+K06586+K07828+K06236+K06071+K04542+K04294+K04347+K04347+K07198+K02649+K02091+K04546+K06236+K06591+K05460+K00922+K00922+K05099+…
Human Diseases	Cancers	Chronic myeloid leukemia	83	106	0.0007181595	3.373969e-03	ko05220	XM_005674875;XM_005675289;XM_005675344;XM_005675345;XM_005675347;XM_005675348;XM_005675349;XM_005675350;XM_005675351;XM_005675509;XM_005677419;XM_005677420;XM_005677834;XM_005678520;XM_005678917;XM_005679127;XM_005679129;XM_005679528;XM_005680196;XM_005680266;XM_005680741;XM_005680742;XM_005680816;XM_005681365;XM_005683957;XM_005685130;XM_005685633;XM_005685801;XM_005686141;XM_005687448;XM_005689…	K04707+K00922+K04462+K04462+K04462+K04462+K04462+K04462+K04462+K00922+K06279+K06279+K07828+K02649+K02091+K00922+K00922+K04365+K06643+K02089+K07827+K07827+K06624+K02580+K04674+K04368+K03099+K17449+K13377+K06618+K04707+K13376+K04456+K04456+K04451+K04364+K04501+K04467+K02158+K02649+K00922+K00922+K04365+K04365+K04365+K06643+K07827+K04462+K04496+K17447+K17448+K17448+K08367+K17449+K03099+K03099+K06619+…
Organismal Systems	Nervous system	GABAergic synapse	95	123	0.0007214528	3.373969e-03	ko04727	NM_001285597;XM_005675286;XM_005675704;XM_005675977;XM_005676276;XM_005676369;XM_005678163;XM_005678171;XM_005678281;XM_005678282;XM_005678934;XM_005679090;XM_005680051;XM_005680338;XM_005680844;XM_005680846;XM_005681572;XM_005681573;XM_005681575;XM_005681579;XM_005682600;XM_005682601;XM_005683257;XM_005683258;XM_005683260;XM_005683367;XM_005683368;XM_005683953;XM_005684689;XM_005685651;XM_005688…	K08341+K04538+K05000+K01580+K01425+K15374+K04542+K04345+K04347+K04347+K04546+K04630+K14990+K01425+K08341+K08341+K05186+K05175+K05175+K05181+K04543+K04543+K05181+K05181+K05175+K05186+K05186+K04615+K05190+K04545+K01580+K05184+K04536+K04534+K04549+K04549+K06027+K05189+K08042+K05181+K05175+K04851+K04851+K04851+K04851+K04630+K13576+K02677+K04540+K05175+K05175+K04345+K04345+K04345+K04345+K04345+K08045+…
Organismal Systems	Endocrine system	Prolactin signaling pathway	102	133	0.0007319798	3.373969e-03	ko04917	NM_001285547;NM_001285735;XM_005674982;XM_005675289;XM_005675321;XM_005675509;XM_005677419;XM_005677420;XM_005677834;XM_005678520;XM_005679127;XM_005679129;XM_005679820;XM_005679821;XM_005680741;XM_005680742;XM_005680985;XM_005681365;XM_005681721;XM_005681861;XM_005681862;XM_005681863;XM_005682028;XM_005682030;XM_005682621;XM_005684596;XM_005684707;XM_005685130;XM_005685633;XM_005685801;XM_005685…	K05439+K05439+K03083+K00922+K07593+K00922+K06279+K06279+K07828+K02649+K00922+K00922+K04695+K04695+K07827+K07827+K10151+K02580+K17107+K04440+K04440+K04440+K04440+K04440+K09444+K09408+K08522+K04368+K03099+K17449+K04697+K04379+K04698+K05473+K17101+K17101+K17101+K04456+K04456+K04692+K04364+K04701+K04441+K05439+K05439+K04440+K04440+K04440+K04440+K04699+K02649+K00922+K00922+K07827+K04441+K04441+K17107+…
Organismal Systems	Immune system	Leukocyte transendothelial migration	129	172	0.0008011267	3.635883e-03	ko04670	NM_001286443;XM_005674708;XM_005674736;XM_005675123;XM_005675289;XM_005675326;XM_005675509;XM_005675951;XM_005675953;XM_005675955;XM_005675957;XM_005676186;XM_005676891;XM_005677199;XM_005678013;XM_005678039;XM_005678041;XM_005678520;XM_005679090;XM_005679127;XM_005679129;XM_005679333;XM_005680667;XM_005680676;XM_005681533;XM_005681534;XM_005681589;XM_005681590;XM_005682354;XM_005682999;XM_005683…	K04513+K06087+K06735+K06087+K00922+K06087+K00922+K04351+K04351+K04351+K04351+K04189+K04393+K06089+K05730+K06527+K06527+K02649+K04630+K00922+K00922+K12754+K08012+K07860+K07873+K07873+K08016+K08016+K06490+K05691+K07363+K05691+K05691+K17388+K12755+K05725+K05725+K05725+K05725+K05725+K10351+K01398+K06533+K06471+K06088+K02105+K02105+K02105+K02105+K04630+K04441+K04514+K12757+K12757+K12757+K06087+K02677+…
Human Diseases	Cancers	Colorectal cancer	82	105	0.0008959699	4.004714e-03	ko05210	NM_001286443;XM_005674982;XM_005675289;XM_005675509;XM_005678520;XM_005679127;XM_005679129;XM_005679287;XM_005679528;XM_005680676;XM_005680741;XM_005680742;XM_005681326;XM_005681861;XM_005681862;XM_005681863;XM_005682028;XM_005682030;XM_005682935;XM_005682936;XM_005683957;XM_005685130;XM_005686096;XM_005686141;XM_005690478;XM_005690562;XM_005690564;XM_005690814;XM_005692696;XM_005693530;XM_005694…	K04513+K03083+K00922+K00922+K02649+K00922+K00922+K08738+K04365+K07860+K07827+K07827+K04492+K04440+K04440+K04440+K04440+K04440+K02620+K02620+K04674+K04368+K04379+K13377+K13376+K04456+K04456+K04399+K02159+K04451+K08731+K08734+K02105+K02105+K02105+K02105+K04500+K04500+K04501+K02161+K04440+K04440+K04440+K04440+K02158+K08737+K02649+K00922+K00922+K04365+K04365+K04365+K07827+K04440+K04440+K04440+K04440+…
Organismal Systems	Excretory system	Aldosterone-regulated sodium reabsorption	54	66	0.0009346387	4.115200e-03	ko04960	XM_005675289;XM_005675509;XM_005675588;XM_005676807;XM_005677231;XM_005677232;XM_005677233;XM_005678520;XM_005679127;XM_005679129;XM_005680531;XM_005680532;XM_005680533;XM_005680534;XM_005680535;XM_005680537;XM_005680538;XM_005680539;XM_005680741;XM_005680742;XM_005682398;XM_005684782;XM_005690616;XM_005691196;XM_005692140;XM_005697601;XM_005697610;XM_005699038;XM_005699628;XM_013962891;XM_013963…	K00922+K00922+K01540+K06644+K01539+K01539+K01539+K02649+K00922+K00922+K05459+K05459+K05459+K05459+K05459+K05459+K05459+K05459+K07827+K07827+K04527+K13302+K01540+K08555+K00071+K04825+K02677+K13359+K04995+K02649+K00922+K00922+K05459+K05459+K07827+K04824+K01538+K01540+K00922+K08555+K04371+K01539+K02677+K16172+K02649+K01540+K02677+K13305+K02677+K04825+K04827+K13359+K04995+K01539
Cellular Processes	Cellular commiunity	Signaling pathways regulating pluripotency of stem cells	161	219	0.0009559092	4.146959e-03	ko04550	NM_001285592;XM_005674982;XM_005675289;XM_005675327;XM_005675509;XM_005676107;XM_005676108;XM_005676109;XM_005676114;XM_005676151;XM_005676173;XM_005676322;XM_005677644;XM_005677645;XM_005677647;XM_005677650;XM_005677834;XM_005678520;XM_005679127;XM_005679129;XM_005679153;XM_005680007;XM_005680288;XM_005680531;XM_005680532;XM_005680533;XM_005680534;XM_005680535;XM_005680537;XM_005680538;XM_005680…	K04673+K03083+K00922+K18499+K00922+K04675+K04675+K04675+K13568+K11138+K04670+K04667+K11421+K11421+K11421+K11421+K07828+K02649+K00922+K00922+K00182+K03209+K04667+K05459+K05459+K05459+K05459+K05459+K05459+K05459+K05459+K07827+K07827+K10164+K14439+K14439+K14439+K14439+K09222+K05095+K09063+K16790+K00714+K02329+K04368+K15613+K17693+K16791+K11459+K04680+K02376+K08031+K08031+K08031+K08031+K08031+K08031+…
Cellular Processes	Cell growth and death	Cell cycle	139	187	0.0009768292	4.176299e-03	ko04110	XM_005674982;XM_005675533;XM_005675543;XM_005675544;XM_005675545;XM_005675546;XM_005675547;XM_005675548;XM_005675549;XM_005676172;XM_005676356;XM_005676807;XM_005678043;XM_005678467;XM_005678917;XM_005679056;XM_005679057;XM_005679112;XM_005679575;XM_005680196;XM_005680266;XM_005680816;XM_005680985;XM_005682363;XM_005682602;XM_005682939;XM_005682987;XM_005682989;XM_005683251;XM_005683252;XM_005683…	K03083+K06671+K12456+K12456+K12456+K12456+K12456+K12456+K12456+K02606+K02604+K06644+K06639+K04402+K02091+K06629+K06629+K02607+K03347+K06643+K02089+K06624+K10151+K06623+K04402+K03094+K03355+K05867+K06635+K06635+K06635+K06635+K06634+K06634+K06634+K06634+K06639+K06639+K04402+K02605+K02605+K03868+K05868+K13377+K16197+K06618+K04802+K05866+K06670+K16197+K06626+K04682+K04682+K13376+K03354+K06641+K06626+…
Metabolism	Metabolism of cofactors and vitamins	Nicotinate and nicotinamide metabolism	47	57	0.001446643	6.096567e-03	ko00760	XM_005676339;XM_005676340;XM_005676341;XM_005676342;XM_005678658;XM_005679206;XM_005681912;XM_005683475;XM_005683784;XM_005684756;XM_005684823;XM_005685401;XM_005685402;XM_005689470;XM_005690716;XM_005690717;XM_005690958;XM_005690959;XM_005694731;XM_005694732;XM_005694733;XM_005698417;XM_005698418;XM_005699189;XM_013963266;XM_013964805;XM_013965287;XM_013966044;XM_013966522;XM_013970238;XM_013970…	K00157+K00157+K00157+K00157+K01081+K01081+K01242+K03426+K10524+K01513+K01081+K03783+K03783+K00541+K06210+K06210+K06210+K06210+K00323+K00323+K00323+K01081+K01081+K03426+K03462+K18152+K10524+K06210+K01513+K00858+K06210+K06210+K06210+K06210+K06210+K00157+K01081+K00323+K00858+K00858+K00767+K01081+K01081+K03426+K03426+K03426+K01950
Organismal Systems	Endocrine system	Progesterone-mediated oocyte maturation	134	181	0.00156611	6.507077e-03	ko04914	XM_005675289;XM_005675509;XM_005675543;XM_005675544;XM_005675545;XM_005675546;XM_005675547;XM_005675548;XM_005675549;XM_005676810;XM_005678171;XM_005678520;XM_005679090;XM_005679127;XM_005679129;XM_005679528;XM_005680531;XM_005680532;XM_005680533;XM_005680534;XM_005680535;XM_005680537;XM_005680538;XM_005680539;XM_005680741;XM_005680742;XM_005681861;XM_005681862;XM_005681863;XM_005681902;XM_005682…	K00922+K00922+K12456+K12456+K12456+K12456+K12456+K12456+K12456+K04373+K04345+K02649+K04630+K00922+K00922+K04365+K05459+K05459+K05459+K05459+K05459+K05459+K05459+K05459+K07827+K07827+K04440+K04440+K04440+K02602+K04440+K04440+K03355+K05867+K04368+K05868+K05866+K08556+K13296+K04456+K04456+K03354+K02602+K02602+K02602+K08042+K02602+K04079+K04630+K06645+K04079+K04441+K06631+K02602+K02087+K02087+K02087+…
Metabolism	Glycan biosynthesis and metabolism	Glycosphingolipid biosynthesis - lacto and neolacto series	38	45	0.001742983	7.052779e-03	ko00601	NM_001285775;XM_005674827;XM_005675212;XM_005675213;XM_005675742;XM_005676020;XM_005677164;XM_005677165;XM_005677166;XM_005678564;XM_005680779;XM_005682507;XM_005684665;XM_005686786;XM_005687036;XM_005687037;XM_005690453;XM_005696862;XM_005696863;XM_005699620;XM_005699920;XM_013962915;XM_013965004;XM_013966625;XM_013966628;XM_013966631;XM_013968063;XM_013968064;XM_013969176;XM_013969179;XM_013969…	K07966+K03792+K03766+K03766+K03877+K07819+K07968+K07968+K07968+K00781+K03371+K07633+K03663+K00741+K00743+K00743+K07820+K00742+K00742+K03494+K00741+K07967+K07970+K03877+K03877+K03877+K00709+K00709+K07819+K07819+K07819+K07632+K00718+K00718+K00718+K03792+K03792+K03494
Organismal Systems	Endocrine system	Renin-angiotensin system	29	33	0.001745264	7.052779e-03	ko04614	XM_005675416;XM_005675465;XM_005675467;XM_005681306;XM_005683454;XM_005688615;XM_005694627;XM_005695031;XM_005699373;XM_005699483;XM_005699485;XM_005699486;XM_005699487;XM_005701072;XM_013965269;XM_013965593;XM_013965596;XM_013965601;XM_013965603;XM_013965606;XM_013966459;XM_013966639;XM_013966640;XM_013970028;XM_013972020;XM_013975959;XM_013976225;XM_013976226;XM_013976588	K01389+K08780+K04166+K11141+K01257+K13289+K01393+K11140+K09821+K01285+K01285+K01285+K01285+K09708+K01392+K01389+K01389+K01389+K01389+K01389+K01322+K04303+K04303+K01380+K01283+K08392+K04167+K04167+K19514
Organismal Systems	Immune system	NOD-like receptor signaling pathway	69	88	0.001855639	7.397480e-03	ko04621	XM_005676364;XM_005676365;XM_005680543;XM_005681365;XM_005681749;XM_005681861;XM_005681862;XM_005681863;XM_005682028;XM_005682030;XM_005682796;XM_005684675;XM_005684808;XM_005684809;XM_005689257;XM_005689370;XM_005693218;XM_005694594;XM_005694623;XM_005694625;XM_005694755;XM_005695417;XM_005696358;XM_005696471;XM_005696606;XM_005698325;XM_005699336;XM_005699337;XM_005699340;XM_005699341;XM_013964…	K04398+K04398+K09487+K02580+K10030+K04440+K04440+K04440+K04440+K04440+K12800+K04427+K11859+K11859+K08846+K16060+K14624+K12807+K12796+K12796+K12797+K04079+K04079+K04441+K03156+K04467+K04440+K04440+K04440+K04440+K04403+K04441+K04441+K04440+K04440+K04440+K04440+K04440+K04440+K04440+K04440+K04427+K04404+K12794+K12795+K01370+K16060+K16060+K04371+K10165+K04398+K12798+K12796+K12796+K12796+K12796+K12796+…
Organismal Systems	Endocrine system	GnRH signaling pathway	112	150	0.002253298	8.862972e-03	ko04912	XM_005675312;XM_005675843;XM_005676891;XM_005676892;XM_005677834;XM_005678171;XM_005680737;XM_005680741;XM_005680742;XM_005681286;XM_005681288;XM_005681293;XM_005681659;XM_005681861;XM_005681862;XM_005681863;XM_005682028;XM_005682030;XM_005682482;XM_005683168;XM_005683169;XM_005683800;XM_005684019;XM_005684707;XM_005685130;XM_005685524;XM_005685526;XM_005685619;XM_005685633;XM_005686202;XM_005686…	K01115+K04420+K04393+K04393+K07828+K04345+K04959+K07827+K07827+K04515+K04515+K04515+K04280+K04440+K04440+K04440+K04440+K04440+K04431+K04515+K04515+K04634+K05252+K08522+K04368+K16342+K16342+K16342+K03099+K02183+K02183+K05858+K02183+K16342+K01398+K01115+K04432+K04364+K04464+K04416+K08042+K04851+K04851+K04851+K04851+K04441+K04440+K04440+K04440+K04440+K04375+K04345+K04345+K04345+K04345+K04345+K08045+…
Organismal Systems	Endocrine system	Insulin secretion	116	156	0.002430109	9.432660e-03	ko04911	XM_005675293;XM_005675321;XM_005675588;XM_005675937;XM_005675951;XM_005675953;XM_005675955;XM_005675957;XM_005676044;XM_005676431;XM_005676432;XM_005677231;XM_005677232;XM_005677233;XM_005678171;XM_005679211;XM_005679236;XM_005679262;XM_005679511;XM_005680231;XM_005681286;XM_005681288;XM_005681293;XM_005682567;XM_005682568;XM_005683168;XM_005683169;XM_005683800;XM_005687806;XM_005689174;XM_005689…	K04938+K07593+K01540+K04450+K04351+K04351+K04351+K04351+K05259+K05870+K05870+K01539+K01539+K01539+K04345+K16882+K04587+K09047+K09048+K04941+K04515+K04515+K04515+K09048+K09048+K04515+K04515+K04634+K05858+K15297+K15297+K15297+K05004+K01540+K04945+K05258+K04937+K08042+K04851+K04851+K04851+K04851+K02677+K04560+K04131+K04345+K04345+K04345+K04345+K04345+K07299+K08045+K04515+K08041+K08046+K04850+K04515+…
Cellular Processes	Cell growth and death	p53 signaling pathway	84	110	0.002612429	1.000866e-02	ko04115	XM_005675290;XM_005675291;XM_005676251;XM_005676364;XM_005676365;XM_005676807;XM_005678467;XM_005678917;XM_005679287;XM_005679368;XM_005680196;XM_005680266;XM_005680482;XM_005680531;XM_005680532;XM_005680533;XM_005680534;XM_005680535;XM_005680537;XM_005680538;XM_005680539;XM_005680985;XM_005681052;XM_005681763;XM_005681802;XM_005681803;XM_005682602;XM_005683369;XM_005684374;XM_005684810;XM_005684…	K10137+K10137+K10142+K04398+K04398+K06644+K04402+K02091+K08738+K10138+K06643+K02089+K02084+K05459+K05459+K05459+K05459+K05459+K05459+K05459+K05459+K10151+K04726+K10144+K10146+K10146+K04402+K10145+K04402+K10136+K10134+K16857+K16857+K16857+K16857+K05868+K10808+K10808+K06626+K10141+K06509+K10140+K04399+K06641+K06626+K02159+K04451+K10131+K10152+K10139+K01110+K02087+K02087+K02087+K02087+K02087+K02216+…
Human Diseases	Infectious diseases	Tuberculosis	200	280	0.002792207	1.056027e-02	ko05152	NM_001285546;NM_001286091;NM_001286443;XM_005674683;XM_005675733;XM_005676364;XM_005676365;XM_005676431;XM_005676432;XM_005677144;XM_005677145;XM_005677150;XM_005677151;XM_005677604;XM_005677606;XM_005678157;XM_005678626;XM_005678629;XM_005678630;XM_005679287;XM_005680065;XM_005680264;XM_005680346;XM_005680380;XM_005680482;XM_005680850;XM_005680852;XM_005680910;XM_005681052;XM_005681286;XM_005681…	K13916+K07897+K04513+K05135+K07887+K04398+K04398+K05870+K05870+K12560+K16824+K12560+K12560+K08061+K08061+K07368+K08066+K08066+K08066+K08738+K04733+K07438+K05426+K07888+K02084+K10074+K10074+K10059+K04726+K04515+K04515+K04515+K02580+K04440+K04440+K04440+K04440+K04440+K08062+K08062+K06563+K04043+K04391+K04515+K04515+K05855+K05855+K05855+K05855+K05855+K05855+K05855+K06268+K13377+K02183+K04383+K04383+…
Human Diseases	Infectious diseases	HTLV-I infection	256	364	0.003140985	1.172899e-02	ko05166	XM_005674982;XM_005675082;XM_005675289;XM_005675509;XM_005675512;XM_005675707;XM_005675937;XM_005676431;XM_005676432;XM_005677834;XM_005678039;XM_005678041;XM_005678171;XM_005678520;XM_005679127;XM_005679129;XM_005679153;XM_005679969;XM_005680007;XM_005680266;XM_005680674;XM_005680741;XM_005680742;XM_005680985;XM_005681085;XM_005681365;XM_005681627;XM_005682038;XM_005682039;XM_005682354;XM_005682…	K03083+K12076+K00922+K00922+K07831+K02678+K04450+K05870+K05870+K07828+K06527+K06527+K04345+K02649+K00922+K00922+K00182+K09053+K03209+K02089+K05069+K07827+K07827+K10151+K17386+K02580+K04363+K08054+K08054+K06490+K09063+K00714+K03355+K06635+K06635+K06635+K06635+K02329+K04674+K06268+K02326+K03120+K17334+K06271+K04379+K13377+K04387+K04387+K04386+K04386+K04386+K14290+K06268+K06618+K05074+K04802+K09421+…
Organismal Systems	Environmental adaptation	Circadian entrainment	110	148	0.003190734	1.176583e-02	ko04713	XM_005675286;XM_005675704;XM_005676119;XM_005676120;XM_005676431;XM_005676432;XM_005677136;XM_005678163;XM_005678171;XM_005678281;XM_005678282;XM_005678934;XM_005679090;XM_005679236;XM_005681286;XM_005681288;XM_005681293;XM_005681818;XM_005682600;XM_005682601;XM_005683168;XM_005683169;XM_005683203;XM_005683204;XM_005683800;XM_005685651;XM_005686096;XM_005686574;XM_005687806;XM_005688097;XM_005689…	K04538+K05000+K04997+K04997+K05870+K05870+K16513+K04542+K04345+K04347+K04347+K04546+K04630+K04587+K04515+K04515+K04515+K19477+K04543+K04543+K04515+K04515+K05197+K05197+K04634+K04545+K04379+K02183+K05858+K02183+K05200+K05200+K05200+K12318+K02633+K04536+K12318+K12318+K04534+K07843+K04549+K04549+K08042+K04851+K04851+K04851+K04851+K04630+K11265+K05209+K02677+K07376+K04999+K04540+K05199+K05199+K04345+…
Organismal Systems	Excretory system	Proximal tubule bicarbonate reclamation	27	31	0.003396309	1.227987e-02	ko04964	XM_005675588;XM_005676276;XM_005677231;XM_005677232;XM_005677233;XM_005679242;XM_005680338;XM_005681739;XM_005681740;XM_005686793;XM_005688314;XM_005690616;XM_005695933;XM_005699318;XM_013963944;XM_013963945;XM_013964708;XM_013964709;XM_013964710;XM_013966856;XM_013969336;XM_013969442;XM_013969857;XM_013971339;XM_013972027;XM_013972245;XM_013975937	K01540+K01425+K01539+K01539+K01539+K09864+K01425+K13575+K13575+K00025+K01596+K01540+K13576+K00261+K01425+K01425+K13575+K13575+K13575+K01596+K18245+K01538+K01540+K01539+K13577+K01540+K01539
Human Diseases	Cardiovascular diseases	Dilated cardiomyopathy (DCM)	114	154	0.003413388	1.227987e-02	ko05414	XM_005675880;XM_005676064;XM_005676129;XM_005677459;XM_005677464;XM_005677465;XM_005677466;XM_005677739;XM_005677740;XM_005678171;XM_005679027;XM_005679079;XM_005680531;XM_005680532;XM_005680533;XM_005680534;XM_005680535;XM_005680537;XM_005680538;XM_005680539;XM_005681607;XM_005682147;XM_005683219;XM_005683842;XM_005684524;XM_005685687;XM_005685691;XM_005686141;XM_005686353;XM_005687563;XM_005687…	K06487+K06589+K04865+K09290+K09290+K09290+K09290+K06586+K06586+K04345+K06591+K04858+K05459+K05459+K05459+K05459+K05459+K05459+K05459+K05459+K12566+K10375+K12563+K10374+K05852+K10373+K10373+K13377+K12314+K12564+K04863+K04863+K04863+K04863+K13376+K10351+K12565+K04862+K04862+K06493+K06481+K06480+K08042+K04860+K04851+K04851+K04851+K04851+K12749+K03156+K04868+K05692+K10366+K10366+K10366+K10366+K10366+…
Human Diseases	Endocrine and metabolic diseases	Type II diabetes mellitus	61	78	0.003753187	1.333964e-02	ko04930	NM_001285748;XM_005675149;XM_005675289;XM_005675321;XM_005675509;XM_005678520;XM_005679127;XM_005679129;XM_005679820;XM_005679821;XM_005681861;XM_005681862;XM_005681863;XM_005682028;XM_005682030;XM_005682398;XM_005685176;XM_005685177;XM_005685884;XM_005686310;XM_005686561;XM_005689579;XM_005693487;XM_005695843;XM_005695844;XM_005695845;XM_005695846;XM_005696606;XM_005699133;XM_005699136;XM_005699…	K07203+K07296+K00922+K07593+K00922+K02649+K00922+K00922+K04695+K04695+K04440+K04440+K04440+K04440+K04440+K04527+K00873+K00873+K04697+K00844+K18050+K05004+K07191+K04851+K04851+K04851+K04851+K03156+K00844+K00844+K04440+K04440+K04440+K04440+K02649+K00922+K00922+K04850+K04440+K04440+K04440+K04440+K04440+K04440+K04440+K04440+K04849+K00922+K18952+K04852+K04371+K16172+K02649+K04696+K04854+K04851+K04851+…
Human Diseases	Cancers	Endometrial cancer	68	88	0.003902165	1.370403e-02	ko05213	XM_005674982;XM_005675289;XM_005675509;XM_005677834;XM_005678520;XM_005679127;XM_005679129;XM_005679528;XM_005680741;XM_005680742;XM_005681326;XM_005682935;XM_005682936;XM_005682999;XM_005684596;XM_005685130;XM_005685633;XM_005686767;XM_005686768;XM_005689759;XM_005689760;XM_005690562;XM_005690564;XM_005690814;XM_005692180;XM_005693530;XM_005693751;XM_005694140;XM_005695539;XM_005695572;XM_005695…	K03083+K00922+K00922+K07828+K02649+K00922+K00922+K04365+K07827+K07827+K04492+K02620+K02620+K05691+K09408+K04368+K03099+K05691+K05691+K06272+K06272+K04456+K04456+K04399+K05689+K04451+K05083+K04364+K08734+K02105+K02105+K02105+K02105+K01110+K05691+K02158+K04375+K02649+K00922+K00922+K04365+K04365+K04365+K07827+K02620+K09408+K09408+K09408+K02085+K02085+K03099+K03099+K04490+K05691+K05691+K05691+K04377+…
Environmental Information Processing	Signal transduction	mTOR signaling pathway	79	104	0.004441121	1.530681e-02	ko04150	NM_001285641;NM_001285748;NM_001287034;NM_001287035;XM_005675289;XM_005675509;XM_005676665;XM_005676677;XM_005676678;XM_005676810;XM_005678356;XM_005678520;XM_005678673;XM_005679127;XM_005679129;XM_005679528;XM_005680531;XM_005680532;XM_005680533;XM_005680534;XM_005680535;XM_005680537;XM_005680538;XM_005680539;XM_005681394;XM_005682904;XM_005682905;XM_005683637;XM_005687457;XM_005687458;XM_005687…	K04688+K07203+K05448+K05448+K00922+K00922+K08272+K03259+K03259+K04373+K07198+K02649+K16186+K00922+K00922+K04365+K05459+K05459+K05459+K05459+K05459+K05459+K05459+K05459+K03259+K07298+K07298+K16185+K08272+K08272+K08272+K04456+K04456+K08271+K08271+K07198+K07198+K03156+K08266+K08266+K02677+K01110+K08270+K04373+K04373+K04373+K04373+K02649+K00922+K00922+K04365+K04365+K04365+K03258+K03258+K05459+K05459+…
Human Diseases	Cancers	Acute myeloid leukemia	65	84	0.004462325	1.530681e-02	ko05221	NM_001285641;NM_001285724;NM_001285748;XM_005675289;XM_005675509;XM_005677834;XM_005678520;XM_005679127;XM_005679129;XM_005679528;XM_005680741;XM_005680742;XM_005681326;XM_005681365;XM_005682935;XM_005682936;XM_005685130;XM_005685633;XM_005690562;XM_005690564;XM_005693779;XM_005693850;XM_005694140;XM_005695149;XM_005695151;XM_005695154;XM_005695155;XM_005695156;XM_005696248;XM_005698325;XM_005699…	K04688+K05091+K07203+K00922+K00922+K07828+K02649+K00922+K00922+K04365+K07827+K07827+K04492+K02580+K02620+K02620+K04368+K03099+K04456+K04456+K08527+K04692+K04364+K10054+K10054+K10054+K10054+K10054+K04504+K04467+K02158+K08806+K02649+K00922+K00922+K04365+K04365+K04365+K07827+K02620+K08367+K03099+K03099+K04490+K05092+K04377+K10053+K00922+K04371+K04456+K02649+K10056+K10056+K04692+K04692+K04692+K11224+…
Organismal Systems	Nervous system	Serotonergic synapse	123	168	0.004606735	1.562054e-02	ko04726	XM_005675198;XM_005675199;XM_005675286;XM_005675480;XM_005675704;XM_005676119;XM_005676120;XM_005676671;XM_005677834;XM_005678163;XM_005678171;XM_005678281;XM_005678282;XM_005678341;XM_005678460;XM_005678876;XM_005678877;XM_005678934;XM_005679090;XM_005679528;XM_005680737;XM_005680741;XM_005680742;XM_005681579;XM_005682600;XM_005682601;XM_005683139;XM_005683257;XM_005683258;XM_005683800;XM_005683…	K04819+K04819+K04538+K04964+K05000+K04997+K04997+K04157+K07828+K04542+K04345+K04347+K04347+K07418+K07428+K01593+K01593+K04546+K04630+K04365+K04959+K07827+K07827+K05181+K04543+K04543+K04160+K05181+K05181+K04634+K08155+K08155+K04153+K04368+K16342+K16342+K16342+K04545+K00509+K04157+K05858+K00502+K00502+K04819+K04536+K11987+K16342+K04534+K00458+K04549+K04549+K00458+K04153+K05181+K04851+K04851+K04851+…
Organismal Systems	Circulatory system	Vascular smooth muscle contraction	147	204	0.005694523	1.908959e-02	ko04270	NM_001285674;NM_001286443;XM_005675040;XM_005675293;XM_005675467;XM_005675873;XM_005675874;XM_005675875;XM_005676907;XM_005676911;XM_005676913;XM_005676914;XM_005676915;XM_005676916;XM_005678171;XM_005678459;XM_005679491;XM_005679528;XM_005679748;XM_005679749;XM_005679750;XM_005679751;XM_005679752;XM_005680231;XM_005680367;XM_005680737;XM_005683800;XM_005684213;XM_005685130;XM_005685524;XM_005685…	K12324+K04513+K00907+K04938+K04166+K04577+K04577+K04577+K01047+K01047+K01047+K01047+K01047+K01047+K04345+K07425+K12327+K04365+K06270+K06270+K06270+K06270+K06270+K04941+K12751+K04959+K04634+K04135+K04368+K16342+K16342+K16342+K02183+K12315+K18050+K02183+K17388+K05858+K18052+K02183+K04137+K00907+K12755+K12318+K07532+K12333+K16342+K04197+K12318+K12318+K06269+K01047+K04267+K04639+K04937+K08042+K04851+…
Human Diseases	Cancers	Non-small cell lung cancer	73	96	0.005854394	1.940501e-02	ko05223	XM_005675289;XM_005675509;XM_005677098;XM_005677099;XM_005677100;XM_005677101;XM_005677834;XM_005678520;XM_005678917;XM_005679127;XM_005679129;XM_005679528;XM_005680266;XM_005680741;XM_005680742;XM_005684596;XM_005685130;XM_005685633;XM_005686385;XM_005686541;XM_005687448;XM_005690562;XM_005690564;XM_005690814;XM_005693530;XM_005693751;XM_005694140;XM_005695769;XM_005695770;XM_005696215;XM_005696…	K00922+K00922+K08526+K08526+K08526+K08526+K07828+K02649+K02091+K00922+K00922+K04365+K02089+K07827+K07827+K09408+K04368+K03099+K08774+K15420+K06618+K04456+K04456+K04399+K04451+K05083+K04364+K01522+K01522+K08525+K08525+K02677+K08528+K02158+K02649+K00922+K00922+K04365+K04365+K04365+K07827+K09408+K09408+K09408+K08774+K08774+K03099+K03099+K15420+K15420+K01116+K17454+K08015+K00922+K04371+K04456+K02677+…
Cellular Processes	Cellular commiunity	Gap junction	99	134	0.006749434	2.212314e-02	ko04540	XM_005675843;XM_005676581;XM_005676671;XM_005677834;XM_005678171;XM_005679090;XM_005680737;XM_005680741;XM_005680742;XM_005681085;XM_005681627;XM_005681818;XM_005683800;XM_005684299;XM_005684517;XM_005685051;XM_005685130;XM_005685145;XM_005685146;XM_005685598;XM_005685633;XM_005687443;XM_005687806;XM_005689354;XM_005689355;XM_005689356;XM_005689400;XM_005691309;XM_005691312;XM_005691313;XM_005694…	K04420+K07374+K04157+K07828+K04345+K04630+K04959+K07827+K07827+K17386+K04363+K19477+K04634+K04289+K07372+K04144+K04368+K04463+K04463+K07373+K03099+K04157+K05858+K05450+K05450+K05450+K12318+K05450+K12318+K12318+K08959+K08959+K04364+K04464+K08042+K04630+K07375+K02677+K07376+K02087+K02087+K02087+K02087+K02087+K07375+K07375+K04345+K04345+K04345+K04345+K04345+K08045+K08041+K07374+K08046+K07827+K17386+…
Genetic Information Processing	Translation	RNA transport	162	227	0.007078599	2.294711e-02	ko03013	XM_005675077;XM_005675152;XM_005675222;XM_005675223;XM_005675225;XM_005675226;XM_005675227;XM_005675263;XM_005675374;XM_005675666;XM_005675883;XM_005676380;XM_005676677;XM_005676678;XM_005677995;XM_005678247;XM_005678392;XM_005678393;XM_005678550;XM_005679047;XM_005679048;XM_005679502;XM_005680222;XM_005680387;XM_005680660;XM_005680835;XM_005681206;XM_005681394;XM_005681790;XM_005682173;XM_005682…	K12883+K03257+K15516+K15516+K15516+K15516+K15516+K03240+K07562+K12160+K14313+K12160+K03259+K03259+K13131+K13171+K14315+K12877+K03241+K14321+K14321+K14310+K14288+K14294+K03251+K12877+K14295+K03259+K14308+K14326+K03248+K14291+K05749+K14525+K14525+K14525+K03231+K14305+K14305+K03237+K03243+K13134+K14290+K14328+K14327+K14298+K14298+K13126+K13126+K14297+K14297+K14297+K07936+K03239+K03238+K13174+K14309+…
Metabolism	Amino acid metabolism	Lysine degradation	58	75	0.007240099	2.296591e-02	ko00310	XM_005675175;XM_005675474;XM_005677381;XM_005677644;XM_005677645;XM_005677647;XM_005677650;XM_005679323;XM_005679398;XM_005682692;XM_005682750;XM_005682751;XM_005683509;XM_005686935;XM_005687460;XM_005690020;XM_005690021;XM_005691559;XM_005693276;XM_005693605;XM_005695097;XM_005695098;XM_005695099;XM_005695711;XM_005698670;XM_005698833;XM_005699353;XM_005699957;XM_005699958;XM_005700536;XM_005700…	K07514+K13645+K06101+K11421+K11421+K11421+K11421+K00164+K14157+K14085+K15588+K15588+K00825+K07515+K18494+K00471+K00471+K00128+K00306+K00128+K18201+K18201+K18201+K11433+K07511+K11425+K00164+K11429+K11429+K00474+K00474+K09189+K14157+K09188+K09187+K00022+K11703+K00825+K00626+K18494+K11419+K00471+K00473+K11431+K11422+K11428+K11429+K00306+K00128+K18201+K11423+K11420+K11422+K00149+K00164+K00164+K00474+…
Metabolism	Lipid metabolism	Sphingolipid metabolism	58	75	0.007240099	2.296591e-02	ko00600	XM_005678357;XM_005678741;XM_005681283;XM_005681329;XM_005682422;XM_005683629;XM_005683846;XM_005684181;XM_005686103;XM_005687817;XM_005689977;XM_005689978;XM_005690013;XM_005692177;XM_005692682;XM_005694924;XM_005696568;XM_005697011;XM_005698166;XM_005698167;XM_005698168;XM_005698169;XM_005698170;XM_005698848;XM_005699154;XM_013963020;XM_013963811;XM_013964970;XM_013965206;XM_013965207;XM_013965…	K01080+K12357+K04628+K04714+K04710+K01441+K17108+K00654+K04716+K00654+K12357+K12357+K04711+K12352+K04718+K04710+K01186+K07553+K12349+K12349+K12349+K12349+K04714+K12348+K01634+K12357+K04710+K04710+K04710+K04710+K04710+K04710+K04710+K04710+K01080+K00720+K00654+K01202+K04712+K04718+K04718+K04718+K04718+K04718+K04718+K04718+K04718+K04718+K04718+K04718+K04718+K04718+K04717+K04718+K01080+K04708+K12349+…
Organismal Systems	Nervous system	Long-term potentiation	83	111	0.007466753	2.343290e-02	ko04720	XM_005676810;XM_005677834;XM_005678171;XM_005679528;XM_005680737;XM_005680741;XM_005680742;XM_005681286;XM_005681288;XM_005681293;XM_005683168;XM_005683169;XM_005683203;XM_005683204;XM_005683800;XM_005684257;XM_005685130;XM_005686574;XM_005686814;XM_005687806;XM_005688097;XM_005691529;XM_005697498;XM_005697610;XM_005699204;XM_005700583;XM_005701004;XM_005701005;XM_005701006;XM_013962696;XM_013962…	K04373+K07828+K04345+K04365+K04959+K07827+K07827+K04515+K04515+K04515+K04515+K04515+K05197+K05197+K04634+K06268+K04368+K02183+K06268+K05858+K02183+K06269+K05209+K02677+K04348+K04373+K04373+K04373+K04373+K04345+K04345+K04345+K04345+K04345+K04515+K08041+K04365+K04365+K04365+K08050+K07827+K04850+K04498+K04515+K04515+K04348+K04345+K05197+K05197+K04348+K04348+K04348+K04348+K06269+K05858+K05858+K05858+…
Organismal Systems	Excretory system	Endocrine and other factor-regulated calcium reabsorption	53	68	0.00762657	2.354908e-02	ko04961	XM_005675196;XM_005675197;XM_005675588;XM_005677231;XM_005677232;XM_005677233;XM_005678171;XM_005679547;XM_005682741;XM_005682742;XM_005683800;XM_005685123;XM_005687806;XM_005689251;XM_005690616;XM_005690649;XM_005690650;XM_005690651;XM_005693123;XM_005697610;XM_013962696;XM_013962697;XM_013962698;XM_013962699;XM_013962701;XM_013963832;XM_013965083;XM_013965120;XM_013966607;XM_013967896;XM_013968…	K11826+K11826+K01540+K01539+K01539+K01539+K04345+K04974+K04645+K04645+K04634+K07904+K05858+K14757+K01540+K01528+K01528+K01528+K04646+K02677+K04345+K04345+K04345+K04345+K04345+K08046+K04345+K01528+K08550+K01528+K14756+K05858+K05858+K05858+K05858+K05858+K04632+K01538+K01540+K01528+K01528+K01528+K01539+K11824+K02677+K04646+K11825+K01540+K02677+K03916+K02677+K08049+K01539
Cellular Processes	Cell growth and death	Apoptosis	96	130	0.007741087	2.354908e-02	ko04210	NM_001291820;XM_005675120;XM_005675289;XM_005675308;XM_005675509;XM_005676364;XM_005676365;XM_005678171;XM_005678520;XM_005679127;XM_005679129;XM_005679287;XM_005680065;XM_005680214;XM_005680482;XM_005680669;XM_005680670;XM_005680671;XM_005681052;XM_005681318;XM_005681365;XM_005684005;XM_005684257;XM_005686294;XM_005686295;XM_005686296;XM_005686665;XM_005686666;XM_005686814;XM_005689370;XM_005690…	K04389+K04723+K00922+K04721+K00922+K04398+K04398+K04345+K02649+K00922+K00922+K08738+K04733+K04732+K02084+K04738+K04738+K04738+K04726+K04396+K02580+K04722+K06268+K04386+K04386+K04386+K04383+K04383+K06268+K16060+K04456+K04456+K02310+K04399+K03171+K02159+K04451+K04466+K04731+K03156+K02161+K04467+K04397+K04397+K04348+K02158+K04725+K04345+K04345+K04345+K04345+K04345+K02649+K00922+K00922+K04739+K04733+…
Metabolism	Nucleotide metabolism	Purine metabolism	210	299	0.007743257	2.354908e-02	ko00230	NM_001285674;XM_005675184;XM_005675838;XM_005675891;XM_005675916;XM_005676501;XM_005676672;XM_005676684;XM_005677637;XM_005677733;XM_005677744;XM_005677745;XM_005678230;XM_005678303;XM_005678304;XM_005678308;XM_005678658;XM_005679001;XM_005679024;XM_005679206;XM_005679841;XM_005680800;XM_005681043;XM_005681064;XM_005681111;XM_005681112;XM_005681267;XM_005681330;XM_005681738;XM_005681881;XM_005682…	K12324+K03016+K03012+K13755+K13298+K00602+K13758+K00939+K01514+K03024+K03023+K03023+K00939+K13293+K13293+K00939+K01081+K00948+K03004+K01081+K13755+K19021+K19572+K03014+K03022+K03022+K13762+K13811+K00893+K13988+K13293+K13293+K03013+K08718+K08718+K01487+K00944+K03005+K03026+K03026+K12305+K12305+K02326+K01513+K18436+K18436+K18436+K01081+K00873+K00873+K00364+K00364+K03783+K03783+K01511+K01511+K01511+…
Metabolism	Amino acid metabolism	Cysteine and methionine metabolism	43	54	0.008033639	2.418289e-02	ko00270	NM_001285718;XM_005675647;XM_005677934;XM_005678267;XM_005678268;XM_005678789;XM_005680785;XM_005681827;XM_005684571;XM_005684937;XM_005685043;XM_005685071;XM_005686723;XM_005686793;XM_005686941;XM_005688381;XM_005688383;XM_005691472;XM_005691473;XM_005692097;XM_005692220;XM_005692221;XM_005699270;XM_005699535;XM_005699536;XM_005700581;XM_013963495;XM_013963496;XM_013964112;XM_013964750;XM_013965…	K00016+K01697+K01251+K01758+K01758+K03334+K00016+K09880+K01611+K00016+K00456+K00544+K00789+K00025+K17398+K17399+K17399+K17989+K17989+K14455+K00815+K00815+K00789+K00016+K00016+K01611+K01251+K01251+K01011+K09880+K00558+K00789+K00772+K08967+K01697+K17399+K01251+K08964+K17989+K00548+K00789+K00016+K00802
Organismal Systems	Development	Dorso-ventral axis formation	35	43	0.008797955	2.621613e-02	ko04320	XM_005675707;XM_005680741;XM_005680742;XM_005680827;XM_005681902;XM_005685130;XM_005685633;XM_005691338;XM_005691602;XM_005692061;XM_005694140;XM_005694540;XM_005694541;XM_005694543;XM_005695009;XM_005698210;XM_013962493;XM_013964153;XM_013964795;XM_013964797;XM_013964798;XM_013965056;XM_013967566;XM_013967567;XM_013968053;XM_013970812;XM_013970813;XM_013970839;XM_013972982;XM_013972983;XM_013972…	K02678+K07827+K07827+K03211+K02602+K04368+K03099+K02156+K02156+K02098+K04364+K02602+K02602+K02602+K02602+K02602+K02599+K07827+K02602+K02602+K02602+K02599+K03099+K03099+K02599+K02156+K02156+K04371+K02602+K02602+K02602+K02602+K02602+K04361+K02599
Genetic Information Processing	Folding, sorting and degradation	RNA degradation	90	122	0.01019192	2.948064e-02	ko03018	XM_005675483;XM_005675484;XM_005679353;XM_005679495;XM_005679496;XM_005679497;XM_005679498;XM_005679499;XM_005679500;XM_005680176;XM_005680177;XM_005680178;XM_005680179;XM_005680181;XM_005680350;XM_005680351;XM_005680352;XM_005680353;XM_005680354;XM_005680928;XM_005681805;XM_005682025;XM_005682026;XM_005682995;XM_005683212;XM_005683213;XM_005683439;XM_005683875;XM_005683885;XM_005685022;XM_005685…	K12618+K12618+K12627+K10643+K10643+K10643+K10643+K10643+K10643+K12605+K12605+K12605+K12605+K12605+K12571+K12571+K12571+K12571+K12571+K01689+K12603+K12603+K12603+K04043+K12581+K12581+K12600+K12597+K03681+K12613+K18681+K12592+K12592+K03679+K12586+K12572+K12572+K12572+K12572+K11600+K13126+K13126+K12614+K01689+K03514+K03514+K12590+K01689+K01689+K14443+K12598+K03514+K03514+K12602+K12615+K12615+K12610+…
Organismal Systems	Digestive system	Bile secretion	79	106	0.01026408	2.948064e-02	ko04976	NM_001285557;XM_005675307;XM_005675588;XM_005676007;XM_005676008;XM_005676798;XM_005677231;XM_005677232;XM_005677233;XM_005678171;XM_005679242;XM_005680501;XM_005680502;XM_005680797;XM_005681739;XM_005681740;XM_005682375;XM_005684245;XM_005684951;XM_005685715;XM_005686021;XM_005687702;XM_005687740;XM_005689000;XM_005690616;XM_005691344;XM_005691665;XM_005692672;XM_005693662;XM_005694869;XM_005696…	K01253+K14349+K01540+K05664+K05664+K08563+K01539+K01539+K01539+K04345+K09864+K08537+K08537+K05043+K13575+K13575+K12473+K00659+K08198+K09877+K14341+K05673+K14342+K00489+K01540+K13885+K14158+K11822+K05667+K08042+K08204+K05666+K08205+K04345+K04345+K04345+K04345+K04345+K07299+K05659+K05031+K08045+K08041+K13855+K08046+K08537+K13575+K13575+K13575+K04345+K00021+K08044+K08044+K13857+K05684+K05684+K04632+…
Organismal Systems	Nervous system	Cholinergic synapse	124	172	0.01029198	2.948064e-02	ko04725	XM_005675286;XM_005675289;XM_005675509;XM_005675704;XM_005676119;XM_005676120;XM_005676431;XM_005676432;XM_005677834;XM_005678163;XM_005678171;XM_005678281;XM_005678282;XM_005678520;XM_005678934;XM_005679090;XM_005679127;XM_005679129;XM_005679262;XM_005679508;XM_005679511;XM_005680737;XM_005680741;XM_005680742;XM_005681286;XM_005681288;XM_005681293;XM_005682567;XM_005682568;XM_005682600;XM_005682…	K04538+K00922+K00922+K05000+K04997+K04997+K05870+K05870+K07828+K04542+K04345+K04347+K04347+K02649+K04546+K04630+K00922+K00922+K09047+K04130+K09048+K04959+K07827+K07827+K04515+K04515+K04515+K09048+K09048+K04543+K04543+K04515+K04515+K04634+K04368+K04133+K04545+K04379+K05858+K04132+K04456+K04456+K04536+K04534+K05005+K04549+K04549+K04996+K08042+K04805+K04851+K04851+K04851+K04851+K04630+K02161+K02677+…
Human Diseases	Cancers	Small cell lung cancer	105	144	0.01029324	2.948064e-02	ko05222	XM_005675289;XM_005675509;XM_005675880;XM_005676508;XM_005677098;XM_005677099;XM_005677100;XM_005677101;XM_005677418;XM_005678520;XM_005678917;XM_005679127;XM_005679129;XM_005679219;XM_005679287;XM_005680266;XM_005680482;XM_005681365;XM_005686108;XM_005687448;XM_005688812;XM_005688813;XM_005688814;XM_005688817;XM_005688818;XM_005689230;XM_005689370;XM_005690562;XM_005690564;XM_005690814;XM_005690…	K00922+K00922+K06487+K05717+K08526+K08526+K08526+K08526+K02219+K02649+K02091+K00922+K00922+K06245+K08738+K02089+K02084+K02580+K04453+K06618+K05725+K05725+K05725+K05725+K05725+K06626+K16060+K04456+K04456+K04399+K06246+K11987+K09849+K06626+K04451+K06481+K03875+K01522+K01522+K08525+K08525+K16063+K02161+K01110+K04467+K08528+K06237+K04725+K02649+K00922+K00922+K02206+K02084+K02084+K02084+K03172+K06241+…
Organismal Systems	Immune system	Fc epsilon RI signaling pathway	81	109	0.01064276	2.997995e-02	ko04664	XM_005675289;XM_005675509;XM_005677253;XM_005677834;XM_005678013;XM_005678520;XM_005679127;XM_005679129;XM_005680676;XM_005680741;XM_005680742;XM_005681861;XM_005681862;XM_005681863;XM_005682028;XM_005682030;XM_005682482;XM_005684184;XM_005684185;XM_005684186;XM_005684187;XM_005684188;XM_005684189;XM_005684191;XM_005685130;XM_005685524;XM_005685526;XM_005685619;XM_005685633;XM_005690562;XM_005690…	K00922+K00922+K08089+K07828+K05730+K02649+K00922+K00922+K07860+K07827+K07827+K04440+K04440+K04440+K04440+K04440+K04431+K05855+K05855+K05855+K05855+K05855+K05855+K05855+K04368+K16342+K16342+K16342+K03099+K04456+K04456+K16342+K04432+K04364+K04441+K03156+K07362+K04440+K04440+K04440+K04440+K02649+K03084+K00922+K00922+K07827+K04441+K04441+K04440+K04440+K04440+K04440+K04440+K04440+K04440+K04440+K04736+…
Human Diseases	Endocrine and metabolic diseases	Maturity onset diabetes of the young	29	35	0.01067083	2.997995e-02	ko04950	XM_005675321;XM_005675897;XM_005680796;XM_005684530;XM_005688116;XM_005688574;XM_005688575;XM_005689107;XM_005689108;XM_005690044;XM_005690045;XM_005690046;XM_005690048;XM_005690049;XM_005690050;XM_005691065;XM_005698215;XM_005699284;XM_013967179;XM_013968895;XM_013968896;XM_013969818;XM_013969819;XM_013970780;XM_013971373;XM_013971841;XM_013971842;XM_013976776;XM_013976777	K07593+K08033+K08039+K19521+K08029+K07292+K07292+K08037+K08037+K08031+K08031+K08031+K08031+K08031+K08031+K08027+K08024+K08028+K08026+K07292+K07292+K08031+K08031+K08036+K08038+K08034+K08034+K12406+K12406
Organismal Systems	Immune system	B cell receptor signaling pathway	83	112	0.01100835	3.063645e-02	ko04662	XM_005674982;XM_005675289;XM_005675509;XM_005677834;XM_005678013;XM_005678157;XM_005678520;XM_005679127;XM_005679129;XM_005680676;XM_005680741;XM_005680742;XM_005681365;XM_005681376;XM_005681377;XM_005683834;XM_005684184;XM_005684185;XM_005684186;XM_005684187;XM_005684188;XM_005684189;XM_005684191;XM_005684257;XM_005685130;XM_005685633;XM_005686096;XM_005686402;XM_005686814;XM_005690449;XM_005690…	K03083+K00922+K00922+K07828+K05730+K07368+K02649+K00922+K00922+K07860+K07827+K07827+K02580+K12229+K12229+K06504+K05855+K05855+K05855+K05855+K05855+K05855+K05855+K06268+K04368+K03099+K04379+K12362+K06268+K04012+K04456+K04456+K06506+K04364+K05872+K06465+K06465+K04467+K04348+K02649+K03084+K00922+K00922+K07827+K04348+K04348+K04348+K04348+K04348+K05855+K05855+K05855+K05855+K12362+K12362+K12362+K12362+…
Organismal Systems	Nervous system	Long-term depression	76	102	0.01180797	3.255468e-02	ko04730	XM_005677834;XM_005679090;XM_005679233;XM_005679528;XM_005680531;XM_005680532;XM_005680533;XM_005680534;XM_005680535;XM_005680537;XM_005680538;XM_005680539;XM_005680737;XM_005680741;XM_005680742;XM_005681423;XM_005681818;XM_005683203;XM_005683204;XM_005683800;XM_005685130;XM_005685524;XM_005685526;XM_005685619;XM_005687806;XM_005689400;XM_005690990;XM_005691312;XM_005691313;XM_005691992;XM_005693…	K07828+K04630+K08067+K04365+K05459+K05459+K05459+K05459+K05459+K05459+K05459+K05459+K04959+K07827+K07827+K05207+K19477+K05197+K05197+K04634+K04368+K16342+K16342+K16342+K05858+K12318+K16342+K12318+K12318+K04534+K04578+K04639+K04630+K02677+K07376+K05199+K05199+K04365+K04365+K04365+K05459+K05459+K07827+K04635+K04382+K05197+K05197+K16342+K05858+K05858+K05858+K05858+K05858+K04632+K05854+K03456+K05198+…
Organismal Systems	Endocrine system	Glucagon signaling pathway	122	170	0.01364132	3.701947e-02	ko04922	NM_001285647;NM_001285718;XM_005675321;XM_005675937;XM_005676009;XM_005676010;XM_005676044;XM_005676431;XM_005676432;XM_005678171;XM_005678356;XM_005679262;XM_005679511;XM_005680006;XM_005680737;XM_005680785;XM_005680786;XM_005681286;XM_005681288;XM_005681293;XM_005681472;XM_005682567;XM_005682568;XM_005683168;XM_005683169;XM_005683800;XM_005684257;XM_005684937;XM_005685176;XM_005685177;XM_005686…	K07200+K00016+K07593+K04450+K01084+K01084+K05259+K05870+K05870+K04345+K07198+K09047+K09048+K07200+K04959+K00016+K00693+K04515+K04515+K04515+K07202+K09048+K09048+K04515+K04515+K04634+K06268+K00016+K00873+K00873+K02183+K17491+K17491+K06268+K05858+K02183+K01596+K13296+K04456+K04456+K00693+K11262+K01084+K01084+K01084+K07198+K07198+K08042+K00871+K01834+K11411+K04348+K00016+K00016+K07190+K07190+K07190+…
Human Diseases	Substance dependence	Amphetamine addiction	86	117	0.01380387	3.701947e-02	ko05031	XM_005675937;XM_005676431;XM_005676432;XM_005678171;XM_005678876;XM_005678877;XM_005679262;XM_005679511;XM_005681286;XM_005681288;XM_005681293;XM_005682567;XM_005682568;XM_005683168;XM_005683169;XM_005683203;XM_005683204;XM_005683963;XM_005683965;XM_005684257;XM_005684381;XM_005685051;XM_005686096;XM_005686574;XM_005686814;XM_005688097;XM_005688226;XM_005689338;XM_005689340;XM_005689341;XM_005691…	K04450+K05870+K05870+K04345+K01593+K01593+K09047+K09048+K04515+K04515+K04515+K09048+K09048+K04515+K04515+K05197+K05197+K08155+K08155+K06268+K05213+K04144+K04379+K02183+K06268+K02183+K15840+K05200+K05200+K05200+K06269+K15494+K04851+K04851+K04851+K04851+K05209+K02677+K04560+K11411+K04348+K05199+K05199+K04345+K04345+K04345+K04345+K04345+K01593+K01593+K08045+K04515+K04850+K04515+K04515+K04348+K04345+…
Human Diseases	Cancers	Melanoma	86	117	0.01380387	3.701947e-02	ko05218	XM_005675114;XM_005675115;XM_005675116;XM_005675289;XM_005675509;XM_005677834;XM_005678520;XM_005678917;XM_005679080;XM_005679127;XM_005679129;XM_005679158;XM_005679528;XM_005680196;XM_005680266;XM_005680531;XM_005680532;XM_005680533;XM_005680534;XM_005680535;XM_005680537;XM_005680538;XM_005680539;XM_005680741;XM_005680742;XM_005681085;XM_005681627;XM_005683082;XM_005683084;XM_005683284;XM_005685…	K04358+K04358+K04358+K00922+K00922+K07828+K02649+K02091+K05460+K00922+K00922+K05099+K04365+K06643+K02089+K05459+K05459+K05459+K05459+K05459+K05459+K05459+K05459+K07827+K07827+K17386+K04363+K18496+K18496+K04358+K04368+K04358+K06618+K04358+K04358+K05450+K05450+K05450+K04456+K04456+K05450+K05689+K04451+K04358+K09455+K01110+K04358+K02158+K02649+K05460+K05460+K00922+K00922+K05099+K05099+K04365+K04365+…
Organismal Systems	Nervous system	Synaptic vesicle cycle	61	81	0.01594023	4.236367e-02	ko04721	XM_005674936;XM_005674937;XM_005675196;XM_005675197;XM_005679452;XM_005679747;XM_005680499;XM_005682741;XM_005682742;XM_005683831;XM_005683963;XM_005683965;XM_005683966;XM_005684344;XM_005685048;XM_005685753;XM_005685994;XM_005686382;XM_005687003;XM_005687004;XM_005688973;XM_005689182;XM_005689266;XM_005690649;XM_005690650;XM_005690651;XM_005692458;XM_005692716;XM_005693123;XM_005693852;XM_005693…	K02145+K02145+K11826+K11826+K02151+K15290+K12302+K04645+K04645+K15293+K08155+K08155+K02147+K02152+K15294+K15293+K02149+K02147+K02148+K02148+K02144+K02148+K02146+K01528+K01528+K01528+K02146+K12302+K04646+K02154+K02154+K02154+K06027+K02153+K15295+K02152+K04560+K12302+K02150+K15293+K07882+K01528+K15293+K02148+K01528+K15292+K04849+K15291+K08486+K01528+K01528+K01528+K02154+K11824+K15296+K04646+K11825+…
Environmental Information Processing	Signal transduction	HIF-1 signaling pathway	102	141	0.01620654	4.268687e-02	ko04066	NM_001285641;NM_001285748;NM_001287034;NM_001287035;XM_005675058;XM_005675059;XM_005675289;XM_005675509;XM_005675552;XM_005675553;XM_005675959;XM_005676677;XM_005676678;XM_005678520;XM_005679127;XM_005679129;XM_005680531;XM_005680532;XM_005680533;XM_005680534;XM_005680535;XM_005680537;XM_005680538;XM_005680539;XM_005680816;XM_005680928;XM_005681286;XM_005681288;XM_005681293;XM_005681365;XM_005681…	K04688+K07203+K05448+K05448+K06503+K06503+K00922+K00922+K14736+K14736+K12077+K03259+K03259+K02649+K00922+K00922+K05459+K05459+K05459+K05459+K05459+K05459+K05459+K05459+K06624+K01689+K04515+K04515+K04515+K02580+K03259+K04527+K04515+K04515+K05121+K05121+K03868+K04368+K00844+K05465+K04456+K04456+K01689+K09592+K01689+K01689+K05083+K04692+K09592+K16366+K16366+K02161+K02677+K05437+K09592+K00844+K00844+…
Metabolism	Glycan biosynthesis and metabolism	Mucin type O-glycan biosynthesis	37	47	0.01876945	4.899989e-02	ko00512	XM_005676030;XM_005676117;XM_005678960;XM_005679796;XM_005679948;XM_005680979;XM_005683517;XM_005683790;XM_005683791;XM_005683792;XM_005683794;XM_005685052;XM_005688823;XM_005688824;XM_005688825;XM_005689675;XM_005696978;XM_005698033;XM_005700347;XM_005700348;XM_005700349;XM_013963616;XM_013963617;XM_013963618;XM_013963619;XM_013965715;XM_013965832;XM_013965992;XM_013967229;XM_013967880;XM_013969…	K00710+K00710+K00731+K00710+K00710+K00710+K00710+K00727+K00727+K00727+K00727+K09663+K00780+K00780+K00780+K00710+K00710+K00710+K09653+K09653+K09653+K00710+K00710+K00710+K00710+K00710+K00710+K00727+K00710+K00710+K00780+K00780+K00710+K00710+K00710+K00710+K00710
Environmental Information Processing	Signal transduction	TNF signaling pathway	119	167	0.02050217	5.287043e-02	ko04668	NM_001285721;XM_005675289;XM_005675509;XM_005675937;XM_005676364;XM_005676365;XM_005676431;XM_005676432;XM_005676644;XM_005676645;XM_005678039;XM_005678041;XM_005678520;XM_005679127;XM_005679129;XM_005679262;XM_005679511;XM_005680683;XM_005680684;XM_005680685;XM_005680686;XM_005680687;XM_005681365;XM_005681861;XM_005681862;XM_005681863;XM_005681939;XM_005682028;XM_005682030;XM_005682285;XM_005682…	K12671+K00922+K00922+K04450+K04398+K04398+K05870+K05870+K14625+K14625+K06527+K06527+K02649+K00922+K00922+K09047+K09048+K17065+K17065+K17065+K17065+K17065+K02580+K04440+K04440+K04440+K05505+K04440+K04440+K09028+K06490+K04431+K09048+K09048+K04427+K11859+K11859+K04426+K04368+K04379+K05632+K16060+K04456+K04456+K06494+K11987+K09849+K05433+K05419+K03171+K14624+K04432+K04466+K04441+K03156+K05468+K16366+…
Metabolism	Lipid metabolism	Biosynthesis of unsaturated fatty acids	24	29	0.02064985	5.287043e-02	ko01040	NM_001285628;XM_005675038;XM_005681307;XM_005681308;XM_005681982;XM_005684245;XM_005685117;XM_005686935;XM_005690127;XM_005692635;XM_005696854;XM_013964691;XM_013965073;XM_013965886;XM_013967284;XM_013967285;XM_013967288;XM_013967289;XM_013967290;XM_013968530;XM_013970256;XM_013972412;XM_013972569;XM_013975920	K10244+K10703+K10203+K10203+K00232+K00659+K10703+K07515+K10251+K10251+K10205+K00507+K10258+K10703+K01068+K01068+K01068+K01068+K01068+K10703+K17360+K00232+K07753+K10224
Organismal Systems	Digestive system	Carbohydrate digestion and absorption	46	60	0.02078973	5.287043e-02	ko04973	XM_005675289;XM_005675321;XM_005675509;XM_005675588;XM_005676009;XM_005676010;XM_005676188;XM_005677231;XM_005677232;XM_005677233;XM_005678520;XM_005679127;XM_005679129;XM_005686310;XM_005689533;XM_005690562;XM_005690564;XM_005690616;XM_005691665;XM_005693877;XM_005693878;XM_005693916;XM_005695843;XM_005695844;XM_005695845;XM_005695846;XM_005699133;XM_005699136;XM_013962891;XM_013963269;XM_013963…	K00922+K07593+K00922+K01540+K01084+K01084+K01229+K01539+K01539+K01539+K02649+K00922+K00922+K00844+K08171+K04456+K04456+K01540+K14158+K01084+K01084+K01084+K04851+K04851+K04851+K04851+K00844+K00844+K02649+K00922+K00922+K12047+K01538+K08171+K08171+K01540+K04626+K00922+K08143+K04456+K01539+K02649+K01540+K04851+K04851+K01539
Metabolism	Carbohydrate metabolism	Propanoate metabolism	34	43	0.02147893	5.415628e-02	ko00640	NM_001285718;XM_005675175;XM_005675535;XM_005675847;XM_005680785;XM_005684474;XM_005684475;XM_005684476;XM_005684477;XM_005684937;XM_005686935;XM_005687444;XM_005688483;XM_005693156;XM_005695172;XM_005696076;XM_005696393;XM_005696394;XM_005696395;XM_005698670;XM_005699535;XM_005699536;XM_013962717;XM_013963698;XM_013966361;XM_013966362;XM_013966637;XM_013967299;XM_013967720;XM_013968354;XM_013968…	K00016+K07514+K01966+K05605+K00016+K18426+K18426+K18426+K18426+K00016+K07515+K01900+K01895+K11262+K05606+K01900+K01847+K01847+K01847+K07511+K00016+K00016+K00249+K01908+K18426+K18426+K00626+K00140+K01899+K01965+K01895+K01946+K01847+K00016
Metabolism	Glycan biosynthesis and metabolism	Other types of O-glycan biosynthesis	29	36	0.02167674	5.419185e-02	ko00514	NM_001285775;XM_005674955;XM_005677164;XM_005677165;XM_005677166;XM_005678515;XM_005678564;XM_005680678;XM_005684665;XM_005686289;XM_005688374;XM_005694380;XM_005695724;XM_005695753;XM_013962915;XM_013963868;XM_013965010;XM_013966939;XM_013967626;XM_013968009;XM_013968255;XM_013969430;XM_013972584;XM_013972585;XM_013973827;XM_013975024;XM_013976396;XM_013976398;XM_013976399	K07966+K13667+K07968+K07968+K07968+K09666+K00781+K05948+K03663+K09674+K03691+K05948+K13676+K18134+K07967+K13676+K11703+K03691+K00779+K00728+K13675+K07632+K09661+K09661+K00715+K05948+K09667+K09667+K09667
Metabolism	Amino acid metabolism	Tryptophan metabolism	57	76	0.02221806	5.507838e-02	ko00380	XM_005675175;XM_005676180;XM_005676200;XM_005676339;XM_005676340;XM_005676341;XM_005676342;XM_005678139;XM_005678140;XM_005678141;XM_005678789;XM_005678876;XM_005678877;XM_005679323;XM_005679653;XM_005679722;XM_005682692;XM_005683509;XM_005686543;XM_005686935;XM_005689574;XM_005689575;XM_005691311;XM_005691559;XM_005693605;XM_005694095;XM_005694097;XM_005695136;XM_005695137;XM_005698670;XM_005698…	K07514+K01556+K03392+K00157+K00157+K00157+K00157+K00816+K00816+K00816+K03334+K01593+K01593+K00164+K11182+K00502+K14085+K00825+K00452+K07515+K00502+K00502+K00453+K00128+K00128+K01432+K01432+K07409+K07408+K07511+K00463+K00164+K01593+K01593+K00022+K00825+K00626+K07410+K00452+K00452+K00452+K00816+K00502+K01556+K03392+K03392+K03392+K03392+K00157+K00128+K01432+K01432+K07408+K00149+K00164+K00164+K00274
Environmental Information Processing	Signaling molecules and interaction	ECM-receptor interaction	99	138	0.02498711	6.142665e-02	ko04512	NM_001285578;NM_001285580;XM_005675670;XM_005675709;XM_005675710;XM_005675711;XM_005675868;XM_005675869;XM_005675880;XM_005676064;XM_005676508;XM_005677404;XM_005677702;XM_005677739;XM_005677740;XM_005678025;XM_005678936;XM_005679027;XM_005679214;XM_005679219;XM_005681454;XM_005682449;XM_005683371;XM_005683372;XM_005685090;XM_005685473;XM_005685474;XM_005685475;XM_005685476;XM_005690956;XM_005693…	K06259+K06259+K06238+K06238+K06238+K06238+K06236+K06236+K06487+K06589+K05717+K04659+K06258+K06586+K06586+K06236+K06236+K06591+K06249+K06245+K06253+K06236+K06267+K06267+K04659+K16857+K16857+K16857+K16857+K06246+K06251+K06493+K06248+K06481+K06480+K06258+K06237+K06266+K06266+K06266+K06236+K06236+K06236+K06238+K06238+K06591+K06259+K06259+K06259+K06259+K06259+K06259+K06259+K06259+K06259+K06259+K06259+…
Organismal Systems	Digestive system	Vitamin digestion and absorption	28	35	0.02801744	6.830698e-02	ko04977	XM_005675714;XM_005675715;XM_005676642;XM_005676643;XM_005678536;XM_005686909;XM_005686910;XM_005686911;XM_005686912;XM_005687978;XM_005688335;XM_005689482;XM_005690621;XM_005691153;XM_005691344;XM_005691634;XM_005700711;XM_013966942;XM_013967221;XM_013967806;XM_013967807;XM_013967808;XM_013967809;XM_013967839;XM_013973097;XM_013974893;XM_013974895;XM_013974896	K01435+K01435+K14610+K14610+K14618+K14386+K14386+K14386+K14386+K14616+K14620+K08760+K14610+K00678+K13885+K14619+K11156+K14609+K01435+K14386+K14386+K14386+K14386+K14462+K14610+K05665+K05665+K05665
Environmental Information Processing	Signal transduction	TGF-beta signaling pathway	80	111	0.03516896	8.503970e-02	ko04350	NM_001285592;NM_001285641;NM_001286443;XM_005676107;XM_005676108;XM_005676109;XM_005676114;XM_005676173;XM_005676322;XM_005678420;XM_005678421;XM_005679575;XM_005679901;XM_005680288;XM_005681305;XM_005682939;XM_005682962;XM_005683957;XM_005685125;XM_005685473;XM_005685474;XM_005685475;XM_005685476;XM_005686141;XM_005687031;XM_005687505;XM_005688014;XM_005688432;XM_005688450;XM_005689267;XM_005689…	K04673+K04688+K04513+K04675+K04675+K04675+K13568+K04670+K04667+K04679+K04679+K03347+K04672+K04667+K04686+K03094+K16790+K04674+K03868+K16857+K16857+K16857+K16857+K13377+K17693+K16791+K10162+K16621+K04680+K04682+K04682+K04664+K13376+K04668+K04682+K04678+K04661+K04663+K03156+K04514+K04500+K04500+K04677+K04501+K04679+K04679+K16622+K04657+K03868+K04498+K04686+K13578+K13578+K13578+K13578+K04382+K04679+…
Human Diseases	Cardiovascular diseases	Viral myocarditis	65	89	0.03664318	8.788405e-02	ko05416	XM_005674957;XM_005675017;XM_005675019;XM_005676364;XM_005676365;XM_005676403;XM_005679159;XM_005679160;XM_005679161;XM_005679287;XM_005680676;XM_005681052;XM_005681607;XM_005682354;XM_005683219;XM_005687563;XM_005690814;XM_005690924;XM_005693675;XM_005696204;XM_005696205;XM_005696209;XM_005696210;XM_005696526;XM_005697706;XM_005697907;XM_005699151;XM_005700424;XM_005700959;XM_005700960;XM_005700…	K05412+K05413+K05413+K04398+K04398+K06470+K06278+K06278+K06278+K08738+K07860+K04726+K12566+K06490+K12563+K12564+K04399+K08887+K12565+K06752+K06752+K06752+K06752+K06752+K05718+K05692+K07818+K03161+K10366+K10366+K10366+K10366+K10366+K05413+K05413+K05413+K10785+K03260+K03260+K03260+K03260+K03260+K06751+K12563+K12563+K12563+K12563+K05703+K06788+K06619+K03260+K04006+K04398+K07861+K06265+K06752+K06751+…
Environmental Information Processing	Signal transduction	Notch signaling pathway	52	70	0.03710258	8.826823e-02	ko04330	XM_005677684;XM_005680678;XM_005686045;XM_005686046;XM_005686048;XM_005686049;XM_005686167;XM_005687094;XM_005690536;XM_005690537;XM_005690538;XM_005690539;XM_005692291;XM_005692292;XM_005694193;XM_005694380;XM_013962493;XM_013963289;XM_013964116;XM_013964369;XM_013964570;XM_013964871;XM_013964893;XM_013965056;XM_013966677;XM_013966984;XM_013967093;XM_013967094;XM_013967270;XM_013967271;XM_013967…	K06172+K05948+K04505+K04505+K06057+K06057+K06063+K06059+K04522+K04522+K04522+K04522+K06170+K06170+K02353+K05948+K02599+K06058+K02353+K04498+K06053+K04496+K06061+K02599+K06051+K06051+K06172+K06172+K04505+K06057+K06057+K06057+K06057+K06057+K06057+K06062+K02599+K06052+K06053+K06061+K02353+K06061+K06058+K06058+K06170+K06052+K06067+K02599+K04498+K06058+K05948+K04496
Genetic Information Processing	Transcription	Spliceosome	140	201	0.03836398	9.053899e-02	ko03040	NM_001285649;XM_005675077;XM_005675170;XM_005675476;XM_005675477;XM_005675479;XM_005675649;XM_005675925;XM_005676299;XM_005676300;XM_005676735;XM_005676850;XM_005676851;XM_005676852;XM_005676853;XM_005676855;XM_005677146;XM_005677672;XM_005677673;XM_005677674;XM_005677676;XM_005677846;XM_005678393;XM_005678419;XM_005678603;XM_005678654;XM_005678655;XM_005679353;XM_005679849;XM_005679851;XM_005680…	K12886+K12883+K12897+K12842+K12842+K12842+K12836+K12741+K12828+K12828+K12857+K12900+K12900+K12900+K12900+K12900+K03283+K12843+K12843+K12843+K12843+K12861+K12877+K12849+K09567+K09564+K09564+K12627+K12741+K12741+K12877+K12834+K12845+K12811+K12848+K12824+K12824+K12872+K12872+K12819+K12893+K12662+K12662+K12662+K12816+K12884+K12884+K12884+K12874+K12893+K12822+K06063+K12896+K12896+K12896+K12846+K12889+…
Human Diseases	Cancers	Bladder cancer	45	60	0.03993958	9.350933e-02	ko05219	NM_001287034;NM_001287035;XM_005677834;XM_005679528;XM_005680196;XM_005680266;XM_005680741;XM_005680742;XM_005681228;XM_005681749;XM_005684135;XM_005685130;XM_005685473;XM_005685474;XM_005685475;XM_005685476;XM_005685670;XM_005687448;XM_005689361;XM_005691985;XM_005692180;XM_005693530;XM_005693751;XM_013963541;XM_013963542;XM_013963543;XM_013963889;XM_013964153;XM_013965607;XM_013966169;XM_013966…	K05448+K05448+K07828+K04365+K06643+K02089+K07827+K07827+K19520+K10030+K08803+K04368+K16857+K16857+K16857+K16857+K08803+K06618+K01388+K01398+K05689+K04451+K05083+K04365+K04365+K04365+K06643+K07827+K08523+K08803+K08803+K08803+K08803+K04445+K05704+K17454+K04377+K04371+K04361+K09850+K06625+K06620+K09389+K04503+K02833
Metabolism	Metabolism of cofactors and vitamins	Thiamine metabolism	7	7	0.04159312	9.661394e-02	ko00730	XM_005679574;XM_005685236;XM_005688676;XM_005698979;XM_013966864;XM_013966865;XM_013966866	K00949+K05307+K04487+K06928+K05307+K05307+K05307
Human Diseases	Cancers	Central carbon metabolism in cancer	66	91	0.0437403	1.008077e-01	ko05230	NM_001285724;NM_001285748;XM_005675289;XM_005675321;XM_005675509;XM_005675959;XM_005676276;XM_005677834;XM_005678520;XM_005679127;XM_005679129;XM_005679158;XM_005680338;XM_005680741;XM_005680742;XM_005681627;XM_005682565;XM_005685130;XM_005685176;XM_005685177;XM_005686310;XM_005690562;XM_005690564;XM_005691915;XM_005692657;XM_005693530;XM_005693751;XM_005698175;XM_005698285;XM_005699133;XM_005699…	K05091+K07203+K00922+K07593+K00922+K12077+K01425+K07828+K02649+K00922+K00922+K05099+K01425+K07827+K07827+K04363+K11416+K04368+K00873+K00873+K00844+K04456+K04456+K13780+K05616+K04451+K05083+K01110+K01834+K00844+K00844+K11413+K02649+K07299+K00922+K00922+K05099+K05099+K00850+K00850+K01425+K01425+K07827+K14634+K04363+K05092+K04377+K00922+K04371+K04456+K02649+K08180+K05101+K04361+K05093+K05093+K05093+…
Human Diseases	Infectious diseases	Epstein-Barr virus infection	199	291	0.04420238	1.010830e-01	ko05169	XM_005674683;XM_005674982;XM_005674994;XM_005675289;XM_005675509;XM_005675838;XM_005675937;XM_005676052;XM_005676053;XM_005677146;XM_005677733;XM_005677744;XM_005677745;XM_005678142;XM_005678171;XM_005678520;XM_005679109;XM_005679127;XM_005679129;XM_005679432;XM_005680196;XM_005680221;XM_005680816;XM_005681064;XM_005681111;XM_005681112;XM_005681365;XM_005681861;XM_005681862;XM_005681863;XM_005681…	K05135+K03083+K03136+K00922+K00922+K03012+K04450+K03030+K03030+K03283+K03024+K03023+K03023+K03124+K04345+K02649+K03061+K00922+K00922+K15979+K06643+K05410+K06624+K03014+K03022+K03022+K02580+K04440+K04440+K04440+K01242+K04440+K04440+K06490+K06468+K04431+K03013+K03026+K03026+K05855+K05855+K05855+K05855+K05855+K05855+K05855+K04427+K03120+K11859+K11859+K16196+K10591+K10591+K10591+K06063+K14290+K16197+…
Genetic Information Processing	Transcription	Basal transcription factors	57	78	0.04772434	1.082975e-01	ko03022	XM_005674994;XM_005676764;XM_005676765;XM_005677968;XM_005678142;XM_005683059;XM_005683411;XM_005683413;XM_005683414;XM_005683415;XM_005684780;XM_005685699;XM_005685700;XM_005685701;XM_005685941;XM_005687430;XM_005690913;XM_005691351;XM_005691353;XM_005694600;XM_005694601;XM_005696244;XM_005697770;XM_005697776;XM_005697777;XM_005697778;XM_005698954;XM_005699541;XM_005700147;XM_005700600;XM_013965…	K03136+K03126+K03126+K03127+K03124+K03132+K06634+K06634+K06634+K06634+K03120+K03123+K03123+K03123+K10842+K03139+K14535+K03143+K03143+K14535+K14535+K03135+K03121+K03121+K03121+K03121+K03130+K03141+K03132+K03133+K03138+K03120+K03122+K10843+K14650+K03128+K10844+K14651+K14649+K14649+K03126+K03129+K03121+K03121+K03121+K03121+K03121+K03121+K03131+K03121+K03130+K03137+K03125+K03125+K03125+K03125+K03125
Environmental Information Processing	Signal transduction	Hedgehog signaling pathway	59	81	0.04866771	1.095952e-01	ko04340	XM_005674982;XM_005678171;XM_005678551;XM_005679153;XM_005680007;XM_005681069;XM_005682699;XM_005682700;XM_005682702;XM_005682704;XM_005682976;XM_005683152;XM_005683153;XM_005683154;XM_005683156;XM_005684142;XM_005685664;XM_005685666;XM_005694038;XM_005694039;XM_013962539;XM_013962696;XM_013962697;XM_013962698;XM_013962699;XM_013962701;XM_013963401;XM_013963414;XM_013963494;XM_013963695;XM_013963…	K03083+K04345+K11101+K00182+K03209+K08960+K08958+K08958+K08958+K08958+K00714+K08957+K08957+K08957+K08957+K06225+K08958+K08958+K08959+K08959+K00182+K04345+K04345+K04345+K04345+K04345+K06230+K01558+K06226+K11990+K01357+K16797+K00444+K01064+K04345+K08958+K08958+K08958+K08958+K08958+K08958+K08958+K06233+K01384+K16798+K11989+K00312+K03362+K03362+K03362+K01357+K06234+K00408+K00714+K03362+K03362+K06229+…
Organismal Systems	Endocrine system	Melanogenesis	102	145	0.04930749	1.101948e-01	ko04916	NM_001285670;NM_001285724;XM_005674982;XM_005676431;XM_005676432;XM_005677834;XM_005678171;XM_005679090;XM_005679153;XM_005679511;XM_005680007;XM_005680741;XM_005680742;XM_005681286;XM_005681288;XM_005681293;XM_005681326;XM_005682567;XM_005682568;XM_005682935;XM_005682936;XM_005682976;XM_005683168;XM_005683169;XM_005683546;XM_005683800;XM_005685130;XM_005686202;XM_005686574;XM_005687806;XM_005688…	K05461+K05091+K03083+K05870+K05870+K07828+K04345+K04630+K00182+K09048+K03209+K07827+K07827+K04515+K04515+K04515+K04492+K09048+K09048+K02620+K02620+K00714+K04515+K04515+K02329+K04634+K04368+K02183+K02183+K05858+K02183+K02376+K02842+K04534+K02353+K08042+K02105+K02105+K02105+K02105+K09455+K04630+K16366+K16366+K02677+K02354+K00182+K04345+K04345+K04345+K04345+K04345+K02432+K08045+K04515+K08041+K01558+…
Metabolism	Glycan biosynthesis and metabolism	Glycosaminoglycan biosynthesis - keratan sulfate	18	22	0.05394938	1.196622e-01	ko00533	NM_001285775;XM_005677164;XM_005677165;XM_005677166;XM_005678564;XM_005685985;XM_005686786;XM_005688823;XM_005688824;XM_005688825;XM_005699920;XM_005709690;XM_013962915;XM_013969119;XM_013969120;XM_013969890;XM_013970944;XM_013973331	K07966+K07968+K07968+K07968+K00781+K00717+K00741+K00780+K00780+K00780+K00741+K04745+K07967+K00780+K00780+K01022+K09671+K09664
Metabolism	Metabolism of terpenoids and polyketides	Terpenoid backbone biosynthesis	25	32	0.05843281	1.286394e-01	ko00900	NM_001285740;XM_005676812;XM_005676813;XM_005677425;XM_005677783;XM_005684603;XM_005684623;XM_005685984;XM_005687867;XM_005688150;XM_005691582;XM_005691583;XM_005691861;XM_005694739;XM_005694740;XM_005698907;XM_005698987;XM_005699939;XM_013966637;XM_013966701;XM_013967792;XM_013970258;XM_013974084;XM_013974090;XM_013974097	K01641+K11778+K11778+K13273+K01641+K12505+K19177+K05954+K12504+K01823+K00869+K00869+K01597+K01641+K01641+K05955+K00804+K08658+K00626+K00021+K05906+K00587+K11778+K11778+K11778
Cellular Processes	Transport and catabolism	Lysosome	118	170	0.06127156	1.338897e-01	ko04142	NM_001285573;NM_001285690;NM_001285694;XM_005676747;XM_005677656;XM_005677957;XM_005678644;XM_005679961;XM_005679962;XM_005680885;XM_005680886;XM_005681125;XM_005681792;XM_005682014;XM_005682607;XM_005682741;XM_005682742;XM_005683188;XM_005684008;XM_005684009;XM_005684136;XM_005684429;XM_005684586;XM_005684587;XM_005684588;XM_005685066;XM_005685181;XM_005686076;XM_005686976;XM_005687670;XM_005688…	K12347+K01137+K12347+K12387+K01371+K12388+K01074+K12347+K12347+K10089+K10089+K01204+K12384+K01217+K12396+K04645+K04645+K12383+K12305+K12305+K01365+K12301+K06546+K06546+K06546+K12397+K12373+K13443+K12387+K12390+K13289+K02144+K02146+K01279+K12307+K05656+K12392+K12392+K12391+K02146+K04646+K02154+K02154+K02154+K01565+K12316+K12399+K12397+K01369+K01369+K13444+K13444+K01074+K01186+K19363+K12389+K12389+…
Human Diseases	Substance dependence	Nicotine addiction	41	56	0.08251119	1.789765e-01	ko05033	XM_005680499;XM_005681572;XM_005681573;XM_005681575;XM_005681579;XM_005683203;XM_005683204;XM_005683257;XM_005683258;XM_005683260;XM_005683367;XM_005683368;XM_005684381;XM_005684689;XM_005689338;XM_005689340;XM_005689341;XM_005690769;XM_005692716;XM_005694522;XM_005694918;XM_005694919;XM_005697498;XM_005699512;XM_005700350;XM_005700351;XM_005700488;XM_005700489;XM_013965710;XM_013965711;XM_013965…	K12302+K05186+K05175+K05175+K05181+K05197+K05197+K05181+K05181+K05175+K05186+K05186+K05213+K05190+K05200+K05200+K05200+K05184+K12302+K05189+K05181+K05175+K05209+K12302+K05199+K05199+K05175+K05175+K05197+K05197+K05175+K05175+K05190+K04849+K05198+K05186+K04809+K05185+K05175+K05175+K04813
Metabolism	Amino acid metabolism	Glycine, serine and threonine metabolism	45	62	0.08546529	1.836639e-01	ko00260	XM_005675647;XM_005678267;XM_005678268;XM_005679140;XM_005679489;XM_005679490;XM_005680306;XM_005682692;XM_005683531;XM_005683756;XM_005683802;XM_005685071;XM_005685299;XM_005685819;XM_005691472;XM_005691473;XM_005691592;XM_005693276;XM_005693614;XM_005693870;XM_005693872;XM_005693874;XM_005694093;XM_005694811;XM_005695842;XM_005695881;XM_005695882;XM_005697752;XM_005697753;XM_005698285;XM_013962…	K01697+K01758+K01758+K00382+K01837+K01837+K00600+K14085+K15789+K00281+K00831+K00544+K00315+K00613+K17989+K17989+K00273+K00306+K00600+K00276+K00276+K00276+K01620+K00827+K00108+K15788+K15788+K01079+K01079+K01834+K00058+K01837+K00600+K00315+K01697+K00314+K17989+K02437+K00306+K00276+K00600+K00276+K00276+K00605+K00274
Metabolism	Metabolism of cofactors and vitamins	Pantothenate and CoA biosynthesis	21	27	0.08653996	1.836639e-01	ko00770	XM_005678060;XM_005678606;XM_005684756;XM_005689299;XM_005693855;XM_005694509;XM_005698201;XM_013966522;XM_013968644;XM_013969378;XM_013969379;XM_013970273;XM_013970857;XM_013971441;XM_013973044;XM_013973045;XM_013973046;XM_013973047;XM_013973048;XM_013973049;XM_013973467	K00207+K01922+K01513+K01464+K02318+K09680+K09680+K01513+K09680+K06133+K06133+K09680+K01431+K00826+K01598+K01598+K01598+K01598+K01598+K01598+K18966
Metabolism	Amino acid metabolism	Histidine metabolism	21	27	0.08653996	1.836639e-01	ko00340	XM_005676183;XM_005678876;XM_005678877;XM_005679653;XM_005680468;XM_005680470;XM_005682692;XM_005691559;XM_005693407;XM_005693605;XM_005696951;XM_013963104;XM_013963105;XM_013972311;XM_013972925;XM_013974308;XM_013975268;XM_013975964;XM_013975965;XM_013976002;XM_013976586	K00546+K01593+K01593+K11182+K01468+K01745+K14085+K00128+K01437+K00128+K08660+K01593+K01593+K00128+K00129+K05604+K00149+K00129+K00129+K14755+K00274
Organismal Systems	Digestive system	Salivary secretion	86	124	0.1013687	2.129079e-01	ko04970	NM_001285546;XM_005675588;XM_005677231;XM_005677232;XM_005677233;XM_005678171;XM_005679802;XM_005679804;XM_005679807;XM_005680110;XM_005680191;XM_005680737;XM_005681818;XM_005681912;XM_005683143;XM_005683800;XM_005684213;XM_005686574;XM_005687806;XM_005688097;XM_005688233;XM_005689400;XM_005690616;XM_005691312;XM_005691313;XM_005692619;XM_005694869;XM_005696005;XM_005696010;XM_005697610;XM_005698…	K13916+K01540+K01539+K01539+K01539+K04345+K05850+K05850+K05850+K09867+K13915+K04959+K19477+K01242+K04142+K04634+K04135+K02183+K05858+K02183+K04137+K12318+K01540+K12318+K12318+K04945+K08042+K13916+K13916+K02677+K07376+K04131+K04345+K04345+K04345+K04345+K04345+K08045+K08041+K13855+K05850+K08046+K18152+K04345+K10951+K04135+K04135+K08044+K08044+K05858+K05858+K05858+K05858+K05858+K13899+K04632+K01538+…
Metabolism	Glycan biosynthesis and metabolism	Glycosaminoglycan biosynthesis - chondroitin sulfate / dermatan sulfate	18	23	0.1019682	2.129079e-01	ko00532	XM_005680565;XM_005682644;XM_005682769;XM_005682770;XM_005685609;XM_005694946;XM_005697969;XM_005698587;XM_005698588;XM_005699036;XM_005699168;XM_013966416;XM_013966591;XM_013970311;XM_013975277;XM_013975584;XM_013975889;XM_013976512	K01017+K13499+K00733+K00733+K08105+K13499+K00771+K08106+K08106+K00746+K01020+K01794+K03193+K00734+K08106+K00746+K10158+K04743
Metabolism	Metabolism of cofactors and vitamins	Biotin metabolism	5	5	0.1032062	2.129079e-01	ko00780	XM_005675714;XM_005675715;XM_005698923;XM_013967100;XM_013967221	K01435+K01435+K09458+K01942+K01435
Metabolism	Metabolism of other amino acids	D-Glutamine and D-glutamate metabolism	5	5	0.1032062	2.129079e-01	ko00471	XM_005676276;XM_005680338;XM_005699318;XM_013963944;XM_013963945	K01425+K01425+K00261+K01425+K01425
Organismal Systems	Circulatory system	Adrenergic signaling in cardiomyocytes	166	246	0.1060571	2.172698e-01	ko04261	XM_005675289;XM_005675467;XM_005675509;XM_005675537;XM_005675538;XM_005675588;XM_005675937;XM_005675951;XM_005675953;XM_005675955;XM_005675957;XM_005676129;XM_005676431;XM_005676432;XM_005677231;XM_005677232;XM_005677233;XM_005677459;XM_005677464;XM_005677465;XM_005677466;XM_005678171;XM_005678520;XM_005679079;XM_005679090;XM_005679127;XM_005679129;XM_005679262;XM_005679511;XM_005679802;XM_005679…	K00922+K04166+K00922+K11583+K11583+K01540+K04450+K04351+K04351+K04351+K04351+K04865+K05870+K05870+K01539+K01539+K01539+K09290+K09290+K09290+K09290+K04345+K02649+K04858+K04630+K00922+K00922+K09047+K09048+K05850+K05850+K05850+K04515+K04515+K04515+K10375+K09048+K09048+K04142+K04515+K04515+K04634+K10374+K04135+K05852+K10373+K10373+K11584+K02183+K12314+K02183+K05858+K04863+K04863+K04863+K04863+K02183+…
Metabolism	Carbohydrate metabolism	Glyoxylate and dicarboxylate metabolism	31	42	0.107654	2.190202e-01	ko00630	XM_005675535;XM_005677786;XM_005677789;XM_005679140;XM_005680306;XM_005683756;XM_005686793;XM_005688179;XM_005688180;XM_005693614;XM_005694095;XM_005694097;XM_005695172;XM_005695881;XM_005695882;XM_005696393;XM_005696394;XM_005696395;XM_013962496;XM_013962497;XM_013963930;XM_013963947;XM_013966637;XM_013968354;XM_013970364;XM_013970947;XM_013972129;XM_013972537;XM_013972538;XM_013973512;XM_013973…	K01966+K11517+K11517+K00382+K00600+K00281+K00025+K11517+K11517+K00600+K01432+K01432+K05606+K15788+K15788+K01847+K01847+K01847+K11517+K11517+K00600+K01647+K00626+K01965+K01915+K02437+K00600+K01432+K01432+K00605+K01847
Organismal Systems	Immune system	RIG-I-like receptor signaling pathway	79	114	0.1152695	2.329076e-01	ko04622	NM_001285721;XM_005676364;XM_005676365;XM_005677832;XM_005680221;XM_005681365;XM_005681749;XM_005681861;XM_005681862;XM_005681863;XM_005682028;XM_005682030;XM_005682447;XM_005683020;XM_005683021;XM_005683022;XM_005683023;XM_005683589;XM_005684610;XM_005684675;XM_005685044;XM_005688187;XM_005691968;XM_005692127;XM_005693841;XM_005693842;XM_005694690;XM_005695506;XM_005696471;XM_005696606;XM_005698…	K12671+K04398+K04398+K12656+K05410+K02580+K10030+K04440+K04440+K04440+K04440+K04440+K09578+K12654+K12654+K12654+K12654+K05441+K08339+K04427+K08336+K12648+K08601+K03171+K12649+K12649+K04416+K12651+K04441+K03156+K04467+K04440+K04440+K04440+K04440+K12655+K11594+K11594+K10652+K05410+K04441+K04441+K04440+K04440+K04440+K04440+K04440+K04440+K04440+K04440+K04427+K03173+K12650+K12650+K12650+K12650+K12650+…
Human Diseases	Cancers	Thyroid cancer	47	66	0.1185516	2.379097e-01	ko05216	XM_005677098;XM_005677099;XM_005677100;XM_005677101;XM_005677459;XM_005677464;XM_005677465;XM_005677466;XM_005677834;XM_005679528;XM_005680741;XM_005680742;XM_005681326;XM_005682935;XM_005682936;XM_005685130;XM_005692180;XM_005693530;XM_005695572;XM_005695573;XM_005695574;XM_005695575;XM_005696215;XM_005696216;XM_005699357;XM_005699358;XM_005699359;XM_005699360;XM_013963541;XM_013963542;XM_013963…	K08526+K08526+K08526+K08526+K09290+K09290+K09290+K09290+K07828+K04365+K07827+K07827+K04492+K02620+K02620+K04368+K05689+K04451+K02105+K02105+K02105+K02105+K08525+K08525+K09289+K09289+K09289+K09289+K04365+K04365+K04365+K07827+K02620+K09293+K04490+K04377+K04371+K02105+K04491+K09288+K04503+K02833+K09290+K09290+K09290+K09290+K09290
Metabolism	Glycan biosynthesis and metabolism	N-Glycan biosynthesis	53	75	0.1194159	2.380249e-01	ko00510	NM_001285775;XM_005676203;XM_005676204;XM_005677030;XM_005677164;XM_005677165;XM_005677166;XM_005677802;XM_005678129;XM_005678318;XM_005680680;XM_005683493;XM_005683912;XM_005684620;XM_005685833;XM_005685985;XM_005686325;XM_005687222;XM_005687244;XM_005687259;XM_005687472;XM_005688653;XM_005694988;XM_005694989;XM_005694990;XM_005698853;XM_005699778;XM_013962915;XM_013964120;XM_013964121;XM_013964…	K07966+K00744+K00744+K12670+K07968+K07968+K07968+K01230+K07441+K03848+K03850+K01231+K03843+K01230+K00736+K00717+K01228+K00902+K09658+K07252+K03844+K00721+K01231+K01231+K01231+K12669+K05546+K07967+K03850+K03850+K03847+K00726+K00779+K07252+K01230+K00744+K00744+K09661+K09661+K01231+K01231+K07151+K01230+K03842+K07432+K07432+K07432+K07432+K07432+K07432+K07432+K07432+K07432
Metabolism	Lipid metabolism	Synthesis and degradation of ketone bodies	15	19	0.1207036	2.389769e-01	ko00072	NM_001285740;XM_005675092;XM_005677783;XM_005678800;XM_005681356;XM_005681357;XM_005681358;XM_005694739;XM_005694740;XM_013962866;XM_013964485;XM_013964486;XM_013966637;XM_013972785;XM_013973938	K01641+K00019+K01641+K01027+K00019+K00019+K00019+K01641+K01641+K01027+K00019+K00019+K00626+K01027+K01640
Metabolism	Lipid metabolism	Glycerophospholipid metabolism	92	134	0.1229864	2.418733e-01	ko00564	NM_001285761;XM_005675060;XM_005675165;XM_005675167;XM_005675312;XM_005675655;XM_005675656;XM_005676118;XM_005676862;XM_005676907;XM_005676911;XM_005676913;XM_005676914;XM_005676915;XM_005676916;XM_005677910;XM_005678357;XM_005678984;XM_005678985;XM_005679977;XM_005680524;XM_005680753;XM_005680925;XM_005685524;XM_005685526;XM_005685619;XM_005686849;XM_005686992;XM_005686993;XM_005687414;XM_005687…	K13509+K00968+K00901+K00901+K01115+K13523+K13523+K00111+K06130+K01047+K01047+K01047+K01047+K01047+K01047+K13644+K01080+K00901+K00901+K00006+K00994+K00894+K13515+K16342+K16342+K16342+K13513+K15728+K15728+K00901+K00901+K18695+K08729+K16342+K01047+K01613+K00901+K01115+K00967+K15728+K15728+K00999+K00629+K00629+K00649+K01047+K01047+K00968+K00993+K00901+K00901+K00968+K00968+K00901+K00901+K00901+K00994+…
Metabolism	Amino acid metabolism	Arginine biosynthesis	17	22	0.1296014	2.531948e-01	ko00220	NM_001285705;NM_001285729;XM_005676276;XM_005676491;XM_005680338;XM_005691949;XM_005692097;XM_005696095;XM_005699318;XM_013963944;XM_013963945;XM_013966479;XM_013969046;XM_013970364;XM_013970667;XM_013971952;XM_013972008	K01476+K00611+K01425+K01948+K01425+K00814+K14455+K14677+K00261+K01425+K01425+K01476+K00814+K01915+K13240+K13241+K11067
Environmental Information Processing	Signal transduction	NF-kappa B signaling pathway	91	133	0.1363054	2.645401e-01	ko04064	XM_005678039;XM_005678041;XM_005678157;XM_005680065;XM_005681004;XM_005681005;XM_005681006;XM_005681365;XM_005681749;XM_005682354;XM_005683042;XM_005684094;XM_005684095;XM_005684184;XM_005684185;XM_005684186;XM_005684187;XM_005684188;XM_005684189;XM_005684191;XM_005684675;XM_005684808;XM_005684809;XM_005686294;XM_005686295;XM_005686296;XM_005687420;XM_005687843;XM_005688550;XM_005688551;XM_005689…	K06527+K06527+K07368+K04733+K16072+K16072+K16072+K02580+K10030+K06490+K04391+K05512+K05512+K05855+K05855+K05855+K05855+K05855+K05855+K05855+K04427+K11859+K11859+K04386+K04386+K04386+K05473+K18052+K05399+K05399+K05400+K16060+K11987+K09849+K03097+K03171+K04466+K03156+K05468+K02161+K07362+K04467+K01348+K04725+K03161+K10652+K06527+K06527+K10785+K04733+K03159+K03158+K16072+K04403+K05151+K05855+K05855+…
Metabolism	Nucleotide metabolism	Pyrimidine metabolism	106	156	0.1400989	2.701253e-01	ko00240	XM_005675044;XM_005675184;XM_005675838;XM_005676105;XM_005677032;XM_005677733;XM_005677744;XM_005677745;XM_005678060;XM_005678658;XM_005678860;XM_005679024;XM_005679206;XM_005680557;XM_005680558;XM_005680559;XM_005680560;XM_005680561;XM_005680562;XM_005680563;XM_005680564;XM_005681064;XM_005681111;XM_005681112;XM_005681738;XM_005682900;XM_005683878;XM_005683990;XM_005683991;XM_005684008;XM_005684…	K13421+K03016+K03012+K00757+K01489+K03024+K03023+K03023+K00207+K01081+K00943+K03004+K01081+K00384+K00384+K00384+K00384+K00384+K00384+K00384+K00384+K03014+K03022+K03022+K00893+K03013+K03005+K03026+K03026+K12305+K12305+K02326+K01081+K03783+K03783+K01511+K01511+K01511+K01511+K03002+K02999+K10808+K03020+K03025+K01511+K01519+K10808+K03009+K01464+K10807+K03504+K00940+K00940+K03011+K00254+K00254+K00940+…
Metabolism	Metabolism of other amino acids	Selenocompound metabolism	23	31	0.1459732	2.796240e-01	ko00450	XM_005678139;XM_005678140;XM_005678141;XM_005678267;XM_005678268;XM_005680557;XM_005680558;XM_005680559;XM_005680560;XM_005680561;XM_005680562;XM_005680563;XM_005680564;XM_005681330;XM_005687952;XM_005697705;XM_013963054;XM_013964566;XM_013967957;XM_013970681;XM_013970875;XM_013975052;XM_013975539	K00816+K00816+K00816+K01758+K01758+K00384+K00384+K00384+K00384+K00384+K00384+K00384+K00384+K13811+K01008+K01008+K01763+K03341+K00816+K01874+K00384+K13811+K00548
Organismal Systems	Excretory system	Collecting duct acid secretion	27	37	0.1517618	2.888370e-01	ko04966	XM_005674936;XM_005674937;XM_005679452;XM_005683966;XM_005684344;XM_005685994;XM_005686382;XM_005687003;XM_005687004;XM_005689182;XM_005689266;XM_005692304;XM_005692458;XM_005693852;XM_005693853;XM_005693854;XM_005694534;XM_005696607;XM_005709675;XM_013964323;XM_013967854;XM_013969336;XM_013970634;XM_013972159;XM_013972160;XM_013972608;XM_013975045	K02145+K02145+K02151+K02147+K02152+K02149+K02147+K02148+K02148+K02148+K02146+K01542+K02146+K02154+K02154+K02154+K02153+K02152+K01543+K02150+K02148+K18245+K02154+K02154+K02154+K06573+K05018
Metabolism	Amino acid metabolism	Valine, leucine and isoleucine degradation	49	70	0.1565312	2.960045e-01	ko00280	NM_001285740;XM_005675175;XM_005675535;XM_005675847;XM_005676339;XM_005676340;XM_005676341;XM_005676342;XM_005677783;XM_005678045;XM_005678789;XM_005678800;XM_005679140;XM_005679359;XM_005682692;XM_005684235;XM_005685485;XM_005686934;XM_005686935;XM_005691340;XM_005691559;XM_005693605;XM_005694592;XM_005694739;XM_005694740;XM_005695172;XM_005696393;XM_005696394;XM_005696395;XM_005698580;XM_005698…	K01641+K07514+K01966+K05605+K00157+K00157+K00157+K00157+K01641+K09699+K03334+K01027+K00382+K00020+K14085+K05607+K00253+K07509+K07515+K01907+K00128+K00128+K01969+K01641+K01641+K05606+K01847+K01847+K01847+K09478+K07511+K00249+K01027+K01968+K00022+K00626+K00253+K00140+K07509+K01965+K00157+K00826+K00128+K01027+K01847+K01640+K07508+K00149+K09478
Organismal Systems	Endocrine system	Estrogen signaling pathway	99	146	0.1581999	2.972546e-01	ko04915	XM_005675289;XM_005675509;XM_005675704;XM_005675937;XM_005676119;XM_005676120;XM_005676431;XM_005676432;XM_005677146;XM_005677419;XM_005677420;XM_005677834;XM_005678171;XM_005678520;XM_005679090;XM_005679127;XM_005679129;XM_005679262;XM_005679511;XM_005680543;XM_005680737;XM_005680741;XM_005680742;XM_005682567;XM_005682568;XM_005683800;XM_005683953;XM_005684928;XM_005685130;XM_005685633;XM_005685…	K00922+K00922+K05000+K04450+K04997+K04997+K05870+K05870+K03283+K06279+K06279+K07828+K04345+K02649+K04630+K00922+K00922+K09047+K09048+K09487+K04959+K07827+K07827+K09048+K09048+K04634+K04615+K04215+K04368+K03099+K17449+K04379+K02183+K05858+K02183+K03283+K04456+K04456+K01398+K04534+K04364+K08042+K04079+K04630+K04079+K04999+K04345+K04345+K04345+K04345+K04345+K02649+K00922+K00922+K08045+K08041+K08046+…
Genetic Information Processing	Replication and repair	Non-homologous end-joining	18	24	0.1692102	3.159304e-01	ko03450	XM_005676517;XM_005676555;XM_005679335;XM_005683394;XM_005687741;XM_005687742;XM_005698275;XM_005699764;XM_013965766;XM_013968515;XM_013968516;XM_013968517;XM_013968518;XM_013969108;XM_013969384;XM_013969385;XM_013969386;XM_013969387	K10885+K10980+K03513+K10886+K10777+K10777+K00977+K04799+K10886+K10887+K10887+K10887+K10887+K06642+K10865+K10865+K10865+K10865
Metabolism	Energy metabolism	Sulfur metabolism	9	11	0.1724698	3.199911e-01	ko00920	XM_005679287;XM_005681330;XM_005688998;XM_005690482;XM_005692600;XM_005709671;XM_013963960;XM_013964112;XM_013975052	K08738+K13811+K15759+K01082+K17725+K17218+K00387+K01011+K13811
Human Diseases	Infectious diseases	Influenza A	148	222	0.1791842	3.303709e-01	ko05164	NM_001285721;NM_001291820;XM_005674684;XM_005674982;XM_005675026;XM_005675289;XM_005675308;XM_005675509;XM_005675629;XM_005675937;XM_005676637;XM_005676638;XM_005676640;XM_005676641;XM_005677146;XM_005677426;XM_005678520;XM_005679127;XM_005679129;XM_005679287;XM_005680065;XM_005680221;XM_005680347;XM_005681365;XM_005681749;XM_005681861;XM_005681862;XM_005681863;XM_005682028;XM_005682030;XM_005682…	K12671+K04389+K05131+K03083+K15042+K00922+K04721+K00922+K09633+K04450+K15044+K15044+K15044+K15044+K03283+K12968+K02649+K00922+K00922+K08738+K04733+K05410+K11221+K02580+K10030+K04440+K04440+K04440+K04440+K04440+K09507+K06490+K04431+K12800+K12967+K12967+K12967+K04722+K04368+K04693+K04693+K04693+K04693+K16196+K03237+K04383+K04383+K14290+K15045+K09523+K12648+K14298+K14298+K09643+K09635+K03283+K14297+…
Human Diseases	Cancers	Viral carcinogenesis	206	312	0.1896847	3.475589e-01	ko05203	NM_001285649;NM_001286443;XM_005674994;XM_005675082;XM_005675289;XM_005675509;XM_005675937;XM_005676364;XM_005676365;XM_005676431;XM_005676432;XM_005676664;XM_005676891;XM_005677703;XM_005677706;XM_005677709;XM_005677710;XM_005677834;XM_005678142;XM_005678171;XM_005678520;XM_005678917;XM_005679004;XM_005679006;XM_005679007;XM_005679127;XM_005679129;XM_005679262;XM_005679432;XM_005679511;XM_005680…	K12886+K04513+K03136+K12076+K00922+K00922+K04450+K04398+K04398+K05870+K05870+K15413+K04393+K11252+K11252+K11252+K11252+K07828+K03124+K04345+K02649+K02091+K11409+K11409+K11409+K00922+K00922+K09047+K15979+K09048+K06643+K02089+K07827+K07827+K06624+K11643+K11643+K10151+K02580+K11252+K11252+K09048+K09048+K11404+K05855+K05855+K05855+K05855+K05855+K05855+K05855+K03120+K00873+K00873+K04693+K04693+K04693+…
Organismal Systems	Digestive system	Pancreatic secretion	89	132	0.1980449	3.606373e-01	ko04972	NM_001286443;XM_005675465;XM_005675480;XM_005675588;XM_005676907;XM_005676911;XM_005676913;XM_005676914;XM_005676915;XM_005676916;XM_005677231;XM_005677232;XM_005677233;XM_005678147;XM_005678148;XM_005678149;XM_005678152;XM_005679802;XM_005679804;XM_005679807;XM_005680737;XM_005681739;XM_005681740;XM_005681912;XM_005682379;XM_005683800;XM_005685123;XM_005687806;XM_005690616;XM_005691428;XM_005691…	K04513+K08780+K04964+K01540+K01047+K01047+K01047+K01047+K01047+K01047+K01539+K01539+K01539+K05030+K05030+K05030+K05028+K05850+K05850+K05850+K04959+K13575+K13575+K01242+K07884+K04634+K07904+K05858+K01540+K05853+K01047+K08042+K05226+K07886+K02677+K04131+K01047+K01047+K05030+K05031+K08045+K08041+K13855+K05850+K08046+K01047+K13575+K13575+K13575+K18152+K10951+K04964+K08044+K08044+K05858+K05858+K05858+…
Genetic Information Processing	Folding, sorting and degradation	SNARE interactions in vesicular transport	35	50	0.2105913	3.811315e-01	ko04130	XM_005677781;XM_005678935;XM_005680973;XM_005681895;XM_005684757;XM_005684879;XM_005685542;XM_005686000;XM_005686718;XM_005686719;XM_005688305;XM_005688306;XM_005688307;XM_005688308;XM_005688309;XM_005688310;XM_005688311;XM_005693293;XM_005693957;XM_005694537;XM_005697718;XM_005697719;XM_005697790;XM_005700540;XM_005700541;XM_013968745;XM_013969983;XM_013970166;XM_013970268;XM_013970363;XM_013972…	K08517+K08504+K08510+K08492+K08488+K08487+K08508+K08493+K08514+K08512+K08489+K08489+K08489+K08489+K08489+K08489+K08489+K08495+K08496+K08497+K13502+K13502+K04560+K08515+K08515+K08489+K08486+K08513+K13505+K08498+K08501+K13504+K08493+K08490+K08504
Human Diseases	Infectious diseases	Hepatitis B	138	208	0.2161376	3.864321e-01	ko05161	NM_001291820;XM_005675289;XM_005675509;XM_005675937;XM_005676278;XM_005676364;XM_005676365;XM_005676431;XM_005676432;XM_005677834;XM_005677925;XM_005678520;XM_005678917;XM_005679127;XM_005679129;XM_005679262;XM_005679287;XM_005679511;XM_005680221;XM_005680266;XM_005680308;XM_005680347;XM_005680482;XM_005680741;XM_005680742;XM_005680816;XM_005681365;XM_005681749;XM_005681861;XM_005681862;XM_005681…	K04389+K00922+K00922+K04450+K11222+K04398+K04398+K05870+K05870+K07828+K16344+K02649+K02091+K00922+K00922+K09047+K08738+K09048+K05410+K02089+K11225+K11221+K02084+K07827+K07827+K06624+K02580+K10030+K04440+K04440+K04440+K04440+K04440+K09048+K09048+K04674+K04368+K17334+K04379+K13377+K16197+K06618+K04802+K12648+K16197+K06626+K10140+K13376+K04456+K04456+K04399+K06626+K02159+K04451+K04692+K08731+K04364+…
Organismal Systems	Endocrine system	Regulation of lipolysis in adipocyte	56	82	0.21614	3.864321e-01	ko04923	XM_005675289;XM_005675509;XM_005678171;XM_005678520;XM_005679090;XM_005679127;XM_005679129;XM_005679293;XM_005681252;XM_005681818;XM_005682398;XM_005683143;XM_005684061;XM_005684062;XM_005684707;XM_005686175;XM_005687044;XM_005689658;XM_005690562;XM_005690564;XM_005690989;XM_005694869;XM_005695691;XM_005695932;XM_005698163;XM_013962696;XM_013962697;XM_013962698;XM_013962699;XM_013962701;XM_013962…	K00922+K00922+K04345+K02649+K04630+K00922+K00922+K05232+K04204+K19477+K04527+K04142+K08771+K08771+K08522+K04249+K00509+K13296+K04456+K04456+K11987+K08042+K13699+K04630+K07376+K04345+K04345+K04345+K04345+K04345+K02649+K00922+K00922+K08045+K05232+K08041+K08046+K04204+K04204+K04345+K08044+K08044+K04632+K00922+K11987+K08047+K08047+K08047+K04456+K16172+K02649+K08768+K01054+K08049+K17446+K12323
Metabolism	Global and Overview	Biosynthesis of amino acids	72	107	0.2380967	4.231237e-01	ko01230	NM_001285705;NM_001285729;XM_005675647;XM_005676446;XM_005676461;XM_005676462;XM_005676491;XM_005678267;XM_005678268;XM_005679001;XM_005680306;XM_005680928;XM_005681249;XM_005682692;XM_005683509;XM_005683802;XM_005685176;XM_005685177;XM_005686690;XM_005686723;XM_005688914;XM_005690732;XM_005691472;XM_005691473;XM_005691949;XM_005692097;XM_005692220;XM_005692221;XM_005693256;XM_005693454;XM_005693…	K01476+K00611+K01697+K00031+K01783+K01783+K01948+K01758+K01758+K00948+K00600+K01689+K00615+K14085+K00825+K00831+K00873+K00873+K01807+K00789+K00286+K01689+K17989+K17989+K00814+K14455+K00815+K00815+K01623+K01689+K01689+K00600+K00286+K01620+K00031+K00030+K14677+K01079+K01079+K12657+K01834+K00789+K00948+K00927+K00058+K00850+K00850+K00600+K01647+K01803+K00789+K00825+K01476+K01697+K00814+K00286+K01915+…
Organismal Systems	Immune system	Hematopoietic cell lineage	96	144	0.2410097	4.257357e-01	ko04640	NM_001285578;NM_001285580;NM_001285670;NM_001285671;NM_001285724;XM_005675058;XM_005675059;XM_005675416;XM_005677278;XM_005677288;XM_005677289;XM_005677290;XM_005677291;XM_005677813;XM_005680940;XM_005682408;XM_005683042;XM_005686291;XM_005686292;XM_005686294;XM_005686295;XM_005686296;XM_005686665;XM_005686666;XM_005689508;XM_005689510;XM_005689511;XM_005690073;XM_005690341;XM_005690449;XM_005693…	K06259+K06259+K05461+K06460+K05091+K06503+K06503+K01389+K06448+K06448+K06448+K06448+K06448+K06449+K06454+K06468+K04391+K04387+K04387+K04386+K04386+K04386+K04383+K04383+K06451+K06450+K06452+K04008+K06466+K04012+K06493+K06457+K06481+K06480+K05072+K11140+K03156+K05071+K06465+K06465+K05437+K00977+K06455+K06449+K05453+K06259+K06259+K06259+K06259+K06259+K06259+K06259+K06259+K06259+K06259+K06259+K06503+…
Metabolism	Carbohydrate metabolism	Butanoate metabolism	32	46	0.2435822	4.277187e-01	ko00650	NM_001285740;XM_005675092;XM_005675175;XM_005675977;XM_005677783;XM_005678800;XM_005681356;XM_005681357;XM_005681358;XM_005686935;XM_005688043;XM_005691340;XM_005694739;XM_005694740;XM_005696784;XM_005697548;XM_005697549;XM_005697556;XM_005697557;XM_005698670;XM_013962866;XM_013964475;XM_013964485;XM_013964486;XM_013966637;XM_013967057;XM_013972785;XM_013973938;XM_013974929;XM_013974930;XM_013974…	K01641+K00019+K07514+K01580+K01641+K01027+K00019+K00019+K00019+K07515+K01580+K01907+K01641+K01641+K00139+K01896+K01896+K01896+K01896+K07511+K01027+K00022+K00019+K00019+K00626+K00109+K01027+K01640+K01896+K01896+K01896+K01896
Genetic Information Processing	Replication and repair	Homologous recombination	30	43	0.2456494	4.287963e-01	ko03440	XM_005676786;XM_005678510;XM_005685489;XM_005685490;XM_005686011;XM_005689235;XM_005689236;XM_005689973;XM_005693106;XM_005693667;XM_013962887;XM_013963592;XM_013964031;XM_013964297;XM_013968133;XM_013969289;XM_013969290;XM_013969291;XM_013969384;XM_013969385;XM_013969386;XM_013969387;XM_013969772;XM_013969774;XM_013971913;XM_013971940;XM_013972130;XM_013972393;XM_013972394;XM_013973233	K10739+K10875+K04482+K04482+K10869+K10877+K10877+K03504+K10870+K10882+K10875+K10879+K19528+K10873+K08775+K10867+K10867+K10867+K10865+K10865+K10865+K10865+K03504+K03504+K10871+K07466+K03165+K10882+K10882+K10880
Metabolism	Amino acid metabolism	Phenylalanine metabolism	24	34	0.2509534	4.354780e-01	ko00360	XM_005678789;XM_005678876;XM_005678877;XM_005690294;XM_005690295;XM_005690296;XM_005692097;XM_005692220;XM_005692221;XM_005693870;XM_005693872;XM_005693874;XM_013963104;XM_013963105;XM_013969963;XM_013969964;XM_013969965;XM_013971963;XM_013972175;XM_013972176;XM_013972925;XM_013975964;XM_013975965;XM_013976586	K03334+K01593+K01593+K00628+K15517+K00628+K14455+K00815+K00815+K00276+K00276+K00276+K01593+K01593+K00628+K00628+K00628+K00276+K00276+K00276+K00129+K00129+K00129+K00274
Metabolism	Glycan biosynthesis and metabolism	Glycosphingolipid biosynthesis - globo series	20	28	0.2531014	4.366369e-01	ko00603	XM_005675375;XM_005675742;XM_005680779;XM_005681125;XM_005684665;XM_005685181;XM_005688823;XM_005688824;XM_005688825;XM_013964981;XM_013964987;XM_013964991;XM_013966625;XM_013966628;XM_013966631;XM_013969119;XM_013969120;XM_013971492;XM_013971493;XM_013971579	K00719+K03877+K03371+K01204+K03663+K12373+K00780+K00780+K00780+K00719+K00719+K00719+K03877+K03877+K03877+K00780+K00780+K00718+K00718+K00718
Human Diseases	Infectious diseases	Epithelial cell signaling in Helicobacter pylori infection	3	3	0.2560323	4.391252e-01	ko05120	XM_005679396;XM_005679397;XM_005681863	K08114+K08114+K04440
Environmental Information Processing	Membrane transport	ABC transporters	50	74	0.2740771	4.673569e-01	ko02010	XM_005675201;XM_005675202;XM_005675632;XM_005675633;XM_005676007;XM_005676008;XM_005678079;XM_005680780;XM_005680782;XM_005684262;XM_005684263;XM_005684265;XM_005686074;XM_005687702;XM_005689540;XM_005691383;XM_005691954;XM_005693662;XM_005694494;XM_005694495;XM_005696443;XM_005698320;XM_005700613;XM_005709757;XM_013962609;XM_013963217;XM_013963305;XM_013963606;XM_013963869;XM_013964130;XM_013964…	K05668+K05668+K05679+K05679+K05664+K05664+K05644+K05033+K05033+K05641+K05641+K05641+K05678+K05673+K05680+K05656+K05671+K05667+K05648+K05652+K05654+K05666+K05662+K05657+K05677+K05659+K05031+K05655+K05676+K05668+K05668+K05645+K05641+K05678+K05678+K05678+K05684+K05684+K05664+K05664+K05664+K05664+K05664+K05680+K05646+K05651+K05643+K05665+K05665+K05665
Metabolism	Glycan biosynthesis and metabolism	Glycosaminoglycan biosynthesis - heparan sulfate / heparin	19	27	0.2988283	5.066342e-01	ko00534	XM_005678038;XM_005678145;XM_005681901;XM_005682769;XM_005682770;XM_005683354;XM_005684547;XM_005685154;XM_005697969;XM_013964458;XM_013965855;XM_013970311;XM_013972596;XM_013972614;XM_013974156;XM_013974991;XM_013975634;XM_013975889;XM_013976267	K02369+K02513+K01024+K00733+K00733+K02576+K08104+K01793+K00771+K02578+K02370+K00734+K07809+K07809+K02368+K07808+K02577+K10158+K08102
Metabolism	Metabolism of other amino acids	Cyanoamino acid metabolism	7	9	0.3032455	5.104496e-01	ko00460	XM_005680306;XM_005681471;XM_005693614;XM_013963930;XM_013968900;XM_013970855;XM_013972129	K00600+K05350+K00600+K00600+K00681+K18592+K00600
Human Diseases	Neurodegenerative diseases	Prion diseases	34	50	0.3069529	5.104496e-01	ko05020	XM_005674756;XM_005678171;XM_005678354;XM_005678355;XM_005685130;XM_005686665;XM_005686666;XM_005688157;XM_005692696;XM_005694751;XM_005694754;XM_005694773;XM_005700840;XM_013962696;XM_013962697;XM_013962698;XM_013962699;XM_013962701;XM_013965083;XM_013965592;XM_013966137;XM_013966310;XM_013966419;XM_013966508;XM_013969487;XM_013969488;XM_013969489;XM_013969490;XM_013969491;XM_013969492;XM_013970…	K06491+K04345+K03998+K03997+K04368+K04383+K04383+K05634+K02159+K03995+K03996+K04000+K04375+K04345+K04345+K04345+K04345+K04345+K04345+K09203+K06491+K03994+K05703+K09553+K06491+K06491+K06491+K06491+K06491+K06491+K05635+K04371+K03995+K03995
Metabolism	Metabolism of other amino acids	Taurine and hypotaurine metabolism	9	12	0.3071885	5.104496e-01	ko00430	XM_005675977;XM_005684245;XM_005685043;XM_005688043;XM_013963762;XM_013968900;XM_013970855;XM_013973467;XM_013975589	K01580+K00659+K00456+K01580+K01594+K00681+K18592+K18966+K10712
Metabolism	Amino acid metabolism	Arginine and proline metabolism	47	70	0.3080001	5.104496e-01	ko00330	NM_001285705;XM_005679653;XM_005682625;XM_005682626;XM_005682692;XM_005684571;XM_005685819;XM_005685920;XM_005687010;XM_005687011;XM_005688183;XM_005688914;XM_005690874;XM_005691559;XM_005691592;XM_005692097;XM_005693528;XM_005693605;XM_005694051;XM_005695305;XM_005696951;XM_005698260;XM_005699184;XM_005699185;XM_005699186;XM_005699187;XM_005700581;XM_005700998;XM_013965331;XM_013965332;XM_013965…	K01476+K11182+K00472+K00472+K14085+K01611+K00613+K18384+K01581+K01581+K12259+K00286+K01480+K00128+K00273+K14455+K00657+K00128+K00286+K00933+K08660+K12657+K00472+K00472+K00472+K00472+K01611+K00657+K00472+K00472+K00472+K01581+K00933+K01476+K00286+K13240+K13241+K00294+K00286+K00286+K00128+K05604+K00149+K00819+K14755+K00274+K00802
Metabolism	Metabolism of other amino acids	beta-Alanine metabolism	31	46	0.3507646	5.780757e-01	ko00410	XM_005675175;XM_005675847;XM_005675977;XM_005678060;XM_005682692;XM_005686935;XM_005688043;XM_005688183;XM_005689299;XM_005691559;XM_005693605;XM_005693870;XM_005693872;XM_005693874;XM_005696951;XM_005698670;XM_013962717;XM_013967299;XM_013970857;XM_013971963;XM_013972175;XM_013972176;XM_013972311;XM_013972925;XM_013973467;XM_013974308;XM_013975268;XM_013975964;XM_013975965;XM_013976002;XM_013976…	K07514+K05605+K01580+K00207+K14085+K07515+K01580+K12259+K01464+K00128+K00128+K00276+K00276+K00276+K08660+K07511+K00249+K00140+K01431+K00276+K00276+K00276+K00128+K00129+K18966+K05604+K00149+K00129+K00129+K14755+K00802
Genetic Information Processing	Transcription	RNA polymerase	27	40	0.3639311	5.964426e-01	ko03020	XM_005675184;XM_005675838;XM_005677733;XM_005677744;XM_005677745;XM_005679024;XM_005681064;XM_005681111;XM_005681112;XM_005682900;XM_005683878;XM_005683990;XM_005683991;XM_005686659;XM_005686709;XM_005687550;XM_005688075;XM_005689201;XM_005692026;XM_005696643;XM_005699247;XM_013962462;XM_013968589;XM_013971016;XM_013974519;XM_013974919;XM_013976105	K03016+K03012+K03024+K03023+K03023+K03004+K03014+K03022+K03022+K03013+K03005+K03026+K03026+K03002+K02999+K03020+K03025+K03009+K03011+K03000+K03018+K03024+K03025+K03011+K03019+K14721+K03007
Metabolism	Lipid metabolism	Primary bile acid biosynthesis	12	17	0.3695695	6.023370e-01	ko00120	XM_005679512;XM_005682720;XM_005684245;XM_005689000;XM_005695592;XM_005695781;XM_005696368;XM_005698193;XM_013962824;XM_013972840;XM_013973273;XM_013973925	K00251+K12405+K00659+K00489+K07431+K10214+K07439+K10223+K08764+K01796+K07440+K07439
Human Diseases	Infectious diseases	Toxoplasmosis	104	160	0.3793678	6.149093e-01	ko05145	XM_005674683;XM_005675289;XM_005675509;XM_005676364;XM_005676365;XM_005677146;XM_005678520;XM_005679090;XM_005679127;XM_005679129;XM_005679219;XM_005679287;XM_005680065;XM_005681365;XM_005681861;XM_005681862;XM_005681863;XM_005682028;XM_005682030;XM_005682375;XM_005684675;XM_005686141;XM_005689073;XM_005689370;XM_005689565;XM_005690416;XM_005690478;XM_005690562;XM_005690564;XM_005690814;XM_005690…	K05135+K00922+K00922+K04398+K04398+K03283+K02649+K04630+K00922+K00922+K06245+K08738+K04733+K02580+K04440+K04440+K04440+K04440+K04440+K12473+K04427+K13377+K05400+K16060+K03283+K05443+K13376+K04456+K04456+K04399+K06246+K04534+K04432+K04692+K04630+K06752+K06752+K06752+K06752+K04441+K06752+K03156+K02161+K04467+K04440+K04440+K04440+K04440+K02158+K04725+K03161+K11217+K02649+K00922+K00922+K05133+K04733+…
Human Diseases	Infectious diseases	Amoebiasis	109	168	0.387118	6.240427e-01	ko05146	NM_001285705;NM_001286091;XM_005675289;XM_005675509;XM_005675733;XM_005675868;XM_005675869;XM_005676508;XM_005678025;XM_005678171;XM_005678354;XM_005678355;XM_005678520;XM_005678936;XM_005679127;XM_005679129;XM_005679219;XM_005680380;XM_005681365;XM_005681749;XM_005682449;XM_005683042;XM_005683799;XM_005683800;XM_005686141;XM_005686291;XM_005686292;XM_005686294;XM_005686295;XM_005686296;XM_005687…	K01476+K07897+K00922+K00922+K07887+K06236+K06236+K05717+K06236+K04345+K03998+K03997+K02649+K06236+K00922+K00922+K06245+K07888+K02580+K10030+K06236+K04391+K04636+K04634+K13377+K04387+K04387+K04386+K04386+K04386+K05858+K05725+K05725+K05725+K05725+K05725+K05443+K13376+K06246+K07889+K04000+K03156+K13963+K13963+K13963+K13963+K02677+K05699+K05700+K06237+K06236+K06236+K06236+K04345+K04345+K04345+K04345+…
Organismal Systems	Digestive system	Fat digestion and absorption	48	73	0.3941328	6.318977e-01	ko04975	NM_001285578;NM_001285580;NM_001285761;XM_005676907;XM_005676911;XM_005676913;XM_005676914;XM_005676915;XM_005676916;XM_005678357;XM_005679330;XM_005681379;XM_005684262;XM_005684263;XM_005684265;XM_005689482;XM_005690001;XM_005690002;XM_005691344;XM_005691564;XM_005692097;XM_005696258;XM_005699182;XM_005699183;XM_013963202;XM_013963203;XM_013963204;XM_013963205;XM_013963206;XM_013963208;XM_013963…	K06259+K06259+K13509+K01047+K01047+K01047+K01047+K01047+K01047+K01080+K14461+K14463+K05641+K05641+K05641+K08760+K14457+K11160+K13885+K01047+K14455+K14460+K01047+K01047+K06259+K06259+K06259+K06259+K06259+K06259+K06259+K06259+K06259+K06259+K06259+K14461+K01047+K01080+K05641+K05684+K05684+K14462+K14457+K01047+K01047+K01080+K13509+K13509
Human Diseases	Neurodegenerative diseases	Alzheimer's disease	144	223	0.3974303	6.337402e-01	ko05010	NM_001285731;XM_005674982;XM_005675416;XM_005675642;XM_005675744;XM_005676364;XM_005676365;XM_005676414;XM_005677156;XM_005677684;XM_005677897;XM_005678509;XM_005678973;XM_005679287;XM_005679404;XM_005679654;XM_005679870;XM_005680304;XM_005680331;XM_005680482;XM_005680737;XM_005681052;XM_005681428;XM_005681429;XM_005681430;XM_005682906;XM_005682919;XM_005683410;XM_005683800;XM_005684257;XM_005685…	K00237+K03083+K01389+K03944+K07747+K04398+K04398+K03934+K00236+K06172+K02127+K00416+K03948+K08738+K03949+K02090+K02128+K03948+K02133+K02084+K04959+K04726+K04528+K04528+K04528+K02134+K00420+K02272+K04634+K06268+K02272+K04505+K04505+K02270+K02183+K06268+K06059+K05858+K02183+K02263+K02263+K00413+K03965+K00417+K04522+K04522+K04522+K04522+K04399+K05853+K02266+K00411+K06170+K06170+K11716+K02128+K02128+…
Metabolism	Global and Overview	Carbon metabolism	96	148	0.3998883	6.342314e-01	ko01200	NM_001285731;XM_005675175;XM_005675535;XM_005675847;XM_005676446;XM_005676461;XM_005676462;XM_005676491;XM_005677156;XM_005677786;XM_005677789;XM_005679001;XM_005679140;XM_005679323;XM_005680306;XM_005680928;XM_005681249;XM_005683756;XM_005683802;XM_005684137;XM_005685176;XM_005685177;XM_005686310;XM_005686690;XM_005686793;XM_005686935;XM_005687442;XM_005687444;XM_005688179;XM_005688180;XM_005688…	K00237+K07514+K01966+K05605+K00031+K01783+K01783+K01948+K00236+K11517+K11517+K00948+K00382+K00164+K00600+K01689+K00615+K00281+K00831+K03841+K00873+K00873+K00844+K01807+K00025+K07515+K01070+K01900+K11517+K11517+K01895+K01689+K17989+K17989+K00814+K14455+K01623+K01689+K01689+K00600+K00031+K00030+K05606+K01900+K01847+K01847+K01847+K00027+K01079+K01079+K01834+K07511+K00844+K00844+K00261+K00164+K00948+…
Cellular Processes	Transport and catabolism	Phagosome	147	228	0.4079666	6.421391e-01	ko04145	NM_001285578;NM_001285580;NM_001286091;XM_005674936;XM_005674937;XM_005675058;XM_005675059;XM_005675733;XM_005675880;XM_005676249;XM_005676250;XM_005676581;XM_005676789;XM_005677144;XM_005677145;XM_005677150;XM_005677151;XM_005677404;XM_005677781;XM_005679452;XM_005680380;XM_005680667;XM_005680848;XM_005680849;XM_005680850;XM_005680852;XM_005680885;XM_005680886;XM_005680921;XM_005681895;XM_005682…	K06259+K06259+K07897+K02145+K02145+K06503+K06503+K07887+K06487+K13884+K13884+K07374+K13813+K12560+K16824+K12560+K12560+K04659+K08517+K02151+K07888+K08012+K08763+K08763+K10074+K10074+K10089+K10089+K01330+K08492+K08054+K08054+K06563+K04391+K09481+K02147+K01365+K02152+K08488+K04659+K16857+K16857+K16857+K16857+K02149+K02147+K02148+K02148+K06560+K02144+K02148+K02146+K13885+K02146+K10789+K07889+K02154+…
Metabolism	Amino acid metabolism	Tyrosine metabolism	35	53	0.4094921	6.421391e-01	ko00350	XM_005674989;XM_005676339;XM_005676340;XM_005676341;XM_005676342;XM_005678789;XM_005678876;XM_005678877;XM_005686155;XM_005686157;XM_005686159;XM_005686162;XM_005691781;XM_005692097;XM_005692220;XM_005692221;XM_005693870;XM_005693872;XM_005693874;XM_005695063;XM_005695065;XM_005697423;XM_013963104;XM_013963105;XM_013966230;XM_013967341;XM_013970982;XM_013971963;XM_013972123;XM_013972175;XM_013972…	K00451+K00157+K00157+K00157+K00157+K03334+K01593+K01593+K01800+K01800+K01800+K01800+K00545+K14455+K00815+K00815+K00276+K00276+K00276+K01555+K01555+K01557+K01593+K01593+K00431+K01800+K00157+K00276+K00553+K00276+K00276+K00129+K00129+K00129+K00274
Human Diseases	Infectious diseases	Hepatitis C	115	178	0.4115255	6.421391e-01	ko05160	XM_005674684;XM_005674708;XM_005674982;XM_005675123;XM_005675289;XM_005675326;XM_005675509;XM_005677834;XM_005678520;XM_005679127;XM_005679129;XM_005679528;XM_005680221;XM_005680347;XM_005680741;XM_005680742;XM_005681365;XM_005681749;XM_005681861;XM_005681862;XM_005681863;XM_005682028;XM_005682030;XM_005682375;XM_005682621;XM_005685222;XM_005685223;XM_005685224;XM_005685225;XM_005685479;XM_005685…	K05131+K06087+K03083+K06087+K00922+K06087+K00922+K07828+K02649+K00922+K00922+K04365+K05410+K11221+K07827+K07827+K02580+K10030+K04440+K04440+K04440+K04440+K04440+K12473+K09444+K04693+K04693+K04693+K04693+K16196+K03099+K03237+K12648+K04456+K04456+K01165+K13885+K14216+K03171+K04451+K04692+K06698+K04364+K06088+K04441+K03156+K06087+K06087+K16194+K04467+K06087+K04440+K04440+K04440+K04440+K02158+K06087+…
Metabolism	Global and Overview	Fatty acid metabolism	51	78	0.4135811	6.421391e-01	ko01212	NM_001285628;XM_005675038;XM_005675175;XM_005676610;XM_005676749;XM_005676750;XM_005676751;XM_005676752;XM_005676753;XM_005678644;XM_005681307;XM_005681308;XM_005681982;XM_005685117;XM_005686934;XM_005686935;XM_005690127;XM_005692635;XM_005693156;XM_005695091;XM_005696556;XM_005696854;XM_005698580;XM_005698670;XM_005698716;XM_005698717;XM_005698718;XM_005698923;XM_005700239;XM_013962717;XM_013964…	K10244+K10703+K07514+K01897+K07512+K07512+K07512+K07512+K07512+K01074+K10203+K10203+K00232+K10703+K07509+K07515+K10251+K10251+K11262+K15013+K01074+K10205+K09478+K07511+K01897+K01897+K01897+K09458+K01897+K00249+K00645+K00022+K00507+K10258+K01897+K01897+K10703+K00626+K07509+K10703+K00232+K07753+K15013+K07512+K07512+K07512+K07508+K09478+K10224+K08765+K01897
Organismal Systems	Immune system	Intestinal immune network for IgA production	42	64	0.4159695	6.424660e-01	ko04672	XM_005674957;XM_005675017;XM_005675019;XM_005676186;XM_005676403;XM_005676405;XM_005682417;XM_005682418;XM_005688023;XM_005690416;XM_005690418;XM_005691220;XM_005693954;XM_005694738;XM_005696046;XM_005696204;XM_005696205;XM_005696209;XM_005696210;XM_005696526;XM_005697513;XM_005700424;XM_013963228;XM_013963231;XM_013963233;XM_013963475;XM_013963675;XM_013964272;XM_013964313;XM_013965198;XM_013965…	K05412+K05413+K05413+K04189+K06470+K06713+K13072+K13072+K05074+K05443+K13073+K05433+K04466+K05513+K04184+K06752+K06752+K06752+K06752+K06752+K05153+K03161+K05413+K05413+K05413+K10785+K06590+K03159+K05151+K13072+K13072+K13072+K13072+K13072+K13072+K13072+K13072+K06779+K06710+K06483+K06752+K10031
Human Diseases	Substance dependence	Cocaine addiction	49	75	0.4208569	6.466291e-01	ko05030	XM_005675937;XM_005676431;XM_005676432;XM_005678171;XM_005678876;XM_005678877;XM_005679090;XM_005679262;XM_005679511;XM_005679654;XM_005681365;XM_005682567;XM_005682568;XM_005683963;XM_005683965;XM_005684381;XM_005685051;XM_005688226;XM_005690025;XM_005690026;XM_005690027;XM_005693341;XM_005693746;XM_005695906;XM_005695932;XM_005697498;XM_013962696;XM_013962697;XM_013962698;XM_013962699;XM_013962…	K04450+K05870+K05870+K04345+K01593+K01593+K04630+K09047+K09048+K02090+K02580+K09048+K09048+K08155+K08155+K05213+K04144+K15840+K04355+K04355+K04355+K11716+K15494+K04605+K04630+K05209+K04345+K04345+K04345+K04345+K04345+K01593+K01593+K04605+K08045+K04345+K09048+K15840+K15840+K15840+K04632+K04355+K09048+K05198+K09029+K11828+K08155+K04735+K00274
Genetic Information Processing	Replication and repair	Mismatch repair	22	33	0.4282801	6.546250e-01	ko03430	XM_005675153;XM_005676786;XM_005686090;XM_005688167;XM_005689973;XM_005690569;XM_005691464;XM_005695539;XM_005697892;XM_005709417;XM_013964588;XM_013964589;XM_013965756;XM_013967317;XM_013967318;XM_013967319;XM_013969772;XM_013969774;XM_013971546;XM_013971940;XM_013973336;XM_013974966	K10755+K10739+K08739+K04802+K03504+K10746+K10756+K08734+K10858+K08737+K10754+K10754+K08736+K08739+K08739+K08739+K03504+K03504+K10747+K07466+K08734+K10755
Human Diseases	Endocrine and metabolic diseases	Non-alcoholic fatty liver disease (NAFLD)	126	196	0.4408941	6.704317e-01	ko04932	NM_001285647;NM_001285731;NM_001291820;XM_005674982;XM_005675149;XM_005675289;XM_005675509;XM_005675642;XM_005676364;XM_005676365;XM_005676414;XM_005676891;XM_005677156;XM_005678356;XM_005678509;XM_005678520;XM_005678973;XM_005679127;XM_005679129;XM_005679287;XM_005679404;XM_005679433;XM_005679434;XM_005680006;XM_005680285;XM_005680304;XM_005681052;XM_005681365;XM_005681749;XM_005681861;XM_005681…	K07200+K00237+K04389+K03083+K07296+K00922+K00922+K03944+K04398+K04398+K03934+K04393+K00236+K07198+K00416+K02649+K03948+K00922+K00922+K08738+K03949+K05424+K05424+K07200+K04452+K03948+K04726+K02580+K10030+K04440+K04440+K04440+K04440+K04440+K04527+K00420+K02272+K04426+K02272+K03237+K16341+K16341+K02270+K04383+K04383+K02263+K02263+K05632+K00413+K03965+K00417+K04456+K04456+K02266+K00411+K02159+K03937+…
Human Diseases	Infectious diseases	Measles	110	171	0.4447167	6.727765e-01	ko05162	NM_001291820;XM_005674684;XM_005674982;XM_005675289;XM_005675308;XM_005675509;XM_005676403;XM_005677144;XM_005677146;XM_005677150;XM_005677151;XM_005677426;XM_005678520;XM_005678917;XM_005679127;XM_005679129;XM_005680065;XM_005680221;XM_005680266;XM_005680347;XM_005680674;XM_005680816;XM_005680985;XM_005681365;XM_005681763;XM_005682411;XM_005684005;XM_005684675;XM_005684808;XM_005684809;XM_005685…	K04389+K05131+K03083+K00922+K04721+K00922+K06470+K12560+K03283+K12560+K12560+K12968+K02649+K02091+K00922+K00922+K04733+K05410+K02089+K11221+K05069+K06624+K10151+K02580+K10144+K06563+K04722+K04427+K11859+K11859+K04693+K04693+K04693+K04693+K16196+K03237+K04222+K04383+K04383+K18052+K12648+K06626+K06451+K06450+K06452+K03283+K04456+K04456+K14216+K03097+K06626+K04451+K04692+K10152+K16194+K04467+K05070+…
Organismal Systems	Endocrine system	Aldosterone synthesis and secretion	85	132	0.4541357	6.817371e-01	ko04925	NM_001287574;XM_005675467;XM_005675937;XM_005676431;XM_005676432;XM_005678171;XM_005679262;XM_005679511;XM_005679969;XM_005680737;XM_005681286;XM_005681288;XM_005681293;XM_005682375;XM_005682567;XM_005682568;XM_005683168;XM_005683169;XM_005683800;XM_005686497;XM_005686561;XM_005686574;XM_005687806;XM_005688097;XM_005691344;XM_005691414;XM_005691415;XM_005694869;XM_005695843;XM_005695844;XM_005695…	K00498+K04166+K04450+K05870+K05870+K04345+K09047+K09048+K09053+K04959+K04515+K04515+K04515+K12473+K09048+K09048+K04515+K04515+K04634+K06070+K18050+K02183+K05858+K02183+K13885+K16056+K16056+K08042+K04851+K04851+K04851+K04851+K02677+K00070+K00070+K04345+K04345+K04345+K04345+K04345+K08045+K04515+K08041+K04465+K08046+K04850+K04515+K04515+K04345+K04635+K09048+K08044+K08044+K05858+K05858+K05858+K05858+…
Human Diseases	Cancers	Basal cell carcinoma	48	74	0.4552617	6.817371e-01	ko05217	XM_005674982;XM_005678551;XM_005679153;XM_005680007;XM_005681326;XM_005682935;XM_005682936;XM_005682976;XM_005683546;XM_005684142;XM_005689180;XM_005691508;XM_005693530;XM_005694193;XM_005695572;XM_005695573;XM_005695574;XM_005695575;XM_005699434;XM_013962539;XM_013963117;XM_013963401;XM_013963414;XM_013963494;XM_013963696;XM_013963926;XM_013964116;XM_013964316;XM_013964950;XM_013965569;XM_013966…	K03083+K11101+K00182+K03209+K04492+K02620+K02620+K00714+K02329+K06225+K02376+K02842+K04451+K02353+K02105+K02105+K02105+K02105+K02354+K00182+K02432+K06230+K01558+K06226+K01357+K16797+K02353+K00444+K01064+K02620+K02085+K02085+K04490+K02235+K01384+K02353+K16798+K02432+K00312+K04385+K01357+K02105+K00408+K00714+K06229+K06229+K06229+K04491
Metabolism	Carbohydrate metabolism	Ascorbate and aldarate metabolism	14	21	0.4786182	7.102163e-01	ko00053	XM_005678746;XM_005681523;XM_005681524;XM_005681665;XM_005682692;XM_005684043;XM_005684044;XM_005691559;XM_005693605;XM_013964591;XM_013964670;XM_013964671;XM_013972311;XM_013975268	K00699+K00012+K00012+K00699+K14085+K00103+K00103+K00128+K00128+K00012+K00699+K00699+K00128+K00149
Organismal Systems	Immune system	Antigen processing and presentation	56	87	0.4814095	7.102163e-01	ko04612	XM_005676431;XM_005676432;XM_005677146;XM_005677604;XM_005677606;XM_005678626;XM_005678629;XM_005678630;XM_005680940;XM_005682038;XM_005682039;XM_005682091;XM_005682092;XM_005682930;XM_005684136;XM_005689565;XM_005693869;XM_005695335;XM_005695336;XM_005695417;XM_005696204;XM_005696205;XM_005696209;XM_005696210;XM_005696225;XM_005696292;XM_005696293;XM_005696294;XM_005696295;XM_005696358;XM_005696…	K05870+K05870+K03283+K08061+K08061+K08066+K08066+K08066+K06454+K08054+K08054+K08062+K08062+K09489+K01365+K03283+K06698+K01369+K01369+K04079+K06752+K06752+K06752+K06752+K08058+K08064+K08064+K08064+K08064+K04079+K05654+K06752+K03156+K08066+K08066+K08066+K08066+K08066+K10785+K08065+K08054+K08062+K08062+K06751+K06505+K01363+K01365+K08055+K06458+K06459+K08063+K06752+K08064+K06751+K03283+K08060
Human Diseases	Immune diseases	Primary immunodeficiency	35	54	0.4815026	7.102163e-01	ko05340	XM_005676405;XM_005677604;XM_005677606;XM_005680940;XM_005682091;XM_005682092;XM_005689508;XM_005689510;XM_005690095;XM_005691063;XM_005691414;XM_005691415;XM_005692572;XM_005694804;XM_005696443;XM_005697642;XM_005697647;XM_005700424;XM_005700681;XM_013964313;XM_013964961;XM_013964962;XM_013967427;XM_013967705;XM_013967711;XM_013968267;XM_013968515;XM_013968516;XM_013968517;XM_013968518;XM_013968…	K06713+K08061+K08061+K06454+K08062+K08062+K06451+K06450+K10988+K06478+K16056+K16056+K06506+K05072+K05654+K06465+K06465+K03161+K05070+K05151+K08062+K08062+K07360+K06458+K06459+K08063+K10887+K10887+K10887+K10887+K01488+K06451+K03648+K05856+K08060
Organismal Systems	Circulatory system	Cardiac muscle contraction	68	106	0.4884109	7.163507e-01	ko04260	XM_005675588;XM_005676129;XM_005677231;XM_005677232;XM_005677233;XM_005677459;XM_005677464;XM_005677465;XM_005677466;XM_005678509;XM_005679079;XM_005682147;XM_005682919;XM_005683410;XM_005683842;XM_005685147;XM_005685687;XM_005685691;XM_005686353;XM_005686542;XM_005687987;XM_005687988;XM_005687989;XM_005687990;XM_005688354;XM_005688355;XM_005688786;XM_005689224;XM_005690616;XM_005691447;XM_005691…	K01540+K04865+K01539+K01539+K01539+K09290+K09290+K09290+K09290+K00416+K04858+K10375+K00420+K02272+K10374+K02272+K10373+K10373+K12314+K02270+K04863+K04863+K04863+K04863+K02263+K02263+K00413+K00417+K01540+K10351+K02266+K00411+K04862+K04862+K04860+K04851+K04851+K04851+K04851+K00414+K12749+K04868+K02271+K04864+K04850+K02270+K12314+K04863+K02263+K01538+K04865+K01540+K01539+K02267+K01540+K04870+K02264+…
Cellular Processes	Transport and catabolism	Regulation of autophagy	33	51	0.4920059	7.163507e-01	ko04140	NM_001285597;XM_005674921;XM_005678321;XM_005678322;XM_005678323;XM_005678324;XM_005678325;XM_005678356;XM_005680844;XM_005680846;XM_005683386;XM_005683388;XM_005683389;XM_005684610;XM_005685044;XM_005694756;XM_005694757;XM_005696065;XM_005696066;XM_005696968;XM_005696969;XM_005700222;XM_013963022;XM_013963084;XM_013965161;XM_013967176;XM_013967220;XM_013969713;XM_013969872;XM_013972371;XM_013972…	K08341+K08343+K08342+K08342+K08342+K08342+K08342+K07198+K08341+K08341+K17888+K17888+K17888+K08339+K08336+K07198+K07198+K08337+K08337+K00914+K00914+K08342+K17890+K08342+K08342+K08333+K17889+K17890+K08331+K08269+K07198+K08269+K00914
Organismal Systems	Sensory system	Phototransduction	26	40	0.4929464	7.163507e-01	ko04744	XM_005675490;XM_005681587;XM_005683158;XM_005683159;XM_005685118;XM_005685119;XM_005686202;XM_005686574;XM_005688097;XM_005689984;XM_005689985;XM_005690770;XM_005693569;XM_005694211;XM_005696310;XM_005700235;XM_013964875;XM_013966752;XM_013969747;XM_013969748;XM_013969749;XM_013971524;XM_013971968;XM_013972601;XM_013973538;XM_013973784	K00909+K04948+K08718+K08718+K13749+K13749+K02183+K02183+K02183+K04439+K04439+K04536+K13764+K12321+K08328+K12321+K13756+K13749+K04439+K04439+K04439+K02183+K04439+K13759+K04631+K08328
Metabolism	Amino acid metabolism	Alanine, aspartate and glutamate metabolism	31	48	0.5031326	7.275692e-01	ko00250	XM_005675977;XM_005676276;XM_005676491;XM_005678611;XM_005678789;XM_005680338;XM_005682027;XM_005684574;XM_005688043;XM_005690557;XM_005691949;XM_005692097;XM_005693407;XM_005694811;XM_005696784;XM_005699318;XM_013963944;XM_013963945;XM_013964220;XM_013964221;XM_013964222;XM_013964223;XM_013964224;XM_013966434;XM_013966435;XM_013966436;XM_013967785;XM_013967805;XM_013969046;XM_013970364;XM_013972…	K01580+K01425+K01948+K18311+K03334+K01425+K00820+K00272+K01580+K01939+K00814+K14455+K01437+K00827+K00139+K00261+K01425+K01425+K18310+K18310+K18310+K18310+K18310+K00272+K00272+K00272+K00820+K11540+K00814+K01915+K00294
Metabolism	Metabolism of cofactors and vitamins	Folate biosynthesis	10	15	0.5152868	7.415103e-01	ko00790	XM_005681925;XM_005683382;XM_005686373;XM_013967198;XM_013967926;XM_013969225;XM_013969570;XM_013972777;XM_013973823;XM_013974604	K00357+K00287+K00072+K01495+K01930+K01307+K01737+K03635+K03639+K01077
Human Diseases	Infectious diseases	Herpes simplex infection	162	255	0.5248437	7.482730e-01	ko05168	NM_001285649;NM_001291820;XM_005674684;XM_005676364;XM_005676365;XM_005676664;XM_005677968;XM_005678569;XM_005679287;XM_005679575;XM_005680221;XM_005680347;XM_005681256;XM_005681365;XM_005681630;XM_005681861;XM_005681862;XM_005681863;XM_005682028;XM_005682030;XM_005682939;XM_005683479;XM_005684675;XM_005684780;XM_005685222;XM_005685223;XM_005685224;XM_005685225;XM_005685479;XM_005685995;XM_005686…	K12886+K04389+K05131+K04398+K04398+K15413+K03127+K15129+K08738+K03347+K05410+K11221+K02308+K02580+K02223+K04440+K04440+K04440+K04440+K04440+K03094+K12893+K04427+K03120+K04693+K04693+K04693+K04693+K16196+K03237+K12893+K04379+K12896+K12896+K12896+K12648+K02296+K02633+K01165+K09849+K05433+K14216+K06269+K03097+K12890+K14624+K04451+K03875+K10054+K10054+K10054+K10054+K10054+K06752+K06752+K06752+K06752+…
Genetic Information Processing	Translation	mRNA surveillance pathway	84	132	0.5265865	7.482730e-01	ko03015	XM_005675077;XM_005675537;XM_005675538;XM_005675840;XM_005678247;XM_005678393;XM_005680387;XM_005680835;XM_005682173;XM_005682994;XM_005684789;XM_005684790;XM_005684792;XM_005685955;XM_005686632;XM_005686633;XM_005687751;XM_005687853;XM_005688322;XM_005688323;XM_005689197;XM_005689198;XM_005690063;XM_005690285;XM_005690854;XM_005691015;XM_005691529;XM_005691995;XM_005694080;XM_005695236;XM_005695…	K12883+K11583+K11583+K15542+K13171+K12877+K14294+K12877+K14326+K03265+K14416+K14416+K14416+K11584+K14376+K14376+K14328+K14327+K14406+K14406+K13126+K13126+K14408+K14399+K15544+K11584+K06269+K14397+K13025+K11583+K13114+K14402+K14402+K14962+K11584+K00565+K14325+K03267+K03267+K08873+K14400+K14400+K14398+K14284+K11584+K14407+K14328+K14328+K13126+K12876+K14398+K14398+K14398+K14398+K14398+K12877+K14411+…
Metabolism	Carbohydrate metabolism	Citrate cycle (TCA cycle)	27	42	0.5275959	7.482730e-01	ko00020	NM_001285731;XM_005676446;XM_005677156;XM_005679140;XM_005679323;XM_005686793;XM_005687444;XM_005688314;XM_005690087;XM_005693833;XM_005693834;XM_005693835;XM_005694980;XM_005695092;XM_005696076;XM_005699353;XM_013963947;XM_013966856;XM_013967720;XM_013969536;XM_013970183;XM_013972416;XM_013972417;XM_013972885;XM_013974956;XM_013975725;XM_013975726	K00237+K00031+K00236+K00382+K00164+K00025+K01900+K01596+K13997+K01648+K01648+K01648+K00031+K00030+K01900+K00164+K01647+K01596+K01899+K00627+K01679+K01648+K01648+K00234+K00235+K00164+K00164
Metabolism	Amino acid metabolism	Lysine biosynthesis	3	4	0.536451	7.571916e-01	ko00300	XM_005682692;XM_005683509;XM_013965831	K14085+K00825+K00825
Metabolism	Glycan biosynthesis and metabolism	Glycosphingolipid biosynthesis - ganglio series	18	28	0.5507701	7.737009e-01	ko00604	XM_005675410;XM_005678233;XM_005680275;XM_005680276;XM_005680779;XM_005685181;XM_005687168;XM_005687169;XM_005688823;XM_005688824;XM_005688825;XM_013962715;XM_013967710;XM_013967928;XM_013967929;XM_013969119;XM_013969120;XM_013973827	K03372+K03375+K00725+K00725+K03371+K12373+K03376+K03376+K00780+K00780+K00780+K03373+K03370+K03376+K03376+K00780+K00780+K00715
Human Diseases	Infectious diseases	Pertussis	67	106	0.5688018	7.952442e-01	ko05133	NM_001286443;XM_005679090;XM_005680065;XM_005680346;XM_005680921;XM_005681365;XM_005681749;XM_005681861;XM_005681862;XM_005681863;XM_005682028;XM_005682030;XM_005682621;XM_005682796;XM_005683042;XM_005686096;XM_005686574;XM_005686665;XM_005686666;XM_005688097;XM_005689073;XM_005690416;XM_005695226;XM_005695932;XM_005696471;XM_005696562;XM_005696563;XM_005696606;XM_005698497;XM_005698498;XM_005699…	K04513+K04630+K04733+K05426+K01330+K02580+K10030+K04440+K04440+K04440+K04440+K04440+K09444+K12800+K04391+K04379+K02183+K04383+K04383+K02183+K05400+K05443+K05765+K04630+K04441+K01332+K01332+K03156+K04397+K04397+K10067+K04440+K04440+K04440+K04440+K05765+K06484+K04733+K04441+K04441+K05506+K04440+K04440+K04440+K04440+K04440+K04440+K04440+K04440+K03994+K01370+K04001+K04002+K04002+K04002+K04002+K04002+…
Metabolism	Lipid metabolism	Linoleic acid metabolism	26	41	0.5745779	7.995306e-01	ko00591	XM_005676907;XM_005676911;XM_005676913;XM_005676914;XM_005676915;XM_005676916;XM_005678341;XM_005685524;XM_005685526;XM_005685619;XM_005690990;XM_005691564;XM_005695136;XM_005697861;XM_005698248;XM_005698251;XM_005699182;XM_005699183;XM_013962789;XM_013962790;XM_013964470;XM_013967040;XM_013972050;XM_013972076;XM_013972435;XM_013975088	K01047+K01047+K01047+K01047+K01047+K01047+K07418+K16342+K16342+K16342+K16342+K01047+K07409+K07424+K07413+K07413+K01047+K01047+K07418+K07418+K01047+K16342+K00460+K01047+K01047+K07413
Genetic Information Processing	Replication and repair	DNA replication	31	49	0.5776361	8.000124e-01	ko03030	XM_005675153;XM_005676786;XM_005682284;XM_005684327;XM_005687465;XM_005688167;XM_005689973;XM_005691464;XM_005696179;XM_005696413;XM_005697840;XM_005697841;XM_005699118;XM_005699764;XM_005699898;XM_013964065;XM_013964588;XM_013964589;XM_013966316;XM_013967477;XM_013968119;XM_013968120;XM_013969129;XM_013969772;XM_013969774;XM_013969924;XM_013970580;XM_013971546;XM_013971940;XM_013974966;XM_013976…	K10755+K10739+K10743+K02326+K10744+K04802+K03504+K10756+K02685+K02541+K02210+K02210+K10742+K04799+K10745+K02209+K10754+K10754+K03469+K03506+K10744+K10744+K02212+K03504+K03504+K02542+K02324+K10747+K07466+K10755+K02320
Metabolism	Metabolism of cofactors and vitamins	Vitamin B6 metabolism	9	14	0.5948041	8.199402e-01	ko00750	XM_005676339;XM_005676340;XM_005676341;XM_005676342;XM_005683802;XM_005693713;XM_013964333;XM_013966831;XM_013970982	K00157+K00157+K00157+K00157+K00831+K00275+K07758+K00868+K00157
Organismal Systems	Digestive system	Protein digestion and absorption	88	140	0.6006828	8.238630e-01	ko04974	XM_005675416;XM_005675465;XM_005675588;XM_005675670;XM_005675709;XM_005675710;XM_005675711;XM_005675868;XM_005675869;XM_005676046;XM_005676047;XM_005677231;XM_005677232;XM_005677233;XM_005678025;XM_005678736;XM_005678936;XM_005682449;XM_005684433;XM_005684543;XM_005684569;XM_005685250;XM_005685251;XM_005685276;XM_005686022;XM_005686026;XM_005686551;XM_005687713;XM_005688762;XM_005690616;XM_005692…	K01389+K08780+K01540+K06238+K06238+K06238+K06238+K06236+K06236+K01278+K01278+K01539+K01539+K01539+K06236+K05006+K06236+K06236+K08132+K19479+K08187+K13781+K13781+K13867+K05849+K05849+K14210+K14206+K08131+K01540+K13868+K04945+K05616+K16629+K01395+K16617+K01285+K01285+K01285+K01285+K06002+K06002+K06002+K06237+K14208+K09708+K06236+K06236+K06236+K08131+K05006+K06238+K06238+K06236+K14207+K01389+K01389+…
Organismal Systems	Endocrine system	PPAR signaling pathway	76	121	0.6032353	8.238630e-01	ko03320	NM_001285578;NM_001285580;NM_001285701;XM_005675149;XM_005675175;XM_005676608;XM_005676610;XM_005677098;XM_005677099;XM_005677100;XM_005677101;XM_005678459;XM_005680848;XM_005680849;XM_005681812;XM_005681982;XM_005682682;XM_005684061;XM_005684062;XM_005685790;XM_005688314;XM_005688720;XM_005689000;XM_005689361;XM_005689759;XM_005689760;XM_005695091;XM_005695592;XM_005695781;XM_005696215;XM_005696…	K06259+K06259+K08752+K07296+K07514+K00864+K01897+K08526+K08526+K08526+K08526+K07425+K08763+K08763+K00864+K00232+K08749+K08771+K08771+K08746+K01596+K08761+K00489+K01388+K06272+K06272+K15013+K07431+K10214+K08525+K08525+K04504+K01897+K01897+K01897+K01897+K00864+K00864+K00864+K00249+K08764+K06259+K06259+K06259+K06259+K06259+K06259+K06259+K06259+K06259+K06259+K06259+K00507+K08767+K01897+K01897+K08755+…
Environmental Information Processing	Signaling molecules and interaction	Neuroactive ligand-receptor interaction	262	416	0.6107615	8.302979e-01	ko04080	NM_001285547;NM_001285591;NM_001285735;NM_001287572;XM_005674983;XM_005675309;XM_005675419;XM_005675438;XM_005675439;XM_005675467;XM_005675873;XM_005675874;XM_005675875;XM_005675941;XM_005676671;XM_005676856;XM_005678031;XM_005678194;XM_005678245;XM_005678854;XM_005678953;XM_005678954;XM_005678955;XM_005678956;XM_005679236;XM_005679237;XM_005679240;XM_005679424;XM_005679433;XM_005679434;XM_005679…	K05439+K04202+K05439+K05240+K04617+K04284+K04270+K04299+K04299+K04166+K04577+K04577+K04577+K04803+K04157+K04278+K04288+K04262+K04294+K04276+K05239+K05239+K05239+K05239+K04587+K04584+K04584+K04608+K05424+K05424+K04130+K05235+K04009+K04009+K04320+K04204+K04224+K05207+K05186+K05175+K05175+K05181+K04280+K05840+K04291+K04292+K04264+K05771+K05771+K04160+K04142+K05197+K05197+K05181+K05181+K05175+K05186+…
Metabolism	Lipid metabolism	Steroid biosynthesis	25	40	0.6214879	8.363012e-01	ko00100	XM_005677120;XM_005678362;XM_005678906;XM_005680264;XM_005688851;XM_005689562;XM_005690926;XM_005690927;XM_005691137;XM_005691138;XM_005691139;XM_005691140;XM_005691141;XM_005691142;XM_005691143;XM_005699882;XM_005700492;XM_005700493;XM_005700494;XM_005700790;XM_013963766;XM_013967006;XM_013970480;XM_013975060;XM_013975408	K13373+K09828+K05917+K07438+K00511+K00227+K00637+K00637+K07750+K07750+K07750+K07750+K07750+K07750+K07750+K00222+K07748+K07748+K07748+K01824+K00637+K01852+K07750+K01052+K13373
Human Diseases	Immune diseases	Rheumatoid arthritis	70	112	0.6284557	8.363012e-01	ko05323	NM_001285725;NM_001287034;NM_001287035;XM_005674936;XM_005674937;XM_005674957;XM_005675017;XM_005675019;XM_005676403;XM_005676404;XM_005676644;XM_005676645;XM_005677656;XM_005679452;XM_005680346;XM_005681749;XM_005682354;XM_005683591;XM_005683592;XM_005683966;XM_005684136;XM_005684344;XM_005685994;XM_005686096;XM_005686141;XM_005686382;XM_005686665;XM_005686666;XM_005687003;XM_005687004;XM_005687…	K05489+K05448+K05448+K02145+K02145+K05412+K05413+K05413+K06470+K06538+K14625+K14625+K01371+K02151+K05426+K10030+K06490+K05121+K05121+K02147+K01365+K02152+K02149+K04379+K13377+K02147+K04383+K04383+K02148+K02148+K05473+K02144+K05465+K02148+K02146+K01388+K13376+K05433+K02146+K05408+K14624+K02154+K02154+K02154+K02153+K06752+K06752+K06752+K06752+K06752+K03156+K02152+K05718+K05453+K05413+K05413+K05413+…
Metabolism	Metabolism of cofactors and vitamins	Retinol metabolism	43	69	0.6330394	8.363012e-01	ko00830	XM_005676006;XM_005676339;XM_005676340;XM_005676341;XM_005676342;XM_005678276;XM_005678459;XM_005678746;XM_005680320;XM_005680321;XM_005680322;XM_005680397;XM_005680398;XM_005681665;XM_005682346;XM_005683753;XM_005685235;XM_005685716;XM_005686002;XM_005686006;XM_005686727;XM_005686728;XM_005689064;XM_005690659;XM_005691153;XM_005695136;XM_005695137;XM_005697861;XM_005698248;XM_005698251;XM_005700…	K11149+K00157+K00157+K00157+K00157+K11158+K07425+K00699+K11154+K11154+K11154+K00061+K00061+K00699+K11150+K07249+K11147+K07249+K11152+K11153+K09516+K09516+K11151+K11146+K00678+K07409+K07408+K07424+K07413+K07413+K11156+K17687+K00061+K00061+K00699+K00699+K11152+K00515+K00157+K07420+K07412+K07408+K07413
Metabolism	Lipid metabolism	Glycerolipid metabolism	58	93	0.634994	8.363012e-01	ko00561	NM_001285761;XM_005675165;XM_005675167;XM_005675655;XM_005675656;XM_005676608;XM_005676609;XM_005678357;XM_005678984;XM_005678985;XM_005679534;XM_005681812;XM_005682692;XM_005686849;XM_005686992;XM_005686993;XM_005687414;XM_005687415;XM_005690001;XM_005690002;XM_005691559;XM_005693177;XM_005693605;XM_005695881;XM_005695882;XM_005697069;XM_005697070;XM_005697191;XM_005698477;XM_005698479;XM_005700…	K13509+K00901+K00901+K13523+K13523+K00864+K14458+K01080+K00901+K00901+K09881+K00864+K14085+K13513+K15728+K15728+K00901+K00901+K14457+K11160+K00128+K00901+K00128+K15788+K15788+K15728+K15728+K01046+K00629+K00629+K00864+K00864+K00864+K13534+K00901+K00901+K00011+K00901+K00901+K00901+K01080+K01059+K13517+K14457+K00128+K01080+K01054+K13509+K13509+K15728+K15728+K00149+K00629+K00863+K00901+K00864+K00864+…
Human Diseases	Infectious diseases	Shigellosis	1	1	0.6350219	8.363012e-01	ko05131	XM_005681863	K04440
Human Diseases	Infectious diseases	Pathogenic Escherichia coli infection	1	1	0.6350219	8.363012e-01	ko05130	XM_005709452	K07375
Metabolism	Metabolism of other amino acids	D-Arginine and D-ornithine metabolism	1	1	0.6350219	8.363012e-01	ko00472	XM_005691592	K00273
Human Diseases	Infectious diseases	Chagas disease (American trypanosomiasis)	96	154	0.6527732	8.531178e-01	ko05142	NM_001291820;XM_005675289;XM_005675509;XM_005676364;XM_005676365;XM_005678520;XM_005679090;XM_005679127;XM_005679129;XM_005680065;XM_005681365;XM_005681749;XM_005681861;XM_005681862;XM_005681863;XM_005682028;XM_005682030;XM_005683799;XM_005683800;XM_005683957;XM_005686096;XM_005686141;XM_005687806;XM_005689508;XM_005689510;XM_005689511;XM_005690416;XM_005690478;XM_005690562;XM_005690564;XM_005691…	K04389+K00922+K00922+K04398+K04398+K02649+K04630+K00922+K00922+K04733+K02580+K10030+K04440+K04440+K04440+K04440+K04440+K04636+K04634+K04674+K04379+K13377+K05858+K06451+K06450+K06452+K05443+K13376+K04456+K04456+K04534+K05408+K14624+K04630+K04441+K03156+K04500+K04500+K04467+K04440+K04440+K04440+K04440+K02649+K00922+K00922+K08041+K10785+K05133+K04733+K03158+K04441+K04441+K10169+K04440+K04440+K04440+…
Genetic Information Processing	Folding, sorting and degradation	Protein export	21	34	0.6561756	8.531178e-01	ko03060	XM_005675338;XM_005679179;XM_005681637;XM_005683913;XM_005684599;XM_005685024;XM_005685277;XM_005685480;XM_005689995;XM_005690525;XM_005691458;XM_005694119;XM_005695231;XM_005696089;XM_005697284;XM_005699612;XM_013966217;XM_013966682;XM_013968435;XM_013972956;XM_013975360	K12275+K09648+K03108+K09481+K09540+K03105+K03217+K03104+K12947+K03109+K13280+K03107+K03106+K12946+K13280+K13431+K12272+K03105+K10956+K13280+K12948
Organismal Systems	Endocrine system	Thyroid hormone synthesis	74	119	0.6564669	8.531178e-01	ko04918	XM_005675588;XM_005675937;XM_005676431;XM_005676432;XM_005677231;XM_005677232;XM_005677233;XM_005677808;XM_005678171;XM_005679262;XM_005679511;XM_005680543;XM_005680737;XM_005682038;XM_005682039;XM_005682567;XM_005682568;XM_005683800;XM_005684707;XM_005686175;XM_005687806;XM_005690616;XM_005693478;XM_005693479;XM_005693480;XM_005693481;XM_005694704;XM_005694705;XM_005694869;XM_005695962;XM_005697…	K01540+K04450+K05870+K05870+K01539+K01539+K01539+K15173+K04345+K09047+K09048+K09487+K04959+K08054+K08054+K09048+K09048+K04634+K08522+K04249+K05858+K01540+K10064+K10064+K10063+K10063+K00432+K00432+K08042+K00432+K02677+K00383+K04345+K04345+K04345+K04345+K04345+K08045+K08041+K08046+K08054+K04345+K09048+K00431+K08044+K08044+K09293+K06233+K05858+K05858+K05858+K05858+K05858+K04632+K01538+K09048+K01540+…
Environmental Information Processing	Signaling molecules and interaction	Cytokine-cytokine receptor interaction	226	361	0.6628276	8.576059e-01	ko04060	NM_001285547;NM_001285592;NM_001285670;NM_001285721;NM_001285724;NM_001285725;NM_001285735;NM_001285758;NM_001287034;NM_001287035;NM_001291820;XM_005674683;XM_005674684;XM_005675120;XM_005675308;XM_005676107;XM_005676108;XM_005676109;XM_005676173;XM_005676186;XM_005676322;XM_005676527;XM_005676528;XM_005676530;XM_005676644;XM_005676645;XM_005676847;XM_005676848;XM_005678577;XM_005678752;XM_005679…	K05439+K04673+K05461+K12671+K05091+K05489+K05439+K05445+K05448+K05448+K04389+K05135+K05131+K04723+K04721+K04675+K04675+K04675+K04670+K04189+K04667+K05050+K05050+K05050+K14625+K14625+K05138+K05138+K05082+K04304+K05460+K05099+K05424+K05424+K04672+K05446+K04667+K05426+K04738+K04738+K04738+K05069+K05144+K05144+K17386+K04363+K05098+K10030+K12672+K05416+K10032+K05505+K05063+K13072+K13072+K05490+K10033+…
Metabolism	Carbohydrate metabolism	Pentose and glucuronate interconversions	24	39	0.6676477	8.600702e-01	ko00040	XM_005676461;XM_005676462;XM_005678746;XM_005681523;XM_005681524;XM_005681665;XM_005685826;XM_005691559;XM_005693605;XM_013963512;XM_013964591;XM_013964670;XM_013964671;XM_013968262;XM_013968272;XM_013971556;XM_013971562;XM_013971565;XM_013971570;XM_013972105;XM_013972311;XM_013973431;XM_013974816;XM_013974873	K01783+K01783+K00699+K00012+K00012+K00699+K00008+K00128+K00128+K00011+K00012+K00699+K00699+K13247+K14756+K01783+K01783+K01783+K01783+K03331+K00128+K00854+K01195+K01195
Metabolism	Lipid metabolism	alpha-Linolenic acid metabolism	19	31	0.6756696	8.666197e-01	ko00592	XM_005676907;XM_005676911;XM_005676913;XM_005676914;XM_005676915;XM_005676916;XM_005681982;XM_005685524;XM_005685526;XM_005685619;XM_005690990;XM_005691564;XM_005699182;XM_005699183;XM_013964470;XM_013967040;XM_013972076;XM_013972412;XM_013972435	K01047+K01047+K01047+K01047+K01047+K01047+K00232+K16342+K16342+K16342+K16342+K01047+K01047+K01047+K01047+K16342+K01047+K00232+K01047
Genetic Information Processing	Replication and repair	Nucleotide excision repair	40	65	0.6800205	8.684244e-01	ko03420	XM_005675153;XM_005676786;XM_005682272;XM_005683411;XM_005683413;XM_005683414;XM_005683415;XM_005684276;XM_005684327;XM_005685125;XM_005685941;XM_005688167;XM_005689973;XM_005690161;XM_005691351;XM_005691353;XM_005691464;XM_005699349;XM_005699541;XM_005699742;XM_005700343;XM_005700344;XM_005700491;XM_013964368;XM_013964588;XM_013964589;XM_013966049;XM_013967477;XM_013967686;XM_013968339;XM_013968…	K10755+K10739+K10839+K06634+K06634+K06634+K06634+K10839+K02326+K03868+K10842+K04802+K03504+K10140+K03143+K03143+K10756+K10841+K03141+K10610+K10609+K10609+K10840+K03868+K10754+K10754+K10847+K03506+K10843+K10609+K10846+K10846+K03504+K03504+K02324+K10844+K10747+K07466+K10838+K10755
Metabolism	Carbohydrate metabolism	Glycolysis / Gluconeogenesis	53	86	0.6852292	8.713044e-01	ko00010	NM_001285718;XM_005676009;XM_005676010;XM_005679140;XM_005679489;XM_005679490;XM_005680785;XM_005680928;XM_005682692;XM_005684137;XM_005684937;XM_005685176;XM_005685177;XM_005686310;XM_005686511;XM_005688314;XM_005688483;XM_005690087;XM_005690732;XM_005691559;XM_005693256;XM_005693454;XM_005693455;XM_005693605;XM_005693877;XM_005693878;XM_005693916;XM_005698285;XM_005699133;XM_005699136;XM_005699…	K00016+K01084+K01084+K00382+K01837+K01837+K00016+K01689+K14085+K03841+K00016+K00873+K00873+K00844+K01785+K01596+K01895+K13997+K01689+K00128+K01623+K01689+K01689+K00128+K01084+K01084+K01084+K01834+K00844+K00844+K00016+K00016+K00927+K01835+K01837+K00850+K00850+K01803+K15779+K08074+K01596+K01895+K00627+K01810+K00128+K00129+K03103+K00149+K00016+K00129+K00129+K12406+K12406
Human Diseases	Infectious diseases	Malaria	56	91	0.6939575	8.765443e-01	ko05144	NM_001285578;NM_001285580;XM_005676274;XM_005676275;XM_005677404;XM_005678039;XM_005678041;XM_005679080;XM_005679158;XM_005680842;XM_005681749;XM_005682354;XM_005685090;XM_005685473;XM_005685474;XM_005685475;XM_005685476;XM_005686141;XM_005689813;XM_005690416;XM_005690478;XM_005690626;XM_005693218;XM_005694007;XM_005696606;XM_005697706;XM_005700424;XM_005709559;XM_013962595;XM_013963202;XM_013963…	K06259+K06259+K06576+K06576+K04659+K06527+K06527+K05460+K05099+K06728+K10030+K06490+K04659+K16857+K16857+K16857+K16857+K13377+K13823+K05443+K13376+K06494+K14624+K06471+K03156+K05718+K03161+K06527+K06527+K06259+K06259+K06259+K06259+K06259+K06259+K06259+K06259+K06259+K06259+K06259+K05460+K05460+K05099+K05099+K10785+K04550+K04659+K06257+K16336+K06471+K06471+K06471+K06471+K06471+K04729+K05718
Metabolism	Glycan biosynthesis and metabolism	Glycosaminoglycan degradation	17	28	0.6969217	8.765443e-01	ko00531	NM_001285690;XM_005679411;XM_005682014;XM_005685181;XM_005694079;XM_005695926;XM_005695929;XM_005695930;XM_005698313;XM_013964872;XM_013966722;XM_013973651;XM_013973652;XM_013973653;XM_013974816;XM_013974873;XM_013976313	K01137+K01197+K01217+K12373+K01565+K01197+K01197+K01197+K07965+K01217+K01135+K01197+K01197+K01197+K01195+K01195+K01136
Genetic Information Processing	Replication and repair	Fanconi anemia pathway	46	75	0.6982641	8.765443e-01	ko03460	XM_005676786;XM_005678329;XM_005684140;XM_005684141;XM_005684567;XM_005685056;XM_005685489;XM_005685490;XM_005686288;XM_005686628;XM_005692245;XM_005693106;XM_005693667;XM_005694969;XM_005695288;XM_005695539;XM_005695555;XM_005696339;XM_005696467;XM_005697254;XM_005697606;XM_005697892;XM_005709585;XM_013966702;XM_013968133;XM_013970990;XM_013971940;XM_013972107;XM_013972130;XM_013972393;XM_013972…	K10739+K11832+K10890+K10890+K02350+K03511+K04482+K04482+K03515+K10606+K10898+K10870+K10882+K10895+K10896+K08734+K15361+K03509+K10892+K03510+K10897+K10858+K10893+K03511+K08775+K10888+K07466+K15360+K03165+K10882+K10882+K10605+K15363+K10896+K08734+K10905+K10905+K15365+K15078+K10484+K10484+K10484+K10484+K10484+K10484+K10897
Metabolism	Metabolism of other amino acids	Glutathione metabolism	40	66	0.7340584	9.175730e-01	ko00480	NM_001285712;XM_005676446;XM_005677942;XM_005677944;XM_005678426;XM_005679249;XM_005679551;XM_005687010;XM_005687011;XM_005687013;XM_005688485;XM_005688486;XM_005689188;XM_005689853;XM_005691231;XM_005691743;XM_005694704;XM_005694705;XM_005694980;XM_005695031;XM_005695962;XM_005696424;XM_005696425;XM_005696426;XM_005696428;XM_005696442;XM_005698439;XM_005698440;XM_005698441;XM_005698806;XM_013962…	K05361+K00031+K00799+K00799+K05360+K00682+K13299+K01581+K01581+K10808+K01920+K01920+K10808+K10807+K00799+K00799+K00432+K00432+K00031+K11140+K00432+K00799+K00799+K00799+K00799+K11204+K00799+K00799+K00799+K00383+K00799+K11205+K01581+K00681+K00799+K18592+K00432+K11204+K00799+K00802
Metabolism	Carbohydrate metabolism	Pyruvate metabolism	35	58	0.740333	9.186757e-01	ko00620	NM_001285718;XM_005679140;XM_005680785;XM_005682692;XM_005684937;XM_005685176;XM_005685177;XM_005686091;XM_005686092;XM_005686093;XM_005686604;XM_005686793;XM_005688314;XM_005688483;XM_005690087;XM_005691559;XM_005693156;XM_005693605;XM_005696284;XM_005697214;XM_005699535;XM_005699536;XM_013965761;XM_013966354;XM_013966637;XM_013966856;XM_013968581;XM_013969536;XM_013970183;XM_013970776;XM_013972…	K00016+K00382+K00016+K14085+K00016+K00873+K00873+K01512+K01512+K01512+K01512+K00025+K01596+K01895+K13997+K00128+K11262+K00128+K01759+K00027+K00016+K00016+K01067+K00029+K00626+K01596+K01895+K00627+K01679+K01946+K00128+K00149+K00016+K12406+K12406
Metabolism	Biosynthesis of other secondary metabolites	Butirosin and neomycin biosynthesis	3	5	0.7411689	9.186757e-01	ko00524	XM_005686310;XM_005699133;XM_005699136	K00844+K00844+K00844
Metabolism	Xenobiotics biodegradation and metabolism	Drug metabolism - cytochrome P450	38	63	0.7466868	9.216427e-01	ko00982	XM_005676339;XM_005676340;XM_005676341;XM_005676342;XM_005677942;XM_005677944;XM_005678746;XM_005679551;XM_005681665;XM_005690633;XM_005690634;XM_005690635;XM_005690636;XM_005690637;XM_005691231;XM_005691743;XM_005695136;XM_005696424;XM_005696425;XM_005696426;XM_005696428;XM_005698439;XM_005698440;XM_005698441;XM_013962470;XM_013962558;XM_013964670;XM_013964671;XM_013970175;XM_013970177;XM_013970…	K00157+K00157+K00157+K00157+K00799+K00799+K00699+K13299+K00699+K00485+K00485+K00485+K00485+K00485+K00799+K00799+K07409+K00799+K00799+K00799+K00799+K00799+K00799+K00799+K00485+K00799+K00699+K00699+K00485+K00485+K00485+K00799+K00157+K00129+K00799+K00129+K00129+K00274
Metabolism	Carbohydrate metabolism	Starch and sucrose metabolism	41	68	0.7528064	9.253245e-01	ko00500	XM_005676009;XM_005676010;XM_005678054;XM_005678746;XM_005680786;XM_005681471;XM_005681523;XM_005681524;XM_005681665;XM_005684756;XM_005685532;XM_005686310;XM_005689969;XM_005692701;XM_005693877;XM_005693878;XM_005693916;XM_005694082;XM_005699133;XM_005699136;XM_013962599;XM_013962785;XM_013963547;XM_013964581;XM_013964591;XM_013964670;XM_013964671;XM_013966522;XM_013967001;XM_013967002;XM_013968…	K01084+K01084+K01196+K00699+K00693+K05350+K00012+K00012+K00699+K01513+K12317+K00844+K11809+K00693+K01084+K01084+K01084+K12316+K00844+K00844+K01196+K01835+K12047+K15779+K00012+K00699+K00699+K01513+K12317+K12317+K14756+K00688+K00700+K11809+K11809+K01810+K12316+K12316+K12316+K01195+K01195
Metabolism	Amino acid metabolism	Valine, leucine and isoleucine biosynthesis	4	7	0.774815	9.484250e-01	ko00290	XM_005691472;XM_005691473;XM_013970673;XM_013971441	K17989+K17989+K17989+K00826
Human Diseases	Endocrine and metabolic diseases	Type I diabetes mellitus	29	49	0.7831764	9.546985e-01	ko04940	NM_001291820;XM_005674957;XM_005675017;XM_005675019;XM_005675977;XM_005676403;XM_005686665;XM_005686666;XM_005688043;XM_005691184;XM_005696204;XM_005696205;XM_005696209;XM_005696210;XM_005696526;XM_005696606;XM_005696667;XM_005699151;XM_013963228;XM_013963231;XM_013963233;XM_013963475;XM_013963630;XM_013965428;XM_013972869;XM_013973009;XM_013973746;XM_013974013;XM_013975079	K04389+K05412+K05413+K05413+K01580+K06470+K04383+K04383+K01580+K01294+K06752+K06752+K06752+K06752+K06752+K03156+K05468+K07818+K05413+K05413+K05413+K10785+K07817+K06751+K07817+K01353+K06752+K06751+K04390
Organismal Systems	Immune system	Toll-like receptor signaling pathway	91	150	0.7922973	9.618424e-01	ko04620	NM_001285721;XM_005674684;XM_005674957;XM_005675017;XM_005675019;XM_005675289;XM_005675509;XM_005676364;XM_005676365;XM_005677656;XM_005678520;XM_005679127;XM_005679129;XM_005680065;XM_005680221;XM_005681365;XM_005681749;XM_005681787;XM_005681789;XM_005681861;XM_005681862;XM_005681863;XM_005682028;XM_005682030;XM_005682482;XM_005683042;XM_005684675;XM_005685130;XM_005686096;XM_005688550;XM_005688…	K12671+K05131+K05412+K05413+K05413+K00922+K00922+K04398+K04398+K01371+K02649+K00922+K00922+K04733+K05410+K02580+K10030+K12672+K05416+K04440+K04440+K04440+K04440+K04440+K04431+K04391+K04427+K04368+K04379+K05399+K05399+K05400+K04456+K04456+K05408+K04432+K04441+K03156+K04467+K04440+K04440+K04440+K04440+K05404+K05404+K02649+K05413+K05413+K05413+K00922+K00922+K09446+K05130+K04733+K05410+K04403+K04441+…
Environmental Information Processing	Signal transduction	Jak-STAT signaling pathway	141	231	0.8042749	9.723815e-01	ko04630	NM_001285547;NM_001285735;NM_001285758;XM_005674683;XM_005674684;XM_005674875;XM_005675289;XM_005675509;XM_005676127;XM_005676278;XM_005676847;XM_005676848;XM_005678520;XM_005678577;XM_005679127;XM_005679129;XM_005679433;XM_005679434;XM_005679820;XM_005679821;XM_005680207;XM_005680308;XM_005680346;XM_005680347;XM_005680669;XM_005680670;XM_005680671;XM_005680674;XM_005680985;XM_005682116;XM_005683…	K05439+K05439+K05445+K05135+K05131+K04707+K00922+K00922+K04705+K11222+K05138+K05138+K02649+K05082+K00922+K00922+K05424+K05424+K04695+K04695+K05446+K11225+K05426+K11221+K04738+K04738+K04738+K05069+K10151+K05063+K17385+K17385+K17385+K05441+K05059+K04693+K04693+K04693+K04693+K03099+K04697+K04698+K04703+K04705+K05074+K04707+K05420+K05443+K04456+K04456+K05433+K05419+K04692+K04364+K05060+K05058+K05072+…
Human Diseases	Infectious diseases	Salmonella infection	81	135	0.826805	9.955407e-01	ko05132	NM_001286091;XM_005676532;XM_005676891;XM_005676892;XM_005678143;XM_005679408;XM_005681365;XM_005681749;XM_005681861;XM_005681862;XM_005681863;XM_005681939;XM_005682028;XM_005682030;XM_005683042;XM_005684576;XM_005686096;XM_005686665;XM_005686666;XM_005686997;XM_005688550;XM_005688551;XM_005689861;XM_005690965;XM_005693172;XM_005695795;XM_005695796;XM_005695797;XM_005695798;XM_005695799;XM_005695…	K07897+K05758+K04393+K04393+K06071+K05747+K02580+K10030+K04440+K04440+K04440+K05505+K04440+K04440+K04391+K05753+K04379+K04383+K04383+K17388+K05399+K05399+K07863+K05754+K05408+K04437+K04437+K04437+K04437+K04437+K04437+K04441+K04514+K05757+K05757+K05692+K04440+K04440+K04440+K04440+K10407+K07863+K07863+K06071+K10415+K04437+K05133+K04441+K04441+K05505+K05505+K04440+K04440+K04440+K04440+K04440+K04440+…
Genetic Information Processing	Folding, sorting and degradation	Sulfur relay system	7	13	0.8442571	1.000000e+00	ko04122	XM_005688676;XM_013964112;XM_013967885;XM_013968930;XM_013971580;XM_013972777;XM_013973823	K04487+K01011+K12161+K11996+K14168+K03635+K03639
Metabolism	Glycan biosynthesis and metabolism	Glycosylphosphatidylinositol(GPI)-anchor biosynthesis	24	42	0.8457147	1.000000e+00	ko00563	XM_005676296;XM_005677235;XM_005681444;XM_005682017;XM_005683824;XM_005683825;XM_005683827;XM_005685998;XM_005687244;XM_005688593;XM_005693153;XM_005697301;XM_013963551;XM_013967106;XM_013967126;XM_013967247;XM_013967248;XM_013970627;XM_013971802;XM_013971920;XM_013971978;XM_013974496;XM_013976667;XM_013976668	K05294+K05284+K11001+K05310+K05288+K05288+K05288+K03858+K09658+K05292+K05283+K05285+K07541+K03861+K05286+K03858+K03858+K05294+K05283+K05291+K03434+K03860+K03857+K03857
Organismal Systems	Immune system	Complement and coagulation cascades	64	108	0.8463473	1.000000e+00	ko04610	XM_005675141;XM_005675142;XM_005675143;XM_005675156;XM_005675872;XM_005678354;XM_005678355;XM_005680898;XM_005680899;XM_005680921;XM_005681315;XM_005681316;XM_005690073;XM_005690449;XM_005690697;XM_005691047;XM_005691048;XM_005691110;XM_005691155;XM_005691157;XM_005691158;XM_005692612;XM_005692663;XM_005693314;XM_005693315;XM_005694751;XM_005694754;XM_005694773;XM_005695358;XM_005696562;XM_005696…	K03992+K03992+K03992+K03898+K03909+K03998+K03997+K04009+K04009+K01330+K01333+K01333+K04008+K04012+K03902+K03906+K04004+K04004+K03905+K03903+K03904+K03985+K04010+K03983+K03983+K03995+K03996+K04000+K03913+K01332+K01332+K03917+K03991+K01324+K01323+K01343+K01348+K01321+K03899+K03901+K01328+K03994+K03914+K03907+K04001+K04002+K04002+K04002+K04002+K04002+K04006+K04012+K03993+K03993+K04007+K04004+K03995+…
Metabolism	Carbohydrate metabolism	Pentose phosphate pathway	21	37	0.8472097	1.000000e+00	ko00030	XM_005676461;XM_005676462;XM_005679001;XM_005681249;XM_005684137;XM_005686690;XM_005686872;XM_005693256;XM_005700212;XM_013962785;XM_013963840;XM_013963841;XM_013964581;XM_013965011;XM_013970266;XM_013971105;XM_013971556;XM_013971562;XM_013971565;XM_013971570;XM_013976682	K01783+K01783+K00948+K00615+K03841+K01807+K00852+K01623+K00948+K01835+K00850+K00850+K15779+K01057+K13937+K01810+K01783+K01783+K01783+K01783+K00948
Human Diseases	Infectious diseases	Staphylococcus aureus infection	42	72	0.8500065	1.000000e+00	ko05150	XM_005675141;XM_005675142;XM_005675143;XM_005677144;XM_005677145;XM_005677150;XM_005677151;XM_005680898;XM_005680899;XM_005680921;XM_005681315;XM_005681316;XM_005682354;XM_005690416;XM_005691048;XM_005691110;XM_005691155;XM_005691594;XM_005692663;XM_005696204;XM_005696205;XM_005696209;XM_005696210;XM_005696526;XM_005696562;XM_005696563;XM_005697706;XM_005698160;XM_013963475;XM_013966310;XM_013970…	K03992+K03992+K03992+K12560+K16824+K12560+K12560+K04009+K04009+K01330+K01333+K01333+K06490+K05443+K04004+K04004+K03905+K06544+K04010+K06752+K06752+K06752+K06752+K06752+K01332+K01332+K05718+K03991+K10785+K03994+K03993+K03993+K04004+K06544+K06752+K04279+K03990+K01332+K07596+K05718+K12560+K12560
Organismal Systems	Immune system	Cytosolic DNA-sensing pathway	45	77	0.8517426	1.000000e+00	ko04623	NM_001285721;XM_005675184;XM_005677426;XM_005677733;XM_005677744;XM_005677745;XM_005680221;XM_005681064;XM_005681111;XM_005681112;XM_005681365;XM_005682900;XM_005683020;XM_005683021;XM_005683022;XM_005683023;XM_005683681;XM_005683683;XM_005683684;XM_005683990;XM_005683991;XM_005687550;XM_005688075;XM_005688187;XM_005688313;XM_005689201;XM_005698325;XM_005699247;XM_013962462;XM_013963895;XM_013965…	K12671+K03016+K12968+K03024+K03023+K03023+K05410+K03014+K03022+K03022+K02580+K03013+K12654+K12654+K12654+K12654+K12967+K12967+K12967+K03026+K03026+K03020+K03025+K12648+K12965+K03009+K04467+K03018+K03024+K05410+K12967+K12967+K03025+K12965+K12965+K12965+K01370+K07211+K04734+K02861+K03019+K14721+K07209+K04735+K03007
Organismal Systems	Endocrine system	Ovarian Steroidogenesis	57	97	0.8596556	1.000000e+00	ko04913	NM_001285747;NM_001287574;XM_005677120;XM_005678171;XM_005678341;XM_005680531;XM_005680532;XM_005680533;XM_005680534;XM_005680535;XM_005680537;XM_005680538;XM_005680539;XM_005682375;XM_005682398;XM_005684707;XM_005685524;XM_005685526;XM_005685619;XM_005688134;XM_005690989;XM_005690990;XM_005691344;XM_005694869;XM_005695137;XM_013962472;XM_013962473;XM_013962696;XM_013962697;XM_013962698;XM_013962…	K07434+K00498+K13373+K04345+K07418+K05459+K05459+K05459+K05459+K05459+K05459+K05459+K05459+K12473+K04527+K08522+K16342+K16342+K16342+K04119+K11987+K16342+K13885+K08042+K07408+K00070+K00070+K04345+K04345+K04345+K04345+K04345+K07418+K07418+K08045+K08041+K08046+K05459+K05459+K04345+K05498+K08044+K08044+K16342+K07434+K07410+K04248+K04632+K11987+K08047+K08047+K08047+K07408+K16620+K08049+K13373+K16931
Metabolism	Global and Overview	2-Oxocarboxylic acid metabolism	12	22	0.8627375	1.000000e+00	ko01210	XM_005676446;XM_005683509;XM_005691949;XM_005692097;XM_005694980;XM_005695092;XM_005696095;XM_013963947;XM_013965831;XM_013969046;XM_013971441;XM_013972008	K00031+K00825+K00814+K14455+K00031+K00030+K14677+K01647+K00825+K00814+K00826+K11067
Genetic Information Processing	Translation	Ribosome biogenesis in eukaryotes	63	107	0.8638903	1.000000e+00	ko03008	XM_005675374;XM_005675483;XM_005675484;XM_005675815;XM_005675817;XM_005675866;XM_005676381;XM_005677798;XM_005679435;XM_005681119;XM_005681312;XM_005681313;XM_005681314;XM_005682777;XM_005683403;XM_005683456;XM_005683496;XM_005683699;XM_005684079;XM_005684080;XM_005684081;XM_005685447;XM_005686084;XM_005686783;XM_005686855;XM_005688491;XM_005688492;XM_005689473;XM_005690076;XM_005691277;XM_005691…	K07562+K12618+K12618+K14561+K14561+K14552+K14565+K14556+K14573+K12845+K11128+K11128+K11128+K11129+K14563+K07179+K14554+K11108+K14525+K14525+K14525+K11130+K14566+K14290+K14546+K03264+K03264+K13288+K14521+K14575+K07936+K03097+K03538+K14557+K14549+K14536+K14538+K03115+K07178+K14570+K14570+K14574+K14527+K14527+K14527+K14550+K14569+K14569+K14569+K14569+K14284+K14570+K14544+K14572+K14558+K12619+K03097+…
Human Diseases	Immune diseases	Graft-versus-host disease	23	41	0.8740648	1.000000e+00	ko05332	NM_001291820;XM_005674957;XM_005675017;XM_005675019;XM_005676403;XM_005686665;XM_005686666;XM_005696204;XM_005696205;XM_005696209;XM_005696210;XM_005696526;XM_005696606;XM_005699151;XM_013963228;XM_013963231;XM_013963233;XM_013963475;XM_013965428;XM_013973009;XM_013973746;XM_013974013;XM_013975079	K04389+K05412+K05413+K05413+K06470+K04383+K04383+K06752+K06752+K06752+K06752+K06752+K03156+K07818+K05413+K05413+K05413+K10785+K06751+K01353+K06752+K06751+K04390
Metabolism	Amino acid metabolism	Phenylalanine, tyrosine and tryptophan biosynthesis	4	8	0.875828	1.000000e+00	ko00400	XM_005678789;XM_005692097;XM_005692220;XM_005692221	K03334+K14455+K00815+K00815
Organismal Systems	Immune system	Natural killer cell mediated cytotoxicity	106	180	0.9145927	1.000000e+00	ko04650	NM_001291820;XM_005674684;XM_005675289;XM_005675308;XM_005675509;XM_005677130;XM_005677203;XM_005677204;XM_005677419;XM_005677420;XM_005677834;XM_005678013;XM_005678520;XM_005679127;XM_005679129;XM_005679528;XM_005680676;XM_005680741;XM_005680742;XM_005680842;XM_005681052;XM_005682354;XM_005684005;XM_005684184;XM_005684185;XM_005684186;XM_005684187;XM_005684188;XM_005684189;XM_005684191;XM_005684…	K04389+K05131+K00922+K04721+K00922+K07989+K06582+K06582+K06279+K06279+K07828+K05730+K02649+K00922+K00922+K04365+K07860+K07827+K07827+K06728+K04726+K06490+K04722+K05855+K05855+K05855+K05855+K05855+K05855+K05855+K06268+K04368+K03099+K17449+K06268+K07992+K04364+K06743+K03156+K02677+K07362+K05718+K07818+K04348+K04409+K02649+K00922+K00922+K04365+K04365+K04365+K05133+K05130+K07827+K04348+K07984+K06751+…
Metabolism	Lipid metabolism	Ether lipid metabolism	42	75	0.9284894	1.000000e+00	ko00565	XM_005675312;XM_005675920;XM_005676826;XM_005676907;XM_005676911;XM_005676913;XM_005676914;XM_005676915;XM_005676916;XM_005677910;XM_005678357;XM_005680524;XM_005681283;XM_005685524;XM_005685526;XM_005685619;XM_005689489;XM_005690990;XM_005691564;XM_005693326;XM_005693461;XM_005698709;XM_005699182;XM_005699183;XM_005709705;XM_013964028;XM_013964029;XM_013964030;XM_013964470;XM_013964590;XM_013964…	K01115+K00803+K01062+K01047+K01047+K01047+K01047+K01047+K01047+K13644+K01080+K00994+K04628+K16342+K16342+K16342+K16795+K16342+K01047+K16794+K01115+K08743+K01047+K01047+K00993+K00994+K00994+K00994+K01047+K01115+K01115+K01080+K13512+K16342+K01122+K01047+K01047+K01080+K13510+K08743+K08743+K08743
Human Diseases	Substance dependence	Alcoholism	130	221	0.9361942	1.000000e+00	ko05034	XM_005675286;XM_005675937;XM_005675964;XM_005676431;XM_005676432;XM_005677419;XM_005677420;XM_005677703;XM_005677706;XM_005677709;XM_005677710;XM_005677834;XM_005678163;XM_005678281;XM_005678282;XM_005678533;XM_005678876;XM_005678877;XM_005678934;XM_005679004;XM_005679006;XM_005679007;XM_005679090;XM_005679262;XM_005679293;XM_005679511;XM_005679528;XM_005680741;XM_005680742;XM_005682054;XM_005682…	K04538+K04450+K11303+K05870+K05870+K06279+K06279+K11252+K11252+K11252+K11252+K07828+K04542+K04347+K04347+K11253+K01593+K01593+K04546+K11409+K11409+K11409+K04630+K09047+K05232+K09048+K04365+K07827+K07827+K11252+K11252+K09048+K09048+K04543+K04543+K11251+K11404+K08155+K08155+K04360+K05213+K04144+K04368+K03099+K04545+K17449+K02183+K02183+K15840+K11253+K15985+K15985+K04355+K04355+K04355+K11253+K04536+…
Human Diseases	Cancers	Chemical carcinogenesis	47	84	0.9388546	1.000000e+00	ko05204	NM_001285557;XM_005677942;XM_005677944;XM_005678139;XM_005678140;XM_005678141;XM_005678746;XM_005679551;XM_005681665;XM_005690989;XM_005691043;XM_005691231;XM_005691743;XM_005692428;XM_005692429;XM_005692672;XM_005695136;XM_005695137;XM_005696424;XM_005696425;XM_005696426;XM_005696428;XM_005697861;XM_005698248;XM_005698251;XM_005698439;XM_005698440;XM_005698441;XM_013962432;XM_013962558;XM_013964…	K01253+K00799+K00799+K00816+K00816+K00816+K00699+K13299+K00699+K11987+K15680+K00799+K00799+K17685+K17685+K11822+K07409+K07408+K00799+K00799+K00799+K00799+K07424+K07413+K07413+K00799+K00799+K00799+K09097+K00799+K00699+K00699+K00079+K07410+K00816+K01253+K01253+K11987+K00799+K07412+K00129+K07408+K04809+K00799+K07413+K00129+K00129
Human Diseases	Neurodegenerative diseases	Parkinson's disease	92	159	0.9409202	1.000000e+00	ko05012	NM_001285731;XM_005675642;XM_005675665;XM_005676414;XM_005677156;XM_005677897;XM_005678171;XM_005678509;XM_005678973;XM_005679090;XM_005679287;XM_005679404;XM_005679413;XM_005679870;XM_005680167;XM_005680304;XM_005680331;XM_005680482;XM_005681428;XM_005681429;XM_005681430;XM_005681551;XM_005682713;XM_005682906;XM_005682919;XM_005683410;XM_005683963;XM_005683965;XM_005684988;XM_005685051;XM_005685…	K00237+K03944+K04555+K03934+K00236+K02127+K04345+K00416+K03948+K04630+K08738+K03949+K04243+K02128+K08844+K03948+K02133+K02084+K04528+K04528+K04528+K05611+K04558+K02134+K00420+K02272+K08155+K08155+K04556+K04144+K02272+K02270+K02263+K02263+K00413+K03965+K00417+K05687+K04399+K05863+K02266+K00411+K02128+K02128+K10575+K03937+K04630+K10698+K10698+K10698+K00414+K02132+K03964+K05863+K02271+K03178+K04345+…
Human Diseases	Infectious diseases	Leishmaniasis	45	81	0.9445478	1.000000e+00	ko05140	XM_005677145;XM_005680065;XM_005680667;XM_005681365;XM_005684675;XM_005686096;XM_005686141;XM_005686665;XM_005686666;XM_005690416;XM_005690478;XM_005690989;XM_005692071;XM_005696204;XM_005696205;XM_005696209;XM_005696210;XM_005696471;XM_005696526;XM_005696606;XM_005700840;XM_013962778;XM_013963643;XM_013963858;XM_013964305;XM_013964436;XM_013964438;XM_013965950;XM_013966480;XM_013966592;XM_013968…	K16824+K04733+K08012+K02580+K04427+K04379+K13377+K04383+K04383+K05443+K13376+K11987+K13536+K06752+K06752+K06752+K06752+K04441+K06752+K03156+K04375+K11217+K05133+K04733+K04403+K04441+K04441+K04447+K04427+K04404+K06483+K11987+K11220+K04371+K08009+K13241+K04734+K04729+K13536+K06752+K04441+K04441+K03990+K02677+K04735
Metabolism	Xenobiotics biodegradation and metabolism	Drug metabolism - other enzymes	23	44	0.9542783	1.000000e+00	ko00983	XM_005675044;XM_005676105;XM_005677032;XM_005678060;XM_005678746;XM_005681665;XM_005686386;XM_005688203;XM_005689299;XM_005692449;XM_005696834;XM_013963488;XM_013964670;XM_013964671;XM_013965554;XM_013967404;XM_013968711;XM_013970857;XM_013971246;XM_013974161;XM_013974816;XM_013974873;XM_013976270	K13421+K00757+K01489+K00207+K00699+K00699+K00106+K01519+K01464+K03927+K00569+K00088+K00699+K00699+K01951+K00106+K00876+K01431+K00857+K00569+K01195+K01195+K00760
Genetic Information Processing	Translation	Aminoacyl-tRNA biosynthesis	34	63	0.9545462	1.000000e+00	ko00970	XM_005676187;XM_005677669;XM_005677791;XM_005677793;XM_005677794;XM_005677960;XM_005683053;XM_005684159;XM_005684609;XM_005684698;XM_005690484;XM_005690890;XM_005691566;XM_005691789;XM_005694824;XM_005695408;XM_005696049;XM_005696050;XM_005696633;XM_013962435;XM_013962803;XM_013963361;XM_013964566;XM_013966457;XM_013970106;XM_013970498;XM_013970681;XM_013973070;XM_013974008;XM_013974009;XM_013974…	K01876+K01868+K01867+K01867+K01867+K01875+K01892+K01870+K02433+K01887+K01870+K01876+K02435+K01872+K01868+K01867+K01869+K01869+K01873+K01868+K01881+K01880+K03341+K02433+K14163+K02434+K01874+K01868+K01873+K01873+K01873+K01873+K01885+K01893
Organismal Systems	Digestive system	Mineral absorption	31	58	0.9566594	1.000000e+00	ko04978	NM_001285573;NM_001285694;XM_005675552;XM_005675553;XM_005675588;XM_005675865;XM_005677231;XM_005677232;XM_005677233;XM_005679305;XM_005679961;XM_005679962;XM_005683195;XM_005684318;XM_005685780;XM_005690616;XM_005691026;XM_005691665;XM_005691999;XM_005701057;XM_013963805;XM_013963806;XM_013963807;XM_013965987;XM_013968078;XM_013969442;XM_013969857;XM_013970046;XM_013971339;XM_013972245;XM_013975…	K12347+K12347+K14736+K14736+K01540+K14685+K01539+K01539+K01539+K14738+K12347+K12347+K07213+K14686+K04982+K01540+K14688+K14158+K14739+K14734+K12347+K12347+K12347+K04981+K08370+K01538+K01540+K14706+K01539+K01540+K01539
Genetic Information Processing	Replication and repair	Base excision repair	28	53	0.9591571	1.000000e+00	ko03410	XM_005679859;XM_005679861;XM_005683527;XM_005684327;XM_005685405;XM_005685406;XM_005685407;XM_005685408;XM_005685414;XM_005687538;XM_005687576;XM_005688167;XM_005689973;XM_005690533;XM_005699764;XM_013963738;XM_013964038;XM_013967477;XM_013969772;XM_013969774;XM_013970580;XM_013970766;XM_013971546;XM_013971897;XM_013974571;XM_013974572;XM_013974573;XM_013974574	K10800+K10800+K10568+K02326+K10771+K10771+K10771+K10771+K10798+K10802+K10798+K04802+K03504+K10798+K04799+K10800+K03649+K03506+K03504+K03504+K02324+K03648+K10747+K10776+K10773+K10773+K10773+K10773
Metabolism	Metabolism of cofactors and vitamins	Ubiquinone and other terpenoid-quinone biosynthesis	7	16	0.969186	1.000000e+00	ko00130	XM_005686722;XM_005692193;XM_005692220;XM_005692221;XM_013964761;XM_013971314;XM_013974648	K10106+K00355+K00815+K00815+K06125+K00355+K05357
Metabolism	Lipid metabolism	Fatty acid biosynthesis	15	31	0.9717709	1.000000e+00	ko00061	XM_005676610;XM_005693156;XM_005695091;XM_005698716;XM_005698717;XM_005698718;XM_005698923;XM_005700239;XM_013964392;XM_013965336;XM_013965338;XM_013968428;XM_013970776;XM_013973015;XM_013976201	K01897+K11262+K15013+K01897+K01897+K01897+K09458+K01897+K00645+K01897+K01897+K01071+K01946+K15013+K01897
Metabolism	Carbohydrate metabolism	Galactose metabolism	26	51	0.9761335	1.000000e+00	ko00052	NM_001285635;NM_001285775;XM_005676009;XM_005676010;XM_005676188;XM_005685532;XM_005686310;XM_005686511;XM_005693877;XM_005693878;XM_005693916;XM_005694082;XM_005699133;XM_005699136;XM_013962785;XM_013962915;XM_013963512;XM_013963547;XM_013963840;XM_013963841;XM_013964581;XM_013967001;XM_013967002;XM_013972366;XM_013972367;XM_013972368	K00704+K07966+K01084+K01084+K01229+K12317+K00844+K01785+K01084+K01084+K01084+K12316+K00844+K00844+K01835+K07967+K00011+K12047+K00850+K00850+K15779+K12317+K12317+K12316+K12316+K12316
Metabolism	Xenobiotics biodegradation and metabolism	Metabolism of xenobiotics by cytochrome P450	35	67	0.978395	1.000000e+00	ko00980	NM_001285557;XM_005677942;XM_005677944;XM_005678746;XM_005679551;XM_005681665;XM_005691043;XM_005691231;XM_005691743;XM_005692428;XM_005692429;XM_005692672;XM_005695136;XM_005695137;XM_005696424;XM_005696425;XM_005696426;XM_005696428;XM_005698439;XM_005698440;XM_005698441;XM_013962558;XM_013964670;XM_013964671;XM_013967056;XM_013967559;XM_013970074;XM_013970075;XM_013970848;XM_013971115;XM_013972…	K01253+K00799+K00799+K00699+K13299+K00699+K15680+K00799+K00799+K17685+K17685+K11822+K07409+K07408+K00799+K00799+K00799+K00799+K00799+K00799+K00799+K00799+K00699+K00699+K00079+K07410+K01253+K01253+K00799+K07420+K00129+K07408+K00799+K00129+K00129
Metabolism	Lipid metabolism	Fatty acid degradation	32	62	0.9800135	1.000000e+00	ko00071	XM_005675175;XM_005676610;XM_005678459;XM_005681982;XM_005682692;XM_005686934;XM_005686935;XM_005691559;XM_005693605;XM_005695091;XM_005697442;XM_005698580;XM_005698670;XM_005698716;XM_005698717;XM_005698718;XM_005700239;XM_013962717;XM_013962851;XM_013964475;XM_013965336;XM_013965338;XM_013966637;XM_013967822;XM_013972311;XM_013972412;XM_013973015;XM_013974399;XM_013975268;XM_013975274;XM_013975…	K07514+K01897+K07425+K00232+K14085+K07509+K07515+K00128+K00128+K15013+K13238+K09478+K07511+K01897+K01897+K01897+K01897+K00249+K17687+K00022+K01897+K01897+K00626+K07509+K00128+K00232+K15013+K07508+K00149+K09478+K08765+K01897
Human Diseases	Infectious diseases	Legionellosis	40	76	0.9806902	1.000000e+00	ko05134	XM_005676364;XM_005676365;XM_005677146;XM_005677781;XM_005679287;XM_005680482;XM_005681365;XM_005681749;XM_005681939;XM_005682076;XM_005682944;XM_005683042;XM_005684428;XM_005684789;XM_005684790;XM_005684792;XM_005689565;XM_005690814;XM_005694594;XM_005696606;XM_005698497;XM_005698498;XM_005698647;XM_005699143;XM_005699776;XM_005699916;XM_013963999;XM_013964000;XM_013964001;XM_013964324;XM_013964…	K04398+K04398+K03283+K08517+K08738+K02084+K02580+K10030+K05505+K07937+K07953+K04391+K03231+K14416+K14416+K14416+K03283+K04399+K12807+K03156+K04397+K04397+K15464+K07953+K03233+K07875+K02084+K02084+K02084+K15485+K05505+K05505+K13525+K01370+K04398+K04734+K04729+K03990+K03283+K04735
Human Diseases	Immune diseases	Asthma	16	34	0.9836468	1.000000e+00	ko05310	XM_005677253;XM_005685388;XM_005690416;XM_005693216;XM_005696204;XM_005696205;XM_005696209;XM_005696210;XM_005696526;XM_005696606;XM_005700424;XM_013963475;XM_013965276;XM_013969989;XM_013973746;XM_013975855	K08089+K10787+K05443+K16597+K06752+K06752+K06752+K06752+K06752+K03156+K03161+K10785+K04736+K08090+K06752+K08089
Human Diseases	Immune diseases	Allograft rejection	23	47	0.9858976	1.000000e+00	ko05330	NM_001291820;XM_005674957;XM_005675017;XM_005675019;XM_005676403;XM_005690416;XM_005696204;XM_005696205;XM_005696209;XM_005696210;XM_005696526;XM_005696606;XM_005699151;XM_005700424;XM_013963228;XM_013963231;XM_013963233;XM_013963475;XM_013965428;XM_013973009;XM_013973746;XM_013974013;XM_013975079	K04389+K05412+K05413+K05413+K06470+K05443+K06752+K06752+K06752+K06752+K06752+K03156+K07818+K03161+K05413+K05413+K05413+K10785+K06751+K01353+K06752+K06751+K04390
Metabolism	Metabolism of cofactors and vitamins	One carbon pool by folate	13	29	0.987518	1.000000e+00	ko00670	XM_005676501;XM_005680306;XM_005683382;XM_005693614;XM_005697064;XM_013963930;XM_013963979;XM_013967494;XM_013972129;XM_013973512;XM_013973733;XM_013973734;XM_013975539	K00602+K00600+K00287+K00600+K00560+K00600+K00289+K13403+K00600+K00605+K00289+K00289+K00548
Human Diseases	Immune diseases	Inflammatiory bowel disease (IBD)	43	83	0.989362	1.000000e+00	ko05321	NM_001285725;NM_001285758;XM_005676278;XM_005677718;XM_005680308;XM_005680346;XM_005681365;XM_005682116;XM_005686141;XM_005686665;XM_005686666;XM_005690416;XM_005690478;XM_005693850;XM_005696204;XM_005696205;XM_005696209;XM_005696210;XM_005696412;XM_005696526;XM_005696606;XM_005697183;XM_005697184;XM_005697626;XM_005697627;XM_005700681;XM_013962735;XM_013963475;XM_013963643;XM_013966776;XM_013967…	K05489+K05445+K11222+K08534+K11225+K05426+K02580+K05063+K13377+K04383+K04383+K05443+K13376+K04692+K06752+K06752+K06752+K06752+K05494+K06752+K03156+K04500+K04500+K05071+K05075+K05070+K05064+K10785+K05133+K04500+K05173+K11222+K11220+K10165+K04692+K04692+K04692+K10166+K06752+K04446+K05071+K05071+K04735
Human Diseases	Infectious diseases	African trypanosomiasis	27	55	0.9900201	1.000000e+00	ko05143	NM_001291820;XM_005678039;XM_005678041;XM_005682354;XM_005683800;XM_005687806;XM_005689813;XM_005690416;XM_005690626;XM_005696606;XM_005697610;XM_005698878;XM_005709559;XM_013962595;XM_013965269;XM_013966418;XM_013966713;XM_013968408;XM_013968409;XM_013968410;XM_013968411;XM_013968412;XM_013971650;XM_013972642;XM_013973392;XM_013974872;XM_013975079	K04389+K06527+K06527+K06490+K04634+K05858+K13823+K05443+K06494+K03156+K02677+K00463+K06527+K06527+K01392+K06241+K04234+K05858+K05858+K05858+K05858+K05858+K02677+K02677+K04729+K02677+K04390
Organismal Systems	Excretory system	Vasopressin-regulated water reabsorption	43	84	0.9924467	1.000000e+00	ko04962	XM_005675733;XM_005676431;XM_005676432;XM_005678171;XM_005679262;XM_005679511;XM_005680380;XM_005680419;XM_005682567;XM_005682568;XM_005683178;XM_005683179;XM_005684063;XM_005685123;XM_005686546;XM_005691567;XM_005693096;XM_005693844;XM_005693958;XM_005697607;XM_005697718;XM_005697719;XM_005698799;XM_005699481;XM_013962696;XM_013962697;XM_013962698;XM_013962699;XM_013962701;XM_013963134;XM_013963…	K07887+K05870+K05870+K04345+K09047+K09048+K07888+K10424+K09048+K09048+K10426+K10426+K09876+K07904+K10417+K10418+K10418+K07889+K06027+K10427+K13502+K13502+K10428+K10418+K04345+K04345+K04345+K04345+K04345+K10415+K08046+K04345+K07905+K09048+K04632+K09048+K10416+K12462+K13504+K10416+K08049+K04228+K04228
Metabolism	Metabolism of cofactors and vitamins	Lipoic acid metabolism	1	5	0.9935343	1.000000e+00	ko00785	XM_013969771	K03801
Metabolism	Metabolism of cofactors and vitamins	Porphyrin and chlorophyll metabolism	18	40	0.9945972	1.000000e+00	ko00860	XM_005678746;XM_005679337;XM_005681665;XM_005684324;XM_005691586;XM_005698319;XM_013964670;XM_013964671;XM_013965966;XM_013966278;XM_013966279;XM_013970106;XM_013972598;XM_013974458;XM_013974808;XM_013974816;XM_013974873;XM_013975230	K00699+K00214+K00699+K01698+K00798+K02259+K00699+K00699+K19054+K01698+K01698+K14163+K00228+K01772+K01885+K01195+K01195+K01719
Metabolism	Carbohydrate metabolism	Amino sugar and nucleotide sugar metabolism	41	82	0.9956159	1.000000e+00	ko00520	XM_005677125;XM_005677126;XM_005678260;XM_005678373;XM_005681523;XM_005681524;XM_005681567;XM_005682027;XM_005684721;XM_005684722;XM_005685091;XM_005685181;XM_005686310;XM_005689724;XM_005695952;XM_005697405;XM_005697494;XM_005699133;XM_005699136;XM_013962785;XM_013962814;XM_013962815;XM_013964177;XM_013964389;XM_013964581;XM_013964591;XM_013965647;XM_013966035;XM_013966353;XM_013967511;XM_013967…	K00972+K00972+K00976+K00326+K00012+K00012+K02564+K00820+K00326+K00326+K00621+K12373+K00844+K00326+K00966+K01443+K17497+K00844+K00844+K01835+K00326+K00326+K00983+K00326+K15779+K00012+K02564+K12409+K01836+K00884+K00820+K00972+K01097+K00326+K00326+K00326+K05305+K01810+K01711+K17497+K00972
Human Diseases	Immune diseases	Autoimmune thyroid disease	26	56	0.9969878	1.000000e+00	ko05320	NM_001291820;XM_005674957;XM_005675017;XM_005675019;XM_005676403;XM_005676404;XM_005684707;XM_005686175;XM_005690416;XM_005696204;XM_005696205;XM_005696209;XM_005696210;XM_005696526;XM_005699151;XM_005700424;XM_013963228;XM_013963231;XM_013963233;XM_013963475;XM_013965428;XM_013966230;XM_013973009;XM_013973746;XM_013974013;XM_013975079	K04389+K05412+K05413+K05413+K06470+K06538+K08522+K04249+K05443+K06752+K06752+K06752+K06752+K06752+K07818+K03161+K05413+K05413+K05413+K10785+K06751+K00431+K01353+K06752+K06751+K04390
Metabolism	Energy metabolism	Oxidative phosphorylation	73	140	0.9978546	1.000000e+00	ko00190	NM_001285731;XM_005674936;XM_005674937;XM_005675642;XM_005676414;XM_005677156;XM_005677897;XM_005678509;XM_005678973;XM_005679404;XM_005679452;XM_005679870;XM_005680304;XM_005680331;XM_005682906;XM_005682919;XM_005683410;XM_005683966;XM_005684344;XM_005685147;XM_005685994;XM_005686382;XM_005686542;XM_005687003;XM_005687004;XM_005687645;XM_005688354;XM_005688355;XM_005688786;XM_005688855;XM_005688…	K00237+K02145+K02145+K03944+K03934+K00236+K02127+K00416+K03948+K03949+K02151+K02128+K03948+K02133+K02134+K00420+K02272+K02147+K02152+K02272+K02149+K02147+K02270+K02148+K02148+K01544+K02263+K02263+K00413+K03965+K02144+K02148+K00417+K02146+K02140+K02266+K00411+K01542+K02146+K02128+K02128+K02154+K02154+K02154+K02153+K03937+K00414+K02152+K02132+K02259+K03964+K02271+K01543+K03954+K03958+K02128+K02150+…
Human Diseases	Immune diseases	Systemic lupus erythematosus	73	141	0.9984354	1.000000e+00	ko05322	XM_005674957;XM_005675017;XM_005675019;XM_005675984;XM_005675985;XM_005676403;XM_005677703;XM_005677706;XM_005677709;XM_005677710;XM_005678354;XM_005678355;XM_005678533;XM_005680921;XM_005682054;XM_005682055;XM_005682953;XM_005688875;XM_005689846;XM_005689847;XM_005690416;XM_005690530;XM_005694127;XM_005694751;XM_005694754;XM_005694773;XM_005696204;XM_005696205;XM_005696209;XM_005696210;XM_005696…	K05412+K05413+K05413+K11090+K11090+K06470+K11252+K11252+K11252+K11252+K03998+K03997+K11253+K01330+K11252+K11252+K11251+K11253+K10651+K10651+K05443+K11253+K11253+K03995+K03996+K04000+K06752+K06752+K06752+K06752+K11253+K06752+K01332+K01332+K03156+K11254+K11252+K11252+K11252+K11251+K11252+K05209+K05699+K11251+K03161+K05413+K05413+K05413+K11251+K10785+K11251+K11253+K11251+K01327+K03994+K05699+K11253+…
Metabolism	Lipid metabolism	Steroid hormone biosynthesis	36	76	0.9986229	1.000000e+00	ko00140	NM_001285747;NM_001287574;XM_005677120;XM_005678746;XM_005679512;XM_005681665;XM_005681720;XM_005686388;XM_005688134;XM_005689000;XM_005690127;XM_005691043;XM_005691781;XM_005692140;XM_005692635;XM_005695136;XM_005695137;XM_005697861;XM_005698248;XM_005698251;XM_013962472;XM_013962473;XM_013964634;XM_013964670;XM_013964671;XM_013967046;XM_013967517;XM_013967518;XM_013967519;XM_013967520;XM_013967…	K07434+K00498+K13373+K00699+K00251+K00699+K01016+K12344+K04119+K00489+K10251+K15680+K00545+K00071+K10251+K07409+K07408+K07424+K07413+K07413+K00070+K00070+K12345+K00699+K00699+K07434+K12344+K12344+K12344+K12344+K07410+K07412+K12343+K07408+K07413+K13373
Metabolism	Biosynthesis of other secondary metabolites	Caffeine metabolism	3	12	0.9987687	1.000000e+00	ko00232	XM_005686386;XM_005695136;XM_013967404	K00106+K07409+K00106
Human Diseases	Neurodegenerative diseases	Huntington's disease	135	249	0.9990531	1.000000e+00	ko05016	NM_001285731;XM_005674895;XM_005675196;XM_005675197;XM_005675642;XM_005675838;XM_005676291;XM_005676364;XM_005676365;XM_005676414;XM_005676431;XM_005676432;XM_005677156;XM_005677897;XM_005678509;XM_005678683;XM_005678973;XM_005679262;XM_005679287;XM_005679404;XM_005679464;XM_005679465;XM_005679466;XM_005679511;XM_005679870;XM_005680304;XM_005680331;XM_005680419;XM_005680482;XM_005681064;XM_005681…	K00237+K04638+K11826+K11826+K03944+K03012+K10408+K04398+K04398+K03934+K05870+K05870+K00236+K02127+K00416+K10410+K03948+K09047+K08738+K03949+K11831+K11831+K11831+K09048+K02128+K03948+K02133+K10424+K02084+K03014+K07202+K09222+K09048+K09048+K04645+K04645+K03013+K02134+K00420+K10426+K10426+K02272+K04634+K03120+K02272+K10411+K02270+K10408+K05858+K02263+K02263+K05625+K00413+K03965+K03009+K00417+K04355+…
Metabolism	Metabolism of cofactors and vitamins	Riboflavin metabolism	1	7	0.9991403	1.000000e+00	ko00740	XM_013965991	K00861
Metabolism	Glycan biosynthesis and metabolism	Other glycan degradation	9	26	0.9993009	1.000000e+00	ko00511	XM_005676857;XM_005678741;XM_005683846;XM_005684863;XM_005685181;XM_005689977;XM_005689978;XM_005696568;XM_013963020	K01206+K12357+K17108+K01206+K12373+K12357+K12357+K01186+K12357
Metabolism	Carbohydrate metabolism	Fructose and mannose metabolism	22	52	0.9994317	1.000000e+00	ko00051	XM_005678260;XM_005684137;XM_005685826;XM_005686310;XM_005690423;XM_005690424;XM_005693256;XM_005695952;XM_005695991;XM_005697494;XM_005699133;XM_005699136;XM_013963512;XM_013963840;XM_013963841;XM_013964257;XM_013964278;XM_013968474;XM_013970019;XM_013970885;XM_013974204;XM_013974851	K00976+K03841+K00008+K00844+K19029+K19029+K01623+K00966+K19030+K17497+K00844+K00844+K00011+K00850+K00850+K01803+K14634+K01103+K19029+K05305+K01711+K17497
Genetic Information Processing	Folding, sorting and degradation	Proteasome	20	50	0.9997887	1.000000e+00	ko03050	XM_005676052;XM_005676053;XM_005679109;XM_005679343;XM_005686603;XM_005687126;XM_005688330;XM_005688331;XM_005688413;XM_005689592;XM_005692196;XM_005693869;XM_005694020;XM_005697030;XM_005700085;XM_013962567;XM_013967389;XM_013968209;XM_013971914;XM_013973289	K03030+K03030+K03061+K02726+K06699+K02739+K06700+K06700+K02731+K02725+K03038+K06698+K03035+K02731+K03039+K02729+K03062+K11599+K03036+K03032
Metabolism	Lipid metabolism	Arachidonic acid metabolism	49	108	0.999961	1.000000e+00	ko00590	XM_005676907;XM_005676911;XM_005676913;XM_005676914;XM_005676915;XM_005676916;XM_005678341;XM_005678459;XM_005682153;XM_005684042;XM_005685524;XM_005685526;XM_005685619;XM_005687044;XM_005687181;XM_005688134;XM_005690989;XM_005690990;XM_005691564;XM_005693470;XM_005694190;XM_005694704;XM_005694705;XM_005695962;XM_005698248;XM_005698251;XM_005699182;XM_005699183;XM_013962789;XM_013962790;XM_013962…	K01047+K01047+K01047+K01047+K01047+K01047+K07418+K07425+K17726+K08726+K16342+K16342+K16342+K00509+K05309+K04119+K11987+K16342+K01047+K00458+K00458+K00432+K00432+K00432+K07413+K07413+K01047+K01047+K07418+K07418+K17687+K15730+K01047+K07422+K17726+K16342+K00079+K15729+K01831+K11987+K18592+K07412+K08022+K00458+K00460+K01047+K01047+K00432+K07413
Organismal Systems	Sensory system	Taste transduction	22	59	0.9999882	1.000000e+00	ko04742	XM_005678171;XM_005688729;XM_005690770;XM_005697601;XM_005699787;XM_013962696;XM_013962697;XM_013962698;XM_013962699;XM_013962701;XM_013963832;XM_013964237;XM_013964258;XM_013965083;XM_013966826;XM_013966827;XM_013968106;XM_013968728;XM_013970216;XM_013973750;XM_013974940;XM_013974969	K04345+K04885+K04536+K04825+K04540+K04345+K04345+K04345+K04345+K04345+K08046+K04824+K07825+K04345+K08044+K08044+K04849+K04632+K04626+K04960+K04825+K04827
Organismal Systems	Sensory system	Olfactory transduction	46	909	1	1.000000e+00	ko04740	XM_005678147;XM_005678148;XM_005678149;XM_005678152;XM_005678171;XM_005680439;XM_005680459;XM_005681286;XM_005681288;XM_005681293;XM_005681818;XM_005682801;XM_005683168;XM_005683169;XM_005685424;XM_005685426;XM_005686265;XM_005686266;XM_005686268;XM_005686269;XM_005686574;XM_005688097;XM_005689838;XM_005690331;XM_005690988;XM_005693406;XM_005696310;XM_005698163;XM_005698672;XM_013962653;XM_013962…	K05030+K05030+K05030+K05028+K04345+K04257+K04257+K04515+K04515+K04515+K19477+K04257+K04515+K04515+K04257+K04257+K04950+K04950+K04950+K04950+K02183+K02183+K04257+K04257+K08327+K04257+K08328+K07376+K04257+K05030+K04345+K04345+K04345+K04345+K04345+K04257+K04515+K04515+K04515+K04345+K04257+K04950+K04950+K04257+K08328+K04515
Genetic Information Processing	Translation	Ribosome	60	257	1	1.000000e+00	ko03010	XM_005674663;XM_005675323;XM_005676537;XM_005677468;XM_005677591;XM_005677677;XM_005677678;XM_005678297;XM_005679342;XM_005681517;XM_005681806;XM_005681851;XM_005681887;XM_005682125;XM_005682426;XM_005683216;XM_005683217;XM_005683218;XM_005685625;XM_005685626;XM_005685752;XM_005686638;XM_005686871;XM_005689717;XM_005690753;XM_005691320;XM_005691668;XM_005693542;XM_005693669;XM_005694063;XM_005694…	K02990+K02891+K02978+K02978+K02978+K02970+K02970+K02953+K02911+K02940+K02863+K02963+K02980+K02914+K02979+K02890+K02890+K02890+K02980+K02929+K02896+K02884+K02913+K02900+K02891+K02978+K02998+K02978+K02899+K02935+K02992+K02948+K02908+K02891+K02905+K02946+K02963+K02963+K02874+K02874+K02891+K02959+K02974+K02974+K02974+K02974+K02891+K02953+K02926+K02926+K02942+K02876+K02871+K02878+K02873+K02998+K02923+…
