# Supplementary material for: Whole Transcriptome Analysis: Implication to Estrous Cycle Regulation
Source: Biology (Basel). 2021 May 25;10(6):464. doi: 10.3390/biology10060464 (PMC8225199; doi:10.3390/biology10060464)
Supplement: Supplementary file 1 [file biology-10-00464-s001.zip › biology-1199286-supplementary materials/Table S9.xls]

lncRNA_ID	chr	start	end	strand	GeneID	chr	start	end	strand	up/down_Stream	distance
TCONS_00000099	1	8659533	8660804	+	XM_013965221	1	8661654	8716749	+	UPSTREAM	849
TCONS_00000113	1	10093004	10094503	+	XM_005674737	1	10073718	10088544	+	DOWNSTREAM	4459
TCONS_00002074	1	42900300	42902308	-	XM_013973029	1	42861213	43258681	+	OVERLAP	-1
TCONS_00002074	1	42900300	42902308	-	XM_005674833	1	42886833	42909957	-	OVERLAP	-1
TCONS_00002747	1	77993037	77998573	-	XM_005675136	1	77998654	78021660	+	DOWNSTREAM	80
TCONS_00000784	1	82447129	82448956	+	XM_005675218	1	82455030	82477299	+	UPSTREAM	6073
TCONS_00002901	1	84432206	84438847	-	XM_005675220	1	84438850	84444519	+	DOWNSTREAM	2
TCONS_00002901	1	84432206	84438847	-	XM_005675221	1	84438856	84447588	+	DOWNSTREAM	8
TCONS_00003064	1	106763092	106764485	-	XM_005675404	1	106767573	106788539	+	DOWNSTREAM	3087
TCONS_00001026	1	115286253	115290416	+	XM_005675449	1	115245130	115284894	-	DOWNSTREAM	1358
TCONS_00001027	1	115286362	115290416	+	XM_005675449	1	115245130	115284894	-	DOWNSTREAM	1467
TCONS_00003375	1	127121840	127126014	-	XM_013966052	1	127124602	127150182	+	OVERLAP	-1
TCONS_00003450	1	133712514	133999782	-	XM_005675565	1	133575659	133999782	-	OVERLAP	-1
TCONS_00003450	1	133712514	133999782	-	XM_013966245	1	133577110	133999782	-	OVERLAP	-1
TCONS_00001421	1	142476363	142477484	+	XM_013966921	1	142463841	142475068	+	DOWNSTREAM	1294
TCONS_00001473	1	143514018	143514845	+	XM_005675670	1	143497350	143512707	+	DOWNSTREAM	1310
TCONS_00004007	10	11559195	11561726	+	XM_005685097	10	11545632	11557828	-	DOWNSTREAM	1366
TCONS_00004007	10	11559195	11561726	+	XM_013966901	10	11567511	11610615	+	UPSTREAM	5784
TCONS_00005933	10	13752492	13757075	-	XM_013966776	10	13626158	13749485	+	UPSTREAM	3006
TCONS_00005933	10	13752492	13757075	-	XM_013966777	10	13758285	13829991	-	DOWNSTREAM	1209
TCONS_00004121	10	15848540	15849632	+	XM_005685154	10	15835684	15846854	+	DOWNSTREAM	1685
TCONS_00006046	10	20079770	20080583	-	XM_005685189	10	20068241	20079658	-	UPSTREAM	111
TCONS_00004230	10	20450265	20450737	+	XM_013966830	10	20427003	20441566	+	DOWNSTREAM	8698
TCONS_00004230	10	20450265	20450737	+	XM_005685331	10	20450851	20453118	+	UPSTREAM	113
TCONS_00004230	10	20450265	20450737	+	XM_013966832	10	20453695	20457185	-	UPSTREAM	2957
TCONS_00004230	10	20450265	20450737	+	XM_013966837	10	20457799	20458417	+	UPSTREAM	7061
TCONS_00004230	10	20450265	20450737	+	XM_005685211	10	20458912	20465458	-	UPSTREAM	8174
TCONS_00004230	10	20450265	20450737	+	XM_013966834	10	20458916	20465432	-	UPSTREAM	8178
TCONS_00004230	10	20450265	20450737	+	XM_013966833	10	20458971	20465432	-	UPSTREAM	8233
TCONS_00004265	10	21101280	21103830	+	XM_013966870	10	21093491	21099264	+	DOWNSTREAM	2015
TCONS_00004265	10	21101280	21103830	+	XM_013966873	10	21109474	21112753	-	UPSTREAM	5643
TCONS_00006244	10	23252902	23255345	-	XM_005685411	10	23254690	23264441	+	OVERLAP	-1
TCONS_00004467	10	28933160	28934385	+	XM_013966961	10	28941940	29162106	-	UPSTREAM	7554
TCONS_00006369	10	30552529	30553286	-	XM_005685472	10	30476902	30550045	-	UPSTREAM	2483
TCONS_00006421	10	33093784	33096605	-	XM_005685503	10	33097024	33132514	+	DOWNSTREAM	418
TCONS_00004607	10	40096041	40098604	+	XM_013967071	10	40058327	40092139	-	DOWNSTREAM	3901
TCONS_00004635	10	41575845	41577730	+	XM_013967077	10	41575845	41577730	+	OVERLAP	-1
TCONS_00004635	10	41575845	41577730	+	XM_005685842	10	41578086	41585041	+	UPSTREAM	355
TCONS_00006581	10	41586900	41591606	-	XM_005685842	10	41578086	41585041	+	UPSTREAM	1858
TCONS_00006599	10	42653332	42656793	-	XM_013967085	10	42494628	42648467	+	UPSTREAM	4864
TCONS_00006599	10	42653332	42656793	-	XM_005685671	10	42494629	42648462	+	UPSTREAM	4869
TCONS_00006599	10	42653332	42656793	-	XM_013967091	10	42653576	42658213	-	OVERLAP	-1
TCONS_00006661	10	48055955	48080535	-	XM_005685714	10	47894820	48080535	-	OVERLAP	-1
TCONS_00004876	10	48782144	48802548	+	XM_005685718	10	48787447	48902570	-	OVERLAP	-1
TCONS_00006751	10	57822206	57822491	-	XM_005685803	10	57824025	58099054	+	DOWNSTREAM	1533
TCONS_00005233	10	68896359	68897775	+	XM_013967225	10	68886009	68888473	-	DOWNSTREAM	7885
TCONS_00005289	10	72144784	72146767	+	XM_005685966	10	72153541	72467683	+	UPSTREAM	6773
TCONS_00006993	10	74594870	74596954	-	XM_013967243	10	74596987	75145203	+	DOWNSTREAM	32
TCONS_00007018	10	76330702	76343988	-	XM_005686011	10	75739463	76352738	+	OVERLAP	-1
TCONS_00007052	10	77258296	77259012	-	XM_013967255	10	77260035	77269508	-	DOWNSTREAM	1022
TCONS_00005436	10	80119076	80120253	+	XM_005686033	10	79510510	80119936	+	OVERLAP	-1
TCONS_00005436	10	80119076	80120253	+	XM_013967266	10	79510525	80119936	+	OVERLAP	-1
TCONS_00007187	10	82999827	83001710	-	XM_005686178	10	82978849	82998948	+	UPSTREAM	878
TCONS_00007187	10	82999827	83001710	-	XM_013967332	10	83003758	83010187	-	DOWNSTREAM	2047
TCONS_00009358	11	5664055	5670043	-	XM_013967449	11	5660056	5668550	+	OVERLAP	-1
TCONS_00007599	11	7297741	7300882	+	XM_013967474	11	7283269	7294454	-	DOWNSTREAM	3286
TCONS_00007617	11	9106309	9107515	+	XM_013967475	11	9074368	9098877	-	DOWNSTREAM	7431
TCONS_00007617	11	9106309	9107515	+	XM_013967476	11	9110578	9123035	+	UPSTREAM	3062
TCONS_00009390	11	9108700	9110535	-	XM_013967476	11	9110578	9123035	+	DOWNSTREAM	42
TCONS_00007721	11	13812216	13817155	+	XM_013967514	11	13704713	13814809	+	OVERLAP	-1
TCONS_00009518	11	19037479	19048921	-	XM_013967552	11	18956860	19051559	+	OVERLAP	-1
TCONS_00009519	11	19042247	19048923	-	XM_013967552	11	18956860	19051559	+	OVERLAP	-1
TCONS_00009688	11	27793318	27799442	-	XM_005686561	11	27584941	28127519	+	OVERLAP	-1
TCONS_00009699	11	28476011	28478520	-	XM_005686568	11	28480853	28521142	+	DOWNSTREAM	2332
TCONS_00009796	11	42637068	42645909	-	XM_013967674	11	42637068	42736309	-	OVERLAP	-1
TCONS_00010120	11	66256834	66257960	-	XM_013967784	11	66258206	66515255	+	DOWNSTREAM	245
TCONS_00010177	11	68061656	68063470	-	XM_013967777	11	67983634	68059492	+	UPSTREAM	2163
TCONS_00008431	11	70244762	70246062	+	XM_013967796	11	70248047	70260031	-	UPSTREAM	1984
TCONS_00008586	11	77307203	77309974	+	NM_001285685	11	77306122	77306696	-	DOWNSTREAM	506
TCONS_00008659	11	82011077	82013296	+	XM_013967850	11	81674540	82008823	+	DOWNSTREAM	2253
TCONS_00008675	11	85421894	85426824	+	XM_005686999	11	85412366	85417377	-	DOWNSTREAM	4516
TCONS_00010479	11	86294363	86298154	-	XM_013967755	11	86301564	86320431	+	DOWNSTREAM	3409
TCONS_00008727	11	90951667	90970418	+	XM_005687037	11	90942786	91013005	-	OVERLAP	-1
TCONS_00008728	11	91014630	91018539	+	XM_005687037	11	90942786	91013005	-	DOWNSTREAM	1624
TCONS_00008729	11	91014659	91016494	+	XM_005687037	11	90942786	91013005	-	DOWNSTREAM	1653
TCONS_00008830	11	94723119	94726082	+	XM_005687142	11	94732047	94947693	-	UPSTREAM	5964
TCONS_00008834	11	95229610	95233288	+	XM_013967964	11	95004751	95227042	+	DOWNSTREAM	2567
TCONS_00010686	11	96612341	96615253	-	XM_005687153	11	96467331	96611944	+	UPSTREAM	396
TCONS_00010686	11	96612341	96615253	-	XM_013967919	11	96492317	96611944	+	UPSTREAM	396
TCONS_00010686	11	96612341	96615253	-	XM_013967918	11	96492552	96611944	+	UPSTREAM	396
TCONS_00010686	11	96612341	96615253	-	XM_013967917	11	96493242	96611944	+	UPSTREAM	396
TCONS_00010686	11	96612341	96615253	-	XM_013967920	11	96493244	96611944	+	UPSTREAM	396
TCONS_00010686	11	96612341	96615253	-	XM_005687155	11	96615863	96624906	+	DOWNSTREAM	609
TCONS_00009060	11	99895439	99897956	+	XM_013968036	11	99900572	99901710	+	UPSTREAM	2615
TCONS_00010863	11	101305444	101306884	-	XM_013968015	11	101168814	101303945	-	UPSTREAM	1498
TCONS_00010863	11	101305444	101306884	-	XM_013967977	11	101310468	101320317	+	DOWNSTREAM	3583
TCONS_00010924	11	102288231	102289294	-	XM_013968067	11	102279861	102284488	-	UPSTREAM	3742
TCONS_00010924	11	102288231	102289294	-	XM_013968038	11	102289730	102315116	-	DOWNSTREAM	435
TCONS_00009117	11	102552900	102557756	+	XM_013968054	11	102559837	102568670	+	UPSTREAM	2080
TCONS_00010938	11	102609760	102612509	-	XM_013968057	11	102607762	102608653	+	UPSTREAM	1106
TCONS_00010966	11	102839369	102840617	-	XM_013968042	11	102831799	102838982	-	UPSTREAM	386
TCONS_00010993	11	103412018	103413522	-	XM_013968072	11	103399957	103408104	+	UPSTREAM	3913
TCONS_00011002	11	103676834	103678347	-	XM_013968073	11	103659493	103670956	+	UPSTREAM	5877
TCONS_00011002	11	103676834	103678347	-	XM_013968087	11	103681485	103683367	+	DOWNSTREAM	3137
TCONS_00009166	11	103696547	103699510	+	XM_013968086	11	103689658	103695600	-	DOWNSTREAM	946
TCONS_00009166	11	103696547	103699510	+	XM_013968088	11	103699574	103704703	-	UPSTREAM	63
TCONS_00011021	11	103881585	103893966	-	XM_013968092	11	103889542	103891699	-	OVERLAP	-1
TCONS_00011080	11	105188042	105189411	-	XM_005687388	11	105193423	105212432	-	DOWNSTREAM	4011
TCONS_00012123	12	13375598	13376892	-	XM_005687431	12	13384642	13387476	-	DOWNSTREAM	7749
TCONS_00012145	12	14668027	14669541	-	XM_005687442	12	14650711	14668499	-	OVERLAP	-1
TCONS_00011308	12	19490839	19491986	+	XM_013968285	12	19458796	19483581	+	DOWNSTREAM	7257
TCONS_00011323	12	19791615	19801051	+	XM_013968236	12	19786353	19791440	+	DOWNSTREAM	174
TCONS_00011440	12	26519738	26521520	+	XM_005687532	12	26498491	26747156	-	OVERLAP	-1
TCONS_00011440	12	26519738	26521520	+	XM_013968164	12	26513951	26528127	+	OVERLAP	-1
TCONS_00011440	12	26519738	26521520	+	XM_013968162	12	26518202	26827191	-	OVERLAP	-1
TCONS_00011445	12	27411210	27421193	+	XM_013968255	12	27407792	27503112	-	OVERLAP	-1
TCONS_00012413	12	33270716	33283899	-	XM_013968229	12	33254977	33284586	+	OVERLAP	-1
TCONS_00012526	12	48553321	48556931	-	XM_005687660	12	48530903	48551382	-	UPSTREAM	1938
TCONS_00012526	12	48553321	48556931	-	XM_005687662	12	48557457	48608865	+	DOWNSTREAM	525
TCONS_00011676	12	50112633	50117223	+	XM_013968297	12	50120664	50388342	-	UPSTREAM	3440
TCONS_00011960	12	80845791	80848241	+	XM_013968360	12	80845791	80852069	+	OVERLAP	-1
TCONS_00011960	12	80845791	80848241	+	XM_013968332	12	80855373	80907055	+	UPSTREAM	7131
TCONS_00014499	13	1862811	1867132	-	XM_005687806	13	1495974	1967384	+	OVERLAP	-1
TCONS_00014499	13	1862811	1867132	-	XM_013968412	13	1495975	1967384	+	OVERLAP	-1
TCONS_00014499	13	1862811	1867132	-	XM_013968410	13	1614887	1967384	+	OVERLAP	-1
TCONS_00012837	13	3420498	3423408	+	XM_013968414	13	3383154	3418818	-	DOWNSTREAM	1679
TCONS_00014611	13	15876463	15883894	-	XM_013968522	13	15883343	16279705	+	OVERLAP	-1
TCONS_00014686	13	18562368	18565682	-	XM_013968480	13	18567578	18716740	+	DOWNSTREAM	1895
TCONS_00014710	13	21500177	21506481	-	XM_013968424	13	21495707	21498809	-	UPSTREAM	1367
TCONS_00013054	13	22411437	22439373	+	XM_005687933	13	22403333	22585452	-	OVERLAP	-1
TCONS_00013146	13	27033207	27043771	+	XM_013968456	13	27033044	27368180	-	OVERLAP	-1
TCONS_00015067	13	41665689	41670006	-	XM_005688097	13	41663190	41664048	+	UPSTREAM	1640
TCONS_00013647	13	49818960	49820714	+	XM_013968627	13	49799276	49812874	+	DOWNSTREAM	6085
TCONS_00013647	13	49818960	49820714	+	XM_013968645	13	49828159	49962712	-	UPSTREAM	7444
TCONS_00013648	13	49819004	49820714	+	XM_013968627	13	49799276	49812874	+	DOWNSTREAM	6129
TCONS_00013648	13	49819004	49820714	+	XM_013968645	13	49828159	49962712	-	UPSTREAM	7444
TCONS_00013649	13	49819381	49820714	+	XM_013968627	13	49799276	49812874	+	DOWNSTREAM	6506
TCONS_00013649	13	49819381	49820714	+	XM_013968645	13	49828159	49962712	-	UPSTREAM	7444
TCONS_00015215	13	50393833	50395488	-	XM_013968628	13	50382536	50395325	+	OVERLAP	-1
TCONS_00013687	13	50855409	50869320	+	XM_005688244	13	50821052	50920734	-	OVERLAP	-1
TCONS_00015270	13	52062699	52064434	-	XM_013968789	13	52053540	52057263	+	UPSTREAM	5435
TCONS_00015270	13	52062699	52064434	-	XM_005688255	13	52058095	52062513	-	UPSTREAM	185
TCONS_00013784	13	55648334	55650022	+	XM_013968744	13	55651359	55667059	-	UPSTREAM	1336
TCONS_00014001	13	61811640	61827783	+	XM_005688476	13	61811646	61908881	+	OVERLAP	-1
TCONS_00015638	13	64535666	64539411	-	XM_005688542	13	64524037	64534003	-	UPSTREAM	1662
TCONS_00015638	13	64535666	64539411	-	XM_005688540	13	64527740	64530152	+	UPSTREAM	5513
TCONS_00014173	13	67901888	67903845	+	XM_013968858	13	67904050	67921918	+	UPSTREAM	204
TCONS_00015718	13	70247168	70253438	-	XM_013968877	13	70230998	70252133	+	OVERLAP	-1
TCONS_00015718	13	70247168	70253438	-	XM_013968876	13	70231144	70252133	+	OVERLAP	-1
TCONS_00015718	13	70247168	70253438	-	XM_005688565	13	70254436	70283294	+	DOWNSTREAM	997
TCONS_00015728	13	70642898	70649140	-	XM_013968823	13	70651422	70657273	-	DOWNSTREAM	2281
TCONS_00014215	13	70737823	70741389	+	XM_005688571	13	70727470	70737311	-	DOWNSTREAM	511
TCONS_00015818	13	73852855	73853484	-	XM_005688634	13	73855662	73978763	-	DOWNSTREAM	2177
TCONS_00016014	14	11129450	11137377	+	XM_013969093	14	11137917	11141515	+	UPSTREAM	539
TCONS_00017171	14	11392132	11393616	-	XM_013969007	14	11351238	11386214	-	UPSTREAM	5917
TCONS_00017171	14	11392132	11393616	-	XM_013969008	14	11394086	11396177	+	DOWNSTREAM	469
TCONS_00017171	14	11392132	11393616	-	XM_013969009	14	11396276	11399727	-	DOWNSTREAM	2659
TCONS_00017188	14	11453221	11455281	-	XM_005688789	14	11446732	11448627	-	UPSTREAM	4593
TCONS_00017188	14	11453221	11455281	-	XM_013969085	14	11457071	11472089	+	DOWNSTREAM	1789
TCONS_00017208	14	11863898	11865417	-	XM_013969018	14	11852918	11855585	+	UPSTREAM	8312
TCONS_00017208	14	11863898	11865417	-	XM_013969063	14	11860093	11862971	-	UPSTREAM	926
TCONS_00016180	14	18890718	18893427	+	XM_005688831	14	18835893	19068651	-	OVERLAP	-1
TCONS_00016180	14	18890718	18893427	+	XM_005688830	14	18890524	18931476	+	OVERLAP	-1
TCONS_00016383	14	35192005	35196534	+	XM_013969186	14	35197103	35220036	+	UPSTREAM	568
TCONS_00016399	14	36827907	36832416	+	XM_013969194	14	36784610	36824354	+	DOWNSTREAM	3552
TCONS_00017602	14	41640132	41644796	-	XM_005689035	14	41602468	41638622	+	UPSTREAM	1509
TCONS_00016679	14	66895437	66930639	+	XM_005689160	14	66752239	66930639	+	OVERLAP	-1
TCONS_00016802	14	76739279	76740647	+	XM_013969284	14	76670082	76739031	-	DOWNSTREAM	247
TCONS_00017942	14	76746510	76747364	-	XM_013969284	14	76670082	76739031	-	UPSTREAM	7478
TCONS_00017946	14	77158706	77162499	-	XM_005709481	14	77163240	77167110	+	DOWNSTREAM	740
TCONS_00016892	14	83652299	83655305	+	XM_005689248	14	83633173	83652142	-	DOWNSTREAM	156
TCONS_00016921	14	86738459	86752339	+	XM_013969250	14	86732390	86743848	+	OVERLAP	-1
TCONS_00019730	15	5681125	5683269	-	XM_005689373	15	5654696	5683269	-	OVERLAP	-1
TCONS_00018275	15	13572883	13575686	+	XM_005689392	15	13580042	13609271	+	UPSTREAM	4355
TCONS_00019774	15	13790693	13794631	-	XM_013969428	15	13796356	13803450	+	DOWNSTREAM	1724
TCONS_00018450	15	27230730	27238556	+	XM_005689506	15	27204774	27229241	-	DOWNSTREAM	1488
TCONS_00018450	15	27230730	27238556	+	XM_013969486	15	27229151	27305803	+	OVERLAP	-1
TCONS_00018450	15	27230730	27238556	+	XM_005689507	15	27230464	27241798	-	OVERLAP	-1
TCONS_00020090	15	33449521	33453488	-	XM_005689581	15	33454942	33496186	-	DOWNSTREAM	1453
TCONS_00018632	15	33963098	33966925	+	XM_013969452	15	33878807	33962758	+	DOWNSTREAM	339
TCONS_00018685	15	36191159	36198581	+	XM_005689658	15	36186255	36363188	-	OVERLAP	-1
TCONS_00018777	15	41702160	41704109	+	XM_013969613	15	41647765	41695714	+	DOWNSTREAM	6445
TCONS_00018943	15	44791067	44793565	+	XM_005689771	15	44795594	44800421	-	UPSTREAM	2028
TCONS_00020485	15	51842020	51846211	-	XM_005690004	15	51846945	52166547	+	DOWNSTREAM	733
TCONS_00020606	15	61274797	61276985	-	XM_005690075	15	61277872	61312348	+	DOWNSTREAM	886
TCONS_00019276	15	61547860	61549489	+	XM_013969824	15	61361644	61547350	-	DOWNSTREAM	509
TCONS_00020676	15	70399626	70400515	-	XM_005690196	15	70402186	70428999	+	DOWNSTREAM	1670
TCONS_00020677	15	70452351	70453938	-	XM_005690134	15	70433265	70452231	+	UPSTREAM	119
TCONS_00020677	15	70452351	70453938	-	XM_013969887	15	70461942	70603197	+	DOWNSTREAM	8003
TCONS_00020698	15	72174601	72176246	-	XM_013969860	15	72162811	72198256	+	OVERLAP	-1
TCONS_00019417	15	72210480	72212642	+	XM_013969864	15	72216368	72219740	+	UPSTREAM	3725
TCONS_00019417	15	72210480	72212642	+	XM_005690193	15	72219843	72220525	-	UPSTREAM	7200
TCONS_00020759	15	73508674	73510111	-	XM_013969898	15	73488867	73505234	-	UPSTREAM	3439
TCONS_00020835	15	76268253	76270232	-	XM_005690281	15	76271795	76289614	-	DOWNSTREAM	1562
TCONS_00020914	15	78531124	78533324	-	XM_013969988	15	78539492	78558591	+	DOWNSTREAM	6167
TCONS_00020917	15	78609715	78613153	-	XM_013969977	15	78599717	78625770	+	OVERLAP	-1
TCONS_00020990	16	2164146	2164865	+	XM_013970005	16	2135249	2156288	+	DOWNSTREAM	7857
TCONS_00022234	16	3682497	3689245	-	XM_013970011	16	3648178	3696457	+	OVERLAP	-1
TCONS_00021035	16	3891998	3893494	+	XM_005690416	16	3889210	3894113	-	OVERLAP	-1
TCONS_00022279	16	12876684	12880069	-	XM_005690466	16	12880134	13361429	+	DOWNSTREAM	64
TCONS_00022279	16	12876684	12880069	-	XM_013970070	16	12881783	13361108	+	DOWNSTREAM	1713
TCONS_00022279	16	12876684	12880069	-	XM_005690467	16	12882928	13361433	+	DOWNSTREAM	2858
TCONS_00021159	16	21929748	21932678	+	XM_013970124	16	21923585	21924336	+	DOWNSTREAM	5411
TCONS_00022590	16	39350640	39356631	-	XM_013970140	16	39329020	39349997	-	UPSTREAM	642
TCONS_00022717	16	43092636	43094998	-	XM_005690739	16	43091293	43097852	+	OVERLAP	-1
TCONS_00022783	16	46873091	46874862	-	XM_013970283	16	46875452	46880244	+	DOWNSTREAM	589
TCONS_00022783	16	46873091	46874862	-	XM_013970284	16	46880824	46885623	-	DOWNSTREAM	5961
TCONS_00021583	16	47530363	47531753	+	XM_013970309	16	47534219	47534483	-	UPSTREAM	2465
TCONS_00021622	16	48591950	48599811	+	XM_013970281	16	48591950	48593456	+	OVERLAP	-1
TCONS_00021750	16	53937057	53939994	+	XM_013970450	16	53860130	53932987	+	DOWNSTREAM	4069
TCONS_00021750	16	53937057	53939994	+	XM_013970409	16	53943021	53983413	-	UPSTREAM	3026
TCONS_00021836	16	59802902	59805079	+	XM_013970444	16	59803101	59805079	+	OVERLAP	-1
TCONS_00022102	16	76560900	76563079	+	XM_005691065	16	76432313	76558258	+	DOWNSTREAM	2641
TCONS_00022116	16	76961552	76962298	+	XM_013970342	16	76969207	77044273	+	UPSTREAM	6908
TCONS_00023387	17	1442347	1444771	+	XM_013970467	17	1446558	1683313	+	UPSTREAM	1786
TCONS_00024963	17	32078216	32080933	-	XM_013970523	17	32083359	32269675	-	DOWNSTREAM	2425
TCONS_00024969	17	34108945	34111162	-	XM_013970540	17	34100111	34105517	-	UPSTREAM	3427
TCONS_00025201	17	51980732	51988982	-	XM_013970603	17	51985379	52105792	+	OVERLAP	-1
TCONS_00025225	17	52695031	52699086	-	XM_005691401	17	52664297	52695762	+	OVERLAP	-1
TCONS_00025225	17	52695031	52699086	-	XM_013970638	17	52700967	52717976	+	DOWNSTREAM	1880
TCONS_00024033	17	54930798	54933196	+	XM_013970564	17	54936914	54977737	+	UPSTREAM	3717
TCONS_00024085	17	57741364	57742775	+	XM_013970672	17	57747930	57801796	-	UPSTREAM	5154
TCONS_00024111	17	58315381	58315825	+	XM_005691468	17	58324249	58465094	+	UPSTREAM	8423
TCONS_00025358	17	60696067	60699515	-	XM_013970623	17	60701000	60712695	+	DOWNSTREAM	1484
TCONS_00025408	17	62111379	62112999	-	XM_013970763	17	62096979	62109423	-	UPSTREAM	1955
TCONS_00025431	17	62370014	62372558	-	XM_005691565	17	62367203	62369141	+	UPSTREAM	872
TCONS_00025431	17	62370014	62372558	-	XM_005691566	17	62372094	62379742	+	OVERLAP	-1
TCONS_00024427	17	68904412	68905824	+	XM_013970744	17	68895889	68897574	-	DOWNSTREAM	6837
TCONS_00025677	17	70958699	70962945	-	XM_013970846	17	70956538	70957754	-	UPSTREAM	944
TCONS_00025677	17	70958699	70962945	-	XM_013970862	17	70966543	71015721	+	DOWNSTREAM	3597
TCONS_00024553	17	71342014	71343776	+	XM_013970869	17	71345868	71346817	-	UPSTREAM	2091
TCONS_00025708	17	71424352	71426812	-	XM_013970866	17	71421035	71423280	+	UPSTREAM	1071
TCONS_00025708	17	71424352	71426812	-	XM_013970870	17	71431238	71442824	-	DOWNSTREAM	4425
TCONS_00024560	17	71601456	71603448	+	XM_013970875	17	71587744	71613277	-	OVERLAP	-1
TCONS_00027886	18	1200413	1203577	-	XM_005691789	18	1176084	1197514	+	UPSTREAM	2898
TCONS_00025928	18	7157870	7207521	+	XM_005691891	18	7163263	7264737	-	OVERLAP	-1
TCONS_00026010	18	9614836	9616427	+	XM_013970956	18	9603679	9607379	+	DOWNSTREAM	7456
TCONS_00026248	18	14049616	14058889	+	XM_013971036	18	14055935	14060530	-	OVERLAP	-1
TCONS_00026324	18	18070222	18075136	+	XM_005691964	18	18077461	18093864	+	UPSTREAM	2324
TCONS_00028266	18	23451962	23452488	-	XM_005691999	18	23459192	23460160	-	DOWNSTREAM	6703
TCONS_00028276	18	24517363	24521712	-	XM_013971043	18	24424793	24516351	+	UPSTREAM	1011
TCONS_00026455	18	25374712	25378936	+	XM_013971041	18	25353966	25374057	+	DOWNSTREAM	654
TCONS_00026456	18	25422478	25428293	+	XM_005692038	18	25408631	25422270	-	DOWNSTREAM	207
TCONS_00026456	18	25422478	25428293	+	XM_005692039	18	25428405	25463157	-	UPSTREAM	111
TCONS_00026499	18	33483258	33486947	+	XM_013971247	18	33490881	33520113	+	UPSTREAM	3933
TCONS_00026646	18	35659410	35673081	+	XM_005692471	18	35661743	35733897	+	OVERLAP	-1
TCONS_00026850	18	43754882	43763118	+	XM_013971105	18	43742037	43772164	+	OVERLAP	-1
TCONS_00028546	18	43801509	43802416	-	XM_005692251	18	43777454	43797188	+	UPSTREAM	4320
TCONS_00028546	18	43801509	43802416	-	XM_005692252	18	43804530	43833540	+	DOWNSTREAM	2113
TCONS_00028591	18	45111961	45113370	-	XM_005692302	18	45113433	45125078	+	DOWNSTREAM	62
TCONS_00026957	18	45581611	45583110	+	XM_005692515	18	45583214	45589188	+	UPSTREAM	103
TCONS_00026957	18	45581611	45583110	+	XM_013971235	18	45589756	45591954	-	UPSTREAM	6645
TCONS_00028804	18	49543212	49572428	-	XM_013971345	18	49552911	49569450	+	OVERLAP	-1
TCONS_00028851	18	50605312	50617466	-	XM_005692609	18	50597391	50622853	+	OVERLAP	-1
TCONS_00028851	18	50605312	50617466	-	XM_005692607	18	50597392	50622853	+	OVERLAP	-1
TCONS_00027236	18	50779288	50781622	+	XM_005692619	18	50779026	50792670	-	OVERLAP	-1
TCONS_00028917	18	51773676	51775709	-	XM_005692648	18	51763075	51772490	-	UPSTREAM	1185
TCONS_00028920	18	51778219	51781711	-	XM_005692648	18	51763075	51772490	-	UPSTREAM	5728
TCONS_00028920	18	51778219	51781711	-	XM_005692787	18	51784592	51808104	-	DOWNSTREAM	2880
TCONS_00027305	18	52108302	52111447	+	XM_013971376	18	52117247	52123283	+	UPSTREAM	5799
TCONS_00028940	18	52130979	52135537	-	XM_005709596	18	52138136	52141070	+	DOWNSTREAM	2598
TCONS_00028950	18	52221619	52225049	-	XM_013971583	18	52221572	52223299	-	OVERLAP	-1
TCONS_00028973	18	52699904	52704881	-	XM_013971527	18	52705820	52715533	+	DOWNSTREAM	938
TCONS_00027337	18	52717831	52719920	+	XM_013971527	18	52705820	52715533	+	DOWNSTREAM	2297
TCONS_00028979	18	52844121	52849733	-	XM_013971479	18	52850594	52867670	-	DOWNSTREAM	860
TCONS_00027383	18	53368543	53369968	+	XM_013971382	18	53370212	53372749	+	UPSTREAM	243
TCONS_00029025	18	53822370	53824822	-	XM_005692688	18	53813867	53815791	+	UPSTREAM	6578
TCONS_00027430	18	53849831	53859358	+	XM_013971441	18	53839578	53849492	-	DOWNSTREAM	338
TCONS_00027505	18	54644044	54644963	+	XM_013971429	18	54633621	54637709	+	DOWNSTREAM	6334
TCONS_00027505	18	54644044	54644963	+	XM_013971428	18	54638671	54643941	-	DOWNSTREAM	102
TCONS_00027505	18	54644044	54644963	+	XM_013971430	18	54644976	54652544	-	UPSTREAM	12
TCONS_00027505	18	54644044	54644963	+	XM_013971394	18	54653475	54664320	+	UPSTREAM	8511
TCONS_00027532	18	55054224	55057996	+	XM_005692863	18	55043415	55049128	-	DOWNSTREAM	5095
TCONS_00027532	18	55054224	55057996	+	XM_013971399	18	55050066	55054135	+	DOWNSTREAM	88
TCONS_00027533	18	55054293	55060109	+	XM_013971399	18	55050066	55054135	+	DOWNSTREAM	157
TCONS_00029117	18	55318360	55321329	-	XM_005692869	18	55297352	55312471	+	UPSTREAM	5888
TCONS_00029117	18	55318360	55321329	-	XM_013971569	18	55314746	55321329	-	OVERLAP	-1
TCONS_00027600	18	56599933	56601316	+	XM_005692904	18	56581806	56596442	+	DOWNSTREAM	3490
TCONS_00029277	18	58833545	58839303	-	XM_005692984	18	58830259	58846647	+	OVERLAP	-1
TCONS_00029301	18	59098477	59102190	-	XM_005692989	18	59095409	59096775	-	UPSTREAM	1701
TCONS_00029333	18	59874023	59876201	-	XM_013971719	18	59863856	59872951	-	UPSTREAM	1071
TCONS_00029333	18	59874023	59876201	-	XM_013971726	18	59881739	59889906	-	DOWNSTREAM	5537
TCONS_00029333	18	59874023	59876201	-	XM_013971725	18	59882487	59889906	-	DOWNSTREAM	6285
TCONS_00029345	18	59949006	59951389	-	XM_005693010	18	59956466	59962969	-	DOWNSTREAM	5076
TCONS_00027780	18	60316606	60318203	+	XM_013971734	18	60308660	60314892	-	DOWNSTREAM	1713
TCONS_00027781	18	60316618	60318203	+	XM_013971734	18	60308660	60314892	-	DOWNSTREAM	1725
TCONS_00029429	19	4673725	4675565	+	XM_013971769	19	4607005	4666457	+	DOWNSTREAM	7267
TCONS_00029429	19	4673725	4675565	+	XM_013971770	19	4666855	4673483	-	DOWNSTREAM	241
TCONS_00029578	19	10332649	10334767	+	XM_005693135	19	10319009	10329584	-	DOWNSTREAM	3064
TCONS_00031352	19	13120742	13122992	-	XM_005693158	19	13125969	13138070	+	DOWNSTREAM	2976
TCONS_00031397	19	14114647	14117556	-	XM_005693204	19	14110202	14114301	+	UPSTREAM	345
TCONS_00031397	19	14114647	14117556	-	XM_005693334	19	14124628	14137234	+	DOWNSTREAM	7071
TCONS_00031399	19	14184895	14187439	-	XM_013971852	19	14187533	14212451	+	DOWNSTREAM	93
TCONS_00029666	19	14187533	14190904	+	XM_013971852	19	14187533	14212451	+	OVERLAP	-1
TCONS_00029784	19	20628360	20631729	+	XM_013971904	19	20624624	20646131	-	OVERLAP	-1
TCONS_00029801	19	21432476	21435979	+	XM_013971908	19	21420683	21428986	-	DOWNSTREAM	3489
TCONS_00029821	19	21912819	21917926	+	XM_013971861	19	21919953	21943138	-	UPSTREAM	2026
TCONS_00031646	19	22128170	22134284	-	XM_013971880	19	22124182	22126899	-	UPSTREAM	1270
TCONS_00029837	19	22393501	22394391	+	XM_013971870	19	22375188	22385483	+	DOWNSTREAM	8017
TCONS_00029837	19	22393501	22394391	+	XM_005693319	19	22383927	22385483	+	DOWNSTREAM	8017
TCONS_00029837	19	22393501	22394391	+	XM_013971872	19	22397496	22397827	+	UPSTREAM	3104
TCONS_00029837	19	22393501	22394391	+	XM_013971873	19	22399030	22608336	-	UPSTREAM	4638
TCONS_00029840	19	22424033	22431119	+	XM_013971873	19	22399030	22608336	-	OVERLAP	-1
TCONS_00029851	19	22947783	22951912	+	XM_013971866	19	22942335	22950326	-	OVERLAP	-1
TCONS_00031853	19	26333687	26334529	-	XM_013972271	19	26321045	26333395	-	UPSTREAM	291
TCONS_00031853	19	26333687	26334529	-	XM_013972280	19	26334620	26337589	+	DOWNSTREAM	90
TCONS_00031853	19	26333687	26334529	-	XM_005693491	19	26338531	26350437	+	DOWNSTREAM	4001
TCONS_00029997	19	26415838	26422391	+	XM_013972613	19	26412954	26415032	+	DOWNSTREAM	805
TCONS_00029997	19	26415838	26422391	+	XM_013972195	19	26415838	26422391	+	OVERLAP	-1
TCONS_00029997	19	26415838	26422391	+	XM_005693503	19	26422561	26431778	+	UPSTREAM	169
TCONS_00029997	19	26415838	26422391	+	XM_013972200	19	26422580	26431772	+	UPSTREAM	188
TCONS_00030058	19	26995708	27004530	+	XM_013972415	19	27004928	27016843	-	UPSTREAM	397
TCONS_00030059	19	26996245	27004530	+	XM_013972415	19	27004928	27016843	-	UPSTREAM	397
TCONS_00031901	19	27146854	27154441	-	XM_005694215	19	27153236	27164975	+	OVERLAP	-1
TCONS_00031902	19	27185013	27191183	-	XM_013971973	19	27178451	27183433	+	UPSTREAM	1579
TCONS_00031914	19	27513364	27517643	-	XM_005709755	19	27519124	27521045	-	DOWNSTREAM	1480
TCONS_00030084	19	27687273	27692930	+	XM_013972323	19	27694574	27695175	+	UPSTREAM	1643
TCONS_00030134	19	28607998	28630079	+	XM_013972193	19	28615077	28643745	-	OVERLAP	-1
TCONS_00030181	19	32456354	32482455	+	XM_013971978	19	32452334	32496566	-	OVERLAP	-1
TCONS_00032042	19	32832569	32862988	-	XM_013972448	19	32831814	32893506	-	OVERLAP	-1
TCONS_00032130	19	34315858	34321128	-	XM_013972219	19	34321268	34365507	+	DOWNSTREAM	139
TCONS_00032136	19	34367750	34375565	-	XM_013971986	19	34366555	34367518	-	UPSTREAM	231
TCONS_00030294	19	34954412	34959027	+	XM_013972382	19	34832978	34954313	+	DOWNSTREAM	98
TCONS_00030309	19	35329262	35336244	+	XM_005693663	19	35318933	35326748	-	DOWNSTREAM	2513
TCONS_00030309	19	35329262	35336244	+	XM_013972559	19	35330866	35340324	-	OVERLAP	-1
TCONS_00032190	19	35563912	35566683	-	XM_013972615	19	35543597	35563397	-	UPSTREAM	514
TCONS_00032198	19	35957507	35962348	-	XM_005693680	19	35950764	35958247	+	OVERLAP	-1
TCONS_00032226	19	36781125	36781742	-	XM_013972310	19	36777217	36779968	-	UPSTREAM	1156
TCONS_00032231	19	37087134	37091537	-	XM_013972493	19	37062318	37088870	+	OVERLAP	-1
TCONS_00032231	19	37087134	37091537	-	XM_013972494	19	37093213	37095141	+	DOWNSTREAM	1675
TCONS_00030390	19	37595369	37601272	+	XM_013972542	19	37585903	37594849	+	DOWNSTREAM	519
TCONS_00030402	19	37781381	37783088	+	XM_005693716	19	37769172	37773740	-	DOWNSTREAM	7640
TCONS_00030402	19	37781381	37783088	+	XM_005693717	19	37773748	37779778	+	DOWNSTREAM	1602
TCONS_00030402	19	37781381	37783088	+	XM_013971990	19	37783207	37792215	+	UPSTREAM	118
TCONS_00032328	19	39284944	39290546	-	XM_013972228	19	39274476	39282837	+	UPSTREAM	2106
TCONS_00032328	19	39284944	39290546	-	XM_013972229	19	39274953	39282837	+	UPSTREAM	2106
TCONS_00032328	19	39284944	39290546	-	XM_013972231	19	39277788	39283292	+	UPSTREAM	1651
TCONS_00032328	19	39284944	39290546	-	XM_013972232	19	39294010	39310283	-	DOWNSTREAM	3463
TCONS_00030468	19	39464621	39466591	+	XM_005693764	19	39470050	39481644	+	UPSTREAM	3458
TCONS_00032367	19	40179413	40180274	-	XM_013972064	19	40182021	40184181	-	DOWNSTREAM	1746
TCONS_00030520	19	41136103	41138800	+	XM_013972226	19	41105569	41129026	-	DOWNSTREAM	7076
TCONS_00030520	19	41136103	41138800	+	XM_005694316	19	41142380	41148491	-	UPSTREAM	3579
TCONS_00030521	19	41137074	41145965	+	XM_005694316	19	41142380	41148491	-	OVERLAP	-1
TCONS_00032480	19	41962014	41962919	-	XM_013972301	19	41964484	41965691	+	DOWNSTREAM	1564
TCONS_00032480	19	41962014	41962919	-	XM_005693863	19	41969287	41974414	+	DOWNSTREAM	6367
TCONS_00030608	19	42466265	42466887	+	XM_005693897	19	42473283	42475165	+	UPSTREAM	6395
TCONS_00032595	19	43878094	43882379	-	XM_005693946	19	43882639	43917469	+	DOWNSTREAM	259
TCONS_00030675	19	44214481	44232823	+	XM_013972013	19	44219199	44273621	-	OVERLAP	-1
TCONS_00032661	19	46895095	46895989	-	XM_013972574	19	46883210	46886656	+	UPSTREAM	8438
TCONS_00032694	19	47368058	47388114	-	XM_013972486	19	47344591	47386001	-	OVERLAP	-1
TCONS_00032694	19	47368058	47388114	-	XM_013972487	19	47352009	47385987	-	OVERLAP	-1
TCONS_00032825	19	49861136	49863370	-	XM_013972108	19	49826987	49854929	-	UPSTREAM	6206
TCONS_00032857	19	50413076	50415491	-	XM_013972450	19	50367903	50411847	+	UPSTREAM	1228
TCONS_00032857	19	50413076	50415491	-	XM_013972545	19	50417865	50427028	+	DOWNSTREAM	2373
TCONS_00030923	19	51685682	51786972	+	XM_013972338	19	51685682	52106491	+	OVERLAP	-1
TCONS_00030969	19	52780970	52783178	+	XM_013972118	19	52761918	52773918	+	DOWNSTREAM	7051
TCONS_00030969	19	52780970	52783178	+	XM_005694098	19	52776026	52777841	-	DOWNSTREAM	3128
TCONS_00032973	19	54324251	54332376	-	XM_013972137	19	54310133	54388454	+	OVERLAP	-1
TCONS_00033022	19	55133915	55135101	-	XM_013972517	19	55141462	55148536	+	DOWNSTREAM	6360
TCONS_00031098	19	55271606	55274645	+	XM_005694447	19	55264667	55268588	-	DOWNSTREAM	3017
TCONS_00031098	19	55271606	55274645	+	XM_013972465	19	55276291	55286784	-	UPSTREAM	1645
TCONS_00031158	19	60181575	60182358	+	XM_005694495	19	60121394	60174685	+	DOWNSTREAM	6889
TCONS_00031158	19	60181575	60182358	+	XM_013972628	19	60186234	60248145	+	UPSTREAM	3875
TCONS_00033104	19	60487141	60489315	-	XM_013972630	19	60472541	60487018	-	UPSTREAM	122
TCONS_00033115	19	60774151	60776087	-	XM_013972640	19	60763066	60810379	+	OVERLAP	-1
TCONS_00031194	19	61042055	61046212	+	XM_013972639	19	61051712	61358677	-	UPSTREAM	5499
TCONS_00033161	2	1372093	1373537	+	XM_013967516	2	1349118	1373537	+	OVERLAP	-1
TCONS_00035052	2	5703476	5707671	-	XM_013967703	2	5662549	5698863	-	UPSTREAM	4612
TCONS_00033249	2	6624880	6638431	+	XM_013967753	2	6624691	6670669	-	OVERLAP	-1
TCONS_00033399	2	20059365	20060381	+	XM_013968695	2	20065251	20083309	-	UPSTREAM	4869
TCONS_00033653	2	37649780	37651762	+	XM_005676105	2	37622541	37662476	-	OVERLAP	-1
TCONS_00033697	2	43751863	43754441	+	XM_005676135	2	43734649	43751735	+	DOWNSTREAM	127
TCONS_00035768	2	69838043	69841532	-	XM_013970200	2	69830807	69837049	-	UPSTREAM	993
TCONS_00035902	2	88639502	88640519	-	XM_005676341	2	88627027	88709343	+	OVERLAP	-1
TCONS_00034032	2	90112839	90117785	+	XM_005676381	2	90088618	90112113	+	DOWNSTREAM	725
TCONS_00034032	2	90112839	90117785	+	XM_013971132	2	90088623	90112113	+	DOWNSTREAM	725
TCONS_00034071	2	91313854	91357583	+	XM_005676404	2	91313909	91377579	+	OVERLAP	-1
TCONS_00034229	2	105663383	105664538	+	XM_005676532	2	105638787	105657922	+	DOWNSTREAM	5460
TCONS_00034229	2	105663383	105664538	+	XM_005676928	2	105665543	105666639	+	UPSTREAM	1004
TCONS_00034229	2	105663383	105664538	+	XM_005676533	2	105666940	105671209	-	UPSTREAM	2401
TCONS_00034229	2	105663383	105664538	+	XM_005676534	2	105672184	105740481	+	UPSTREAM	7645
TCONS_00034290	2	106585752	106586670	+	XM_005676580	2	106571045	106577537	+	DOWNSTREAM	8214
TCONS_00034290	2	106585752	106586670	+	XM_005676574	2	106577489	106585539	-	DOWNSTREAM	212
TCONS_00034290	2	106585752	106586670	+	XM_005676940	2	106586748	106588582	+	UPSTREAM	77
TCONS_00034290	2	106585752	106586670	+	XM_005676581	2	106589422	106591948	-	UPSTREAM	2751
TCONS_00036188	2	111417003	111419910	-	XM_005676614	2	111423133	111455563	-	DOWNSTREAM	3222
TCONS_00034500	2	118912605	118916858	+	XM_013973391	2	118919219	118936422	+	UPSTREAM	2360
TCONS_00034514	2	119400045	119403727	+	XM_013973402	2	119083672	119399282	+	DOWNSTREAM	762
TCONS_00034530	2	119790119	119798020	+	XM_005676679	2	119670037	119789998	+	DOWNSTREAM	120
TCONS_00036396	2	119843565	119848461	-	XM_013973448	2	119806921	119839100	-	UPSTREAM	4464
TCONS_00036398	2	119912460	119937248	-	XM_013973452	2	119917739	119953380	+	OVERLAP	-1
TCONS_00036471	2	121468027	121471070	-	XM_013971605	2	121470476	121478993	+	OVERLAP	-1
TCONS_00036471	2	121468027	121471070	-	NM_001285701	2	121471459	121478961	+	DOWNSTREAM	388
TCONS_00036508	2	123990162	123992381	-	XM_005676764	2	123992695	124018637	+	DOWNSTREAM	313
TCONS_00036508	2	123990162	123992381	-	XM_005676765	2	123992700	124018637	+	DOWNSTREAM	318
TCONS_00034663	2	125058180	125060320	+	XM_013973964	2	124985499	125054503	+	DOWNSTREAM	3676
TCONS_00034663	2	125058180	125060320	+	XM_013973970	2	125054870	125057007	+	DOWNSTREAM	1172
TCONS_00034663	2	125058180	125060320	+	XM_005676792	2	125067125	125070217	-	UPSTREAM	6804
TCONS_00034664	2	125059415	125060320	+	XM_013973964	2	124985499	125054503	+	DOWNSTREAM	4911
TCONS_00034664	2	125059415	125060320	+	XM_013973970	2	125054870	125057007	+	DOWNSTREAM	2407
TCONS_00034664	2	125059415	125060320	+	XM_005676792	2	125067125	125070217	-	UPSTREAM	6804
TCONS_00034666	2	125061036	125067293	+	XM_005676792	2	125067125	125070217	-	OVERLAP	-1
TCONS_00036571	2	125560040	125560891	-	XM_013974048	2	125561435	125570907	-	DOWNSTREAM	543
TCONS_00036571	2	125560040	125560891	-	XM_013974055	2	125562009	125570907	-	DOWNSTREAM	1117
TCONS_00036592	2	125832464	125835170	-	XM_013974075	2	125832464	125834900	-	OVERLAP	-1
TCONS_00036592	2	125832464	125835170	-	XM_013974084	2	125837057	125872764	-	DOWNSTREAM	1886
TCONS_00036602	2	125975455	125977559	-	XM_013974119	2	125948324	125974116	+	UPSTREAM	1338
TCONS_00036681	2	128326650	128333987	-	XM_013974368	2	128318925	128326407	-	UPSTREAM	242
TCONS_00036681	2	128326650	128333987	-	XM_013974377	2	128334448	128344948	-	DOWNSTREAM	460
TCONS_00034806	2	129469962	129474835	+	XM_013974525	2	129474839	129551503	-	UPSTREAM	3
TCONS_00036747	2	131168191	131172604	-	XM_013972065	2	131096563	131173192	+	OVERLAP	-1
TCONS_00036747	2	131168191	131172604	-	XM_005677030	2	131176552	131189330	+	DOWNSTREAM	3947
TCONS_00036854	2	134809542	134811109	-	XM_013974956	2	134779046	134802835	+	UPSTREAM	6706
TCONS_00036854	2	134809542	134811109	-	XM_013974900	2	134817954	134833183	+	DOWNSTREAM	6844
TCONS_00034947	2	134835884	134842780	+	XM_013974900	2	134817954	134833183	+	DOWNSTREAM	2700
TCONS_00034947	2	134835884	134842780	+	XM_013974965	2	134839034	134842780	+	OVERLAP	-1
TCONS_00034948	2	134836055	134842780	+	XM_013974900	2	134817954	134833183	+	DOWNSTREAM	2871
TCONS_00034948	2	134836055	134842780	+	XM_013974965	2	134839034	134842780	+	OVERLAP	-1
TCONS_00034949	2	134836113	134842780	+	XM_013974900	2	134817954	134833183	+	DOWNSTREAM	2929
TCONS_00034949	2	134836113	134842780	+	XM_013974965	2	134839034	134842780	+	OVERLAP	-1
TCONS_00034974	2	135132832	135137877	+	XM_013975040	2	135130733	135132296	+	DOWNSTREAM	535
TCONS_00034974	2	135132832	135137877	+	XM_013975023	2	135141557	135143348	+	UPSTREAM	3679
TCONS_00037580	20	4020336	4025574	-	XM_005694528	20	4002312	4019491	-	UPSTREAM	844
TCONS_00037006	20	9199088	9228350	+	XM_013972706	20	9206054	9236130	-	OVERLAP	-1
TCONS_00037897	20	19970084	19993670	-	XM_013972773	20	18950997	20290853	+	OVERLAP	-1
TCONS_00037897	20	19970084	19993670	-	XM_005694677	20	19484432	20290853	+	OVERLAP	-1
TCONS_00037897	20	19970084	19993670	-	XM_005694675	20	19913046	20290853	+	OVERLAP	-1
TCONS_00037928	20	23851645	23856269	-	XM_005694703	20	23857836	23859297	+	DOWNSTREAM	1566
TCONS_00037977	20	31152391	31154151	-	XM_005694734	20	31120966	31148909	+	UPSTREAM	3481
TCONS_00037977	20	31152391	31154151	-	XM_013972776	20	31154277	31186854	+	DOWNSTREAM	125
TCONS_00037984	20	31526302	31527295	-	NM_001285582	20	31527523	31536436	+	DOWNSTREAM	227
TCONS_00038110	20	36333700	36337134	-	XM_005694781	20	36342681	36366642	+	DOWNSTREAM	5546
TCONS_00037287	20	38957028	38996208	+	XM_005694815	20	38950627	39014305	-	OVERLAP	-1
TCONS_00037295	20	40670738	40671300	+	XM_013972837	20	40594325	40670100	-	DOWNSTREAM	637
TCONS_00037304	20	41134868	41137299	+	XM_005694827	20	41100371	41134691	+	DOWNSTREAM	176
TCONS_00038209	20	57099963	57112811	-	XM_013972862	20	56781000	57107073	-	OVERLAP	-1
TCONS_00038493	21	10637818	10642581	+	XM_013972927	21	10636191	10905330	-	OVERLAP	-1
TCONS_00038602	21	19538741	19541367	+	XM_013972979	21	19542072	19550575	+	UPSTREAM	704
TCONS_00039753	21	19581122	19582081	-	XM_005694982	21	19571306	19577878	+	UPSTREAM	3243
TCONS_00039753	21	19581122	19582081	-	XM_005694983	21	19582399	19608270	+	DOWNSTREAM	317
TCONS_00038685	21	23034706	23036174	+	XM_013973059	21	23013066	23029887	+	DOWNSTREAM	4818
TCONS_00038685	21	23034706	23036174	+	XM_005695052	21	23037082	23054290	-	UPSTREAM	907
TCONS_00038900	21	32207487	32211024	+	XM_013973081	21	32166234	32201538	+	DOWNSTREAM	5948
TCONS_00038900	21	32207487	32211024	+	XM_005695148	21	32203477	32205814	-	DOWNSTREAM	1672
TCONS_00040033	21	32250673	32252171	-	XM_013973006	21	32246560	32249603	-	UPSTREAM	1069
TCONS_00040034	21	32250740	32252171	-	XM_013973006	21	32246560	32249603	-	UPSTREAM	1136
TCONS_00040123	21	43052985	43062747	-	NM_001285698	21	43062841	43084044	+	DOWNSTREAM	93
TCONS_00040161	21	48801071	48805816	-	XM_005695257	21	48807695	49118582	+	DOWNSTREAM	1878
TCONS_00039052	21	51943553	51947751	+	XM_005695289	21	51896198	51943455	-	DOWNSTREAM	97
TCONS_00040340	21	57577762	57579748	-	XM_013973139	21	57585379	57587920	+	DOWNSTREAM	5630
TCONS_00040407	21	64184645	64185710	-	XM_013973251	21	64101579	64175862	+	UPSTREAM	8782
TCONS_00039432	21	64899532	64903754	+	XM_005695423	21	64891892	64899059	+	DOWNSTREAM	472
TCONS_00040508	22	743125	755001	+	XM_005695499	22	584063	747522	-	OVERLAP	-1
TCONS_00040623	22	7568434	7574040	+	XM_013973316	22	7489067	7569053	+	OVERLAP	-1
TCONS_00040623	22	7568434	7574040	+	XM_013973375	22	7570225	7617401	-	OVERLAP	-1
TCONS_00040725	22	12311253	12314115	+	XM_005695558	22	12317062	12326562	-	UPSTREAM	2946
TCONS_00040725	22	12311253	12314115	+	XM_013973425	22	12318907	12326562	-	UPSTREAM	4791
TCONS_00041831	22	14599114	14601054	-	XM_013973327	22	14589203	14594779	+	UPSTREAM	4334
TCONS_00041831	22	14599114	14601054	-	XM_013973328	22	14602694	14610276	+	DOWNSTREAM	1639
TCONS_00040821	22	15104153	15105187	+	XM_013973359	22	15030903	15096171	+	DOWNSTREAM	7981
TCONS_00040821	22	15104153	15105187	+	XM_005695593	22	15105489	15306486	-	UPSTREAM	301
TCONS_00040825	22	15105834	15122166	+	XM_005695593	22	15105489	15306486	-	OVERLAP	-1
TCONS_00041856	22	16233344	16235726	-	XM_005695603	22	16195353	16229340	+	UPSTREAM	4003
TCONS_00041856	22	16233344	16235726	-	XM_013973354	22	16218345	16229340	+	UPSTREAM	4003
TCONS_00041856	22	16233344	16235726	-	XM_005695605	22	16235912	16246249	+	DOWNSTREAM	185
TCONS_00041929	22	18424075	18428157	-	XM_005695649	22	18384857	19326630	-	OVERLAP	-1
TCONS_00041980	22	27975059	27977389	-	XM_013973618	22	27976693	28244754	+	OVERLAP	-1
TCONS_00040957	22	28246183	28253740	+	XM_013973618	22	27976693	28244754	+	DOWNSTREAM	1428
TCONS_00042030	22	32139787	32148489	-	XM_005695748	22	32022694	32221848	+	OVERLAP	-1
TCONS_00041034	22	34925803	34935610	+	XM_013973581	22	34831157	34946147	+	OVERLAP	-1
TCONS_00042133	22	42824280	42826103	-	XM_005695789	22	42832311	42839752	-	DOWNSTREAM	6207
TCONS_00042133	22	42824280	42826103	-	XM_005695790	22	42832371	42839960	-	DOWNSTREAM	6267
TCONS_00042154	22	43098474	43105025	-	XM_005695795	22	42955805	43095177	-	UPSTREAM	3296
TCONS_00042154	22	43098474	43105025	-	XM_005695800	22	42972737	43095179	-	UPSTREAM	3294
TCONS_00041116	22	43412914	43418941	+	XM_005695818	22	43421911	43439511	+	UPSTREAM	2969
TCONS_00042210	22	46929058	46945347	-	XM_005695842	22	46925864	46949405	+	OVERLAP	-1
TCONS_00041262	22	48723702	48726697	+	XM_005695889	22	48732811	48735525	+	UPSTREAM	6113
TCONS_00041306	22	49832154	49833464	+	XM_013973481	22	49835832	49837162	-	UPSTREAM	2367
TCONS_00042394	22	51170221	51172019	-	XM_013973586	22	51148249	51167840	-	UPSTREAM	2380
TCONS_00042394	22	51170221	51172019	-	XM_013973674	22	51179346	51182780	+	DOWNSTREAM	7326
TCONS_00041488	22	53206602	53209700	+	XM_005696047	22	53181978	53200298	+	DOWNSTREAM	6303
TCONS_00041491	22	53223750	53226420	+	XM_005696134	22	53232414	53264256	+	UPSTREAM	5993
TCONS_00041493	22	53224658	53226420	+	XM_005696134	22	53232414	53264256	+	UPSTREAM	5993
TCONS_00042604	22	57002260	57006438	-	XM_005696149	22	57010121	57039859	+	DOWNSTREAM	3682
TCONS_00042638	22	57847907	57849566	-	XM_013973733	22	57817179	57840674	-	UPSTREAM	7232
TCONS_00042733	23	8016984	8024319	+	XM_005696239	23	8019102	8024319	+	OVERLAP	-1
TCONS_00042733	23	8016984	8024319	+	XM_005696240	23	8024462	8025899	-	UPSTREAM	142
TCONS_00042739	23	8273781	8275729	+	XM_005696460	23	8266578	8272678	+	DOWNSTREAM	1102
TCONS_00042739	23	8273781	8275729	+	XM_013973942	23	8280496	8299503	-	UPSTREAM	4766
TCONS_00042768	23	9399346	9401370	+	XM_005696257	23	9403575	9419098	+	UPSTREAM	2204
TCONS_00042768	23	9399346	9401370	+	XM_013973880	23	9409254	9419098	+	UPSTREAM	7883
TCONS_00042794	23	9906335	9908110	+	XM_013973931	23	9855488	9902164	+	DOWNSTREAM	4170
TCONS_00042794	23	9906335	9908110	+	XM_005696473	23	9914174	9925008	-	UPSTREAM	6063
TCONS_00043896	23	10533268	10535119	-	XM_013973819	23	10517984	10532134	-	UPSTREAM	1133
TCONS_00043898	23	10545675	10547474	-	XM_013973758	23	10553875	10580567	+	DOWNSTREAM	6400
TCONS_00044070	23	17328903	17332371	-	XM_013973790	23	17316382	17323714	+	UPSTREAM	5188
TCONS_00044070	23	17328903	17332371	-	XM_005696358	23	17334541	17340283	+	DOWNSTREAM	2169
TCONS_00043025	23	18165037	18206603	+	XM_013973854	23	17815054	18200818	-	OVERLAP	-1
TCONS_00043025	23	18165037	18206603	+	XM_005696361	23	17816155	18200820	-	OVERLAP	-1
TCONS_00043025	23	18165037	18206603	+	XM_013973855	23	17892475	18200818	-	OVERLAP	-1
TCONS_00043092	23	21725153	21728020	+	NM_001285745	23	21704618	21726544	-	OVERLAP	-1
TCONS_00043221	23	26128537	26130116	+	XM_005696602	23	26128537	26131397	+	OVERLAP	-1
TCONS_00043221	23	26128537	26130116	+	XM_005696603	23	26131665	26134290	-	UPSTREAM	1548
TCONS_00043221	23	26128537	26130116	+	XM_013974028	23	26136182	26138437	+	UPSTREAM	6065
TCONS_00043221	23	26128537	26130116	+	XM_005696604	23	26136187	26139104	+	UPSTREAM	6070
TCONS_00044333	23	26907447	26913709	-	XM_013974019	23	26885389	26914093	+	OVERLAP	-1
TCONS_00044333	23	26907447	26913709	-	XM_013974020	23	26903266	26914093	+	OVERLAP	-1
TCONS_00043525	23	40426577	40428669	+	XM_013974153	23	40397054	40420533	+	DOWNSTREAM	6043
TCONS_00043591	23	46698209	46699165	+	XM_013974194	23	46684773	46692186	+	DOWNSTREAM	6022
TCONS_00043601	23	47232943	47236685	+	XM_005696900	23	47204146	47232684	-	DOWNSTREAM	258
TCONS_00043611	23	47579766	47582388	+	XM_013974174	23	47486139	47579509	+	DOWNSTREAM	256
TCONS_00043611	23	47579766	47582388	+	XM_005696902	23	47583701	47586520	-	UPSTREAM	1312
TCONS_00045009	24	516868	521936	+	XM_005696938	24	502417	516732	-	DOWNSTREAM	135
TCONS_00045009	24	516868	521936	+	XM_005696940	24	518892	532124	-	OVERLAP	-1
TCONS_00045009	24	516868	521936	+	XM_013974213	24	518895	545628	-	OVERLAP	-1
TCONS_00045010	24	517932	521573	+	XM_005696938	24	502417	516732	-	DOWNSTREAM	1199
TCONS_00045010	24	517932	521573	+	XM_005696940	24	518892	532124	-	OVERLAP	-1
TCONS_00045010	24	517932	521573	+	XM_013974213	24	518895	545628	-	OVERLAP	-1
TCONS_00045806	24	725213	728926	-	XM_013974219	24	704034	724146	-	UPSTREAM	1066
TCONS_00045806	24	725213	728926	-	XM_013974221	24	730096	734861	+	DOWNSTREAM	1169
TCONS_00045026	24	2216557	2221995	+	XM_013974225	24	2204711	2215853	-	DOWNSTREAM	703
TCONS_00045081	24	5384926	5387326	+	XM_013974338	24	5387389	5392528	+	UPSTREAM	62
TCONS_00045128	24	21579530	21580395	+	XM_005696978	24	21494473	21573272	-	DOWNSTREAM	6257
TCONS_00045244	24	32350703	32357319	+	XM_005697111	24	32346924	32361244	-	OVERLAP	-1
TCONS_00045366	24	40239614	40241403	+	XM_013974410	24	40099715	40236732	-	DOWNSTREAM	2881
TCONS_00046191	24	41382732	41385474	-	XM_013974390	24	41279684	41391114	+	OVERLAP	-1
TCONS_00046211	24	41814227	41819393	-	XM_005697135	24	41819822	41850722	-	DOWNSTREAM	428
TCONS_00046216	24	42329556	42330753	-	XM_013974381	24	42332818	42343217	+	DOWNSTREAM	2064
TCONS_00045525	24	46214174	46214846	+	XM_013974432	24	46192390	46209653	+	DOWNSTREAM	4520
TCONS_00045525	24	46214174	46214846	+	XM_005697242	24	46223649	46422522	-	UPSTREAM	8802
TCONS_00046677	25	1710986	1713158	+	XM_013974596	25	1717230	1726970	+	UPSTREAM	4071
TCONS_00046678	25	1714515	1715041	+	XM_013974596	25	1717230	1726970	+	UPSTREAM	2188
TCONS_00046766	25	2770442	2771523	+	XM_005697464	25	2759516	2766523	+	DOWNSTREAM	3918
TCONS_00046766	25	2770442	2771523	+	XM_005697463	25	2772050	2777680	-	UPSTREAM	526
TCONS_00046766	25	2770442	2771523	+	XM_005697459	25	2778145	2792835	+	UPSTREAM	6621
TCONS_00046786	25	3047770	3051983	+	XM_013974845	25	3052159	3057705	+	UPSTREAM	175
TCONS_00046786	25	3047770	3051983	+	XM_005697476	25	3052160	3057705	+	UPSTREAM	176
TCONS_00046786	25	3047770	3051983	+	XM_013974844	25	3057646	3078209	-	UPSTREAM	5662
TCONS_00047911	25	3448681	3451525	-	XM_013974957	25	3456397	3493514	-	DOWNSTREAM	4871
TCONS_00047915	25	3500430	3502955	-	XM_013974957	25	3456397	3493514	-	UPSTREAM	6915
TCONS_00047915	25	3500430	3502955	-	XM_013974614	25	3505490	3516462	-	DOWNSTREAM	2534
TCONS_00047936	25	3871315	3873057	-	XM_013974731	25	3871079	3872375	+	OVERLAP	-1
TCONS_00047936	25	3871315	3873057	-	XM_013974730	25	3874020	3887069	-	DOWNSTREAM	962
TCONS_00047937	25	3873258	3873905	-	XM_013974731	25	3871079	3872375	+	UPSTREAM	882
TCONS_00047937	25	3873258	3873905	-	XM_013974730	25	3874020	3887069	-	DOWNSTREAM	114
TCONS_00048017	25	10585258	10588132	-	XM_013974955	25	10593109	10602375	-	DOWNSTREAM	4976
TCONS_00047006	25	17486177	17488399	+	XM_005697543	25	17469482	17481056	-	DOWNSTREAM	5120
TCONS_00048142	25	21240640	21242876	-	XM_013974807	25	21212211	21234431	-	UPSTREAM	6208
TCONS_00048238	25	26457411	26460827	-	XM_013974869	25	26434964	26455902	+	UPSTREAM	1508
TCONS_00048238	25	26457411	26460827	-	XM_005697687	25	26461464	26465312	+	DOWNSTREAM	636
TCONS_00048266	25	26657708	26666160	-	XM_013974753	25	26653725	26657694	+	UPSTREAM	13
TCONS_00048266	25	26657708	26666160	-	XM_005698010	25	26661871	26669365	+	OVERLAP	-1
TCONS_00047223	25	27049675	27052352	+	XM_013974765	25	27042561	27046450	-	DOWNSTREAM	3224
TCONS_00047223	25	27049675	27052352	+	XM_005698017	25	27054349	27060594	-	UPSTREAM	1996
TCONS_00048324	25	28007635	28012749	-	NM_001285706	25	27998246	28007024	-	UPSTREAM	610
TCONS_00048324	25	28007635	28012749	-	XM_005697758	25	28016493	28053739	+	DOWNSTREAM	3743
TCONS_00048329	25	30434791	30623679	-	XM_013974649	25	29786892	30690686	-	OVERLAP	-1
TCONS_00048398	25	33263383	33267008	-	XM_013974856	25	33263383	33298236	-	OVERLAP	-1
TCONS_00047366	25	33836098	33840164	+	XM_013974863	25	33817161	33835930	-	DOWNSTREAM	167
TCONS_00047414	25	35398675	35402059	+	XM_005697809	25	35391619	35394227	+	DOWNSTREAM	4447
TCONS_00047479	25	36201129	36207577	+	XM_005697863	25	36207401	36211942	-	OVERLAP	-1
TCONS_00047493	25	36549595	36552858	+	XM_005697848	25	36531950	36548794	-	DOWNSTREAM	800
TCONS_00047493	25	36549595	36552858	+	XM_005697843	25	36554023	36561118	+	UPSTREAM	1164
TCONS_00047494	25	36549649	36552858	+	XM_005697848	25	36531950	36548794	-	DOWNSTREAM	854
TCONS_00047494	25	36549649	36552858	+	XM_005697843	25	36554023	36561118	+	UPSTREAM	1164
TCONS_00048606	25	37485326	37492713	-	XM_013974857	25	37426459	37483596	-	UPSTREAM	1729
TCONS_00048609	25	37575639	37581035	-	XM_005697887	25	37582098	37597049	+	DOWNSTREAM	1062
TCONS_00047563	25	38170042	38171463	+	XM_005697903	25	38155998	38166739	+	DOWNSTREAM	3302
TCONS_00047563	25	38170042	38171463	+	XM_005697901	25	38161648	38166739	+	DOWNSTREAM	3302
TCONS_00047663	25	40468116	40469555	+	XM_013975018	25	40449296	40463551	-	DOWNSTREAM	4564
TCONS_00047722	25	40993472	40995693	+	XM_013975041	25	40992117	40995294	+	OVERLAP	-1
TCONS_00048815	25	41225256	41227175	-	XM_013975034	25	41136903	41221998	+	UPSTREAM	3257
TCONS_00049623	26	2463635	2469547	-	XM_013975044	26	2471132	2474794	+	DOWNSTREAM	1584
TCONS_00048833	26	2481930	2483016	+	XM_013975044	26	2471132	2474794	+	DOWNSTREAM	7135
TCONS_00048864	26	8024871	8029639	+	XM_005698170	26	7776989	8071497	-	OVERLAP	-1
TCONS_00049694	26	9995031	9996373	-	XM_005698193	26	9987857	9989887	-	UPSTREAM	5143
TCONS_00049694	26	9995031	9996373	-	XM_013975060	26	9996695	10035352	-	DOWNSTREAM	321
TCONS_00048919	26	10164255	10172906	+	XM_013975067	26	10149888	10241435	-	OVERLAP	-1
TCONS_00049789	26	14081951	14091678	-	XM_005698230	26	14091752	14129067	+	DOWNSTREAM	73
TCONS_00049789	26	14081951	14091678	-	XM_013975068	26	14091753	14130489	+	DOWNSTREAM	74
TCONS_00049924	26	20247719	20254640	-	XM_005698401	26	20256566	20259165	+	DOWNSTREAM	1925
TCONS_00049958	26	21400937	21403162	-	XM_013975136	26	21385266	21400634	-	UPSTREAM	302
TCONS_00049958	26	21400937	21403162	-	XM_013975135	26	21403876	21405121	+	DOWNSTREAM	713
TCONS_00049958	26	21400937	21403162	-	XM_005698368	26	21405225	21412604	-	DOWNSTREAM	2062
TCONS_00049966	26	21826134	21828821	-	XM_013975190	26	21806721	21829354	+	OVERLAP	-1
TCONS_00050017	26	22965221	22973025	-	XM_005698434	26	22973147	22977095	+	DOWNSTREAM	121
TCONS_00050017	26	22965221	22973025	-	XM_005698435	26	22973148	22977095	+	DOWNSTREAM	122
TCONS_00050017	26	22965221	22973025	-	XM_005698436	26	22973153	22977095	+	DOWNSTREAM	127
TCONS_00050017	26	22965221	22973025	-	XM_005698437	26	22973276	22977095	+	DOWNSTREAM	250
TCONS_00050019	26	22967391	22973025	-	XM_005698434	26	22973147	22977095	+	DOWNSTREAM	121
TCONS_00050019	26	22967391	22973025	-	XM_005698435	26	22973148	22977095	+	DOWNSTREAM	122
TCONS_00050019	26	22967391	22973025	-	XM_005698436	26	22973153	22977095	+	DOWNSTREAM	127
TCONS_00050019	26	22967391	22973025	-	XM_005698437	26	22973276	22977095	+	DOWNSTREAM	250
TCONS_00049355	26	37652106	37653278	+	XM_013975243	26	37660432	37686913	-	UPSTREAM	7153
TCONS_00050243	26	42064923	42068448	-	XM_005698587	26	42073532	42149628	-	DOWNSTREAM	5083
TCONS_00049529	26	49265290	49270292	+	XM_013975337	26	49259102	49270118	+	OVERLAP	-1
TCONS_00049555	26	49658537	49661005	+	XM_013975323	26	49544320	49665264	-	OVERLAP	-1
TCONS_00049569	26	49914880	49918702	+	XM_013975340	26	49918795	49924510	-	UPSTREAM	92
TCONS_00049572	26	49921448	49923139	+	XM_013975340	26	49918795	49924510	-	OVERLAP	-1
TCONS_00049572	26	49921448	49923139	+	XM_013975329	26	49926437	49930533	-	UPSTREAM	3297
TCONS_00050562	27	14496538	14499615	+	XM_005698723	27	14424028	14493061	+	DOWNSTREAM	3476
TCONS_00050562	27	14496538	14499615	+	XM_005698757	27	14502575	14514465	-	UPSTREAM	2959
TCONS_00051239	27	15051348	15052260	-	XM_005698741	27	15007680	15046409	+	UPSTREAM	4938
TCONS_00051239	27	15051348	15052260	-	XM_013975392	27	15055351	15067896	+	DOWNSTREAM	3090
TCONS_00050596	27	17996785	17997100	+	XM_005698848	27	18002974	18018888	+	UPSTREAM	5873
TCONS_00051270	27	18796516	18799615	-	XM_005698775	27	18781999	18795258	+	UPSTREAM	1257
TCONS_00051270	27	18796516	18799615	-	XM_013975431	27	18799724	18835559	-	DOWNSTREAM	108
TCONS_00051283	27	18946175	18972644	-	XM_013975410	27	18955620	18966603	+	OVERLAP	-1
TCONS_00050637	27	20615414	20741872	+	XM_005698778	27	20616052	21727973	+	OVERLAP	-1
TCONS_00051449	27	33768739	33771496	-	XM_005698882	27	33763510	33764857	+	UPSTREAM	3881
TCONS_00050916	27	35161517	35172111	+	XM_013975468	27	35095669	35189590	-	OVERLAP	-1
TCONS_00050917	27	35161688	35172111	+	XM_013975468	27	35095669	35189590	-	OVERLAP	-1
TCONS_00050936	27	36075834	36077160	+	XM_005698895	27	36067228	36075809	-	DOWNSTREAM	24
TCONS_00050936	27	36075834	36077160	+	XM_013975475	27	36082491	36108160	-	UPSTREAM	5330
TCONS_00051516	27	38489549	38491913	-	XM_005698923	27	38499047	38501920	-	DOWNSTREAM	7133
TCONS_00052227	28	299688	327587	-	XM_013975511	28	302071	411972	+	OVERLAP	-1
TCONS_00052235	28	650329	658146	-	XM_005709757	28	624315	648343	-	UPSTREAM	1985
TCONS_00052244	28	1816574	1835539	-	XM_013975538	28	1819295	1851847	-	OVERLAP	-1
TCONS_00051598	28	2587407	2594632	+	XM_013975542	28	2552488	2586923	+	DOWNSTREAM	483
TCONS_00051598	28	2587407	2594632	+	XM_005698977	28	2552528	2586923	+	DOWNSTREAM	483
TCONS_00051598	28	2587407	2594632	+	XM_005698978	28	2552772	2586923	+	DOWNSTREAM	483
TCONS_00051626	28	5484738	5487941	+	XM_013975535	28	5419722	5484917	-	OVERLAP	-1
TCONS_00051642	28	6108454	6110196	+	XM_005699014	28	6094316	6102022	-	DOWNSTREAM	6431
TCONS_00051642	28	6108454	6110196	+	XM_005698984	28	6113252	6133293	-	UPSTREAM	3055
TCONS_00052372	28	11448213	11455470	-	XM_005699074	28	11414496	11448015	+	UPSTREAM	197
TCONS_00052659	28	24702982	24707542	-	XM_005699153	28	24702982	24715920	-	OVERLAP	-1
TCONS_00052040	28	32471487	32598554	+	XM_013975603	28	32468081	32597106	+	OVERLAP	-1
TCONS_00052857	28	32934034	32950190	-	XM_013975674	28	32938494	32940748	-	OVERLAP	-1
TCONS_00052912	28	39684536	39699751	-	XM_013975686	28	39662865	39699751	-	OVERLAP	-1
TCONS_00054064	29	508177	513988	-	XM_013975733	29	484013	505688	+	UPSTREAM	2488
TCONS_00054064	29	508177	513988	-	XM_013975741	29	514496	539799	-	DOWNSTREAM	507
TCONS_00054175	29	11727479	11741776	-	XM_005699477	29	11691851	11837207	+	OVERLAP	-1
TCONS_00054182	29	17018600	17025580	-	XM_013975777	29	16959947	17018096	-	UPSTREAM	503
TCONS_00054182	29	17018600	17025580	-	XM_005699492	29	17028096	17042381	+	DOWNSTREAM	2515
TCONS_00053301	29	20961743	20970960	+	XM_013975881	29	20964470	20970960	+	OVERLAP	-1
TCONS_00053302	29	20962706	20970960	+	XM_013975881	29	20964470	20970960	+	OVERLAP	-1
TCONS_00053329	29	25387171	25396438	+	XM_005699544	29	25386714	25396438	+	OVERLAP	-1
TCONS_00053451	29	31527241	31541582	+	XM_005699630	29	31463792	31541582	+	OVERLAP	-1
TCONS_00053453	29	31974899	31986235	+	XM_013975834	29	31950091	31984107	+	OVERLAP	-1
TCONS_00053563	29	38191812	38192282	+	XM_013975920	29	38177975	38189391	-	DOWNSTREAM	2420
TCONS_00054624	29	39071355	39074674	-	XM_013975905	29	39028339	39066151	-	UPSTREAM	5203
TCONS_00054624	29	39071355	39074674	-	XM_013975926	29	39071355	39074674	-	OVERLAP	-1
TCONS_00054624	29	39071355	39074674	-	XM_013975925	29	39071627	39074674	-	OVERLAP	-1
TCONS_00054624	29	39071355	39074674	-	XM_005699799	29	39074746	39105843	+	DOWNSTREAM	71
TCONS_00053735	29	41686332	41688401	+	XM_013976030	29	41695073	41702161	+	UPSTREAM	6671
TCONS_00054764	29	42435520	42437020	-	XM_005699932	29	42445209	42447971	-	DOWNSTREAM	8188
TCONS_00053805	29	42585447	42671322	+	XM_013975972	29	42585299	42671316	+	OVERLAP	-1
TCONS_00053805	29	42585447	42671322	+	XM_013975978	29	42585447	42671316	+	OVERLAP	-1
TCONS_00053805	29	42585447	42671322	+	XM_013975975	29	42587907	42671316	+	OVERLAP	-1
TCONS_00053805	29	42585447	42671322	+	XM_013975977	29	42587947	42671316	+	OVERLAP	-1
TCONS_00054782	29	43142107	43144635	-	XM_013976003	29	43135923	43142008	+	UPSTREAM	98
TCONS_00054782	29	43142107	43144635	-	XM_013975943	29	43142107	43143161	-	OVERLAP	-1
TCONS_00054782	29	43142107	43144635	-	XM_013976004	29	43144690	43150664	-	DOWNSTREAM	54
TCONS_00054791	29	43264280	43266829	-	XM_013976026	29	43233035	43262402	+	UPSTREAM	1877
TCONS_00054791	29	43264280	43266829	-	XM_005699953	29	43260153	43260470	+	UPSTREAM	3809
TCONS_00053877	29	44248288	44251213	+	XM_013976050	29	44229173	44245443	+	DOWNSTREAM	2844
TCONS_00053877	29	44248288	44251213	+	XM_013976072	29	44249526	44253216	+	OVERLAP	-1
TCONS_00054838	29	44755754	44763084	-	XM_013976070	29	44756160	44761767	-	OVERLAP	-1
TCONS_00053967	29	47092847	47099180	+	XM_013976090	29	47092847	47097079	+	OVERLAP	-1
TCONS_00053967	29	47092847	47099180	+	XM_013976089	29	47092875	47098958	+	OVERLAP	-1
TCONS_00054020	29	47832781	47835530	+	XM_013976123	29	47829081	47835507	+	OVERLAP	-1
TCONS_00054020	29	47832781	47835530	+	XM_013976122	29	47832781	47833691	+	OVERLAP	-1
TCONS_00054020	29	47832781	47835530	+	XM_013976106	29	47836861	47841538	-	UPSTREAM	1330
TCONS_00054895	29	47881333	47887018	-	XM_013976108	29	47866072	47878722	-	UPSTREAM	2610
TCONS_00054895	29	47881333	47887018	-	XM_013976107	29	47882644	47885526	-	OVERLAP	-1
TCONS_00054903	29	48022913	48025590	-	XM_013976117	29	48022913	48025590	-	OVERLAP	-1
TCONS_00054903	29	48022913	48025590	-	XM_013976115	29	48027534	48049141	+	DOWNSTREAM	1943
TCONS_00054033	29	48023214	48026636	+	XM_013976117	29	48022913	48025590	-	OVERLAP	-1
TCONS_00054033	29	48023214	48026636	+	XM_013976115	29	48027534	48049141	+	UPSTREAM	897
TCONS_00054038	29	48127098	48128465	+	XM_013976124	29	48113319	48128465	+	OVERLAP	-1
TCONS_00054038	29	48127098	48128465	+	XM_013976100	29	48129347	48129974	+	UPSTREAM	881
TCONS_00054038	29	48127098	48128465	+	XM_013976125	29	48132213	48138252	+	UPSTREAM	3747
TCONS_00054055	29	48362348	48366676	+	XM_005700112	29	48355052	48360174	-	DOWNSTREAM	2173
TCONS_00054055	29	48362348	48366676	+	XM_013976126	29	48363484	48366581	+	OVERLAP	-1
TCONS_00054055	29	48362348	48366676	+	XM_005700089	29	48367845	48370584	-	UPSTREAM	1168
TCONS_00054055	29	48362348	48366676	+	XM_005700090	29	48372015	48373947	-	UPSTREAM	5338
TCONS_00054931	3	680167	707087	+	XM_013975183	3	680167	707218	+	OVERLAP	-1
TCONS_00054946	3	1893329	1901952	+	XM_013975217	3	1826136	1892857	+	DOWNSTREAM	471
TCONS_00057072	3	2952603	2954390	-	XM_005677092	3	2954529	3015339	+	DOWNSTREAM	138
TCONS_00057138	3	7716156	7718761	-	XM_013975605	3	7716733	7742798	-	OVERLAP	-1
TCONS_00057166	3	8333851	8341511	-	XM_005677209	3	8333921	8339245	-	OVERLAP	-1
TCONS_00057261	3	12132499	12133576	-	XM_013976342	3	12135137	12178060	-	DOWNSTREAM	1560
TCONS_00057371	3	14561935	14564636	-	XM_013976869	3	14561935	14565030	-	OVERLAP	-1
TCONS_00057394	3	15164061	15168072	-	XM_013976953	3	15164061	15218889	-	OVERLAP	-1
TCONS_00055264	3	15358251	15361759	+	XM_005677439	3	15349363	15358040	+	DOWNSTREAM	210
TCONS_00055264	3	15358251	15361759	+	XM_005677458	3	15358262	15361759	+	OVERLAP	-1
TCONS_00055264	3	15358251	15361759	+	XM_013977041	3	15368049	15396125	+	UPSTREAM	6289
TCONS_00055264	3	15358251	15361759	+	XM_005677461	3	15368050	15386722	+	UPSTREAM	6290
TCONS_00055264	3	15358251	15361759	+	XM_005677462	3	15368051	15387660	+	UPSTREAM	6291
TCONS_00055264	3	15358251	15361759	+	XM_005677459	3	15368054	15396125	+	UPSTREAM	6294
TCONS_00055264	3	15358251	15361759	+	XM_005677460	3	15368057	15387660	+	UPSTREAM	6297
TCONS_00057468	3	15778502	15789322	-	XM_005677491	3	15779682	15789075	-	OVERLAP	-1
TCONS_00057497	3	17628779	17630200	-	XM_005677589	3	17628779	17636807	-	OVERLAP	-1
TCONS_00057675	3	24893816	24899038	-	XM_005677820	3	24870779	24891797	-	UPSTREAM	2018
TCONS_00057699	3	25235876	25238758	-	XM_005677825	3	25235933	25334776	-	OVERLAP	-1
TCONS_00057854	3	30962605	30970014	-	XM_013962551	3	30940269	30970356	+	OVERLAP	-1
TCONS_00057854	3	30962605	30970014	-	XM_005677928	3	30940276	30970356	+	OVERLAP	-1
TCONS_00057854	3	30962605	30970014	-	XM_013962550	3	30942984	30970356	+	OVERLAP	-1
TCONS_00057854	3	30962605	30970014	-	XM_013962548	3	30943020	30970356	+	OVERLAP	-1
TCONS_00057854	3	30962605	30970014	-	XM_013962549	3	30954049	30970356	+	OVERLAP	-1
TCONS_00055792	3	32181032	32187733	+	XM_005677961	3	32104510	32182864	-	OVERLAP	-1
TCONS_00055792	3	32181032	32187733	+	XM_005677963	3	32183824	32187584	+	OVERLAP	-1
TCONS_00055792	3	32181032	32187733	+	XM_013962570	3	32183876	32187559	+	OVERLAP	-1
TCONS_00055793	3	32181069	32187733	+	XM_005677961	3	32104510	32182864	-	OVERLAP	-1
TCONS_00055793	3	32181069	32187733	+	XM_005677963	3	32183824	32187584	+	OVERLAP	-1
TCONS_00055793	3	32181069	32187733	+	XM_013962570	3	32183876	32187559	+	OVERLAP	-1
TCONS_00055796	3	32183824	32187733	+	XM_005677961	3	32104510	32182864	-	DOWNSTREAM	959
TCONS_00055796	3	32183824	32187733	+	XM_005677963	3	32183824	32187584	+	OVERLAP	-1
TCONS_00055796	3	32183824	32187733	+	XM_013962570	3	32183876	32187559	+	OVERLAP	-1
TCONS_00055796	3	32183824	32187733	+	XM_013962571	3	32193188	32196660	-	UPSTREAM	5454
TCONS_00057919	3	32193188	32198500	-	XM_013962571	3	32193188	32196660	-	OVERLAP	-1
TCONS_00057967	3	40153257	40154719	-	XM_005678035	3	40154751	40196162	+	DOWNSTREAM	31
TCONS_00057967	3	40153257	40154719	-	XM_005678033	3	40154766	40196162	+	DOWNSTREAM	46
TCONS_00057977	3	40627893	40630914	-	XM_013962582	3	40630554	40633006	-	OVERLAP	-1
TCONS_00057998	3	41127397	41171095	-	XM_013962598	3	41132218	41171905	-	OVERLAP	-1
TCONS_00056019	3	54046920	54053827	+	XM_005678148	3	54052028	54077025	-	OVERLAP	-1
TCONS_00056038	3	55156885	55163249	+	XM_013962678	3	55152234	55154548	-	DOWNSTREAM	2336
TCONS_00056083	3	56253498	56261343	+	XM_013962694	3	56193890	56252754	-	DOWNSTREAM	743
TCONS_00056083	3	56253498	56261343	+	XM_005678163	3	56252798	56261343	+	OVERLAP	-1
TCONS_00056083	3	56253498	56261343	+	XM_005678164	3	56261713	56278651	-	UPSTREAM	369
TCONS_00058227	3	56428204	56478548	-	XM_005678169	3	56428204	56478548	-	OVERLAP	-1
TCONS_00056112	3	63072799	63078796	+	XM_013962660	3	63080280	63080862	+	UPSTREAM	1483
TCONS_00056113	3	63072800	63075453	+	XM_013962654	3	63067264	63067612	+	DOWNSTREAM	5187
TCONS_00056113	3	63072800	63075453	+	XM_013962660	3	63080280	63080862	+	UPSTREAM	4826
TCONS_00056156	3	66174896	66179723	+	XM_013962733	3	66147047	66170078	-	DOWNSTREAM	4817
TCONS_00056156	3	66174896	66179723	+	XM_005678254	3	66147153	66172778	-	DOWNSTREAM	2117
TCONS_00056161	3	67125364	67153337	+	XM_005678463	3	67125364	67320658	+	OVERLAP	-1
TCONS_00058407	3	74354916	74356357	-	XM_005678283	3	74356412	74372502	+	DOWNSTREAM	54
TCONS_00058490	3	77692078	77747235	-	XM_013962783	3	77692078	77747235	-	OVERLAP	-1
TCONS_00056233	3	78474522	78564198	+	XM_005678320	3	78474522	78561793	+	OVERLAP	-1
TCONS_00056339	3	88709018	88720017	+	XM_005678380	3	88709018	88720016	+	OVERLAP	-1
TCONS_00056339	3	88709018	88720017	+	XM_005678379	3	88712393	88720017	+	OVERLAP	-1
TCONS_00056343	3	88758681	88796821	+	XM_005678383	3	88758681	88793934	+	OVERLAP	-1
TCONS_00058631	3	88841208	88843158	-	XM_013962820	3	88843165	88868481	+	DOWNSTREAM	6
TCONS_00058631	3	88841208	88843158	-	XM_005678389	3	88843166	88879459	+	DOWNSTREAM	7
TCONS_00058722	3	93973432	93979480	-	XM_013962840	3	93945362	93987541	+	OVERLAP	-1
TCONS_00058722	3	93973432	93979480	-	XM_005678461	3	93945368	93987541	+	OVERLAP	-1
TCONS_00058722	3	93973432	93979480	-	XM_013962841	3	93953061	93987541	+	OVERLAP	-1
TCONS_00056440	3	95498613	95505467	+	XM_013962849	3	95498613	95502548	+	OVERLAP	-1
TCONS_00056440	3	95498613	95505467	+	XM_005678455	3	95498622	95505467	+	OVERLAP	-1
TCONS_00056440	3	95498613	95505467	+	XM_005678456	3	95498625	95505467	+	OVERLAP	-1
TCONS_00056440	3	95498613	95505467	+	XM_005678457	3	95499696	95505467	+	OVERLAP	-1
TCONS_00058811	3	98491992	98495841	-	XM_005678559	3	98472077	98491982	+	UPSTREAM	9
TCONS_00058811	3	98491992	98495841	-	XM_005678558	3	98492079	98495841	-	OVERLAP	-1
TCONS_00058811	3	98491992	98495841	-	XM_013962915	3	98496137	98504410	-	DOWNSTREAM	295
TCONS_00056526	3	98538076	98544718	+	XM_013962916	3	98518074	98537825	-	DOWNSTREAM	250
TCONS_00056628	3	102068640	102077874	+	XM_005678642	3	102026368	102068526	-	DOWNSTREAM	113
TCONS_00059019	3	103339232	103341739	-	XM_005678671	3	103274614	103334950	+	UPSTREAM	4281
TCONS_00059019	3	103339232	103341739	-	XM_005678670	3	103299485	103335189	+	UPSTREAM	4042
TCONS_00059019	3	103339232	103341739	-	XM_005678672	3	103338532	103340739	+	OVERLAP	-1
TCONS_00059019	3	103339232	103341739	-	XM_013962978	3	103342157	103347802	+	DOWNSTREAM	417
TCONS_00056696	3	104636346	104640198	+	XM_013962988	3	104622417	104632586	-	DOWNSTREAM	3759
TCONS_00059143	3	113447140	113450173	-	XM_013963039	3	113451421	113531043	+	DOWNSTREAM	1247
TCONS_00056905	3	113768307	113771853	+	XM_013963054	3	113744954	113771853	+	OVERLAP	-1
TCONS_00056915	3	114075198	114076162	+	XM_013963063	3	114078961	114094186	+	UPSTREAM	2798
TCONS_00059174	3	114656551	114657982	-	XM_013963071	3	114562782	114657995	-	OVERLAP	-1
TCONS_00059189	3	115379259	115385381	-	XM_013963073	3	115377385	115378554	+	UPSTREAM	704
TCONS_00060718	4	22435477	22610255	-	XM_013963167	4	22435688	22800158	-	OVERLAP	-1
TCONS_00060834	4	29307930	29315559	-	XM_005679037	4	29316659	29324583	-	DOWNSTREAM	1099
TCONS_00060850	4	29554609	29559449	-	XM_013963189	4	29560811	29614316	+	DOWNSTREAM	1361
TCONS_00060850	4	29554609	29559449	-	XM_005679043	4	29560817	29614316	+	DOWNSTREAM	1367
TCONS_00060850	4	29554609	29559449	-	XM_013963190	4	29561122	29614316	+	DOWNSTREAM	1672
TCONS_00060850	4	29554609	29559449	-	XM_013963192	4	29561177	29614316	+	DOWNSTREAM	1727
TCONS_00060850	4	29554609	29559449	-	XM_005679045	4	29561775	29614316	+	DOWNSTREAM	2325
TCONS_00060887	4	36248563	36287400	-	XM_005679079	4	35847575	36281018	+	OVERLAP	-1
TCONS_00059676	4	47297998	47298903	+	XM_005679147	4	47287876	47297684	-	DOWNSTREAM	313
TCONS_00059676	4	47297998	47298903	+	XM_013963302	4	47304711	47340074	+	UPSTREAM	5807
TCONS_00059711	4	52930788	52935809	+	XM_005679169	4	52930788	52935809	+	OVERLAP	-1
TCONS_00061210	4	53447117	53449056	-	XM_013963320	4	53437130	53448349	-	OVERLAP	-1
TCONS_00061210	4	53447117	53449056	-	XM_005679172	4	53437664	53448349	-	OVERLAP	-1
TCONS_00061210	4	53447117	53449056	-	XM_005679175	4	53451934	53477701	-	DOWNSTREAM	2877
TCONS_00059777	4	61531828	61535050	+	XM_005679209	4	61531828	61534906	+	OVERLAP	-1
TCONS_00061438	4	69116645	69123428	-	XM_005679293	4	69116645	69123123	-	OVERLAP	-1
TCONS_00061490	4	74743609	74745565	-	XM_013963395	4	74733849	74741421	-	UPSTREAM	2187
TCONS_00060026	4	78471659	78483402	+	XM_005679381	4	78471999	78474233	+	OVERLAP	-1
TCONS_00061596	4	85685465	85704402	-	XM_013963438	4	85687314	85695717	+	OVERLAP	-1
TCONS_00061599	4	85695619	85704935	-	XM_013963438	4	85687314	85695717	+	OVERLAP	-1
TCONS_00060168	4	91435261	91436406	+	XM_005679589	4	91370862	91432133	+	DOWNSTREAM	3127
TCONS_00061683	4	91669060	91696426	-	XM_005679478	4	91649412	91696426	-	OVERLAP	-1
TCONS_00060207	4	96238029	96241811	+	XM_013963450	4	96220801	96241811	+	OVERLAP	-1
TCONS_00060207	4	96238029	96241811	+	XM_005679597	4	96243459	96305062	-	UPSTREAM	1647
TCONS_00060210	4	96613352	96633252	+	XM_013963451	4	96613783	96628153	+	OVERLAP	-1
TCONS_00060211	4	96613709	96633252	+	XM_013963451	4	96613783	96628153	+	OVERLAP	-1
TCONS_00060226	4	99392927	99395634	+	XM_005679515	4	99281670	99390145	+	DOWNSTREAM	2781
TCONS_00060226	4	99392927	99395634	+	XM_005679514	4	99281671	99390145	+	DOWNSTREAM	2781
TCONS_00060226	4	99392927	99395634	+	XM_013963452	4	99398480	99481056	-	UPSTREAM	2845
TCONS_00060248	4	100082740	100117892	+	XM_005679606	4	100082740	100114250	+	OVERLAP	-1
TCONS_00060255	4	101104006	101110605	+	XM_013963540	4	101103566	101110605	+	OVERLAP	-1
TCONS_00060268	4	102083954	102093873	+	XM_005679537	4	102083954	102094160	+	OVERLAP	-1
TCONS_00060268	4	102083954	102093873	+	XM_005679536	4	102083978	102094160	+	OVERLAP	-1
TCONS_00060289	4	102525309	102527839	+	XM_005679544	4	102515188	102519045	+	DOWNSTREAM	6263
TCONS_00060314	4	103111592	103113921	+	XM_005679554	4	103111592	103113921	+	OVERLAP	-1
TCONS_00060314	4	103111592	103113921	+	XM_013963553	4	103111598	103113921	+	OVERLAP	-1
TCONS_00060314	4	103111592	103113921	+	XM_013963552	4	103112516	103113921	+	OVERLAP	-1
TCONS_00060314	4	103111592	103113921	+	XM_005679555	4	103116411	103134356	+	UPSTREAM	2489
TCONS_00061898	4	103112509	103115980	-	XM_005679554	4	103111592	103113921	+	OVERLAP	-1
TCONS_00061898	4	103112509	103115980	-	XM_013963553	4	103111598	103113921	+	OVERLAP	-1
TCONS_00061898	4	103112509	103115980	-	XM_013963552	4	103112516	103113921	+	OVERLAP	-1
TCONS_00061898	4	103112509	103115980	-	XM_005679555	4	103116411	103134356	+	DOWNSTREAM	430
TCONS_00061940	4	108781050	108782413	-	XM_013963569	4	108786479	108814096	-	DOWNSTREAM	4065
TCONS_00060404	4	109175984	109180911	+	XM_013963580	4	109175984	109178613	+	OVERLAP	-1
TCONS_00060404	4	109175984	109180911	+	XM_013963579	4	109178302	109180911	+	OVERLAP	-1
TCONS_00060406	4	109178302	109180911	+	XM_013963580	4	109175984	109178613	+	OVERLAP	-1
TCONS_00060406	4	109178302	109180911	+	XM_013963579	4	109178302	109180911	+	OVERLAP	-1
TCONS_00060417	4	109326329	109329949	+	XM_013963587	4	109330007	109330619	+	UPSTREAM	57
TCONS_00061966	4	109527565	109528717	-	XM_013963603	4	109526112	109538784	-	OVERLAP	-1
TCONS_00061968	4	109539848	109544465	-	XM_013963603	4	109526112	109538784	-	UPSTREAM	1063
TCONS_00061968	4	109539848	109544465	-	XM_013963604	4	109539848	109541803	-	OVERLAP	-1
TCONS_00062005	4	109952546	109954086	-	XM_013963614	4	109956434	109959996	-	DOWNSTREAM	2347
TCONS_00060474	4	110593217	110597574	+	XM_013963618	4	110565736	110592863	+	DOWNSTREAM	353
TCONS_00060474	4	110593217	110597574	+	XM_013963616	4	110565799	110592863	+	DOWNSTREAM	353
TCONS_00060474	4	110593217	110597574	+	XM_013963619	4	110565807	110592863	+	DOWNSTREAM	353
TCONS_00060474	4	110593217	110597574	+	XM_013963617	4	110565809	110592863	+	DOWNSTREAM	353
TCONS_00060474	4	110593217	110597574	+	XM_013963591	4	110598995	110793009	-	UPSTREAM	1420
TCONS_00062049	4	113261092	113268053	-	XM_005679696	4	113261092	113270526	-	OVERLAP	-1
TCONS_00064533	5	22517789	22519102	-	XM_005680075	5	22499608	22515532	+	UPSTREAM	2256
TCONS_00064533	5	22517789	22519102	-	XM_005679816	5	22520163	22525126	-	DOWNSTREAM	1060
TCONS_00062285	5	22670855	22677476	+	XM_005679821	5	22664230	22670180	+	DOWNSTREAM	674
TCONS_00062285	5	22670855	22677476	+	XM_005679820	5	22666215	22670180	+	DOWNSTREAM	674
TCONS_00062353	5	25298790	25303808	+	XM_013963742	5	25295832	25298579	-	DOWNSTREAM	210
TCONS_00062358	5	25314338	25315949	+	XM_013963743	5	25308914	25313922	-	DOWNSTREAM	415
TCONS_00062358	5	25314338	25315949	+	XM_005680082	5	25322783	25325853	-	UPSTREAM	6833
TCONS_00064711	5	26788205	26792942	-	XM_005679944	5	26795549	26801463	-	DOWNSTREAM	2606
TCONS_00062445	5	27659677	27662569	+	XM_013963804	5	27649737	27659586	-	DOWNSTREAM	90
TCONS_00062445	5	27659677	27662569	+	XM_005679960	5	27651115	27659584	-	DOWNSTREAM	92
TCONS_00062584	5	32615225	32623889	+	XM_013963848	5	32619897	32622397	+	OVERLAP	-1
TCONS_00064967	5	39068031	39080394	-	XM_013963861	5	39068031	39078320	-	OVERLAP	-1
TCONS_00064968	5	39081435	39100098	-	XM_013963862	5	39081667	39165654	-	OVERLAP	-1
TCONS_00065011	5	43120188	43121848	-	XM_013963886	5	43090120	43114679	-	UPSTREAM	5508
TCONS_00065011	5	43120188	43121848	-	XM_013963884	5	43091635	43114679	-	UPSTREAM	5508
TCONS_00062888	5	54786013	54789570	+	XM_013963932	5	54778211	54782475	-	DOWNSTREAM	3537
TCONS_00062888	5	54786013	54789570	+	XM_005680310	5	54793478	54811598	+	UPSTREAM	3907
TCONS_00063035	5	60763469	60768444	+	XM_005680491	5	60758730	61178700	-	OVERLAP	-1
TCONS_00063035	5	60763469	60768444	+	XM_013964002	5	60758736	61891226	-	OVERLAP	-1
TCONS_00063035	5	60763469	60768444	+	XM_005680486	5	60760154	61891177	-	OVERLAP	-1
TCONS_00063035	5	60763469	60768444	+	XM_005680487	5	60760188	61891177	-	OVERLAP	-1
TCONS_00063035	5	60763469	60768444	+	XM_013964005	5	60760468	61179006	-	OVERLAP	-1
TCONS_00063036	5	60763490	60768444	+	XM_005680491	5	60758730	61178700	-	OVERLAP	-1
TCONS_00063036	5	60763490	60768444	+	XM_013964002	5	60758736	61891226	-	OVERLAP	-1
TCONS_00063036	5	60763490	60768444	+	XM_005680486	5	60760154	61891177	-	OVERLAP	-1
TCONS_00063036	5	60763490	60768444	+	XM_005680487	5	60760188	61891177	-	OVERLAP	-1
TCONS_00063036	5	60763490	60768444	+	XM_013964005	5	60760468	61179006	-	OVERLAP	-1
TCONS_00063096	5	63577868	63580115	+	XM_005680638	5	63540295	63580115	+	OVERLAP	-1
TCONS_00065407	5	65498096	65504775	-	XM_005680549	5	65498266	65505542	-	OVERLAP	-1
TCONS_00063139	5	66738039	66747332	+	XM_013963980	5	66690615	66747162	+	OVERLAP	-1
TCONS_00063157	5	68029164	68043032	+	XM_013964054	5	67938473	68043032	+	OVERLAP	-1
TCONS_00065677	5	75563042	75565805	-	XM_005680695	5	75566112	75642498	+	DOWNSTREAM	306
TCONS_00065791	5	86020922	86029883	-	XM_013964175	5	86020922	86029883	-	OVERLAP	-1
TCONS_00063646	5	89434872	89449139	+	XM_005680819	5	89434879	89469333	+	OVERLAP	-1
TCONS_00065839	5	89545575	89548744	-	XM_013964204	5	89549148	89638324	+	DOWNSTREAM	403
TCONS_00065860	5	90764752	90768299	-	XM_005680829	5	90764752	90768190	-	OVERLAP	-1
TCONS_00065864	5	90886645	90889040	-	XM_013964207	5	90886645	90889040	-	OVERLAP	-1
TCONS_00063680	5	91186565	91195013	+	XM_013964208	5	91172853	91194575	+	OVERLAP	-1
TCONS_00065873	5	91718682	91726303	-	XM_005680879	5	91718794	91726258	-	OVERLAP	-1
TCONS_00063712	5	92070762	92078935	+	XM_005680863	5	92070803	92078935	+	OVERLAP	-1
TCONS_00063717	5	92109056	92126428	+	XM_005680881	5	92109066	92126428	+	OVERLAP	-1
TCONS_00065920	5	93527008	93538137	-	XM_005680910	5	93527008	93538024	-	OVERLAP	-1
TCONS_00065920	5	93527008	93538137	-	XM_013964229	5	93527012	93538024	-	OVERLAP	-1
TCONS_00065923	5	93656641	93664375	-	XM_013964231	5	93654905	93656723	+	OVERLAP	-1
TCONS_00063776	5	94621891	94623728	+	XM_005680925	5	94579834	94614387	+	DOWNSTREAM	7503
TCONS_00063776	5	94621891	94623728	+	XM_005680924	5	94613615	94619316	-	DOWNSTREAM	2574
TCONS_00063776	5	94621891	94623728	+	XM_005681009	5	94619535	94623728	+	OVERLAP	-1
TCONS_00063776	5	94621891	94623728	+	XM_005680926	5	94628530	94643936	-	UPSTREAM	4801
TCONS_00065975	5	95052955	95060320	-	XM_013964271	5	95043123	95052844	-	UPSTREAM	110
TCONS_00065975	5	95052955	95060320	-	XM_013964270	5	95045183	95052844	-	UPSTREAM	110
TCONS_00065975	5	95052955	95060320	-	XM_005680975	5	95054640	95060221	-	OVERLAP	-1
TCONS_00065975	5	95052955	95060320	-	XM_005680974	5	95055010	95060221	-	OVERLAP	-1
TCONS_00066026	5	97907389	97911677	-	XM_013964284	5	97914096	97944117	-	DOWNSTREAM	2418
TCONS_00066069	5	99538436	99549228	-	XM_013964320	5	99547116	99940922	+	OVERLAP	-1
TCONS_00066070	5	99538509	99549228	-	XM_013964320	5	99547116	99940922	+	OVERLAP	-1
TCONS_00063948	5	100603972	100606351	+	XM_013964331	5	100607551	100622869	+	UPSTREAM	1199
TCONS_00063962	5	100669418	100672734	+	XM_005681056	5	100664564	100669250	+	DOWNSTREAM	167
TCONS_00063962	5	100669418	100672734	+	XM_005681057	5	100665808	100669250	+	DOWNSTREAM	167
TCONS_00063962	5	100669418	100672734	+	XM_013964301	5	100679292	100736619	+	UPSTREAM	6557
TCONS_00063963	5	100677682	100679237	+	XM_005681056	5	100664564	100669250	+	DOWNSTREAM	8431
TCONS_00063963	5	100677682	100679237	+	XM_005681057	5	100665808	100669250	+	DOWNSTREAM	8431
TCONS_00063963	5	100677682	100679237	+	XM_013964301	5	100679292	100736619	+	UPSTREAM	54
TCONS_00063975	5	100862688	100863642	+	XM_013964336	5	100865495	100886919	+	UPSTREAM	1852
TCONS_00063978	5	100888018	100897025	+	XM_005681063	5	100889134	100897084	-	OVERLAP	-1
TCONS_00063978	5	100888018	100897025	+	XM_005681064	5	100897149	100905880	+	UPSTREAM	123
TCONS_00066122	5	100991335	100996864	-	XM_005681065	5	100987008	101004023	+	OVERLAP	-1
TCONS_00066239	5	103923102	103925859	-	XM_013964310	5	103908291	103921399	+	UPSTREAM	1702
TCONS_00066239	5	103923102	103925859	-	XM_005681120	5	103921416	103976912	+	OVERLAP	-1
TCONS_00066239	5	103923102	103925859	-	XM_013964374	5	103921473	103976912	+	OVERLAP	-1
TCONS_00066294	5	104733964	104736094	-	XM_005681194	5	104731110	104732233	-	UPSTREAM	1730
TCONS_00064116	5	105130306	105142375	+	XM_013964393	5	105138795	105142950	+	OVERLAP	-1
TCONS_00064153	5	106913366	106923667	+	XM_013964409	5	106918264	106923661	+	OVERLAP	-1
TCONS_00064184	5	108153942	108173897	+	XM_013964419	5	108157494	108185388	+	OVERLAP	-1
TCONS_00064198	5	108263191	108266028	+	XM_013964416	5	108270821	108368819	+	UPSTREAM	4792
TCONS_00064243	5	110615199	110633687	+	XM_013964426	5	110615199	110633687	+	OVERLAP	-1
TCONS_00066439	5	110936440	110941199	-	XM_013964435	5	110933546	110940719	+	OVERLAP	-1
TCONS_00066439	5	110936440	110941199	-	XM_013964425	5	110942802	110965206	-	DOWNSTREAM	1602
TCONS_00066448	5	111014422	111016642	-	XM_013964440	5	110996351	111014125	-	UPSTREAM	296
TCONS_00067721	6	6021614	6024885	-	XM_005681275	6	5910501	6025725	+	OVERLAP	-1
TCONS_00066604	6	17918282	17920962	+	XM_005681340	6	17895617	17917237	+	DOWNSTREAM	1044
TCONS_00066604	6	17918282	17920962	+	XM_005681341	6	17895786	17917237	+	DOWNSTREAM	1044
TCONS_00066604	6	17918282	17920962	+	XM_013964481	6	17896162	17917237	+	DOWNSTREAM	1044
TCONS_00066604	6	17918282	17920962	+	XM_005681342	6	17922735	18069242	-	UPSTREAM	1772
TCONS_00066605	6	17983462	18022699	+	XM_005681342	6	17922735	18069242	-	OVERLAP	-1
TCONS_00066663	6	22529713	22664794	+	XM_005681371	6	22529773	22657308	+	OVERLAP	-1
TCONS_00066828	6	44252165	44257824	+	XM_005681489	6	44102671	44251716	+	DOWNSTREAM	448
TCONS_00066871	6	56124628	56131904	+	XM_005681503	6	56096803	56131662	+	OVERLAP	-1
TCONS_00066871	6	56124628	56131904	+	XM_005681502	6	56106033	56131662	+	OVERLAP	-1
TCONS_00068320	6	57498844	57502048	-	XM_005681535	6	57508644	57521842	+	DOWNSTREAM	6595
TCONS_00066990	6	65242814	65249855	+	XM_005681595	6	65167709	65241562	+	DOWNSTREAM	1251
TCONS_00068489	6	70131396	70133783	-	XM_005681643	6	70135310	70162539	-	DOWNSTREAM	1526
TCONS_00067077	6	70143326	70149872	+	XM_005681643	6	70135310	70162539	-	OVERLAP	-1
TCONS_00067133	6	81682242	81689137	+	XM_005681660	6	81652437	81716337	-	OVERLAP	-1
TCONS_00067172	6	83126457	83141743	+	XM_005681932	6	83126457	83141534	+	OVERLAP	-1
TCONS_00067216	6	84198039	84220953	+	XM_005681742	6	84200257	84242853	-	OVERLAP	-1
TCONS_00068606	6	87548051	87568857	-	XM_005681763	6	87551460	87568582	-	OVERLAP	-1
TCONS_00067348	6	89690455	89691995	+	XM_013964742	6	89573344	89689658	-	DOWNSTREAM	796
TCONS_00067384	6	94673993	94675476	+	XM_013964691	6	94591877	94672274	-	DOWNSTREAM	1718
TCONS_00068768	6	98596011	98597639	-	XM_013964776	6	98596874	98816491	+	OVERLAP	-1
TCONS_00068836	6	103596872	103602565	-	XM_005681901	6	103592419	103594392	-	UPSTREAM	2479
TCONS_00067624	6	112337999	112342257	+	XM_013964840	6	112342460	112428727	-	UPSTREAM	202
TCONS_00068956	6	112713160	112715638	-	XM_013964845	6	112721736	112734341	+	DOWNSTREAM	6097
TCONS_00068990	6	112982194	112984097	-	XM_013964858	6	112957393	112981423	-	UPSTREAM	770
TCONS_00068990	6	112982194	112984097	-	XM_013964834	6	112982194	113002466	-	OVERLAP	-1
TCONS_00068992	6	113014862	113062517	-	XM_013964835	6	113014862	113095619	-	OVERLAP	-1
TCONS_00069037	6	113881530	113883167	-	XM_013964876	6	113879863	113880122	+	UPSTREAM	1407
TCONS_00069037	6	113881530	113883167	-	XM_013964877	6	113882999	113908137	+	OVERLAP	-1
TCONS_00067684	6	114194425	114198640	+	XM_013964881	6	114186858	114192817	+	DOWNSTREAM	1607
TCONS_00067684	6	114194425	114198640	+	XM_013964875	6	114193881	114235933	-	OVERLAP	-1
TCONS_00067684	6	114194425	114198640	+	XM_013964884	6	114195153	114196951	+	OVERLAP	-1
TCONS_00071286	7	3355279	3356500	-	XM_013964904	7	3347783	3356500	-	OVERLAP	-1
TCONS_00071286	7	3355279	3356500	-	XM_013964955	7	3357137	3366754	-	DOWNSTREAM	636
TCONS_00071291	7	3380092	3385507	-	XM_013964925	7	3375725	3376231	+	UPSTREAM	3860
TCONS_00071291	7	3380092	3385507	-	XM_013964956	7	3385977	3388706	-	DOWNSTREAM	469
TCONS_00071291	7	3380092	3385507	-	XM_013964957	7	3388717	3437640	-	DOWNSTREAM	3209
TCONS_00069200	7	4209066	4217018	+	XM_005682101	7	4201430	4208957	-	DOWNSTREAM	108
TCONS_00069200	7	4209066	4217018	+	XM_013964978	7	4201433	4208830	-	DOWNSTREAM	235
TCONS_00069233	7	4467944	4477946	+	XM_013964990	7	4470164	4477946	+	OVERLAP	-1
TCONS_00069234	7	4468465	4477946	+	XM_013964990	7	4470164	4477946	+	OVERLAP	-1
TCONS_00071391	7	5071413	5083455	-	XM_013964911	7	5025579	5092348	+	OVERLAP	-1
TCONS_00071409	7	5373925	5379043	-	XM_013964916	7	5363903	5372441	+	UPSTREAM	1483
TCONS_00071409	7	5373925	5379043	-	XM_005682124	7	5376457	5383058	-	OVERLAP	-1
TCONS_00071517	7	8700238	8705820	-	XM_005682310	7	8692090	8696236	+	UPSTREAM	4001
TCONS_00071517	7	8700238	8705820	-	XM_013965086	7	8700356	8702556	-	OVERLAP	-1
TCONS_00071574	7	9742113	9744421	-	XM_005682282	7	9732590	9738387	+	UPSTREAM	3725
TCONS_00071574	7	9742113	9744421	-	XM_005682283	7	9739491	9742029	+	UPSTREAM	83
TCONS_00071574	7	9742113	9744421	-	XM_013965101	7	9742273	9769446	-	OVERLAP	-1
TCONS_00071586	7	9875750	9878113	-	XM_005682288	7	9868972	9873758	+	UPSTREAM	1991
TCONS_00071586	7	9875750	9878113	-	XM_005682289	7	9874568	9878113	-	OVERLAP	-1
TCONS_00071586	7	9875750	9878113	-	XM_005682327	7	9878128	9881850	+	DOWNSTREAM	14
TCONS_00071586	7	9875750	9878113	-	XM_013965065	7	9881741	9885619	-	DOWNSTREAM	3627
TCONS_00071691	7	11884633	11891716	-	XM_013965172	7	11884633	11887758	-	OVERLAP	-1
TCONS_00071691	7	11884633	11891716	-	XM_013965173	7	11890177	11891716	-	OVERLAP	-1
TCONS_00069602	7	13192231	13194501	+	XM_005682482	7	13182802	13190548	+	DOWNSTREAM	1682
TCONS_00069602	7	13192231	13194501	+	XM_013965129	7	13192393	13194501	+	OVERLAP	-1
TCONS_00069602	7	13192231	13194501	+	XM_013965196	7	13194860	13199067	+	UPSTREAM	358
TCONS_00069608	7	13270892	13298345	+	XM_013965203	7	13270892	13298345	+	OVERLAP	-1
TCONS_00069608	7	13270892	13298345	+	XM_013965205	7	13270911	13298345	+	OVERLAP	-1
TCONS_00069616	7	13294825	13298345	+	XM_013965203	7	13270892	13298345	+	OVERLAP	-1
TCONS_00069616	7	13294825	13298345	+	XM_013965205	7	13270911	13298345	+	OVERLAP	-1
TCONS_00069616	7	13294825	13298345	+	XM_013965201	7	13294825	13298335	+	OVERLAP	-1
TCONS_00069616	7	13294825	13298345	+	XM_013965130	7	13300066	13368881	-	UPSTREAM	1720
TCONS_00071770	7	13485492	13492371	-	XM_013965212	7	13485492	13492152	-	OVERLAP	-1
TCONS_00071770	7	13485492	13492371	-	XM_005682426	7	13492680	13493833	+	DOWNSTREAM	308
TCONS_00071770	7	13485492	13492371	-	XM_013965213	7	13493997	13502774	-	DOWNSTREAM	1625
TCONS_00071800	7	14491074	14497048	-	XM_005682498	7	14487181	14496145	+	OVERLAP	-1
TCONS_00071800	7	14491074	14497048	-	XM_013965240	7	14499872	14509285	+	DOWNSTREAM	2823
TCONS_00071814	7	14958720	14962541	-	XM_005682507	7	14952990	14955773	+	UPSTREAM	2946
TCONS_00071814	7	14958720	14962541	-	XM_013965247	7	14961707	14962541	-	OVERLAP	-1
TCONS_00071822	7	15051564	15052232	-	XM_005682510	7	15033290	15051438	+	UPSTREAM	125
TCONS_00071822	7	15051564	15052232	-	XM_013965249	7	15051564	15052532	-	OVERLAP	-1
TCONS_00071822	7	15051564	15052232	-	XM_005682513	7	15054086	15058909	-	DOWNSTREAM	1853
TCONS_00071822	7	15051564	15052232	-	XM_005682516	7	15060110	15062150	+	DOWNSTREAM	7877
TCONS_00071867	7	15933144	15953661	-	XM_013965261	7	15936497	15953661	-	OVERLAP	-1
TCONS_00069735	7	16111012	16113820	+	XM_005682647	7	16114142	16123588	+	UPSTREAM	321
TCONS_00071893	7	16603545	16612033	-	XM_013965288	7	16588353	16611927	+	OVERLAP	-1
TCONS_00071896	7	16625825	16628239	-	XM_013965289	7	16628779	16636355	+	DOWNSTREAM	539
TCONS_00069783	7	16736887	16743933	+	XM_013965291	7	16719483	16741526	+	OVERLAP	-1
TCONS_00069783	7	16736887	16743933	+	XM_005682578	7	16745643	16757967	+	UPSTREAM	1709
TCONS_00071960	7	17705468	17710514	-	XM_005682673	7	17689920	17711168	+	OVERLAP	-1
TCONS_00072179	7	29408986	29511047	-	XM_005682718	7	29409901	29679872	-	OVERLAP	-1
TCONS_00070096	7	36666999	36668664	+	XM_013965424	7	36675997	36685763	+	UPSTREAM	7332
TCONS_00070110	7	37198553	37245477	+	XM_013965388	7	37198572	37245477	+	OVERLAP	-1
TCONS_00072347	7	38392847	38405746	-	XM_005682867	7	38399677	38402492	-	OVERLAP	-1
TCONS_00070249	7	39902737	39905839	+	XM_005682910	7	39894448	39901540	+	DOWNSTREAM	1196
TCONS_00070249	7	39902737	39905839	+	XM_013965531	7	39897707	39901328	+	DOWNSTREAM	1408
TCONS_00070249	7	39902737	39905839	+	XM_013965532	7	39897731	39901979	+	DOWNSTREAM	757
TCONS_00070249	7	39902737	39905839	+	XM_013965535	7	39902499	39905105	+	OVERLAP	-1
TCONS_00072422	7	40097678	40109901	-	XM_013965541	7	40099271	40109901	-	OVERLAP	-1
TCONS_00070273	7	40382262	40382916	+	XM_013965562	7	40382918	40387566	-	UPSTREAM	1
TCONS_00072481	7	40640576	40648619	-	XM_013965446	7	40636994	40641698	-	OVERLAP	-1
TCONS_00072481	7	40640576	40648619	-	NM_001285708	7	40637386	40639869	-	UPSTREAM	706
TCONS_00072481	7	40640576	40648619	-	XM_005682926	7	40641918	40642931	+	OVERLAP	-1
TCONS_00072481	7	40640576	40648619	-	XM_005682929	7	40647709	40648785	+	OVERLAP	-1
TCONS_00072481	7	40640576	40648619	-	XM_013965566	7	40649529	40703186	-	DOWNSTREAM	909
TCONS_00070284	7	40641821	40642931	+	XM_013965446	7	40636994	40641698	-	DOWNSTREAM	122
TCONS_00070284	7	40641821	40642931	+	NM_001285708	7	40637386	40639869	-	DOWNSTREAM	1951
TCONS_00070284	7	40641821	40642931	+	XM_005682926	7	40641918	40642931	+	OVERLAP	-1
TCONS_00070284	7	40641821	40642931	+	XM_005682929	7	40647709	40648785	+	UPSTREAM	4777
TCONS_00070284	7	40641821	40642931	+	XM_013965566	7	40649529	40703186	-	UPSTREAM	6597
TCONS_00072488	7	40752066	40763076	-	XM_013965567	7	40752066	40757584	-	OVERLAP	-1
TCONS_00070380	7	45919912	45924458	+	XM_005682989	7	45884093	45919583	-	DOWNSTREAM	328
TCONS_00070380	7	45919912	45924458	+	XM_005682990	7	45919948	45924458	+	OVERLAP	-1
TCONS_00070380	7	45919912	45924458	+	XM_005682991	7	45924543	45934561	+	UPSTREAM	84
TCONS_00072575	7	46000943	46008982	-	XM_013965466	7	45998365	46003721	+	OVERLAP	-1
TCONS_00072576	7	46013453	46015746	-	XM_013965592	7	46017004	46020494	+	DOWNSTREAM	1257
TCONS_00070612	7	55305559	55315286	+	XM_005683117	7	55309045	55315286	+	OVERLAP	-1
TCONS_00070628	7	55921853	55938214	+	XM_005683345	7	55921859	55938046	+	OVERLAP	-1
TCONS_00072755	7	56889081	56896655	-	XM_005683146	7	56765911	56898910	+	OVERLAP	-1
TCONS_00072755	7	56889081	56896655	-	XM_013965680	7	56766124	56898910	+	OVERLAP	-1
TCONS_00072759	7	56976358	56989265	-	XM_013965686	7	56947455	56985036	+	OVERLAP	-1
TCONS_00072823	7	59155510	59161377	-	XM_013965444	7	59130002	59152369	-	UPSTREAM	3140
TCONS_00072913	7	67996634	68001043	-	XM_005683247	7	68001904	68006645	-	DOWNSTREAM	860
TCONS_00070963	7	82383786	82391967	+	XM_005683410	7	82380177	82382473	+	DOWNSTREAM	1312
TCONS_00070964	7	82385825	82391967	+	XM_005683410	7	82380177	82382473	+	DOWNSTREAM	3351
TCONS_00074760	8	5559028	5560358	-	XM_013965841	8	5561437	5566225	+	DOWNSTREAM	1078
TCONS_00073264	8	5561149	5566846	+	XM_013965841	8	5561437	5566225	+	OVERLAP	-1
TCONS_00073290	8	7325462	7331728	+	XM_013965847	8	7331845	7340360	+	UPSTREAM	116
TCONS_00073461	8	22472747	22478511	+	XM_013965886	8	22456817	22477856	+	OVERLAP	-1
TCONS_00074941	8	22780726	22787176	-	XM_005683624	8	22499610	22779238	-	UPSTREAM	1487
TCONS_00074941	8	22780726	22787176	-	XM_013965887	8	22499611	22779238	-	UPSTREAM	1487
TCONS_00073471	8	23211423	23217631	+	XM_013965889	8	23210032	23211619	-	OVERLAP	-1
TCONS_00075003	8	28490904	28494432	-	XM_013965901	8	28335210	28514983	+	OVERLAP	-1
TCONS_00075003	8	28490904	28494432	-	XM_013965902	8	28352447	28514983	+	OVERLAP	-1
TCONS_00075003	8	28490904	28494432	-	XM_013965903	8	28375994	28514983	+	OVERLAP	-1
TCONS_00075003	8	28490904	28494432	-	XM_013965904	8	28462683	28514983	+	OVERLAP	-1
TCONS_00075012	8	28912917	28924482	-	XM_005683657	8	28919717	29180204	+	OVERLAP	-1
TCONS_00073606	8	36937122	36941449	+	XM_013965940	8	36537292	36936617	-	DOWNSTREAM	504
TCONS_00073621	8	37871432	37908616	+	XM_013965946	8	37872380	37996752	-	OVERLAP	-1
TCONS_00073635	8	38644550	38651824	+	XM_013965951	8	38644550	38703608	+	OVERLAP	-1
TCONS_00073635	8	38644550	38651824	+	XM_013965952	8	38647402	38650670	-	OVERLAP	-1
TCONS_00075099	8	42270994	42272260	-	XM_005683767	8	42265405	42269612	-	UPSTREAM	1381
TCONS_00075099	8	42270994	42272260	-	XM_013965958	8	42265420	42269603	-	UPSTREAM	1390
TCONS_00075230	8	49658090	49663045	-	XM_013965988	8	49658090	49658667	-	OVERLAP	-1
TCONS_00075237	8	49743034	49768704	-	XM_005683784	8	49743570	49768704	-	OVERLAP	-1
TCONS_00075305	8	58303379	58305531	-	XM_013966022	8	58299718	58303363	+	UPSTREAM	15
TCONS_00075305	8	58303379	58305531	-	XM_005683834	8	58303379	58312318	-	OVERLAP	-1
TCONS_00075321	8	58490110	58492911	-	XM_005683853	8	58480880	58483885	-	UPSTREAM	6224
TCONS_00075321	8	58490110	58492911	-	XM_013966028	8	58483989	58484815	-	UPSTREAM	5294
TCONS_00075321	8	58490110	58492911	-	XM_013966030	8	58490116	58498491	-	OVERLAP	-1
TCONS_00075321	8	58490110	58492911	-	XM_005683856	8	58499035	58523670	+	DOWNSTREAM	6123
TCONS_00073830	8	58596636	58600111	+	XM_005683859	8	58592956	58594176	+	DOWNSTREAM	2459
TCONS_00073905	8	62429169	62431437	+	XM_013966010	8	62344941	62425105	+	DOWNSTREAM	4063
TCONS_00073905	8	62429169	62431437	+	XM_005683957	8	62439147	62524578	+	UPSTREAM	7709
TCONS_00074021	8	68518098	68522771	+	XM_013966127	8	68508209	68517937	+	DOWNSTREAM	160
TCONS_00074080	8	71826610	71833409	+	XM_013966133	8	71833410	71850525	+	OVERLAP	-1
TCONS_00074081	8	71826905	71828685	+	XM_013966133	8	71833410	71850525	+	UPSTREAM	4724
TCONS_00075659	8	73993327	73996503	-	XM_005684075	8	73997192	74066592	+	DOWNSTREAM	688
TCONS_00074157	8	77566894	77568190	+	XM_013966165	8	77553913	77566560	-	DOWNSTREAM	333
TCONS_00074157	8	77566894	77568190	+	XM_013966167	8	77572096	77629901	-	UPSTREAM	3905
TCONS_00074225	8	82603778	82608581	+	XM_005684173	8	82587740	82603206	+	DOWNSTREAM	571
TCONS_00074225	8	82603778	82608581	+	XM_013966195	8	82590414	82603206	+	DOWNSTREAM	571
TCONS_00074225	8	82603778	82608581	+	XM_005684174	8	82610694	82613523	-	UPSTREAM	2112
TCONS_00074348	8	87184736	87201962	+	XM_013966235	8	87071952	87201844	+	OVERLAP	-1
TCONS_00075898	8	89405975	89409617	-	XM_005684254	8	89409663	89436225	+	DOWNSTREAM	45
TCONS_00075898	8	89405975	89409617	-	XM_005684256	8	89410947	89436225	+	DOWNSTREAM	1329
TCONS_00075910	8	92662043	92664095	-	XM_005684265	8	92672043	92769743	-	DOWNSTREAM	7947
TCONS_00075979	8	98298450	98306591	-	XM_013966264	8	98222792	98315527	+	OVERLAP	-1
TCONS_00075999	8	99958969	99965463	-	XM_013966269	8	99958969	99974908	-	OVERLAP	-1
TCONS_00076002	8	99991668	99992842	-	XM_013966270	8	99994303	100096018	+	DOWNSTREAM	1460
TCONS_00074616	8	103745890	103749550	+	XM_005709372	8	103635456	104504488	-	OVERLAP	-1
TCONS_00074617	8	103746727	103749550	+	XM_005709372	8	103635456	104504488	-	OVERLAP	-1
TCONS_00074621	8	104332543	104385214	+	XM_005709372	8	103635456	104504488	-	OVERLAP	-1
TCONS_00076092	8	108303751	108309852	-	XM_013966309	8	108287289	108308371	-	OVERLAP	-1
TCONS_00076121	8	110195547	110203658	-	XM_013966230	8	110175943	110203658	-	OVERLAP	-1
TCONS_00074710	8	110742288	110745500	+	XM_005684424	8	110738353	110745453	+	OVERLAP	-1
TCONS_00074710	8	110742288	110745500	+	XM_013966322	8	110747132	110761780	-	UPSTREAM	1631
TCONS_00074710	8	110742288	110745500	+	XM_013966323	8	110748309	110761780	-	UPSTREAM	2808
TCONS_00074710	8	110742288	110745500	+	XM_013966324	8	110751511	110761780	-	UPSTREAM	6010
TCONS_00074715	8	110782212	110785071	+	XM_013966325	8	110782212	110827229	+	OVERLAP	-1
TCONS_00074718	8	110912492	110920591	+	XM_013966326	8	110912501	110916296	+	OVERLAP	-1
TCONS_00074723	8	110995519	110999509	+	XM_005684425	8	110965168	110990631	-	DOWNSTREAM	4887
TCONS_00076237	9	10642928	10644613	+	XM_005684468	9	10648292	10666035	+	UPSTREAM	3678
TCONS_00076307	9	18778489	18778906	+	XM_005684620	9	18779545	18954772	+	UPSTREAM	638
TCONS_00076320	9	19308685	19313374	+	XM_013966421	9	19308685	19313374	+	OVERLAP	-1
TCONS_00076341	9	20325405	20330012	+	XM_013966407	9	20330027	20379575	-	UPSTREAM	14
TCONS_00076388	9	23321298	23384471	+	XM_005684547	9	23321298	23500398	+	OVERLAP	-1
TCONS_00076445	9	26295836	26303217	+	XM_005684569	9	26288867	26400135	-	OVERLAP	-1
TCONS_00077719	9	27797438	27799085	-	XM_005684578	9	27780533	27789774	+	UPSTREAM	7663
TCONS_00077719	9	27797438	27799085	-	XM_005684581	9	27798429	27809687	+	OVERLAP	-1
TCONS_00076470	9	27813214	27823047	+	XM_005684638	9	27813214	27850162	+	OVERLAP	-1
TCONS_00077774	9	31954734	31965106	-	XM_005684615	9	31934869	31975148	+	OVERLAP	-1
TCONS_00076579	9	37401883	37420049	+	XM_005684654	9	37401883	37424986	+	OVERLAP	-1
TCONS_00076617	9	40021566	40022976	+	XM_005684662	9	40010870	40016358	+	DOWNSTREAM	5207
TCONS_00077809	9	43705224	43709769	-	XM_013966476	9	43709926	43894690	+	DOWNSTREAM	156
TCONS_00076660	9	47358888	47360849	+	XM_013966483	9	47211375	47355511	+	DOWNSTREAM	3376
TCONS_00076660	9	47358888	47360849	+	XM_005684681	9	47358562	47360839	+	OVERLAP	-1
TCONS_00076660	9	47358888	47360849	+	XM_005684684	9	47365329	47429575	-	UPSTREAM	4479
TCONS_00077875	9	49353423	49362176	-	XM_005684702	9	49353423	49362176	-	OVERLAP	-1
TCONS_00076869	9	63458855	63463248	+	XM_013966546	9	63465671	63478843	+	UPSTREAM	2422
TCONS_00076960	9	73200323	73205681	+	XM_013966594	9	73180196	73198462	+	DOWNSTREAM	1860
TCONS_00076960	9	73200323	73205681	+	XM_005684900	9	73199933	73232543	-	OVERLAP	-1
TCONS_00077138	9	79966196	79985638	+	XM_005684935	9	79633360	80008361	+	OVERLAP	-1
TCONS_00078266	9	80091184	80132945	-	XM_005684938	9	80091541	80132945	-	OVERLAP	-1
TCONS_00078282	9	80806384	80810872	-	XM_013966629	9	80787156	80817108	+	OVERLAP	-1
TCONS_00078388	9	87442881	87455889	-	XM_013966647	9	87444717	87451680	-	OVERLAP	-1
TCONS_00078392	9	87489926	87496545	-	XM_005684964	9	87489926	87491611	-	OVERLAP	-1
TCONS_00078450	9	89504581	89529162	-	XM_013966674	9	89504719	89669670	-	OVERLAP	-1
TCONS_00078457	9	90107796	90109232	-	XM_013966677	9	90093024	90101678	-	UPSTREAM	6117
TCONS_00078457	9	90107796	90109232	-	XM_005685016	9	90114556	90180421	+	DOWNSTREAM	5323
TCONS_00078496	x	7395108	7414440	+	XM_005700119	x	7395108	7426060	+	OVERLAP	-1
TCONS_00079946	x	8307533	8308448	-	XM_013976165	x	8313079	8317551	+	DOWNSTREAM	4630
TCONS_00079985	x	10568254	10921089	-	XM_005700176	x	9745132	10920898	-	OVERLAP	-1
TCONS_00079994	x	11777122	11779373	-	XM_005700185	x	11764266	11785621	+	OVERLAP	-1
TCONS_00078589	x	11878374	11879402	+	XM_005709725	x	11879315	11881754	-	OVERLAP	-1
TCONS_00078606	x	12121948	12123635	+	XM_005700201	x	12122844	12123635	+	OVERLAP	-1
TCONS_00078658	x	16268212	16304893	+	XM_013976214	x	16268212	16395922	+	OVERLAP	-1
TCONS_00078662	x	16858809	16882685	+	XM_013976219	x	16864748	16938262	+	OVERLAP	-1
TCONS_00078662	x	16858809	16882685	+	XM_013976220	x	16866143	16938262	+	OVERLAP	-1
TCONS_00078681	x	20110200	20111183	+	XM_013976227	x	20113917	20439667	+	UPSTREAM	2733
TCONS_00078682	x	20111262	20137404	+	XM_013976227	x	20113917	20439667	+	OVERLAP	-1
TCONS_00078683	x	20111340	20137404	+	XM_013976227	x	20113917	20439667	+	OVERLAP	-1
TCONS_00078684	x	20111478	20137404	+	XM_013976227	x	20113917	20439667	+	OVERLAP	-1
TCONS_00080081	x	20532365	20551336	-	XM_005700263	x	20519279	20547596	+	OVERLAP	-1
TCONS_00080081	x	20532365	20551336	-	XM_005700262	x	20519341	20548604	+	OVERLAP	-1
TCONS_00080161	x	25746993	25748101	-	XM_013976267	x	25748125	26122733	+	DOWNSTREAM	23
TCONS_00078827	x	28741604	28744712	+	XM_005700349	x	28737201	28741319	-	DOWNSTREAM	284
TCONS_00078827	x	28741604	28744712	+	XM_005700347	x	28737411	28741319	-	DOWNSTREAM	284
TCONS_00080253	x	37247195	37250451	-	XM_013976274	x	37247253	37250449	-	OVERLAP	-1
TCONS_00078946	x	43178258	43186233	+	XM_013976302	x	43187085	43195649	-	UPSTREAM	851
TCONS_00080620	x	70223024	70231860	-	XM_013976426	x	70232390	70273653	-	DOWNSTREAM	529
TCONS_00079227	x	70231893	70232181	+	XM_013976426	x	70232390	70273653	-	UPSTREAM	208
TCONS_00080777	x	77558738	77559631	-	XM_013976435	x	77556587	77557439	-	UPSTREAM	1298
TCONS_00080800	x	79330770	79332864	-	XM_005700749	x	79315602	79324538	+	UPSTREAM	6231
TCONS_00080800	x	79330770	79332864	-	XM_005700747	x	79324657	79327747	-	UPSTREAM	3022
TCONS_00080800	x	79330770	79332864	-	XM_013976488	x	79330832	79332755	-	OVERLAP	-1
TCONS_00080894	x	82027759	82030051	-	XM_013976506	x	81970004	82022859	-	UPSTREAM	4899
TCONS_00080894	x	82027759	82030051	-	XM_005700839	x	82027776	82033501	-	OVERLAP	-1
TCONS_00080894	x	82027759	82030051	-	XM_005700840	x	82037532	82044230	-	DOWNSTREAM	7480
TCONS_00080902	x	82256723	82260125	-	XM_005700851	x	82213843	82254451	+	UPSTREAM	2271
TCONS_00079496	x	84451215	84451821	+	XM_013976551	x	84451993	84474621	+	UPSTREAM	171
TCONS_00081044	x	93362175	93365477	-	XM_013976593	x	93362240	93364181	-	OVERLAP	-1
TCONS_00079717	x	107144439	107240859	+	XM_013976637	x	107151750	107444566	-	OVERLAP	-1
TCONS_00079719	x	107145616	107240859	+	XM_013976637	x	107151750	107444566	-	OVERLAP	-1
TCONS_00079755	x	111791333	111796754	+	XM_013976617	x	111710813	111789495	+	DOWNSTREAM	1837
TCONS_00079755	x	111791333	111796754	+	XM_013976618	x	111716611	111789495	+	DOWNSTREAM	1837
TCONS_00079755	x	111791333	111796754	+	XM_005701006	x	111733227	111789495	+	DOWNSTREAM	1837
TCONS_00079755	x	111791333	111796754	+	XM_005701009	x	111791333	111802676	+	OVERLAP	-1
TCONS_00081264	x	116413333	116419766	-	XM_005701076	x	116371186	116412427	+	UPSTREAM	905
TCONS_00081264	x	116413333	116419766	-	XM_013976668	x	116419866	116433771	+	DOWNSTREAM	99
